# Supplementary material for: Optimizing Hybrid de Novo Transcriptome Assembly and Extending Genomic Resources for Giant Freshwater Prawns (Macrobrachium rosenbergii): The Identification of Genes and Markers Associated with Reproduction
Source: Int J Mol Sci. 2016 May 7;17(5):690. doi: 10.3390/ijms17050690 (PMC4881516; doi:10.3390/ijms17050690)
Supplement: Supplementary file 1 [file ijms-17-00690-s001.zip]

Archive with 8 entries (7 files):
- ijms-125344-Supplementary Materials/
- ijms-125344-Supplementary Materials/ijms-125344-Supplementary Figure.pdf
- ijms-125344-Supplementary Materials/Table S1.xlsx
- ijms-125344-Supplementary Materials/Table S2.xlsx
- ijms-125344-Supplementary Materials/Table S3.xlsx
- ijms-125344-Supplementary Materials/Table S4.xlsx
- ijms-125344-Supplementary Materials/Table S5.xlsx
- ijms-125344-Supplementary Materials/Table S6.xlsx
