# Supplementary material for: Optimizing Hybrid de Novo Transcriptome Assembly and Extending Genomic Resources for Giant Freshwater Prawns (Macrobrachium rosenbergii): The Identification of Genes and Markers Associated with Reproduction
Source: Int J Mol Sci. 2016 May 7;17(5):690. doi: 10.3390/ijms17050690 (PMC4881516; doi:10.3390/ijms17050690)
Supplement: Supplementary file 1 [file ijms-17-00690-s001.zip › ijms-125344-Supplementary Materials/Table S1.xlsx]

## Sheet: GFPAll_B2G_Table
Seq. Name	Seq. Description	Seq. Length	#Hits	min. eValue	mean Similarity	#GOs	GOs	Enzyme Codes	InterProScan
AllGFP_CLC_2050_trimmed_contig_1	hypothetical protein TRIATDRAFT_161814, partial	405	1	5.07898	0.51	6	P:regulation of transcription, DNA-dependent; P:transcription from RNA polymerase II promoter; F:sequence-specific DNA binding RNA polymerase II transcription factor activity; F:zinc ion binding; P:regulation of transcription from RNA polymerase II promoter; C:nucleus		tmhmm (TMHMM)
AllGFP_CLC_2050_trimmed_contig_2	myosin heavy isoform p	5503	20	0	0.8205	40	C:unconventional myosin complex; C:A band; F:protein homodimerization activity; F:microfilament motor activity; P:establishment of neuroblast polarity; P:head involution; P:Malpighian tubule morphogenesis; P:myosin II filament assembly; C:polytene chromosome puff; P:adult somatic muscle development; P:dorsal closure, spreading of leading edge cells; F:actin-dependent ATPase activity; P:imaginal d…	-	tmhmm (TMHMM)
AllGFP_CLC_2050_trimmed_contig_3	quorum-sensing regulator of virulence	330	1	7.22437	0.41	0	-		SignalP-NN(euk) (SIGNALP)
AllGFP_CLC_2050_trimmed_contig_4	hypothetical protein BOS_23236	1958	20	1.92186e-31	0.6085	0	-		no IPS match
AllGFP_CLC_2050_trimmed_contig_5	protein	1624	20	1.53456e-19	0.762	0	-		no IPS match
AllGFP_CLC_2050_trimmed_contig_6	---NA---	949	0			0	-		no IPS match
AllGFP_CLC_2050_trimmed_contig_7	hypothetical protein, unknown function	308	2	2.44615	0.585	1	C:integral to membrane		SignalP-NN(euk) (SIGNALP), tmhmm (TMHMM)
AllGFP_CLC_2050_trimmed_contig_8	sarcoplasmic calcium-binding protein	438	20	6.46418e-30	0.794	1	F:calcium ion binding	-	no IPS match
AllGFP_CLC_2050_trimmed_contig_9	nli interacting factor-like phosphatase	369	4	3.83454	0.53	3	F:phosphatase activity; P:dephosphorylation; C:integral to membrane		SignalP-NN(euk) (SIGNALP), tmhmm (TMHMM)
AllGFP_CLC_2050_trimmed_contig_10	dmt superfamily transporter	212	4	1.45196	0.515	11	P:regulation of transcription, DNA-dependent; P:transcription from RNA polymerase II promoter; F:sequence-specific DNA binding RNA polymerase II transcription factor activity; F:zinc ion binding; P:regulation of transcription from RNA polymerase II promoter; C:nucleus; C:integral to plasma membrane; P:transport; F:transporter activity; F:nucleic acid binding; F:nucleotide binding		no IPS match
AllGFP_CLC_2050_trimmed_contig_11	dmt superfamily transporter	213	4	1.45196	0.515	11	P:regulation of transcription, DNA-dependent; P:transcription from RNA polymerase II promoter; F:sequence-specific DNA binding RNA polymerase II transcription factor activity; F:zinc ion binding; P:regulation of transcription from RNA polymerase II promoter; C:nucleus; C:integral to plasma membrane; P:transport; F:transporter activity; F:nucleic acid binding; F:nucleotide binding		no IPS match
AllGFP_CLC_2050_trimmed_contig_12	enolase	1580	20	0	0.875	10	C:phosphopyruvate hydratase complex; C:lipid particle; F:phosphopyruvate hydratase activity; F:hydrolase activity; F:magnesium ion binding; P:glycolysis; P:tryptophan biosynthetic process; P:gluconeogenesis; P:tyrosine biosynthetic process; P:L-phenylalanine biosynthetic process	EC:4.2.1.11	IPR000941 (PRINTS); IPR020809 (PROSITE); IPR020810 (PFAM); IPR020811 (PFAM); G3DSA:3.20.20.120 (GENE3D), G3DSA:3.30.390.10 (GENE3D), SSF51604 (SUPERFAMILY), SSF54826 (SUPERFAMILY)
AllGFP_CLC_2050_trimmed_contig_13	glycogenin 1	2458	20	2.21297e-88	0.643	6	P:glycogen catabolic process; P:glycogen biosynthetic process; F:protein binding; P:glucose metabolic process; F:transferase activity; C:cytosol	-	SignalP-NN(euk) (SIGNALP), tmhmm (TMHMM)
AllGFP_CLC_2050_trimmed_contig_14	myosin light chain 2	1545	20	7.56445e-68	0.76	5	F:calcium ion binding; F:molecular_function; P:biological_process; C:myosin complex; C:cellular_component		no IPS match
AllGFP_CLC_2050_trimmed_contig_15	o-antigen polymerase family protein	217	2	5.30826	0.535	0	-		no IPS match
AllGFP_CLC_2050_trimmed_contig_16	pyrroline-5-carboxylate reductase	227	1	8.7472	0.56	5	P:oxidation-reduction process; F:oxidoreductase activity; F:nucleotide binding; F:pyrroline-5-carboxylate reductase activity; P:proline biosynthetic process		no IPS match
AllGFP_CLC_2050_trimmed_contig_17	tropomyosin	517	20	4.32831e-32	0.988	0	-		IPR000533 (PFAM); PTHR19269 (PANTHER), PTHR19269:SF11 (PANTHER)
AllGFP_CLC_2050_trimmed_contig_18	coagulation factor 5 8 type domain protein	581	9	0.961596	0.48	15	P:cell adhesion; F:iron ion binding; P:cellular metabolic process; P:isoprenoid biosynthetic process; F:4-hydroxy-3-methylbut-2-en-1-yl diphosphate synthase activity; P:oxidation-reduction process; F:4 iron, 4 sulfur cluster binding; P:terpenoid biosynthetic process; F:oxidoreductase activity; F:iron-sulfur cluster binding; F:metal ion binding; C:integral to membrane; C:membrane; P:transmembrane …		no IPS match
AllGFP_CLC_2050_trimmed_contig_19	tropomyosin	1247	10	0.000960536	0.701	0	-		no IPS match
AllGFP_CLC_2050_trimmed_contig_20	eukaryotic initiation factor 4b protein	2020	20	0.00549359	0.451	11	F:DNA binding; C:membrane; P:transmembrane transport; F:nucleic acid binding; P:translational initiation; F:translation initiation factor activity; F:nucleotide binding; F:metal ion binding; F:RNA binding; F:zinc ion binding; C:intracellular		SignalP-NN(euk) (SIGNALP), tmhmm (TMHMM)
AllGFP_CLC_2050_trimmed_contig_21	myosin heavy isoform k	5610	20	0	0.8345	42	C:unconventional myosin complex; C:A band; F:protein homodimerization activity; F:microfilament motor activity; P:establishment of neuroblast polarity; P:head involution; P:Malpighian tubule morphogenesis; P:myosin II filament assembly; C:polytene chromosome puff; P:adult somatic muscle development; P:dorsal closure, spreading of leading edge cells; F:actin-dependent ATPase activity; P:imaginal d…	EC:1.3.1.74	IPR000048 (PROFILE); IPR001609 (PRINTS); IPR002928 (PFAM); IPR004009 (PFAM); IPR009053 (SUPERFAMILY); G3DSA:1.20.5.340 (GENE3D), G3DSA:4.10.270.10 (GENE3D), PTHR13140 (PANTHER), PTHR13140:SF106 (PANTHER), SSF52540 (SUPERFAMILY)
AllGFP_CLC_2050_trimmed_contig_22	PREDICTED: uncharacterized protein LOC100824462	214	1	0.0332853	0.55	0	-		no IPS match
AllGFP_CLC_2050_trimmed_contig_23	10 kda secreted protein	220	3	9.72983e-15	0.69	0	-		no IPS match
AllGFP_CLC_2050_trimmed_contig_24	myosin heavy chain	519	20	3.16576e-61	0.9105	4	F:actin binding; C:myosin complex; F:ATP binding; F:motor activity	-	IPR002928 (PFAM); PTHR13140 (PANTHER), PTHR13140:SF106 (PANTHER)
AllGFP_CLC_2050_trimmed_contig_25	hypothetical protein Ccan_12960	202	1	3.04911	0.48	0	-		no IPS match
AllGFP_CLC_2050_trimmed_contig_26	histone-lysine n-methyltransferase setd1b	444	2	1.79491	0.5	8	F:nucleic acid binding; F:methyltransferase activity; F:transferase activity; F:nucleotide binding; F:histone-lysine N-methyltransferase activity; P:methylation; P:histone lysine methylation; C:nucleus		no IPS match
AllGFP_CLC_2050_trimmed_contig_27	troponin t	540	20	1.85387e-14	0.787	10	P:mesoderm development; P:sarcomere organization; F:calcium ion binding; C:troponin complex; P:skeletal muscle thin filament assembly; P:cellular calcium ion homeostasis; P:muscle organ morphogenesis; P:muscle cell homeostasis; P:mitochondrion organization; F:tropomyosin binding	-	no IPS match
AllGFP_CLC_2050_trimmed_contig_28	arginine kinase	806	20	8.57179e-51	0.7035	3	F:kinase activity; F:ATP binding; P:phosphorylation	-	SignalP-NN(euk) (SIGNALP)
AllGFP_CLC_2050_trimmed_contig_29	isoform d	456	20	2.68666e-34	0.8595	10	P:mesoderm development; P:sarcomere organization; F:calcium ion binding; C:troponin complex; P:skeletal muscle thin filament assembly; P:cellular calcium ion homeostasis; P:muscle organ morphogenesis; P:muscle cell homeostasis; P:mitochondrion organization; F:tropomyosin binding	-	tmhmm (TMHMM)
AllGFP_CLC_2050_trimmed_contig_30	troponin t	307	20	1.08818e-16	0.7955	10	P:mesoderm development; P:sarcomere organization; F:calcium ion binding; C:troponin complex; P:skeletal muscle thin filament assembly; P:cellular calcium ion homeostasis; P:muscle organ morphogenesis; P:muscle cell homeostasis; P:mitochondrion organization; F:tropomyosin binding	-	no IPS match
AllGFP_CLC_2050_trimmed_contig_31	senescence-associated protein	2108	20	2.29256e-62	0.6035	0	-		no IPS match
AllGFP_CLC_2050_trimmed_contig_32	---NA---	2830	0			0	-		tmhmm (TMHMM)
AllGFP_CLC_2050_trimmed_contig_33	charged multivesicular body protein 4b-like	1058	20	2.04299e-66	0.8995	3	P:dendrite morphogenesis; P:negative regulation of growth of symbiont in host; P:protein transport	-	no IPS match
AllGFP_CLC_2050_trimmed_contig_34	electron transfer flavoprotein subunit mitochondrial	563	20	4.65764e-70	0.9595	3	F:flavin adenine dinucleotide binding; F:electron carrier activity; P:electron transport	-	IPR014731 (PFAM); IPR018206 (PROSITE); G3DSA:3.40.50.1220 (GENE3D), PTHR10909 (PANTHER), PTHR10909:SF91 (PANTHER), SSF52467 (SUPERFAMILY)
AllGFP_CLC_2050_trimmed_contig_35	protein	255	20	6.57421e-19	0.7775	0	-		no IPS match
AllGFP_CLC_2050_trimmed_contig_36	isoform i	3976	20	0	0.832	11	P:determination of adult lifespan; P:negative regulation of lamellocyte differentiation; P:olfactory learning; P:germarium-derived female germ-line cyst encapsulation; C:female germline ring canal outer rim; C:female germline ring canal inner rim; P:female germline ring canal formation, actin assembly; F:actin binding; P:mitosis; P:protein localization; P:motor axon guidance	-	IPR001298 (SMART); IPR013783 (G3DSA:2.60.40.GENE3D); IPR014756 (SUPERFAMILY); IPR017868 (PFAM); PTHR11915 (PANTHER), PTHR11915:SF24 (PANTHER)
AllGFP_CLC_2050_trimmed_contig_37	fructose -bisphosphate aldolase	1614	20	0	0.8355	8	P:glycolysis; F:fructose-bisphosphate aldolase activity; P:fructose metabolic process; P:mannose metabolic process; P:inositol metabolic process; P:gluconeogenesis; P:pentose-phosphate shunt; P:carbon utilization	EC:4.1.2.13	IPR000741 (PANTHER); IPR013785 (G3DSA:3.20.20.GENE3D); SSF51569 (SUPERFAMILY)
AllGFP_CLC_2050_trimmed_contig_38	Nardilysin	860	6	0.109741	0.6817	5	F:metal ion binding; P:proteolysis; F:catalytic activity; F:zinc ion binding; F:metalloendopeptidase activity		no IPS match
AllGFP_CLC_2050_trimmed_contig_39	---NA---	242	0			0	-		SignalP-NN(euk) (SIGNALP)
AllGFP_CLC_2050_trimmed_contig_40	---NA---	216	0			0	-		tmhmm (TMHMM)
AllGFP_CLC_2050_trimmed_contig_41	sarcoplasmic calcium-binding protein	229	20	1.49612e-38	0.922	1	F:calcium ion binding	-	SignalP-NN(euk) (SIGNALP)
AllGFP_CLC_2050_trimmed_contig_42	sarcoplasmic calcium-binding protein	260	20	2.22464e-38	0.922	1	F:calcium ion binding	-	SignalP-NN(euk) (SIGNALP)
AllGFP_CLC_2050_trimmed_contig_43	sarcoplasmic calcium-binding protein	297	20	3.54663e-38	0.922	1	F:calcium ion binding	-	SignalP-NN(euk) (SIGNALP)
AllGFP_CLC_2050_trimmed_contig_44	sarcoplasmic calcium-binding protein	234	20	1.97722e-45	0.9175	1	F:calcium ion binding	-	IPR011992 (G3DSA:1.10.238.GENE3D); IPR018247 (PROSITE)
AllGFP_CLC_2050_trimmed_contig_45	conserved domain protein	320	20	2.37098e-07	0.5135	8	F:actin binding; P:regulation of transcription, DNA-dependent; P:two-component signal transduction system (phosphorelay); P:intracellular signal transduction; F:two-component response regulator activity; C:intracellular; F:metal ion binding; F:zinc ion binding		no IPS match
AllGFP_CLC_2050_trimmed_contig_46	conserved domain protein	319	20	2.37098e-07	0.5135	8	F:actin binding; P:regulation of transcription, DNA-dependent; P:two-component signal transduction system (phosphorelay); P:intracellular signal transduction; F:two-component response regulator activity; C:intracellular; F:metal ion binding; F:zinc ion binding		no IPS match
AllGFP_CLC_2050_trimmed_contig_47	myosin heavy chain variant a	559	20	8.51207e-92	0.86	6	F:actin binding; C:myosin complex; F:ATP binding; F:motor activity; F:2-alkenal reductase activity; P:oxidation-reduction process	EC:1.3.1.74	IPR001609 (PRINTS); IPR004009 (PFAM); PTHR13140 (PANTHER), PTHR13140:SF106 (PANTHER), SSF52540 (SUPERFAMILY)
AllGFP_CLC_2050_trimmed_contig_48	sarcoplasmic calcium-binding protein	384	20	1.68677e-54	0.7825	1	F:calcium ion binding	-	IPR011992 (G3DSA:1.10.238.GENE3D); IPR018247 (PROSITE); SSF47473 (SUPERFAMILY)
AllGFP_CLC_2050_trimmed_contig_49	conserved domain protein	236	17	1.19479e-07	0.5041	25	F:transferase activity; F:transferase activity, transferring phosphorus-containing groups; F:helicase activity; P:cellular metabolic process; F:hydrolase activity; F:DNA binding; F:ATP-dependent DNA helicase activity; F:nucleic acid binding; F:nucleotide binding; F:ATP binding; F:catalytic activity; C:intracellular; C:integral to membrane; C:membrane; P:response to organic substance; P:Gram-negat…		SignalP-NN(euk) (SIGNALP)
AllGFP_CLC_2050_trimmed_contig_50	arginine kinase	1923	19	2.66098e-12	0.7358	3	F:kinase activity; F:ATP binding; P:phosphorylation	-	no IPS match
AllGFP_CLC_2050_trimmed_contig_51	arginine kinase	222	20	2.11633e-15	0.7385	3	F:kinase activity; F:ATP binding; P:phosphorylation	-	SignalP-NN(euk) (SIGNALP)
AllGFP_CLC_2050_trimmed_contig_52	arginine kinase	288	20	7.44512e-49	0.6835	3	F:kinase activity; F:ATP binding; P:phosphorylation	-	SignalP-NN(euk) (SIGNALP)
AllGFP_CLC_2050_trimmed_contig_53	sarcoplasmic calcium-binding protein	281	20	2.96193e-47	0.83	1	F:calcium ion binding	-	IPR011992 (G3DSA:1.10.238.GENE3D); IPR018247 (PROSITE); SSF47473 (SUPERFAMILY)
AllGFP_CLC_2050_trimmed_contig_54	arginine kinase	2025	20	3.87927e-45	0.719	3	F:kinase activity; F:ATP binding; P:phosphorylation	-	SignalP-NN(euk) (SIGNALP)
AllGFP_CLC_2050_trimmed_contig_55	arginine kinase	859	20	0	0.73	3	F:kinase activity; F:ATP binding; P:phosphorylation	-	no IPS match
AllGFP_CLC_2050_trimmed_contig_56	arginine kinase	236	20	1.09084e-28	0.8775	9	F:ATP binding; P:phosphorylation; F:lombricine kinase activity; F:arginine kinase activity; P:glycine metabolic process; P:L-serine metabolic process; P:threonine metabolic process; P:arginine metabolic process; P:proline metabolic process	EC:2.7.3.5; EC:2.7.3.3	IPR000749 (PANTHER); IPR014746 (G3DSA:3.30.590.GENE3D); IPR022414 (PFAM); SSF55931 (SUPERFAMILY)
AllGFP_CLC_2050_trimmed_contig_57	amino acid permease	776	4	5.33225	0.47	0	-		no IPS match
AllGFP_CLC_2050_trimmed_contig_58	skeletal muscle actin 6	389	20	1.25198e-57	0.799	4	C:cytoskeleton; C:cytoplasm; F:ATP binding; F:protein binding	-	IPR004000 (PANTHER); G3DSA:3.30.420.40 (GENE3D), G3DSA:3.90.640.10 (GENE3D), PTHR11937:SF93 (PANTHER), SSF53067 (SUPERFAMILY)
AllGFP_CLC_2050_trimmed_contig_59	actin	548	20	2.2817e-88	0.8145	4	C:cytoskeleton; C:cytoplasm; F:ATP binding; F:protein binding	-	IPR004000 (PRINTS); G3DSA:3.30.420.40 (GENE3D), G3DSA:3.90.640.10 (GENE3D), PTHR11937:SF93 (PANTHER), SignalP-NN(euk) (SIGNALP), SSF53067 (SUPERFAMILY)
AllGFP_CLC_2050_trimmed_contig_60	skeletal muscle actin 6	330	20	1.43014e-35	0.83	4	C:cytoskeleton; C:cytoplasm; F:ATP binding; F:protein binding	-	IPR004000 (PANTHER); G3DSA:3.90.640.10 (GENE3D), PTHR11937:SF93 (PANTHER), SSF53067 (SUPERFAMILY)
AllGFP_CLC_2050_trimmed_contig_61	arginine kinase	242	20	1.13028e-31	0.8805	5	F:ATP binding; P:phosphorylation; F:arginine kinase activity; P:arginine metabolic process; P:proline metabolic process	EC:2.7.3.3	IPR000749 (PANTHER); IPR014746 (G3DSA:3.30.590.GENE3D); IPR022414 (PFAM); SignalP-NN(euk) (SIGNALP), SSF55931 (SUPERFAMILY)
AllGFP_CLC_2050_trimmed_contig_62	---NA---	716	0			0	-		tmhmm (TMHMM)
AllGFP_CLC_2050_trimmed_contig_63	---NA---	325	0			0	-		no IPS match
AllGFP_CLC_2050_trimmed_contig_64	extracellular protein	1426	8	1.81232	0.4625	0	-		SignalP-NN(euk) (SIGNALP), tmhmm (TMHMM)
AllGFP_CLC_2050_trimmed_contig_65	skeletal muscle actin 6	267	20	1.16271e-27	0.879	3	C:cytoskeleton; C:cytoplasm; F:ATP binding	-	no IPS match
AllGFP_CLC_2050_trimmed_contig_66	lim domain-binding protein 3	1611	20	2.3634e-106	0.812	8	C:Z disc; F:muscle alpha-actinin binding; C:muscle tendon junction; P:muscle structure development; F:transferase activity; P:regulation of cell-matrix adhesion; F:zinc ion binding; C:actin cytoskeleton	-	IPR001781 (G3DSA:2.10.110.GENE3D); PTHR24214 (PANTHER), PTHR24214:SF9 (PANTHER), SSF57716 (SUPERFAMILY)
AllGFP_CLC_2050_trimmed_contig_67	sarcoplasmic calcium-binding protein	257	20	2.69614e-48	0.92	1	F:calcium ion binding	-	no IPS match
AllGFP_CLC_2050_trimmed_contig_68	sarcoplasmic calcium-binding protein	261	20	2.22464e-38	0.922	1	F:calcium ion binding	-	SignalP-NN(euk) (SIGNALP)
AllGFP_CLC_2050_trimmed_contig_69	sarcoplasmic calcium-binding protein	234	20	1.97722e-45	0.9175	1	F:calcium ion binding	-	no IPS match
AllGFP_CLC_2050_trimmed_contig_70	envelope partial	365	2	6.09212	0.435	0	-		SignalP-NN(euk) (SIGNALP)
AllGFP_CLC_2050_trimmed_contig_71	ankyrin unc44	1549	20	1.58605e-58	0.7075	2	F:protein binding; P:signal transduction	-	IPR000488 (PFAM); IPR011029 (G3DSA:1.10.533.GENE3D); PTHR15077 (PANTHER), PTHR15077:SF0 (PANTHER)
AllGFP_CLC_2050_trimmed_contig_72	troponin i	1403	20	3.0228e-67	0.8905	10	P:nuclear division; P:sarcomere organization; C:troponin complex; P:skeletal muscle tissue development; P:nervous system development; F:actin binding; P:muscle cell homeostasis; P:cardiac muscle tissue development; C:nucleus; F:tropomyosin binding	-	no IPS match
AllGFP_CLC_2050_trimmed_contig_73	skeletal muscle actin 6	280	20	3.83125e-30	0.8715	3	C:cytoskeleton; C:cytoplasm; F:ATP binding	-	no IPS match
AllGFP_CLC_2050_trimmed_contig_74	calcium-transporting atpase sarcoplasmic endoplasmic reticulum type-like	3210	20	0	0.9225	7	F:calcium-transporting ATPase activity; C:integral to membrane; F:metal ion binding; P:ATP biosynthetic process; F:ATP binding; P:calcium ion transport; C:sarcoplasmic reticulum membrane	EC:3.6.3.8	SignalP-NN(euk) (SIGNALP), tmhmm (TMHMM)
AllGFP_CLC_2050_trimmed_contig_75	partial	299	20	2.20698e-54	0.8995	3	C:cytoskeleton; C:cytoplasm; F:ATP binding	-	IPR004000 (PANTHER); G3DSA:3.30.420.40 (GENE3D), G3DSA:3.90.640.10 (GENE3D), PTHR11937:SF93 (PANTHER), SSF53067 (SUPERFAMILY)
AllGFP_CLC_2050_trimmed_contig_76	partial	265	20	4.85355e-51	0.962	3	C:cytoskeleton; C:cytoplasm; F:ATP binding	-	SignalP-NN(euk) (SIGNALP), tmhmm (TMHMM)
AllGFP_CLC_2050_trimmed_contig_77	actin isoform c	1206	20	1.11545e-173	0.9275	9	P:positive regulation of NFAT protein import into nucleus; C:microtubule associated complex; P:cytokinesis; P:heart development; P:centrosome organization; F:ATP binding; C:actin filament; F:structural constituent of cytoskeleton; C:cytoplasm	-	no IPS match
AllGFP_CLC_2050_trimmed_contig_78	actin 1	278	20	3.9434e-22	0.9745	4	C:cytoskeleton; C:cytoplasm; F:ATP binding; F:protein binding	-	IPR004000 (PANTHER); IPR004001 (PROSITE); G3DSA:3.30.420.40 (GENE3D), SignalP-NN(euk) (SIGNALP), tmhmm (TMHMM), SSF53067 (SUPERFAMILY)
AllGFP_CLC_2050_trimmed_contig_79	myosin heavy chain	302	20	7.57069e-50	0.8775	4	F:actin binding; C:myosin complex; F:ATP binding; F:motor activity	-	SignalP-NN(euk) (SIGNALP)
AllGFP_CLC_2050_trimmed_contig_80	myosin heavy chain	311	20	9.33963e-52	0.8785	4	F:actin binding; C:myosin complex; F:ATP binding; F:motor activity	-	SignalP-NN(euk) (SIGNALP)
AllGFP_CLC_2050_trimmed_contig_81	fructose -bisphosphate aldolase	327	20	5.68465e-59	0.907	24	P:mitotic cell cycle G2/M transition DNA damage checkpoint; P:meiotic metaphase I plate congression; P:mitotic cell cycle spindle assembly checkpoint; P:mesoderm development; P:achiasmate meiosis I; C:M band; P:female meiosis chromosome segregation; P:glycolysis; P:protein phosphorylation; F:protein serine/threonine kinase activity; P:response to hypoxia; P:distributive segregation; P:anaphase; P…	EC:2.7.11.0; EC:4.1.2.13	IPR000741 (PANTHER); IPR013785 (G3DSA:3.20.20.GENE3D); SSF51569 (SUPERFAMILY)
AllGFP_CLC_2050_trimmed_contig_82	skeletal muscle actin 6	516	20	3.52709e-78	0.9405	4	C:cytoskeleton; C:cytoplasm; F:ATP binding; F:protein binding	-	no IPS match
AllGFP_CLC_2050_trimmed_contig_83	10 kda secreted protein	212	3	9.06305e-15	0.7133	0	-		no IPS match
AllGFP_CLC_2050_trimmed_contig_84	ribosomal protein s5	211	20	1.05921e-26	0.96	5	F:structural constituent of ribosome; F:RNA binding; C:small ribosomal subunit; P:translation; P:ribosome biogenesis	-	no IPS match
AllGFP_CLC_2050_trimmed_contig_85	ribosomal protein s5	285	20	2.20367e-50	0.98	10	P:translational initiation; P:viral transcription; F:mRNA binding; F:structural constituent of ribosome; P:regulation of translational fidelity; C:cytosolic small ribosomal subunit; P:translational termination; P:SRP-dependent cotranslational protein targeting to membrane; P:nuclear-transcribed mRNA catabolic process, nonsense-mediated decay; P:ribosome biogenesis	-	IPR000235 (PANTHER); IPR005716 (PTHR11205:PANTHER); IPR023798 (G3DSA:1.10.455.GENE3D)
AllGFP_CLC_2050_trimmed_contig_86	ribosomal protein s5	272	20	1.90597e-39	0.94	6	F:structural constituent of ribosome; F:RNA binding; C:vacuolar membrane; C:cytosolic small ribosomal subunit; P:translation; P:ribosome biogenesis	-	IPR000235 (PANTHER); IPR005716 (PTHR11205:PANTHER); IPR023798 (G3DSA:1.10.455.GENE3D)
AllGFP_CLC_2050_trimmed_contig_87	phosphate transporter	308	20	1.44328e-28	0.864	3	P:phosphate transport; C:membrane; F:inorganic phosphate transmembrane transporter activity	-	IPR001204 (PANTHER); PTHR11101:SF13 (PANTHER), SignalP-NN(euk) (SIGNALP), tmhmm (TMHMM)
AllGFP_CLC_2050_trimmed_contig_88	---NA---	956	0			0	-		no IPS match
AllGFP_CLC_2050_trimmed_contig_89	guanine nucleotide-binding 3 homolog	700	20	5.47317e-48	0.6055	6	P:positive regulation of growth rate; P:nematode larval development; P:germ cell development; P:body morphogenesis; P:regulation of multicellular organism growth; P:hermaphrodite genitalia development	-	IPR023179 (G3DSA:1.10.1580.GENE3D); PTHR11089 (PANTHER), PTHR11089:SF13 (PANTHER)
AllGFP_CLC_2050_trimmed_contig_90	ferritin 2 light chain isoform a	360	20	1.16449e-26	0.5545	12	P:oxidation-reduction process; P:cellular iron ion homeostasis; F:oxidoreductase activity; F:transition metal ion binding; F:ferric iron binding; P:iron ion transport; P:bristle development; F:ferrous iron binding; C:Golgi apparatus; P:hemolymph coagulation; C:extracellular region; C:intracellular ferritin complex		no IPS match
AllGFP_CLC_2050_trimmed_contig_91	ferritin 2 light chain isoform a	1119	20	1.50622e-71	0.51	7	C:intracellular part; ; P:iron ion transport; P:cellular iron ion homeostasis; F:ferric iron binding; F:oxidoreductase activity; P:oxidation-reduction process	-	IPR001519 (PANTHER); IPR008331 (PFAM); IPR009040 (PROFILE); IPR009078 (SUPERFAMILY); IPR012347 (G3DSA:1.20.1260.GENE3D); PTHR11431:SF2 (PANTHER), SignalP-NN(euk) (SIGNALP), tmhmm (TMHMM)
AllGFP_CLC_2050_trimmed_contig_92	chk1 checkpoint-like protein	334	11	6.19651e-13	0.6555	0	-		no IPS match
AllGFP_CLC_2050_trimmed_contig_93	actin	317	20	2.2092e-43	0.929	14	P:root hair cell tip growth; F:copper ion binding; C:cytoskeleton; P:response to red light; P:response to salt stress; P:response to cytokinin stimulus; F:ATP binding; F:protein binding; P:response to far red light; C:chloroplast; C:vacuole; P:response to high light intensity; C:nucleus; C:plasma membrane	-	IPR004000 (PANTHER); G3DSA:3.30.420.40 (GENE3D), PTHR11937:SF78 (PANTHER), SignalP-NN(euk) (SIGNALP), SSF53067 (SUPERFAMILY)
AllGFP_CLC_2050_trimmed_contig_94	chk1 checkpoint-like protein	290	11	4.05002e-13	0.6564	0	-		no IPS match
AllGFP_CLC_2050_trimmed_contig_95	chk1 checkpoint-like protein	299	13	5.39044e-15	0.6877	0	-		no IPS match
AllGFP_CLC_2050_trimmed_contig_96	chk1 checkpoint-like protein	298	11	4.42531e-13	0.6555	0	-		no IPS match
AllGFP_CLC_2050_trimmed_contig_97	chk1 checkpoint-like protein	298	11	4.42531e-13	0.6555	0	-		no IPS match
AllGFP_CLC_2050_trimmed_contig_98	skeletal muscle actin 6	387	20	6.80002e-57	0.7965	4	C:cytoskeleton; C:cytoplasm; F:ATP binding; F:protein binding	-	IPR004000 (PANTHER); G3DSA:3.30.420.40 (GENE3D), G3DSA:3.90.640.10 (GENE3D), PTHR11937:SF93 (PANTHER), SSF53067 (SUPERFAMILY)
AllGFP_CLC_2050_trimmed_contig_99	chk1 checkpoint-like protein	300	14	5.55905e-15	0.6771	0	-		no IPS match
AllGFP_CLC_2050_trimmed_contig_100	myosin heavy chain	299	20	6.04474e-07	0.913	2	C:myosin complex; F:motor activity	-	no IPS match
AllGFP_CLC_2050_trimmed_contig_101	sarcoplasmic calcium-binding protein	255	20	2.05615e-38	0.922	1	F:calcium ion binding	-	IPR018247 (PROSITE)
AllGFP_CLC_2050_trimmed_contig_102	elongation factor 2	3571	20	0	0.926	6	F:translation elongation factor activity; P:GTP catabolic process; F:GTPase activity; F:GTP binding; C:ribosome; P:regulation of translational elongation	-	IPR000795 (PRINTS); IPR004161 (PFAM); IPR005225 (TIGRFAMs); IPR005517 (PFAM); IPR009000 (SUPERFAMILY); IPR009022 (SUPERFAMILY); IPR014721 (G3DSA:3.30.230.GENE3D); IPR020568 (SUPERFAMILY); G3DSA:2.40.30.10 (GENE3D), G3DSA:3.30.70.870 (GENE3D), G3DSA:3.40.50.300 (GENE3D), G3DSA:3.90.1430.10 (GENE3D), PTHR23115 (PANTHER), PTHR23115:SF4 (PANTHER), SSF52540 (SUPERFAMILY)
AllGFP_CLC_2050_trimmed_contig_103	muscle myosin heavy chain	420	20	0.000356347	0.672	55	C:myosin complex; F:motor activity; F:ATPase activity, coupled; P:sarcomere organization; P:left/right axis specification; P:muscle contraction; P:salivary gland morphogenesis; P:regulation of tube length, open tracheal system; C:muscle myosin complex; P:anterior midgut development; C:cytoskeleton; C:apical cortex; P:imaginal disc-derived wing hair organization; F:microfilament motor activity; P:…		no IPS match
AllGFP_CLC_2050_trimmed_contig_104	hypothetical protein LOAG_15079	3967	3	0.849721	0.5267	0	-		tmhmm (TMHMM)
AllGFP_CLC_2050_trimmed_contig_105	muscle m-line assembly protein unc-89	3429	20	0	0.563	3	P:sarcomere organization; P:adult somatic muscle development; F:protein binding	-	IPR003006 (PROSITE); IPR003598 (SMART); IPR003599 (SMART); IPR007110 (PROFILE); IPR013098 (PFAM); IPR013783 (G3DSA:2.60.40.GENE3D); IPR020675 (PANTHER); PTHR22964:SF6 (PANTHER), SSF48726 (SUPERFAMILY)
AllGFP_CLC_2050_trimmed_contig_106	projectin short variant	2253	20	0	0.6935	5	P:protein phosphorylation; F:ATP binding; F:protein serine/threonine kinase activity; P:serine family amino acid metabolic process; F:protein binding	EC:2.7.11.0	IPR003598 (SMART); IPR003599 (SMART); IPR007110 (PROFILE); IPR013098 (PFAM); IPR013783 (G3DSA:2.60.40.GENE3D); PTHR13817 (PANTHER), SSF48726 (SUPERFAMILY)
AllGFP_CLC_2050_trimmed_contig_107	skeletal muscle actin 6	411	20	2.73405e-77	0.9215	4	C:cytoskeleton; C:cytoplasm; F:ATP binding; F:protein binding	-	IPR004000 (PRINTS); G3DSA:3.30.420.40 (GENE3D), G3DSA:3.90.640.10 (GENE3D), PTHR11937:SF93 (PANTHER), SignalP-NN(euk) (SIGNALP), SSF53067 (SUPERFAMILY)
AllGFP_CLC_2050_trimmed_contig_108	senescence-associated protein	278	20	2.15424e-14	0.634	0	-		no IPS match
AllGFP_CLC_2050_trimmed_contig_109	senescence-associated protein	228	20	2.148e-15	0.664	0	-		no IPS match
AllGFP_CLC_2050_trimmed_contig_110	alpha skeletal muscle	2278	20	0	0.939	3	C:cytoskeleton; C:cytoplasm; F:ATP binding	-	IPR004000 (PRINTS); IPR004001 (PROSITE); IPR020902 (PROSITE); G3DSA:3.30.420.40 (GENE3D), G3DSA:3.90.640.10 (GENE3D), PTHR11937:SF93 (PANTHER), SSF53067 (SUPERFAMILY)
AllGFP_CLC_2050_trimmed_contig_111	act_procl ame: full=actin	486	20	2.74695e-105	0.9465	4	C:cytoskeleton; C:cytoplasm; F:ATP binding; F:protein binding	-	no IPS match
AllGFP_CLC_2050_trimmed_contig_112	sodium calcium exchanger 3	4600	20	0	0.7365	6	F:calcium:sodium antiporter activity; P:heart looping; P:calcium ion transport; P:cytosolic calcium ion homeostasis; P:fluid transport; C:membrane	-	no IPS match
AllGFP_CLC_2050_trimmed_contig_113	non-structural protein partial	256	20	3.75006	0.5095	0	-		no IPS match
AllGFP_CLC_2050_trimmed_contig_114	---NA---	1221	0			0	-		no IPS match
AllGFP_CLC_2050_trimmed_contig_115	mitochondrial carnitine acylcarnitine carrier protein	1412	20	1.5575e-49	0.822	4	P:carnitine shuttle; C:integral to membrane; P:regulation of fatty acid oxidation; C:mitochondrial inner membrane	-	no IPS match
AllGFP_CLC_2050_trimmed_contig_116	cop9 signalosome complex subunit 3	1436	20	1.26249e-125	0.822	7	C:cytoplasm; P:in utero embryonic development; F:protein binding; P:signal transduction; C:signalosome; P:response to light stimulus; P:cullin deneddylation	-	IPR000717 (PFAM); IPR011991 (G3DSA:1.10.10.GENE3D); PTHR10758 (PANTHER), PTHR10758:SF1 (PANTHER), SSF46785 (SUPERFAMILY)
AllGFP_CLC_2050_trimmed_contig_117	muscle-specific protein isoform b	2205	20	5.17892e-40	0.453	6	P:cytoskeleton organization; P:transport; ; C:cytoplasm; C:intracellular organelle; F:protein binding	-	IPR002017 (PFAM); IPR018159 (SMART); G3DSA:1.20.58.60 (GENE3D), SSF46966 (SUPERFAMILY)
AllGFP_CLC_2050_trimmed_contig_118	beta-actin	205	20	6.08547e-31	0.9365	6	C:cytoskeleton; P:muscle contraction; F:protein binding; F:ATP binding; C:cytosol; C:cell periphery	-	no IPS match
AllGFP_CLC_2050_trimmed_contig_119	pinus taeda anonymous locus 2_4109_02 genomic sequence	1232	20	9.95533e-16	1	22	P:natural killer cell mediated cytotoxicity; P:cytoskeleton-dependent intracellular transport; C:cell body; C:nuclear envelope lumen; F:GTP binding; P:cell division; F:MHC class I protein binding; P:GTP catabolic process; P:spindle assembly; C:cytosol; C:microtubule; P:protein polymerization; P:mitosis; F:peptide binding; F:protein complex binding; F:GTPase activity; P:microtubule-based movement;…	-	tmhmm (TMHMM)
AllGFP_CLC_2050_trimmed_contig_120	muscle myosin heavy chain	314	20	1.64529e-23	0.8065	40	C:unconventional myosin complex; C:A band; F:protein homodimerization activity; F:microfilament motor activity; P:establishment of neuroblast polarity; P:head involution; P:Malpighian tubule morphogenesis; P:myosin II filament assembly; C:polytene chromosome puff; P:adult somatic muscle development; P:dorsal closure, spreading of leading edge cells; F:actin-dependent ATPase activity; P:imaginal d…	-	IPR002928 (PFAM); G3DSA:1.20.5.170 (GENE3D), PTHR13140 (PANTHER), PTHR13140:SF106 (PANTHER)
AllGFP_CLC_2050_trimmed_contig_121	---NA---	529	0			0	-		SignalP-NN(euk) (SIGNALP)
AllGFP_CLC_2050_trimmed_contig_122	fructose -bisphosphate aldolase	1653	20	3.79633e-108	0.8475	8	P:glycolysis; F:fructose-bisphosphate aldolase activity; P:fructose metabolic process; P:mannose metabolic process; P:inositol metabolic process; P:gluconeogenesis; P:pentose-phosphate shunt; P:carbon utilization	EC:4.1.2.13	no IPS match
AllGFP_CLC_2050_trimmed_contig_123	chk1 checkpoint-like protein	286	11	3.9306e-13	0.6555	0	-		no IPS match
AllGFP_CLC_2050_trimmed_contig_124	isoform c	2680	20	2.31911e-08	0.492	11	C:myosin complex; F:motor activity; F:structural constituent of muscle; C:striated muscle myosin thick filament; P:mesoderm development; P:myofibril assembly; C:chromosome; F:ATP binding; P:chromosome organization; P:DNA repair; P:DNA recombination		no IPS match
AllGFP_CLC_2050_trimmed_contig_125	hypothetical protein DAPPUDRAFT_67127	566	20	1.02688e-15	0.699	0	-		no IPS match
AllGFP_CLC_2050_trimmed_contig_126	---NA---	385	0			0	-		no IPS match
AllGFP_CLC_2050_trimmed_contig_127	---NA---	332	0			0	-		no IPS match
AllGFP_CLC_2050_trimmed_contig_128	---NA---	241	0			0	-		no IPS match
AllGFP_CLC_2050_trimmed_contig_129	---NA---	265	0			0	-		no IPS match
AllGFP_CLC_2050_trimmed_contig_130	---NA---	221	0			0	-		SignalP-NN(euk) (SIGNALP), tmhmm (TMHMM)
AllGFP_CLC_2050_trimmed_contig_131	alpha-cardiac actin	289	20	1.32107e-52	0.868	19	P:response to virus; C:actomyosin, actin part; P:cardiac muscle contraction; P:cardiac myofibril assembly; P:apoptosis; F:myosin binding; C:cytosol; P:skeletal muscle thin filament assembly; P:cardiac muscle tissue morphogenesis; C:I band; P:actin-myosin filament sliding; P:glomerular mesangial cell development; C:smooth muscle contractile fiber; F:ATPase activity; P:ATP catabolic process; F:ATP …	EC:3.6.1.3	no IPS match
AllGFP_CLC_2050_trimmed_contig_132	alpha actin	353	20	2.2354e-63	0.964	27	P:skeletal muscle fiber development; C:actomyosin, actin part; P:response to ethanol; P:response to mechanical stimulus; P:cardiac muscle contraction; P:skeletal muscle fiber adaptation; P:cardiac myofibril assembly; P:muscle filament sliding; F:ADP binding; C:striated muscle thin filament; P:apoptosis; P:response to steroid hormone stimulus; F:myosin binding; C:cytosol; P:skeletal muscle thin fi…	EC:3.6.1.3	no IPS match
AllGFP_CLC_2050_trimmed_contig_133	kinesin k39	5726	20	1.30187e-27	0.4175	6	F:protein binding; C:intracellular membrane-bounded organelle; C:cytoskeleton; C:intracellular organelle part; P:cellular process; C:cytoplasmic part	-	no IPS match
AllGFP_CLC_2050_trimmed_contig_134	sarcoplasmic calcium-binding protein	254	20	2.05615e-38	0.922	1	F:calcium ion binding	-	SignalP-NN(euk) (SIGNALP)
AllGFP_CLC_2050_trimmed_contig_135	alpha actin	238	20	4.9234e-19	0.927	27	P:skeletal muscle fiber development; C:actomyosin, actin part; P:response to ethanol; P:response to mechanical stimulus; P:cardiac muscle contraction; P:skeletal muscle fiber adaptation; P:cardiac myofibril assembly; P:muscle filament sliding; F:ADP binding; C:striated muscle thin filament; P:apoptosis; P:response to steroid hormone stimulus; F:myosin binding; C:cytosol; P:skeletal muscle thin fi…	EC:3.6.1.3	no IPS match
AllGFP_CLC_2050_trimmed_contig_136	t-complex protein 1 subunit delta-like	500	20	3.04388e-65	0.85	11	C:microtubule associated complex; P:protein folding; P:neurogenesis; F:ATPase activity, coupled; C:chaperonin-containing T-complex; P:cytoplasmic microtubule organization; P:mitotic spindle organization; F:ATP binding; F:transferase activity; F:unfolded protein binding; C:lipid particle	-	IPR002423 (PANTHER); IPR012717 (PTHR11353:PANTHER); G3DSA:3.30.260.10 (GENE3D), G3DSA:3.50.7.10 (GENE3D), SSF52029 (SUPERFAMILY), SSF54849 (SUPERFAMILY)
AllGFP_CLC_2050_trimmed_contig_137	---NA---	984	0			0	-		SignalP-NN(euk) (SIGNALP)
AllGFP_CLC_2050_trimmed_contig_138	isl1 protein	364	20	0.00428204	0.6985	17	F:G-protein coupled receptor activity; C:membrane; P:signal transduction; P:G-protein coupled receptor protein signaling pathway; P:neuron fate specification; F:sequence-specific DNA binding; F:sequence-specific DNA binding transcription factor activity; F:DNA binding; C:nucleus; P:exocrine pancreas development; P:atrial cardiac muscle cell differentiation; P:spinal cord motor neuron differentiat…		SignalP-NN(euk) (SIGNALP), tmhmm (TMHMM)
AllGFP_CLC_2050_trimmed_contig_139	senescence-associated protein	253	20	3.58455e-16	0.8085	0	-		no IPS match
AllGFP_CLC_2050_trimmed_contig_140	myosin light chain smooth muscle	9495	20	0	0.538	3	F:protein serine/threonine kinase activity; P:serine family amino acid metabolic process; P:phosphorylation	EC:2.7.11.0	no IPS match
AllGFP_CLC_2050_trimmed_contig_141	glycogen operon protein	363	1	4.69505	0.59	9	F:cation binding; F:hydrolase activity; P:glycogen catabolic process; P:carbohydrate metabolic process; F:glycogen debranching enzyme activity; F:catalytic activity; F:hydrolase activity, hydrolyzing O-glycosyl compounds; P:metabolic process; F:hydrolase activity, acting on glycosyl bonds		no IPS match
AllGFP_CLC_2050_trimmed_contig_142	fructose -bisphosphate aldolase	555	20	1.8033e-75	0.787	8	P:glycolysis; F:fructose-bisphosphate aldolase activity; P:fructose metabolic process; P:mannose metabolic process; P:inositol metabolic process; P:gluconeogenesis; P:pentose-phosphate shunt; P:carbon utilization	EC:4.1.2.13	IPR000741 (PANTHER); IPR013785 (G3DSA:3.20.20.GENE3D); SSF51569 (SUPERFAMILY)
AllGFP_CLC_2050_trimmed_contig_143	cytoplasmic actin partial	235	20	2.83631e-48	0.9655	13	C:actomyosin, actin part; P:cardiac muscle contraction; P:cardiac myofibril assembly; P:apoptosis; F:myosin binding; P:skeletal muscle thin filament assembly; P:cardiac muscle tissue morphogenesis; C:I band; P:actin-myosin filament sliding; F:ATPase activity; P:ATP catabolic process; F:ATP binding; C:myosin complex	EC:3.6.1.3	IPR004000 (PRINTS); IPR004001 (PROSITE); G3DSA:2.30.36.70 (GENE3D), G3DSA:3.30.420.40 (GENE3D), PTHR11937:SF51 (PANTHER), SSF53067 (SUPERFAMILY)
AllGFP_CLC_2050_trimmed_contig_144	---NA---	338	0			0	-		SignalP-NN(euk) (SIGNALP), tmhmm (TMHMM)
AllGFP_CLC_2050_trimmed_contig_145	f1f0-atp synthase beta subunit	1401	20	0	0.947	8	C:proton-transporting ATP synthase complex, catalytic core F(1); F:hydrogen-exporting ATPase activity, phosphorylative mechanism; F:hydrogen ion transporting ATP synthase activity, rotational mechanism; C:mitochondrial inner membrane; P:ATP synthesis coupled proton transport; F:ATP binding; P:ATP hydrolysis coupled proton transport; P:oxidative phosphorylation	EC:3.6.3.6	IPR000194 (PFAM); IPR000793 (PFAM); IPR003593 (SMART); IPR005722 (PTHR15184:PANTHER); IPR020003 (PROSITE); IPR024034 (G3DSA:1.10.1140.GENE3D); G3DSA:3.40.50.300 (GENE3D), PTHR15184 (PANTHER), SSF52540 (SUPERFAMILY)
AllGFP_CLC_2050_trimmed_contig_146	synaptophysin-like protein 2	206	20	9.9005e-06	0.7265	4	F:transporter activity; P:transport; C:synaptic vesicle; C:membrane	-	IPR001285 (PANTHER); PTHR10306:SF3 (PANTHER), SignalP-NN(euk) (SIGNALP), tmhmm (TMHMM)
AllGFP_CLC_2050_trimmed_contig_147	titin-like protein	2181	20	9.28174e-96	0.725	13	P:mitotic chromosome condensation; P:locomotion; P:mesoderm development; P:sarcomere organization; P:regulation of hemocyte proliferation; P:myoblast fusion; F:actin binding; F:structural constituent of muscle; P:muscle attachment; C:microtubule associated complex; C:condensed nuclear chromosome; C:Z disc; P:sister chromatid cohesion	-	IPR003961 (PFAM); IPR013783 (G3DSA:2.60.40.GENE3D); PR00014 (PRINTS), PTHR10489 (PANTHER)
AllGFP_CLC_2050_trimmed_contig_148	long form-like	3239	20	0	0.7455	5	F:structural constituent of muscle; P:myofibril assembly; P:mesoderm development; F:motor activity; C:striated muscle myosin thick filament	-	tmhmm (TMHMM)
AllGFP_CLC_2050_trimmed_contig_149	zinc finger protein	857	20	6.50461e-07	0.5365	6	F:nucleic acid binding; F:zinc ion binding; C:intracellular; P:carbohydrate metabolic process; F:chitosanase activity; C:extracellular region		no IPS match
AllGFP_CLC_2050_trimmed_contig_150	fibril-forming collagen alpha chain-like	2914	20	1.84558e-111	0.6865	2	F:extracellular matrix structural constituent; C:collagen	-	IPR000885 (PRODOM); IPR008160 (PFAM); PTHR24023 (PANTHER)
AllGFP_CLC_2050_trimmed_contig_151	protein	238	20	4.95791e-17	0.8295	0	-		no IPS match
AllGFP_CLC_2050_trimmed_contig_152	isoform g	7634	20	0	0.776	12	P:mesoderm development; P:protein phosphorylation; C:Z disc; F:structural constituent of muscle; P:sarcomere organization; P:imaginal disc-derived wing vein morphogenesis; F:ATP binding; F:structural constituent of cytoskeleton; F:myosin light chain kinase activity; P:serine family amino acid metabolic process; C:myosin complex; F:protein binding	EC:2.7.11.18	IPR003598 (SMART); IPR003599 (SMART); IPR003961 (PFAM); IPR007110 (PROFILE); IPR013098 (PFAM); IPR013783 (G3DSA:2.60.40.GENE3D); PR00014 (PRINTS), tmhmm (TMHMM), SSF48726 (SUPERFAMILY)
AllGFP_CLC_2050_trimmed_contig_153	transmembrane transport protein	502	8	0.48823	0.5013	13	F:RNA binding; F:nucleic acid binding; P:RNA-dependent DNA replication; F:ribonuclease H activity; F:RNA-directed DNA polymerase activity; F:calcium ion binding; C:integral to membrane; C:membrane; F:zinc ion binding; C:cytoplasm; C:cytoskeleton; F:actin binding; F:phosphatase binding		no IPS match
AllGFP_CLC_2050_trimmed_contig_154	---NA---	207	0			0	-		no IPS match
AllGFP_CLC_2050_trimmed_contig_155	---NA---	1171	0			0	-		no IPS match
AllGFP_CLC_2050_trimmed_contig_156	rhs element vgr family protein	1388	20	0.0393283	0.46	6	F:nucleic acid binding; F:nucleotide binding; P:mRNA processing; F:RNA binding; P:RNA metabolic process; F:DNA binding		no IPS match
AllGFP_CLC_2050_trimmed_contig_157	pyruvate kinase	554	20	5.21721e-114	0.8815	8	F:pyruvate kinase activity; P:phosphorylation; F:potassium ion binding; F:magnesium ion binding; P:glycolysis; P:gluconeogenesis; P:purine base metabolic process; P:carbon utilization	EC:2.7.1.40	IPR001697 (PRINTS); IPR015793 (PFAM); IPR015794 (G3DSA:3.40.1380.GENE3D); IPR015795 (PFAM); IPR015813 (G3DSA:3.20.20.GENE3D); PTHR11817:SF0 (PANTHER)
AllGFP_CLC_2050_trimmed_contig_158	senescence-associated protein	277	20	4.13235e-18	0.78	0	-		no IPS match
AllGFP_CLC_2050_trimmed_contig_159	extracellular solute-binding protein	204	3	6.79972	0.5767	0	-		no IPS match
AllGFP_CLC_2050_trimmed_contig_160	protein isoform a-like	1067	20	2.17972e-32	0.4795	1	F:protein binding	-	IPR001214 (PFAM); G3DSA:2.170.270.10 (GENE3D), PTHR12197 (PANTHER), PTHR12197:SF84 (PANTHER), SSF82199 (SUPERFAMILY)
AllGFP_CLC_2050_trimmed_contig_161	troponin c-like	728	20	1.05841e-89	0.8115	1	F:calcium ion binding	-	IPR002048 (SMART); IPR011992 (G3DSA:1.10.238.GENE3D); IPR018247 (PROSITE); PTHR10891 (PANTHER), PTHR10891:SF264 (PANTHER), PF13833 (PFAM), SSF47473 (SUPERFAMILY)
AllGFP_CLC_2050_trimmed_contig_162	hypothetical protein BRAFLDRAFT_70096	225	2	0.756316	0.6	0	-		no IPS match
AllGFP_CLC_2050_trimmed_contig_163	protein	501	20	1.9844e-07	0.6635	0	-		SignalP-NN(euk) (SIGNALP)
AllGFP_CLC_2050_trimmed_contig_164	proteasome ( macropain) activator subunit 4	2742	20	4.53531e-102	0.641	13	P:protein polyubiquitination; P:regulation of cellular amino acid metabolic process; P:positive regulation of ubiquitin-protein ligase activity involved in mitotic cell cycle; P:regulation of apoptosis; P:gene expression; P:viral reproduction; C:cytosol; P:antigen processing and presentation of exogenous peptide antigen via MHC class I, TAP-dependent; P:S phase of mitotic cell cycle; P:M/G1 trans…	-	SignalP-NN(euk) (SIGNALP), tmhmm (TMHMM)
AllGFP_CLC_2050_trimmed_contig_165	y box binding	907	20	3.75528e-36	0.9215	2	F:DNA binding; P:regulation of transcription, DNA-dependent	-	IPR002059 (PRINTS); IPR011129 (SMART); IPR012340 (G3DSA:2.40.50.GENE3D); IPR019844 (PROSITE); PTHR11544 (PANTHER), PTHR11544:SF11 (PANTHER)
AllGFP_CLC_2050_trimmed_contig_166	actin partial	362	20	3.01484e-77	0.9915	11	F:kinesin binding; C:cortical cytoskeleton; C:NuA4 histone acetyltransferase complex; F:Tat protein binding; F:ATP binding; C:MLL5-L complex; C:ribonucleoprotein complex; C:cytosol; F:nitric-oxide synthase binding; C:kinesin complex; C:transcription factor complex	-	IPR004000 (PRINTS); G3DSA:3.30.420.40 (GENE3D), G3DSA:3.90.640.10 (GENE3D), PTHR11937:SF93 (PANTHER), SignalP-NN(euk) (SIGNALP), SSF53067 (SUPERFAMILY)
AllGFP_CLC_2050_trimmed_contig_167	---NA---	1256	0			0	-		no IPS match
AllGFP_CLC_2050_trimmed_contig_168	methyltransferase-like protein 5	694	20	5.92486e-31	0.622	5	F:nucleic acid binding; F:methyltransferase activity; F:transferase activity; P:methylation; C:cellular_component		no IPS match
AllGFP_CLC_2050_trimmed_contig_169	actin 1	213	20	5.67615e-43	0.961	5	C:cytoskeleton; P:chaperone mediated protein folding independent of cofactor; C:NuA4 histone acetyltransferase complex; F:ATP binding; C:cytosol	-	IPR004000 (PRINTS); IPR004001 (PROSITE); G3DSA:2.30.36.70 (GENE3D), G3DSA:3.30.420.40 (GENE3D), PTHR11937:SF52 (PANTHER), SSF53067 (SUPERFAMILY)
AllGFP_CLC_2050_trimmed_contig_170	vacuolar protein-sorting-associated protein 25	340	20	2.20246e-38	0.681	4	C:cytosol; C:mitochondrion; P:cellular membrane organization; P:endosome transport	-	IPR008570 (PANTHER); IPR014041 (G3DSA:1.10.10.GENE3D); PTHR13149:SF0 (PANTHER), SSF46785 (SUPERFAMILY)
AllGFP_CLC_2050_trimmed_contig_171	lipoyltransferase mitochondrial-like	464	20	5.28933e-61	0.7515	2	P:protein modification process; F:lipoyltransferase activity	-	IPR004143 (PFAM); G3DSA:3.90.1550.10 (GENE3D), PTHR12561 (PANTHER), PTHR12561:SF0 (PANTHER), SSF55681 (SUPERFAMILY)
AllGFP_CLC_2050_trimmed_contig_172	loc400590 protein	244	6	0.452021	0.6233	0	-		no IPS match
AllGFP_CLC_2050_trimmed_contig_173	patched domain-containing protein 3	295	15	0.163891	0.5707	14	C:clathrin coat of trans-Golgi network vesicle; P:vesicle-mediated transport; P:protein localization; F:structural molecule activity; P:intracellular protein transport; C:clathrin coat of coated pit; F:molecular_function; P:biological_process; C:cellular_component; C:integral to membrane; C:membrane; F:hedgehog receptor activity; P:transport; F:transporter activity		no IPS match
AllGFP_CLC_2050_trimmed_contig_174	extracellular solute-binding protein	986	2	2.71502	0.535	2	P:transport; F:transporter activity		no IPS match
AllGFP_CLC_2050_trimmed_contig_175	actin partial	230	20	1.49938e-28	0.963	3	C:cytoskeleton; C:cytoplasm; F:ATP binding	-	IPR004000 (PANTHER); IPR004001 (PROSITE); G3DSA:3.30.420.40 (GENE3D), PTHR11937:SF52 (PANTHER), tmhmm (TMHMM), SSF53067 (SUPERFAMILY)
AllGFP_CLC_2050_trimmed_contig_176	sec-independent protein translocase protein	549	1	1.50236	0.59	2	C:mitochondrion; C:integral to membrane		no IPS match
AllGFP_CLC_2050_trimmed_contig_177	beta-actin	245	20	2.68296e-54	1	3	C:cytoskeleton; C:cytoplasm; F:ATP binding	-	IPR004000 (PRINTS); IPR020902 (PROSITE); G3DSA:2.30.36.70 (GENE3D), G3DSA:3.30.420.40 (GENE3D), PTHR11937:SF93 (PANTHER), SSF53067 (SUPERFAMILY)
AllGFP_CLC_2050_trimmed_contig_178	beta actin	405	20	5.97962e-87	0.971	6	F:structural constituent of cytoskeleton; F:identical protein binding; P:sarcomere organization; C:filamentous actin; F:ATP binding; C:myofibril	-	IPR004000 (PRINTS); IPR020902 (PROSITE); G3DSA:3.30.420.40 (GENE3D), G3DSA:3.90.640.10 (GENE3D), PTHR11937:SF93 (PANTHER), SSF53067 (SUPERFAMILY)
AllGFP_CLC_2050_trimmed_contig_179	myosin heavy chain	351	20	4.23718e-42	0.799	4	F:actin binding; C:myosin complex; F:ATP binding; F:motor activity	-	IPR001609 (PFAM); PTHR13140 (PANTHER), PTHR13140:SF106 (PANTHER), SSF52540 (SUPERFAMILY)
AllGFP_CLC_2050_trimmed_contig_180	dna glycosylase	242	20	0.185507	0.585	29	P:regulation of transcription, DNA-dependent; C:H4/H2A histone acetyltransferase complex; C:nucleus; P:base-excision repair; P:DNA repair; F:catalytic activity; F:4 iron, 4 sulfur cluster binding; F:heat shock protein binding; F:endonuclease activity; F:kinase activity; P:phosphorylation; P:chromosome condensation; F:DNA binding; P:oxidation-reduction process; P:cobalamin biosynthetic process; F:…		SignalP-NN(euk) (SIGNALP), tmhmm (TMHMM)
AllGFP_CLC_2050_trimmed_contig_181	cartilage oligomeric matrix protein	1663	20	8.97256e-171	0.6085	2	F:protein binding; F:calcium ion binding	-	IPR000742 (SMART); IPR001881 (PFAM); IPR013032 (PROSITE); IPR018097 (PROSITE); G3DSA:2.10.25.10 (GENE3D), G3DSA:4.10.1080.10 (GENE3D), PTHR10199 (PANTHER), SSF57196 (SUPERFAMILY)
AllGFP_CLC_2050_trimmed_contig_182	transcription factor tfiid complex subunit taf11	306	19	0.00208415	0.5105	6	F:hydrolase activity, acting on ester bonds; P:transcription initiation from RNA polymerase II promoter; F:protein heterodimerization activity; C:nucleus; P:oxidation-reduction process; F:oxidoreductase activity		no IPS match
AllGFP_CLC_2050_trimmed_contig_183	lipase-like protein	698	15	0.0208556	0.5193	7	F:metal ion binding; F:nucleic acid binding; P:biological_process; F:zinc ion binding; F:protein binding; C:intracellular; F:protein dimerization activity		no IPS match
AllGFP_CLC_2050_trimmed_contig_184	na+ h+ antiporter subunit-related protein	225	4	2.11667	0.4625	6	P:proteolysis; F:serine-type endopeptidase activity; F:serine-type peptidase activity; F:hydrolase activity; F:catalytic activity; F:peptidase activity		IPR007707 (PANTHER); PTHR13924:SF4 (PANTHER)
AllGFP_CLC_2050_trimmed_contig_185	abc transporter atp-binding subunit	252	20	0.108949	0.5205	17	F:hydrolase activity; P:signal transduction; F:ATPase activity; F:ATP binding; F:nucleotide binding; F:nucleoside-triphosphatase activity; P:ATP catabolic process; C:membrane; P:transport; C:plasma membrane; F:endo-1,4-beta-xylanase activity; C:nucleus; P:positive regulation of transcription from RNA polymerase II promoter; P:cell cycle; C:integral to membrane; ; F:protein binding		no IPS match
AllGFP_CLC_2050_trimmed_contig_186	---NA---	396	0			0	-		SignalP-NN(euk) (SIGNALP)
AllGFP_CLC_2050_trimmed_contig_187	membrane protein	272	17	0.00154875	0.5218	7	F:hydrolase activity; P:metabolic process; F:catalytic activity; F:cis-stilbene-oxide hydrolase activity; F:hydrolase activity, acting on ester bonds; P:oxidation-reduction process; F:oxidoreductase activity		no IPS match
AllGFP_CLC_2050_trimmed_contig_188	hypothetical protein EAG_01178	277	6	6.60378e-08	0.5967	0	-		no IPS match
AllGFP_CLC_2050_trimmed_contig_189	membrane protein	268	15	0.00151035	0.546	6	F:hydrolase activity, acting on ester bonds; P:oxidation-reduction process; F:oxidoreductase activity; P:regulation of transcription, DNA-dependent; F:sequence-specific DNA binding transcription factor activity; F:DNA binding		no IPS match
AllGFP_CLC_2050_trimmed_contig_190	cg8503 cg8503-pa	2882	20	6.75886e-48	0.529	1	F:zinc ion binding	-	IPR002893 (PFAM); PTHR12197 (PANTHER), PTHR12197:SF3 (PANTHER), SignalP-NN(euk) (SIGNALP), tmhmm (TMHMM), SSF144232 (SUPERFAMILY)
AllGFP_CLC_2050_trimmed_contig_191	calcineurin-like phosphoesterase domain containing 1	1280	20	1.55976e-110	0.665	1	F:hydrolase activity	-	IPR004843 (PFAM); G3DSA:3.60.21.10 (GENE3D), PTHR16118 (PANTHER), tmhmm (TMHMM), SSF56300 (SUPERFAMILY)
AllGFP_CLC_2050_trimmed_contig_192	atp synthase	1826	20	0	0.924	7	C:proton-transporting ATP synthase complex, catalytic core F(1); F:hydrogen ion transporting ATP synthase activity, rotational mechanism; P:ATP synthesis coupled proton transport; F:ATP binding; F:proton-transporting ATPase activity, rotational mechanism; P:ATP hydrolysis coupled proton transport; P:oxidative phosphorylation	-	no IPS match
AllGFP_CLC_2050_trimmed_contig_193	skeletal muscle actin 6	340	20	1.20926e-46	0.8165	4	C:cytoskeleton; C:cytoplasm; F:ATP binding; F:protein binding	-	IPR004000 (PANTHER); G3DSA:3.30.420.40 (GENE3D), G3DSA:3.90.640.10 (GENE3D), PTHR11937:SF93 (PANTHER), SSF53067 (SUPERFAMILY)
AllGFP_CLC_2050_trimmed_contig_194	periplasmic sensor signal transduction histidine kinase	1322	5	1.85541	0.586	11	P:metabolic process; F:catalytic activity; F:sulfuric ester hydrolase activity; F:kinase activity; F:ATP binding; P:phosphorylation; F:transferase activity; F:nucleotide binding; F:transferase activity, transferring phosphorus-containing groups; C:integral to membrane; P:carbohydrate metabolic process		no IPS match
AllGFP_CLC_2050_trimmed_contig_195	muscle m-line assembly protein unc-89	2177	20	6.03105e-166	0.6605	4	F:ATP binding; P:protein phosphorylation; F:protein binding; F:protein tyrosine kinase activity	EC:2.7.10.0	IPR000719 (PFAM); IPR002290 (SMART); IPR003599 (SMART); IPR007110 (PROFILE); IPR011009 (SUPERFAMILY); IPR013098 (PFAM); IPR013783 (G3DSA:2.60.40.GENE3D); IPR020635 (SMART); IPR020675 (PANTHER); G3DSA:1.10.510.10 (GENE3D), G3DSA:3.30.200.20 (GENE3D), PTHR22964:SF5 (PANTHER), SSF48726 (SUPERFAMILY)
AllGFP_CLC_2050_trimmed_contig_196	---NA---	985	0			0	-		SignalP-NN(euk) (SIGNALP), tmhmm (TMHMM)
AllGFP_CLC_2050_trimmed_contig_197	cation channel family protein	301	1	1.79432	0.62	6	C:integral to membrane; C:membrane; P:transmembrane transport; P:ion transport; F:ion channel activity; P:transport		no IPS match
AllGFP_CLC_2050_trimmed_contig_198	enterin neuropeptide	1452	20	0.021405	0.638	1	P:neuropeptide signaling pathway		tmhmm (TMHMM)
AllGFP_CLC_2050_trimmed_contig_199	---NA---	664	0			0	-		no IPS match
AllGFP_CLC_2050_trimmed_contig_200	heat shock protein 90	886	20	1.07742e-171	0.949	19	P:axon guidance; P:chaperone-mediated protein complex assembly; C:melanosome; F:TPR domain binding; C:cytosol; P:protein import into mitochondrial outer membrane; F:nitric-oxide synthase regulator activity; P:positive regulation of nitric oxide biosynthetic process; P:regulation of nitric-oxide synthase activity; P:signal transduction; F:unfolded protein binding; P:protein refolding; F:ATPase act…	EC:3.6.1.3	IPR001404 (PANTHER); IPR020568 (SUPERFAMILY); SSF110942 (SUPERFAMILY)
AllGFP_CLC_2050_trimmed_contig_201	ran-binding protein	934	20	1.53483e-18	0.492	1	P:intracellular transport	-	IPR000156 (PFAM); IPR011993 (G3DSA:2.30.29.GENE3D); SSF50729 (SUPERFAMILY)
AllGFP_CLC_2050_trimmed_contig_202	hypothetical protein MUY_03148	939	3	0.255641	0.4367	0	-		no IPS match
AllGFP_CLC_2050_trimmed_contig_203	hypothetical protein	1054	5	8.19035e-11	0.636	0	-		SignalP-NN(euk) (SIGNALP)
AllGFP_CLC_2050_trimmed_contig_204	protein	633	20	0.0112705	0.533	5	P:response to stress; P:reproduction; C:cytoplasm; F:heat shock protein binding; P:defense response		IPR002068 (PFAM); IPR008978 (SUPERFAMILY); PTHR11527 (PANTHER)
AllGFP_CLC_2050_trimmed_contig_205	glyceraldehyde 3-phosphate dehydrogenase	1034	20	0	0.961	7	C:cytoplasm; F:NAD binding; F:NADP binding; P:glycolysis; F:glyceraldehyde-3-phosphate dehydrogenase (NAD+) (phosphorylating) activity; P:oxidation-reduction process; P:gluconeogenesis	EC:1.2.1.12	IPR006424 (TIGRFAMs); IPR016040 (G3DSA:3.40.50.GENE3D); IPR020828 (PFAM); IPR020829 (PFAM); IPR020830 (PROSITE); IPR020831 (PRINTS); G3DSA:3.30.360.10 (GENE3D), SignalP-NN(euk) (SIGNALP), SSF51735 (SUPERFAMILY), SSF55347 (SUPERFAMILY)
AllGFP_CLC_2050_trimmed_contig_206	membrane protein	317	18	0.00224333	0.5406	16	F:hydrolase activity, acting on ester bonds; P:oxidation-reduction process; F:oxidoreductase activity; C:integral to membrane; C:membrane; F:electron carrier activity; F:protein-disulfide reductase activity; P:cytochrome complex assembly; P:electron transport chain; P:cell redox homeostasis; C:plasma membrane; F:hydrolase activity, hydrolyzing O-glycosyl compounds; F:beta-N-acetylhexosaminidase a…		no IPS match
AllGFP_CLC_2050_trimmed_contig_207	family transcriptional regulator	205	2	1.351	0.58	4	P:regulation of transcription, DNA-dependent; P:transcription, DNA-dependent; F:sequence-specific DNA binding transcription factor activity; F:DNA binding		no IPS match
AllGFP_CLC_2050_trimmed_contig_208	s2 ribosomal protein	642	20	2.79277e-85	0.9315	14	P:nuclear-transcribed mRNA catabolic process, nonsense-mediated decay; P:translational termination; C:nucleoplasm; P:ribosomal small subunit assembly; P:translational elongation; C:nucleolus; P:formation of translation preinitiation complex; F:structural constituent of ribosome; F:RNA binding; P:viral transcription; P:SRP-dependent cotranslational protein targeting to membrane; F:protein complex …	-	IPR000851 (PANTHER); IPR005324 (PFAM); IPR005711 (TIGRFAMs); IPR013810 (PFAM); IPR014720 (G3DSA:3.30.160.GENE3D); IPR014721 (G3DSA:3.30.230.GENE3D); IPR020568 (SUPERFAMILY); PTHR13718:SF46 (PANTHER), SSF54768 (SUPERFAMILY)
AllGFP_CLC_2050_trimmed_contig_209	glycogen phosphorylase	2067	20	0	0.8925	7	P:flight; F:glycogen phosphorylase activity; P:glycogen catabolic process; C:protein complex; F:pyridoxal phosphate binding; C:endoplasmic reticulum; F:protein homodimerization activity	-	IPR000811 (PIR); IPR011833 (TIGRFAMs); G3DSA:3.40.50.2000 (GENE3D), PTHR11468:SF0 (PANTHER), SSF53756 (SUPERFAMILY)
AllGFP_CLC_2050_trimmed_contig_210	glycogen debranching enzyme	3237	20	2.14256e-168	0.737	4	F:amylo-alpha-1,6-glucosidase activity; F:4-alpha-glucanotransferase activity; P:starch metabolic process; P:sucrose metabolic process	EC:3.2.1.33; EC:2.4.1.25	tmhmm (TMHMM)
AllGFP_CLC_2050_trimmed_contig_211	neurofilament medium tail domain	887	20	0.000447861	0.503	30	F:structural molecule activity; C:nucleosome; F:transferase activity; P:biosynthetic process; F:DNA binding; F:transferase activity, transferring glycosyl groups; P:nucleosome assembly; P:glycogen biosynthetic process; F:starch synthase activity; P:glucan biosynthetic process; P:embryo development ending in birth or egg hatching; P:mitosis; F:hydrolase activity; F:manganese ion binding; F:ion cha…		no IPS match
AllGFP_CLC_2050_trimmed_contig_212	potential er biogenesis protein fragment	262	20	4.01713e-05	0.5205	16	C:cytoskeleton; F:structural molecule activity; P:regulation of transcription, DNA-dependent; F:sequence-specific DNA binding; F:protein dimerization activity; F:sequence-specific DNA binding transcription factor activity; C:nucleosome; F:transferase activity; P:biosynthetic process; F:DNA binding; F:transferase activity, transferring glycosyl groups; P:nucleosome assembly; P:glycogen biosyntheti…		no IPS match
AllGFP_CLC_2050_trimmed_contig_213	dna-directed rna polymerase iii subunit rpc8-like isoform 1	1759	20	1.29315e-38	0.806	10	F:DNA-directed RNA polymerase activity; P:response to virus; C:nucleolus; P:transcription from RNA polymerase III promoter; P:innate immune response; C:centrosome; F:DNA binding; C:DNA-directed RNA polymerase III complex; P:purine base metabolic process; P:pyrimidine base metabolic process	EC:2.7.7.6	IPR005576 (G3DSA:3.30.1490.GENE3D); PTHR12709 (PANTHER), PTHR12709:SF2 (PANTHER), SignalP-NN(euk) (SIGNALP)
AllGFP_CLC_2050_trimmed_contig_214	muscle m-line assembly protein unc-89	4461	20	1.19217e-161	0.6465	2	P:sarcomere organization; P:adult somatic muscle development	-	no IPS match
AllGFP_CLC_2050_trimmed_contig_215	#NAME?	321	20	0.0132563	0.524	36	P:response to water; P:response to stress; F:ATP binding; F:protein kinase activity; P:protein phosphorylation; F:transferase activity, transferring phosphorus-containing groups; F:actin binding; P:cellular component organization; P:actin cytoskeleton organization; P:proteolysis; F:cysteine-type peptidase activity; F:peptidase activity; F:vascular endothelial growth factor receptor activity; P:va…		no IPS match
AllGFP_CLC_2050_trimmed_contig_216	---NA---	324	0			0	-		SignalP-NN(euk) (SIGNALP)
AllGFP_CLC_2050_trimmed_contig_217	elongation factor-1 alpha	2975	20	3.17756e-58	0.9245	6	F:translation elongation factor activity; P:GTP catabolic process; F:GTPase activity; F:GTP binding; C:ribosome; P:regulation of translational elongation	-	IPR004160 (PFAM); IPR009001 (SUPERFAMILY); G3DSA:2.40.30.10 (GENE3D), PTHR23115 (PANTHER), PTHR23115:SF37 (PANTHER)
AllGFP_CLC_2050_trimmed_contig_218	secreted protein	441	10	1.91727e-11	0.642	0	-		no IPS match
AllGFP_CLC_2050_trimmed_contig_219	translation initiation factor if-2	1419	20	0.00967494	0.489	13	F:protein kinase binding; P:regulation of cyclin-dependent protein kinase activity; P:GTP catabolic process; P:translational initiation; F:nucleotide binding; C:cytoplasm; P:translation; F:GTP binding; C:intracellular; F:translation initiation factor activity; F:GTPase activity; F:metal ion binding; F:zinc ion binding		IPR006643 (SMART)
AllGFP_CLC_2050_trimmed_contig_220	heat shock 70 kda protein cognate 3	458	20	1.36376e-82	0.982	35	C:cell surface; C:endoplasmic reticulum chaperone complex; F:chaperone binding; F:unfolded protein binding; P:negative regulation of transforming growth factor beta receptor signaling pathway; F:ubiquitin protein ligase binding; P:cerebellum structural organization; C:midbody; C:endoplasmic reticulum lumen; P:ATP catabolic process; P:platelet activation; P:positive regulation of protein ubiquitin…	EC:3.6.1.3	IPR013126 (PFAM); IPR018181 (PROSITE); G3DSA:3.30.420.40 (GENE3D), G3DSA:3.90.640.10 (GENE3D), PTHR19375 (PANTHER), PTHR19375:SF1 (PANTHER), SSF53067 (SUPERFAMILY)
AllGFP_CLC_2050_trimmed_contig_221	hypothetical protein BNATCHR2114	393	2	4.35784	0.5	1	C:nucleomorph		no IPS match
AllGFP_CLC_2050_trimmed_contig_222	pyruvate kinase	1314	20	1.10923e-21	0.8595	8	F:pyruvate kinase activity; P:phosphorylation; F:potassium ion binding; F:magnesium ion binding; P:glycolysis; P:gluconeogenesis; P:purine base metabolic process; P:carbon utilization	EC:2.7.1.40	tmhmm (TMHMM)
AllGFP_CLC_2050_trimmed_contig_223	---NA---	253	0			0	-		no IPS match
AllGFP_CLC_2050_trimmed_contig_224	collagen alpha-1 chain	4248	20	5.85019e-94	0.566	6	P:cartilage development; P:detection of mechanical stimulus involved in sensory perception of sound; C:collagen type XI; P:visual perception; P:collagen fibril organization; P:soft palate development	-	IPR001791 (SMART); IPR008160 (PFAM); IPR008985 (SUPERFAMILY); IPR013320 (G3DSA:2.60.120.GENE3D); PTHR24023 (PANTHER), PF13385 (PFAM), SignalP-NN(euk) (SIGNALP)
AllGFP_CLC_2050_trimmed_contig_225	myosin light chain	243	20	7.14403e-12	0.766	1	F:calcium ion binding	-	IPR002048 (PROFILE); IPR011992 (G3DSA:1.10.238.GENE3D); PTHR23049 (PANTHER), PTHR23049:SF4 (PANTHER), SSF47473 (SUPERFAMILY)
AllGFP_CLC_2050_trimmed_contig_226	3-octaprenyl-4hydroxybenzoate decarboxylase	1227	19	1.20049	0.4821	25	P:ubiquinone biosynthetic process; F:carboxy-lyase activity; C:plasma membrane; F:hydrolase activity; F:carboxylesterase activity; F:metal ion binding; P:oxidation-reduction process; F:oxidoreductase activity, acting on paired donors, with incorporation or reduction of molecular oxygen; F:heme binding; F:oxidoreductase activity; F:electron carrier activity; F:iron ion binding; F:monooxygenase act…		tmhmm (TMHMM)
AllGFP_CLC_2050_trimmed_contig_227	hypothetical protein DAPPUDRAFT_67127	232	20	2.29548e-10	0.79	0	-		no IPS match
AllGFP_CLC_2050_trimmed_contig_228	serine threonine-protein kinase rio3	250	20	6.71962e-28	0.7195	5	P:chromosome segregation; F:kinase activity; P:phosphorylation; F:protein binding; F:ATP binding	-	IPR011009 (SUPERFAMILY); IPR018934 (PFAM); G3DSA:1.10.510.10 (GENE3D), PTHR10593 (PANTHER), PTHR10593:SF6 (PANTHER)
AllGFP_CLC_2050_trimmed_contig_229	serine threonine-protein kinase rio3	250	20	6.71962e-28	0.7195	5	P:chromosome segregation; F:kinase activity; P:phosphorylation; F:protein binding; F:ATP binding	-	IPR011009 (SUPERFAMILY); IPR018934 (PFAM); G3DSA:1.10.510.10 (GENE3D), PTHR10593 (PANTHER), PTHR10593:SF6 (PANTHER)
AllGFP_CLC_2050_trimmed_contig_230	dna uptake protein	232	20	0.0912611	0.5085	17	F:helicase activity; F:nucleic acid binding; F:ATP binding; F:DNA binding; F:calcium ion binding; P:proteolysis; F:hydrolase activity; F:cysteine-type peptidase activity; F:peptidase activity; F:ubiquitin thiolesterase activity; P:ubiquitin-dependent protein catabolic process; F:nucleotide binding; F:ATP-dependent helicase activity; P:DNA repair; F:methyltransferase activity; P:methylation; C:rib…		no IPS match
AllGFP_CLC_2050_trimmed_contig_231	heat shock protein 90	217	20	0.799637	0.543	6	F:calcium ion binding; F:nucleic acid binding; F:methyltransferase activity; P:methylation; F:zinc ion binding; C:intracellular		no IPS match
AllGFP_CLC_2050_trimmed_contig_232	40s ribosomal protein s11	237	20	2.20318e-25	0.8015	4	C:ribosome; F:structural constituent of ribosome; P:translation; P:ribosome biogenesis	-	SignalP-NN(euk) (SIGNALP)
AllGFP_CLC_2050_trimmed_contig_233	protein phosphatase 1b isoform 2	469	20	3.60878e-52	0.886	8	F:manganese ion binding; P:cytokine-mediated signaling pathway; ; F:protein serine/threonine phosphatase activity; F:protein binding; F:magnesium ion binding; C:cytosol; C:protein serine/threonine phosphatase complex	-	no IPS match
AllGFP_CLC_2050_trimmed_contig_234	voltage-gated sodium channel fpc2 alpha subunit	1362	1	5.37905	0.47	13	F:ion channel activity; F:voltage-gated ion channel activity; C:integral to membrane; F:sodium channel activity; C:membrane; P:sodium ion transport; P:ion transport; P:transport; P:regulation of ion transmembrane transport; P:sodium ion transmembrane transport; C:voltage-gated sodium channel complex; P:transmembrane transport; F:voltage-gated sodium channel activity		no IPS match
AllGFP_CLC_2050_trimmed_contig_235	---NA---	315	0			0	-		no IPS match
AllGFP_CLC_2050_trimmed_contig_236	ribosomal protein l21	756	20	1.17969e-48	0.782	13	P:nuclear-transcribed mRNA catabolic process, nonsense-mediated decay; P:translational termination; P:translational initiation; P:translational elongation; C:cytosolic large ribosomal subunit; F:structural constituent of ribosome; F:RNA binding; P:viral transcription; P:SRP-dependent cotranslational protein targeting to membrane; F:ATPase activity; P:ATP catabolic process; F:ATP binding; P:riboso…	EC:3.6.1.3	G3DSA:3.40.50.300 (GENE3D), PTHR19211 (PANTHER), PTHR19211:SF15 (PANTHER)
AllGFP_CLC_2050_trimmed_contig_237	gram positive anchor	2123	3	3.42996	0.45	1	C:cell wall		no IPS match
AllGFP_CLC_2050_trimmed_contig_238	neuroglian	238	20	0.00575849	0.566	26	P:imaginal disc morphogenesis; C:pleated septate junction; P:female courtship behavior; C:septate junction; P:melanotic encapsulation of foreign target; P:epidermal growth factor receptor signaling pathway; P:septate junction assembly; P:axonogenesis; P:neuron cell-cell adhesion; P:axon extension; F:calcium ion binding; P:mushroom body development; P:synapse organization; P:dendrite morphogenesis…		IPR018247 (PROSITE)
AllGFP_CLC_2050_trimmed_contig_239	aldehyde dehydrogenase	1047	20	2.20911e-112	0.721	3	P:metabolic process; F:oxidoreductase activity, acting on the aldehyde or oxo group of donors, NAD or NADP as acceptor; C:lipid particle	EC:1.2.1.0	no IPS match
AllGFP_CLC_2050_trimmed_contig_240	skeletal muscle actin 6	485	20	1.44597e-73	0.94	4	C:cytoskeleton; C:cytoplasm; F:ATP binding; F:protein binding	-	no IPS match
AllGFP_CLC_2050_trimmed_contig_241	ring finger protein 145-like	235	1	2.04675	0.63	0	-		no IPS match
AllGFP_CLC_2050_trimmed_contig_242	viral a family inclusion protein	408	20	4.04721e-06	0.483	12	P:intracellular signal transduction; P:cyclic nucleotide biosynthetic process; F:phosphorus-oxygen lyase activity; F:actin binding; C:integral to membrane; C:intracellular; P:cell wall macromolecule catabolic process; P:pathogenesis; P:protein targeting to Golgi; F:signal transducer activity; C:membrane; P:signal transduction		no IPS match
AllGFP_CLC_2050_trimmed_contig_243	ribosomal protein l37	290	20	1.31949e-36	0.9365	7	P:mitotic spindle elongation; F:structural constituent of ribosome; C:cytosolic large ribosomal subunit; F:zinc ion binding; P:translation; F:rRNA binding; P:ribosome biogenesis	-	IPR001569 (PRODOM); IPR011331 (G3DSA:2.20.25.GENE3D); IPR011332 (SUPERFAMILY); IPR018267 (PROSITE); PTHR10768:SF0 (PANTHER)
AllGFP_CLC_2050_trimmed_contig_244	partial	507	20	8.04093e-85	0.92	3	C:cytoskeleton; C:cytoplasm; F:ATP binding	-	IPR004000 (PRINTS); IPR020902 (PROSITE); G3DSA:3.30.420.40 (GENE3D), G3DSA:3.90.640.10 (GENE3D), PTHR11937:SF51 (PANTHER), SSF53067 (SUPERFAMILY)
AllGFP_CLC_2050_trimmed_contig_245	drosophila melanogaster partial	876	20	4.17197e-31	0.7285	4	F:acylphosphatase activity; P:gluconeogenesis; P:glycolysis; P:benzoate metabolic process	EC:3.6.1.7	no IPS match
AllGFP_CLC_2050_trimmed_contig_246	#NAME?	386	20	2.59359e-07	0.593	1	F:protein binding	-	IPR002110 (SMART); IPR020683 (G3DSA:1.25.40.GENE3D); PTHR24198 (PANTHER)
AllGFP_CLC_2050_trimmed_contig_247	---NA---	1086	0			0	-		no IPS match
AllGFP_CLC_2050_trimmed_contig_248	glutathione s-transferase mu 2	545	20	4.26648e-27	0.676	9	F:glutathione transferase activity; C:plasma membrane; P:xenobiotic catabolic process; P:glutathione metabolic process; P:aging; P:response to organic cyclic compound; F:protein heterodimerization activity; F:protein homodimerization activity; P:glutathione conjugation reaction	EC:2.5.1.18	no IPS match
AllGFP_CLC_2050_trimmed_contig_249	conserved plasmodium protein	224	1	2.05002	0.45	0	-		no IPS match
AllGFP_CLC_2050_trimmed_contig_250	protein	1756	20	0.00103174	0.5275	10	F:ATP binding; F:protein kinase activity; F:nucleotide binding; P:protein phosphorylation; F:transferase activity, transferring phosphorus-containing groups; F:protein serine/threonine kinase activity; F:chromatin binding; F:DNA binding; F:nucleic acid binding; F:phospholipid binding		no IPS match
AllGFP_CLC_2050_trimmed_contig_251	tubulin alpha-1 chain	842	20	1.33448e-155	0.9785	10	P:'de novo' posttranslational protein folding; C:microtubule; P:protein polymerization; P:GTP catabolic process; P:microtubule-based movement; F:protein binding; F:GTPase activity; C:cytoplasm; F:GTP binding; F:structural constituent of cytoskeleton	-	IPR000217 (PRINTS); IPR002452 (PRINTS); IPR003008 (G3DSA:3.40.50.GENE3D); IPR017975 (PROSITE)
AllGFP_CLC_2050_trimmed_contig_252	elongation factor 1 partial	444	20	3.91306e-89	0.934	6	F:translation elongation factor activity; P:GTP catabolic process; F:GTPase activity; F:GTP binding; C:ribosome; P:regulation of translational elongation	-	IPR004161 (PFAM); IPR009000 (SUPERFAMILY); G3DSA:2.40.30.10 (GENE3D), G3DSA:3.40.50.300 (GENE3D), PTHR23115 (PANTHER), SSF52540 (SUPERFAMILY)
AllGFP_CLC_2050_trimmed_contig_253	elongation factor-1 alpha	1366	20	3.94873e-165	0.945	6	F:translation elongation factor activity; P:GTP catabolic process; F:GTPase activity; F:GTP binding; C:ribosome; P:regulation of translational elongation	-	IPR004160 (PFAM); IPR004161 (PFAM); IPR009000 (SUPERFAMILY); IPR009001 (SUPERFAMILY); G3DSA:2.40.30.10 (GENE3D), G3DSA:3.40.50.300 (GENE3D), PTHR23115 (PANTHER), PTHR23115:SF37 (PANTHER)
AllGFP_CLC_2050_trimmed_contig_254	integral membrane sensor signal transduction histidine kinase	208	3	2.17557	0.54	13	F:transferase activity; P:signal transduction via phosphorylation event; C:integral to membrane; P:phosphorylation; C:membrane; F:nucleotide binding; F:ATP binding; F:kinase activity; P:signal transduction; P:two-component signal transduction system (phosphorelay); F:signal transducer activity; F:two-component sensor activity; F:transferase activity, transferring phosphorus-containing groups		tmhmm (TMHMM)
AllGFP_CLC_2050_trimmed_contig_255	sideroflexin 1	560	20	2.48366e-65	0.8535	7	C:mitochondrial inner membrane; P:iron ion homeostasis; F:cation transmembrane transporter activity; P:erythrocyte differentiation; P:transmembrane transport; C:integral to membrane; P:iron ion transport	-	IPR004686 (PANTHER); PTHR11153:SF8 (PANTHER)
AllGFP_CLC_2050_trimmed_contig_256	low quality protein: titin-like	1115	20	5.06777e-154	0.7225	1	F:protein binding	-	IPR003598 (SMART); IPR003599 (SMART); IPR007110 (PROFILE); IPR013098 (PFAM); IPR013783 (G3DSA:2.60.40.GENE3D); SSF48726 (SUPERFAMILY)
AllGFP_CLC_2050_trimmed_contig_257	14-3-3 partial	203	20	5.61171e-38	0.948	2	F:protein domain specific binding; F:monooxygenase activity	-	IPR000308 (PRINTS); IPR023410 (G3DSA:1.20.190.GENE3D); PTHR18860:SF0 (PANTHER)
AllGFP_CLC_2050_trimmed_contig_258	14-3-3 zeta	1413	20	2.68977e-23	0.962	2	F:protein domain specific binding; F:monooxygenase activity	-	no IPS match
AllGFP_CLC_2050_trimmed_contig_259	predicted protein	383	1	3.76376	0.54	0	-		no IPS match
AllGFP_CLC_2050_trimmed_contig_260	microfibril-associated glycoprotein 4-like	366	20	0.000408256	0.57	29	F:receptor binding; P:signal transduction; C:extracellular space; P:long-term synaptic potentiation; C:cell surface; P:negative regulation of axon extension involved in regeneration; C:nucleus; P:telencephalon cell migration; P:positive regulation of synaptic transmission, glutamatergic; P:neuromuscular process controlling balance; P:neuron cell-cell adhesion; P:locomotory exploration behavior; P…		IPR002181 (PFAM); IPR014716 (G3DSA:3.90.215.GENE3D); PTHR19143 (PANTHER)
AllGFP_CLC_2050_trimmed_contig_261	beta actin	295	20	6.94363e-60	0.97	6	F:identical protein binding; F:structural constituent of cytoskeleton; P:sarcomere organization; C:filamentous actin; F:ATP binding; C:myofibril	-	IPR004000 (PANTHER); G3DSA:3.30.420.40 (GENE3D), G3DSA:3.90.640.10 (GENE3D), PTHR11937:SF93 (PANTHER), SignalP-NN(euk) (SIGNALP), SSF53067 (SUPERFAMILY)
AllGFP_CLC_2050_trimmed_contig_262	beta- partial	217	20	1.99609e-40	0.982	3	C:cytoskeleton; C:cytoplasm; F:ATP binding	-	IPR004000 (PANTHER); G3DSA:3.30.420.40 (GENE3D), G3DSA:3.90.640.10 (GENE3D), PTHR11937:SF93 (PANTHER), SSF53067 (SUPERFAMILY)
AllGFP_CLC_2050_trimmed_contig_263	actin	205	20	3.66296e-27	0.8975	25	P:axon guidance; C:cortical cytoskeleton; P:adherens junction organization; F:protein kinase binding; C:filamentous actin; P:cellular component movement; P:response to calcium ion; F:nitric-oxide synthase binding; P:sarcomere organization; F:kinesin binding; C:cytosol; C:myofibril; F:Tat protein binding; P:cell junction assembly; P:blood coagulation; F:identical protein binding; C:axon; C:MLL5-L …	-	no IPS match
AllGFP_CLC_2050_trimmed_contig_264	beta-actin	215	20	4.21806e-40	0.975	4	C:cytoskeleton; C:cytoplasm; F:ATP binding; F:protein binding	-	IPR004000 (PANTHER); G3DSA:3.90.640.10 (GENE3D), PTHR11937:SF93 (PANTHER), SSF53067 (SUPERFAMILY)
AllGFP_CLC_2050_trimmed_contig_265	---NA---	615	0			0	-		SignalP-NN(euk) (SIGNALP), tmhmm (TMHMM)
AllGFP_CLC_2050_trimmed_contig_266	histidine kinase- dna gyrase b- and hsp90-like domain protein	262	5	2.61238	0.488	15	F:transferase activity; P:signal transduction via phosphorylation event; P:phosphorylation; C:membrane; F:nucleotide binding; F:ATP binding; F:kinase activity; P:signal transduction; P:two-component signal transduction system (phosphorelay); F:signal transducer activity; F:two-component sensor activity; F:transferase activity, transferring phosphorus-containing groups; P:oxidation-reduction proce…		no IPS match
AllGFP_CLC_2050_trimmed_contig_267	xanthine iron-sulfur cluster and fad-binding subunit a	278	6	1.97609	0.505	20	P:regulation of transcription, DNA-dependent; P:transcription, DNA-dependent; F:protein dimerization activity; C:nucleus; F:DNA binding; F:electron carrier activity; F:xanthine oxidase activity; F:flavin adenine dinucleotide binding; F:xanthine dehydrogenase activity; P:oxidation-reduction process; F:2 iron, 2 sulfur cluster binding; F:oxidoreductase activity; F:iron-sulfur cluster binding; F:cat…		no IPS match
AllGFP_CLC_2050_trimmed_contig_268	protein unc-50 homolog	2616	20	6.11333e-75	0.751	1	C:ribosome		no IPS match
AllGFP_CLC_2050_trimmed_contig_269	---NA---	2983	0			0	-		SignalP-NN(euk) (SIGNALP), tmhmm (TMHMM)
AllGFP_CLC_2050_trimmed_contig_270	---NA---	684	0			0	-		no IPS match
AllGFP_CLC_2050_trimmed_contig_271	mitochondrial processing peptidase beta subunit	431	20	1.15319e-61	0.894	3	F:metalloendopeptidase activity; P:proteolysis; F:zinc ion binding	EC:3.4.24.0	IPR001431 (PROSITE); IPR011237 (G3DSA:3.30.830.GENE3D); IPR011249 (SUPERFAMILY); IPR011765 (PFAM); PTHR11851 (PANTHER), PTHR11851:SF58 (PANTHER)
AllGFP_CLC_2050_trimmed_contig_272	kinesin heavy chain isoform 5c	1160	20	0.000731748	0.7125	27	F:ATP binding; F:nucleotide binding; F:microtubule motor activity; P:microtubule-based movement; C:microtubule; C:neuron projection; C:cytoplasm; C:ciliary rootlet; P:positive regulation of potassium ion transport; P:stress granule disassembly; P:mitochondrial transport; C:perinuclear region of cytoplasm; P:microtubule-based process; F:microtubule binding; P:metabolic process; P:positive regulati…		no IPS match
AllGFP_CLC_2050_trimmed_contig_273	---NA---	915	0			0	-		no IPS match
AllGFP_CLC_2050_trimmed_contig_274	actin isoform a	622	20	1.54685e-100	0.96	9	P:positive regulation of NFAT protein import into nucleus; C:microtubule associated complex; P:cytokinesis; P:heart development; P:centrosome organization; F:ATP binding; C:actin filament; F:structural constituent of cytoskeleton; C:lipid particle	-	IPR004000 (PANTHER); G3DSA:3.90.640.10 (GENE3D), PTHR11937:SF93 (PANTHER), SSF53067 (SUPERFAMILY)
AllGFP_CLC_2050_trimmed_contig_275	hypothetical protein AtheD1_16064	735	1	5.9703	0.5	0	-		no IPS match
AllGFP_CLC_2050_trimmed_contig_276	actin isoform c	674	20	8.92254e-117	0.9235	10	P:positive regulation of NFAT protein import into nucleus; C:microtubule associated complex; P:cytokinesis; P:heart development; P:centrosome organization; F:ATP binding; F:protein binding; C:actin filament; F:structural constituent of cytoskeleton; C:cytoplasm	-	no IPS match
AllGFP_CLC_2050_trimmed_contig_277	hypothetical protein SORBIDRAFT_0351s002020	214	4	1.2801e-10	0.665	0	-		SignalP-NN(euk) (SIGNALP), tmhmm (TMHMM)
AllGFP_CLC_2050_trimmed_contig_278	ribosomal protein ubq l40e	692	20	4.67756e-60	0.9785	9	C:microtubule associated complex; F:structural constituent of ribosome; C:lipid particle; P:protein modification process; P:ubiquitin-dependent protein catabolic process; C:cytosolic large ribosomal subunit; P:translation; P:ribosome biogenesis; F:protein binding	-	IPR000626 (PFAM); IPR019954 (PROSITE); IPR019955 (PROFILE); IPR019956 (PRINTS); G3DSA:3.10.20.90 (GENE3D), PTHR10666 (PANTHER), SSF54236 (SUPERFAMILY)
AllGFP_CLC_2050_trimmed_contig_279	ubiquitin c	558	20	1.22113e-124	0.99	61	P:activation of MAPK activity involved in innate immune response; P:negative regulation of ubiquitin-protein ligase activity involved in mitotic cell cycle; P:activation of NF-kappaB-inducing kinase activity; P:positive regulation of I-kappaB kinase/NF-kappaB cascade; P:antigen processing and presentation of exogenous peptide antigen via MHC class I, TAP-dependent; P:toll-like receptor 3 signalin…	-	IPR000626 (PFAM); IPR019954 (PROSITE); IPR019955 (PROFILE); IPR019956 (PRINTS); G3DSA:3.10.20.90 (GENE3D), PTHR10666 (PANTHER), SSF54236 (SUPERFAMILY)
AllGFP_CLC_2050_trimmed_contig_280	s68349pol polyprotein - tribolium freemani retrotransposon woot	366	20	9.47942e-08	0.646	3	F:binding; P:macromolecule metabolic process; P:primary metabolic process	-	no IPS match
AllGFP_CLC_2050_trimmed_contig_281	kruppel-like protein 1	1120	20	6.34965e-86	0.865	3	F:zinc ion binding; F:nucleic acid binding; C:intracellular	-	IPR007087 (PROSITE); IPR013087 (G3DSA:3.30.160.GENE3D); IPR015880 (SMART); PTHR24375 (PANTHER), PTHR24375:SF54 (PANTHER), PF13465 (PFAM), SSF57667 (SUPERFAMILY)
AllGFP_CLC_2050_trimmed_contig_282	malate cytoplasmic	1191	20	4.70792e-81	0.8135	14	P:oxaloacetate metabolic process; C:cytosol; F:NAD binding; F:L-malate dehydrogenase activity; C:mitochondrion; P:NADH metabolic process; P:malate metabolic process; C:centrosome; F:malic enzyme activity; F:diiodophenylpyruvate reductase activity; P:gluconeogenesis; P:pyruvate metabolic process; P:reductive tricarboxylic acid cycle; P:glyoxylate metabolic process	EC:1.1.1.37; EC:1.1.1.96	IPR001252 (PROSITE); IPR010945 (PANTHER); IPR015955 (G3DSA:3.90.110.GENE3D); IPR022383 (PFAM); PTHR23382:SF0 (PANTHER)
AllGFP_CLC_2050_trimmed_contig_283	rhamnogalacturonan permease	284	8	0.00492443	0.5538	8	C:integral to membrane; C:membrane; P:transport; C:plasma membrane; F:transporter activity; P:peroxisome inheritance; C:extrinsic to intraperoxisomal membrane; C:nucleus		SignalP-NN(euk) (SIGNALP), tmhmm (TMHMM)
AllGFP_CLC_2050_trimmed_contig_284	hypothetical protein CONPUDRAFT_169241	336	2	2.89779	0.48	0	-		no IPS match
AllGFP_CLC_2050_trimmed_contig_285	n-myc downstream regulated	2857	20	1.71188e-125	0.686	0	-		IPR004142 (PANTHER); G3DSA:3.40.50.1820 (GENE3D), PTHR11034:SF2 (PANTHER), SSF53474 (SUPERFAMILY)
AllGFP_CLC_2050_trimmed_contig_286	---NA---	364	0			0	-		no IPS match
AllGFP_CLC_2050_trimmed_contig_287	---NA---	355	0			0	-		no IPS match
AllGFP_CLC_2050_trimmed_contig_288	40s ribosomal protein sa	1087	20	1.7156e-80	0.884	6	F:structural constituent of ribosome; P:multicellular organismal development; C:small ribosomal subunit; C:nucleus; P:translation; P:ribosome biogenesis	-	IPR001865 (PRINTS); IPR005707 (PANTHER); IPR018130 (PROSITE); IPR023591 (SUPERFAMILY); G3DSA:3.40.50.10490 (GENE3D)
AllGFP_CLC_2050_trimmed_contig_289	bridging integrator	675	20	3.09008e-47	0.579	2	C:cytoplasm; F:protein domain specific binding		no IPS match
AllGFP_CLC_2050_trimmed_contig_290	cytochrome c oxidase subunit iv	674	20	1.84969e-73	0.78	4	F:cytochrome-c oxidase activity; P:mitochondrial electron transport, cytochrome c to oxygen; P:proton transport; C:respiratory chain complex IV	EC:1.9.3.1	IPR004203 (G3DSA:1.10.442.GENE3D); IPR013288 (PRINTS); PTHR10707 (PANTHER), PTHR10707:SF4 (PANTHER), tmhmm (TMHMM)
AllGFP_CLC_2050_trimmed_contig_291	phosphoglucomutase 1	2157	20	0	0.7815	3	P:carbohydrate metabolic process; F:magnesium ion binding; F:intramolecular transferase activity, phosphotransferases	EC:5.4.2.0	no IPS match
AllGFP_CLC_2050_trimmed_contig_292	---NA---	281	0			0	-		SignalP-NN(euk) (SIGNALP)
AllGFP_CLC_2050_trimmed_contig_293	hypothetical protein Pmar_PMAR003274	222	3	5.29157	0.5467	4	F:metal ion binding; F:glutathione gamma-glutamylcysteinyltransferase activity; P:phytochelatin biosynthetic process; P:response to metal ion		tmhmm (TMHMM)
AllGFP_CLC_2050_trimmed_contig_294	cadherin-related protein	379	3	2.90904	0.5833	3	F:metal ion binding; F:zinc ion binding; C:extrachromosomal circular DNA		no IPS match
AllGFP_CLC_2050_trimmed_contig_295	splicing factor u2af large subunit b	2319	20	0.18677	0.454	18	F:nucleic acid binding; F:methyltransferase activity; F:transferase activity; F:nucleotide binding; F:histone-lysine N-methyltransferase activity; P:methylation; P:histone lysine methylation; C:nucleus; F:ATP binding; F:protein kinase activity; P:protein phosphorylation; F:transferase activity, transferring phosphorus-containing groups; F:metal ion binding; P:transcription, DNA-dependent; F:zinc …		no IPS match
AllGFP_CLC_2050_trimmed_contig_296	synaptopodin	302	20	0.00456145	0.7615	24	F:GTP binding; P:cell cycle; F:nucleotide binding; F:actin binding; C:stress fiber; P:regulation of stress fiber assembly; C:actin cytoskeleton; P:positive regulation of actin filament bundle assembly; C:dendritic spine; C:tight junction; C:cytoplasm; C:perikaryon; F:protein binding; C:postsynaptic membrane; C:postsynaptic density; C:membrane; P:cortical cytoskeleton organization; C:synapse; C:ce…		IPR008438 (PFAM); PTHR24217 (PANTHER), PTHR24217:SF0 (PANTHER)
AllGFP_CLC_2050_trimmed_contig_297	isoform j	966	20	2.11001e-36	0.632	0	-		PTHR24217 (PANTHER), PTHR24217:SF0 (PANTHER)
AllGFP_CLC_2050_trimmed_contig_298	an1-type zinc finger protein 1	1485	20	1.19405e-62	0.5445	1	F:zinc ion binding	-	IPR000058 (G3DSA:4.10.1110.GENE3D); PTHR14677 (PANTHER), SSF118310 (SUPERFAMILY)
AllGFP_CLC_2050_trimmed_contig_299	fch domain only protein 2-like isoform 1	3013	20	3.93884e-139	0.767	0	-		IPR018808 (PFAM); PTHR32340 (PANTHER), PTHR32340:SF0 (PANTHER)
AllGFP_CLC_2050_trimmed_contig_300	---NA---	1202	0			0	-		SignalP-NN(euk) (SIGNALP), tmhmm (TMHMM)
AllGFP_CLC_2050_trimmed_contig_301	---NA---	288	0			0	-		SignalP-NN(euk) (SIGNALP)
AllGFP_CLC_2050_trimmed_contig_302	neuroblast differentiation-associated protein ahnak-like	6661	20	2.01968e-43	0.3905	17	F:nucleic acid binding; P:peptide cross-linking; C:cytoplasm; C:collagen type IV; C:basement membrane; P:cellular component organization; P:reproduction; P:positive regulation of multicellular organism growth; P:nematode larval development; P:embryo development ending in birth or egg hatching; C:collagen; F:extracellular matrix structural constituent conferring tensile strength; F:extracellular m…		no IPS match
AllGFP_CLC_2050_trimmed_contig_303	transcription factor stea	969	20	0.04148	0.512	10	P:regulation of transcription, DNA-dependent; F:nucleic acid binding; F:zinc ion binding; C:nucleus; C:intracellular; F:sequence-specific DNA binding transcription factor activity; F:DNA binding; P:entry into host cell; C:cellular_component; P:pathogenesis		no IPS match
AllGFP_CLC_2050_trimmed_contig_304	---NA---	202	0			0	-		no IPS match
AllGFP_CLC_2050_trimmed_contig_305	---NA---	575	0			0	-		SignalP-NN(euk) (SIGNALP)
AllGFP_CLC_2050_trimmed_contig_306	quinoprotein dehydrogenase-associated probable abc transporter substrate-binding protein	318	9	0.015273	0.5211	3	C:outer membrane-bounded periplasmic space; P:transport; F:transporter activity		no IPS match
AllGFP_CLC_2050_trimmed_contig_307	---NA---	578	0			0	-		no IPS match
AllGFP_CLC_2050_trimmed_contig_308	---NA---	360	0			0	-		no IPS match
AllGFP_CLC_2050_trimmed_contig_309	hypothetical protein TBLA_0A04130	548	2	3.61095	0.505	3	; ; P:cell wall macromolecule catabolic process		no IPS match
AllGFP_CLC_2050_trimmed_contig_310	---NA---	359	0			0	-		no IPS match
AllGFP_CLC_2050_trimmed_contig_311	#NAME?	2201	3	0.247868	0.4467	13	P:protein complex assembly; P:respiratory chain complex IV assembly; C:membrane; P:intracellular signal transduction; P:signal transduction via phosphorylation event; P:cyclic nucleotide biosynthetic process; P:signal transduction; P:two-component signal transduction system (phosphorelay); P:regulation of transcription, DNA-dependent; C:intracellular; F:signal transducer activity; F:two-component…		SignalP-NN(euk) (SIGNALP), tmhmm (TMHMM)
AllGFP_CLC_2050_trimmed_contig_312	alpha- sarcomeric-like	1728	20	0	0.886	13	P:peptidyl-tyrosine dephosphorylation; C:Z disc; P:cytoskeletal anchoring at plasma membrane; P:sarcomere organization; F:calcium ion binding; P:flight behavior; P:actin filament bundle assembly; P:actin cytoskeleton reorganization; F:actin filament binding; F:protein tyrosine phosphatase activity; C:focal adhesion; P:tyrosine metabolic process; P:actin crosslink formation	EC:3.1.3.48	IPR002017 (PFAM); IPR002048 (PROFILE); IPR011992 (G3DSA:1.10.238.GENE3D); IPR018159 (SMART); IPR026921 (PTHR11915:PANTHER); G3DSA:1.20.58.60 (GENE3D), PTHR11915 (PANTHER), SSF46966 (SUPERFAMILY), SSF47473 (SUPERFAMILY)
AllGFP_CLC_2050_trimmed_contig_313	lethal k09913	1213	20	2.38455e-65	0.6235	3	F:molecular_function; P:biological_process; C:cellular_component		IPR008547 (PFAM); G3DSA:3.40.50.1820 (GENE3D), PTHR20908 (PANTHER), SSF53474 (SUPERFAMILY)
AllGFP_CLC_2050_trimmed_contig_314	---NA---	370	0			0	-		no IPS match
AllGFP_CLC_2050_trimmed_contig_315	alpha- sarcomeric	886	20	4.27675e-24	0.8665	5	F:protein tyrosine phosphatase activity; F:actin binding; F:calcium ion binding; P:peptidyl-tyrosine dephosphorylation; P:tyrosine metabolic process	EC:3.1.3.48	SignalP-NN(euk) (SIGNALP)
AllGFP_CLC_2050_trimmed_contig_316	hypothetical protein DAPPUDRAFT_313799	404	20	4.61334e-36	0.575	3	F:chitin binding; P:chitin metabolic process; C:extracellular region		no IPS match
AllGFP_CLC_2050_trimmed_contig_317	transmembrane family transporter associated protein	238	2	8.03635	0.565	2	C:integral to membrane; F:flavin adenine dinucleotide binding		no IPS match
AllGFP_CLC_2050_trimmed_contig_318	respiratory nitrate reductase subunit gamma	342	14	2.15051	0.4757	24	F:transmembrane transporter activity; F:substrate-specific transmembrane transporter activity; C:integral to membrane; C:membrane; P:transmembrane transport; P:transport; F:transporter activity; P:sodium ion transport; C:endoplasmic reticulum; F:transferase activity, transferring hexosyl groups; P:respiratory electron transport chain; F:heme-copper terminal oxidase activity; P:aerobic electron tr…		SignalP-NN(euk) (SIGNALP), tmhmm (TMHMM)
AllGFP_CLC_2050_trimmed_contig_319	membrane protein	291	1	5.81439	0.58	0	-		SignalP-NN(euk) (SIGNALP), tmhmm (TMHMM)
AllGFP_CLC_2050_trimmed_contig_320	elongation factor 2	344	20	4.26153e-69	0.919	10	P:mitotic spindle elongation; C:cytosol; F:translation elongation factor activity; C:microtubule associated complex; P:GTP catabolic process; F:GTPase activity; C:lipid particle; F:GTP binding; C:ribosome; P:regulation of translational elongation	-	IPR000640 (G3DSA:3.30.70.GENE3D); IPR009022 (SUPERFAMILY); PTHR23115 (PANTHER), PTHR23115:SF4 (PANTHER)
AllGFP_CLC_2050_trimmed_contig_321	eukaryotic translation initiation factor 2 subunit 2	470	20	3.58175e-62	0.884	10	F:translation initiation factor activity; C:cytosol; C:eukaryotic translation initiation factor 2 complex; F:metal ion binding; P:male gonad development; P:male germ cell proliferation; F:protein binding; P:in utero embryonic development; C:ribosome; P:regulation of translational initiation	-	IPR002735 (PFAM); IPR016189 (G3DSA:3.30.30.GENE3D); IPR016190 (SUPERFAMILY); PTHR23001 (PANTHER), PTHR23001:SF3 (PANTHER)
AllGFP_CLC_2050_trimmed_contig_322	purine-cytosine permease	250	1	6.3874	0.51	3	F:nucleobase transmembrane transporter activity; P:nucleobase transport; C:membrane		no IPS match
AllGFP_CLC_2050_trimmed_contig_323	hypothetical protein DAPPUDRAFT_218600	550	3	1.96718e-08	0.9367	2	C:integral to membrane; P:vesicle-mediated transport	-	SignalP-NN(euk) (SIGNALP), tmhmm (TMHMM)
AllGFP_CLC_2050_trimmed_contig_324	---NA---	557	0			0	-		no IPS match
AllGFP_CLC_2050_trimmed_contig_325	pre-mrna-processing factor 6-like	539	20	5.60299e-74	0.804	16	F:RNA binding; F:androgen receptor binding; P:positive regulation of transcription from RNA polymerase II promoter; P:spliceosome assembly; C:nuclear speck; F:ribonucleoprotein binding; C:U4/U6 snRNP; C:U5 snRNP; C:U4/U6 x U5 tri-snRNP complex; C:catalytic step 2 spliceosome; F:transcription coactivator activity; P:RNA localization; P:assembly of spliceosomal tri-snRNP; P:signal transduction; C:t…	-	IPR003107 (SMART); IPR011990 (G3DSA:1.25.40.GENE3D); IPR019734 (PROFILE); IPR027108 (PTHR11246:PANTHER); PTHR11246 (PANTHER), SSF48452 (SUPERFAMILY)
AllGFP_CLC_2050_trimmed_contig_326	---NA---	220	0			0	-		no IPS match
AllGFP_CLC_2050_trimmed_contig_327	polyadenylate-binding protein	2360	20	0	0.798	4	F:oxidoreductase activity; P:oxidation-reduction process; F:nucleotide binding; F:RNA binding	-	IPR000504 (PFAM); IPR002004 (G3DSA:1.10.1900.GENE3D); IPR003954 (SMART); IPR006515 (TIGRFAMs); IPR012677 (G3DSA:3.30.70.GENE3D); PTHR24011 (PANTHER), PTHR24011:SF45 (PANTHER), SSF54928 (SUPERFAMILY)
AllGFP_CLC_2050_trimmed_contig_328	GK17101	265	5	0.741416	0.516	6	F:nucleic acid binding; F:nucleotide binding; P:intracellular signal transduction; P:cyclic nucleotide biosynthetic process; F:phosphorus-oxygen lyase activity; C:intracellular		SignalP-NN(euk) (SIGNALP)
AllGFP_CLC_2050_trimmed_contig_329	ornithine decarboxylase	1106	20	5.47447e-36	0.659	2	P:polyamine biosynthetic process; F:catalytic activity	-	SignalP-NN(euk) (SIGNALP)
AllGFP_CLC_2050_trimmed_contig_330	ornithine decarboxylase	263	20	1.4823e-25	0.7475	7	P:positive regulation of cell proliferation; F:ornithine decarboxylase activity; P:kidney development; P:putrescine biosynthetic process; C:cytosol; P:arginine metabolic process; P:proline metabolic process	EC:4.1.1.17	IPR009006 (G3DSA:2.40.37.GENE3D); IPR022644 (PFAM); IPR022657 (PROSITE); G3DSA:3.20.20.10 (GENE3D), PTHR11482 (PANTHER), PTHR11482:SF4 (PANTHER), SSF51419 (SUPERFAMILY)
AllGFP_CLC_2050_trimmed_contig_331	hypothetical protein	213	4	2.62484	0.4975	2	P:translational initiation; F:translation initiation factor activity		no IPS match
AllGFP_CLC_2050_trimmed_contig_332	---NA---	332	0			0	-		no IPS match
AllGFP_CLC_2050_trimmed_contig_333	eukaryotic translation initiation factor 4 gamma 3	223	8	0.000140933	0.6125	6	F:RNA binding; P:translational initiation; F:translation initiation factor activity; P:RNA metabolic process; F:DNA binding; F:flavin adenine dinucleotide binding		no IPS match
AllGFP_CLC_2050_trimmed_contig_334	isoform c	1515	20	4.83441e-69	0.792	6	C:fusome; P:olfactory behavior; C:smooth endoplasmic reticulum; P:inter-male aggressive behavior; C:endoplasmic reticulum part; C:lipid particle	-	IPR003388 (PANTHER); PTHR10994:SF25 (PANTHER), SignalP-NN(euk) (SIGNALP), tmhmm (TMHMM)
AllGFP_CLC_2050_trimmed_contig_335	rna polymerase sigma-c factor	523	20	2.9683e-07	0.4665	21	F:metal ion binding; F:hydrolase activity, acting on ester bonds; F:hydrolase activity; P:metabolic process; P:neuropeptide signaling pathway; C:membrane; P:regulation of transcription, DNA-dependent; P:transcription initiation, DNA-dependent; P:transcription, DNA-dependent; F:sigma factor activity; F:sequence-specific DNA binding transcription factor activity; F:DNA binding; F:endodeoxyribonucle…		no IPS match
AllGFP_CLC_2050_trimmed_contig_336	ribosomal protein s3	889	20	6.47339e-125	0.9145	26	P:nuclear-transcribed mRNA catabolic process, nonsense-mediated decay; P:translational termination; P:translational initiation; C:ruffle membrane; F:damaged DNA binding; F:protein kinase binding; P:activation of caspase activity; P:translational elongation; F:iron-sulfur cluster binding; P:negative regulation of DNA repair; P:negative regulation of NF-kappaB transcription factor activity; C:dendr…	EC:4.2.99.18	IPR001351 (G3DSA:3.30.1140.GENE3D); IPR004044 (PFAM); IPR005703 (TIGRFAMs); IPR009019 (SUPERFAMILY); IPR015946 (G3DSA:3.30.300.GENE3D); PTHR11760 (PANTHER), PTHR11760:SF9 (PANTHER)
AllGFP_CLC_2050_trimmed_contig_337	ubiqp_xenla ame: full=polyubiquitin contains: ame: full=ubiquitin flags: precursor	276	20	6.9734e-57	1	4	F:protease binding; C:cytoplasm; P:ubiquitin homeostasis; C:nucleus	-	IPR000626 (PFAM); IPR019954 (PROSITE); IPR019955 (PROFILE); IPR019956 (PRINTS); G3DSA:3.10.20.90 (GENE3D), PTHR10666 (PANTHER), SSF54236 (SUPERFAMILY)
AllGFP_CLC_2050_trimmed_contig_338	ubiqp_xenla ame: full=polyubiquitin contains: ame: full=ubiquitin flags: precursor	289	20	2.4712e-59	1	4	F:protease binding; C:cytoplasm; P:ubiquitin homeostasis; C:nucleus	-	IPR000626 (PFAM); IPR019954 (PROSITE); IPR019955 (PROFILE); IPR019956 (PRINTS); G3DSA:3.10.20.90 (GENE3D), PTHR10666 (PANTHER), SignalP-NN(euk) (SIGNALP), SSF54236 (SUPERFAMILY)
AllGFP_CLC_2050_trimmed_contig_339	cdk5 regulatory subunit associated protein 3	251	1	8.85125	0.48	0	-		no IPS match
AllGFP_CLC_2050_trimmed_contig_340	hypothetical conserved protein	2577	20	6.29309e-78	0.7395	1	P:muscle system process	-	no IPS match
AllGFP_CLC_2050_trimmed_contig_341	isoform a	341	6	5.28374	0.6233	4	F:ATP binding; F:hydrolase activity; F:nucleotide binding; F:nucleoside-triphosphatase activity		no IPS match
AllGFP_CLC_2050_trimmed_contig_342	actin 1	204	20	1.41538e-42	0.9785	5	C:cytoskeleton; P:chaperone mediated protein folding independent of cofactor; C:NuA4 histone acetyltransferase complex; F:ATP binding; C:cytosol	-	no IPS match
AllGFP_CLC_2050_trimmed_contig_343	large neutral amino acids transporter small subunit 1 (l-type amino acid transporter 1) (solute carrier family 7 member 5) (y+ system cationic amino acid transporter) (4f2 light chain) (4f2 lc) (cd98 light chain) (integral	207	4	1.81672	0.58	3	F:metal ion binding; F:zinc ion binding; C:intracellular		no IPS match
AllGFP_CLC_2050_trimmed_contig_344	ribosomal protein l13a	355	20	3.98207e-29	0.881	4	F:structural constituent of ribosome; C:large ribosomal subunit; P:translation; P:ribosome biogenesis	-	no IPS match
AllGFP_CLC_2050_trimmed_contig_345	titin-like protein	2182	20	0	0.622	13	P:mitotic chromosome condensation; P:locomotion; P:mesoderm development; P:sarcomere organization; P:regulation of hemocyte proliferation; P:myoblast fusion; F:actin binding; F:structural constituent of muscle; P:muscle attachment; C:microtubule associated complex; C:condensed nuclear chromosome; C:Z disc; P:sister chromatid cohesion	-	IPR003598 (SMART); IPR003599 (SMART); IPR003961 (PFAM); IPR007110 (PROFILE); IPR013098 (PFAM); IPR013783 (G3DSA:2.60.40.GENE3D); PTHR10489 (PANTHER), SSF48726 (SUPERFAMILY)
AllGFP_CLC_2050_trimmed_contig_346	elongation factor 2	346	20	8.9142e-70	0.919	10	P:mitotic spindle elongation; C:cytosol; F:translation elongation factor activity; C:microtubule associated complex; P:GTP catabolic process; F:GTPase activity; C:lipid particle; F:GTP binding; C:ribosome; P:regulation of translational elongation	-	IPR000640 (G3DSA:3.30.70.GENE3D); IPR009022 (SUPERFAMILY); PTHR23115 (PANTHER), PTHR23115:SF4 (PANTHER)
AllGFP_CLC_2050_trimmed_contig_347	isoform g	4631	20	0	0.709	10	P:mesoderm development; P:protein phosphorylation; C:Z disc; F:structural constituent of muscle; P:sarcomere organization; F:protein serine/threonine kinase activity; P:imaginal disc-derived wing vein morphogenesis; F:ATP binding; P:serine family amino acid metabolic process; F:protein binding	EC:2.7.11.0	IPR003598 (SMART); IPR003599 (SMART); IPR003961 (PFAM); IPR007110 (PROFILE); IPR013098 (PFAM); IPR013783 (G3DSA:2.60.40.GENE3D); PR00014 (PRINTS), SSF48726 (SUPERFAMILY)
AllGFP_CLC_2050_trimmed_contig_348	---NA---	841	0			0	-		SignalP-NN(euk) (SIGNALP)
AllGFP_CLC_2050_trimmed_contig_349	integrase	3172	1	8.34318	0.48	3	P:DNA integration; P:DNA recombination; F:DNA binding		SignalP-NN(euk) (SIGNALP)
AllGFP_CLC_2050_trimmed_contig_350	conserved plasmodium membrane protein	1378	10	0.426897	0.405	15	F:chitin binding; P:chitin metabolic process; C:extracellular region; F:molecular_function; P:biological_process; F:serine-type endopeptidase activity; C:cellular_component; F:nucleic acid binding; F:zinc ion binding; C:intracellular; F:ATP binding; F:protein kinase activity; F:nucleotide binding; P:protein phosphorylation; F:transferase activity, transferring phosphorus-containing groups		no IPS match
AllGFP_CLC_2050_trimmed_contig_351	glutamate-trna ligase	329	10	1.11199	0.489	18	C:integral to membrane; C:membrane; F:ATPase activity, coupled to transmembrane movement of ions, phosphorylative mechanism; P:cation transport; F:hydrolase activity; P:ATP catabolic process; F:nucleotide binding; F:ATP binding; F:ATPase activity; P:ATP biosynthetic process; F:catalytic activity; F:hydrogen-exporting ATPase activity, phosphorylative mechanism; F:metal ion binding; P:metabolic pro…		no IPS match
AllGFP_CLC_2050_trimmed_contig_352	dna mismatch repair protein	399	2	4.74359	0.525	3	F:ATP binding; F:mismatched DNA binding; P:mismatch repair		no IPS match
AllGFP_CLC_2050_trimmed_contig_353	---NA---	390	0			0	-		no IPS match
AllGFP_CLC_2050_trimmed_contig_354	bag gene product	862	2	1.8783	0.555	0	-		no IPS match
AllGFP_CLC_2050_trimmed_contig_355	dentin sialophosphoprotein precursor	1425	20	0.00173682	0.4245	12	P:tryptophan metabolic process; F:nucleoside-triphosphatase activity; F:phosphoribosylanthranilate isomerase activity; P:nucleoside triphosphate catabolic process; F:helicase activity; F:nucleic acid binding; F:ATP binding; F:ATP-dependent helicase activity; F:DNA binding; C:sarcolemma; C:integral to membrane; C:microtubule organizing center		no IPS match
AllGFP_CLC_2050_trimmed_contig_356	dead-domain-containing protein	2395	20	0	0.907	5	F:ATP-dependent helicase activity; F:ATP binding; F:translation initiation factor activity; C:ribosome; P:regulation of translational initiation	-	IPR000629 (PROSITE); IPR001650 (PFAM); IPR011545 (PFAM); IPR014001 (SMART); G3DSA:3.40.50.300 (GENE3D), PTHR24031 (PANTHER), PTHR24031:SF84 (PANTHER), SSF52540 (SUPERFAMILY)
AllGFP_CLC_2050_trimmed_contig_357	ring finger and spry domain-containing protein 1	408	20	9.84078e-35	0.7365	1	F:metal ion binding	-	PTHR13363 (PANTHER), PTHR13363:SF0 (PANTHER)
AllGFP_CLC_2050_trimmed_contig_358	sparc	394	20	1.69873e-54	0.778	4	C:extracellular space; P:signal transduction; C:proteinaceous extracellular matrix; F:calcium ion binding	-	no IPS match
AllGFP_CLC_2050_trimmed_contig_359	sparc	866	20	1.95965e-100	0.747	3	F:calcium ion binding; C:proteinaceous extracellular matrix; P:signal transduction	-	IPR011992 (G3DSA:1.10.238.GENE3D); IPR018247 (PROSITE); IPR019577 (PFAM); G3DSA:3.30.60.30 (GENE3D), PTHR13866 (PANTHER), PTHR13866:SF5 (PANTHER), SSF100895 (SUPERFAMILY), SSF47473 (SUPERFAMILY)
AllGFP_CLC_2050_trimmed_contig_360	sparc	264	20	3.82551e-29	0.817	4	C:extracellular space; P:signal transduction; C:proteinaceous extracellular matrix; F:calcium ion binding	-	IPR011992 (G3DSA:1.10.238.GENE3D); IPR019577 (PFAM); PTHR13866 (PANTHER), PTHR13866:SF5 (PANTHER), SSF47473 (SUPERFAMILY)
AllGFP_CLC_2050_trimmed_contig_361	beta-actin	200	20	1.72838e-33	0.9365	6	C:cytoskeleton; P:muscle contraction; F:protein binding; F:ATP binding; C:cytosol; C:cell periphery	-	no IPS match
AllGFP_CLC_2050_trimmed_contig_362	actin	202	20	5.59049e-37	0.972	6	P:skeletal muscle fiber development; P:skeletal muscle thin filament assembly; C:striated muscle thin filament; C:stress fiber; F:ATP binding; C:actin filament	-	IPR004000 (PANTHER); G3DSA:3.30.420.40 (GENE3D), PTHR11937:SF52 (PANTHER), SSF53067 (SUPERFAMILY)
AllGFP_CLC_2050_trimmed_contig_363	4-coumarate: ligase	765	1	5.34695	0.5	4	F:ligase activity; P:metabolic process; F:catalytic activity; F:4-coumarate-CoA ligase activity		SignalP-NN(euk) (SIGNALP), tmhmm (TMHMM)
AllGFP_CLC_2050_trimmed_contig_364	six sine homebox transcription factors	435	3	0.590945	0.5667	0	-		no IPS match
AllGFP_CLC_2050_trimmed_contig_365	phosphatidylinositol 3-kinase regulatory subunit alpha	2101	20	4.93073e-46	0.5785	4	P:cellular process; F:protein binding; C:phosphatidylinositol 3-kinase complex; F:phosphatidylinositol 3-kinase regulator activity	-	IPR000980 (PRINTS); IPR001720 (PRINTS); PTHR10155:SF0 (PANTHER), SignalP-NN(euk) (SIGNALP), tmhmm (TMHMM), SSF55550 (SUPERFAMILY)
AllGFP_CLC_2050_trimmed_contig_366	serine threonine protein kinase	1093	4	0.00354787	0.485	7	F:kinase activity; F:ATP binding; F:protein kinase activity; P:phosphorylation; P:protein phosphorylation; F:transferase activity, transferring phosphorus-containing groups; F:protein serine/threonine kinase activity		no IPS match
AllGFP_CLC_2050_trimmed_contig_367	PREDICTED: talin-1-like	226	1	2.66849	0.55	0	-		no IPS match
AllGFP_CLC_2050_trimmed_contig_368	hypothetical protein HMPREF1011_02782	381	1	8.82449	0.52	0	-		SignalP-NN(euk) (SIGNALP)
AllGFP_CLC_2050_trimmed_contig_369	integrase catalytic partial	405	4	2.34786	0.6125	10	F:nucleic acid binding; P:DNA integration; F:DNA binding; P:biosynthetic process; P:regulation of transcription, DNA-dependent; P:transcription, DNA-dependent; F:catalytic activity; F:pyridoxal phosphate binding; C:intracellular; F:sequence-specific DNA binding transcription factor activity		no IPS match
AllGFP_CLC_2050_trimmed_contig_370	---NA---	281	0			0	-		no IPS match
AllGFP_CLC_2050_trimmed_contig_371	n-acetyltransferase 10	521	20	5.92543e-08	0.747	12	F:transferase activity; F:metal ion binding; F:zinc ion binding; F:ATP binding; F:molecular_function; F:N-acetyltransferase activity; P:biological_process; C:nucleolus; C:nucleus; F:nucleotide binding; C:cellular_component; F:transferase activity, transferring acyl groups		SignalP-NN(euk) (SIGNALP), tmhmm (TMHMM)
AllGFP_CLC_2050_trimmed_contig_372	eukaryotic translation initiation factor 3 subunit k	863	20	2.48294e-87	0.785	8	C:eukaryotic translation initiation factor 3 complex; C:nucleolus; F:protein binding; P:regulation of translational initiation; F:translation initiation factor activity; C:cytosol; F:ribosome binding; C:ribosome	-	IPR005062 (PFAM); IPR009374 (PANTHER); IPR016020 (G3DSA:1.25.40.GENE3D); IPR016024 (SUPERFAMILY)
AllGFP_CLC_2050_trimmed_contig_373	---NA---	315	0			0	-		no IPS match
AllGFP_CLC_2050_trimmed_contig_374	chromobox homolog 7a	355	2	0.000319032	0.74	1	C:nucleus		no IPS match
AllGFP_CLC_2050_trimmed_contig_375	plasminogen activator inhibitor 1 rna-binding protein	1604	20	3.46704e-25	0.614	6	C:cytoplasm; C:RNA-induced silencing complex; P:RNA interference; C:polytene chromosome puff; P:heterochromatin organization; C:nucleus	-	SignalP-NN(euk) (SIGNALP), tmhmm (TMHMM)
AllGFP_CLC_2050_trimmed_contig_376	salivary gland secretion protein 4	620	18	0.473791	0.4483	20	F:transferase activity, transferring hexosyl groups; F:ATP binding; F:protein kinase activity; P:protein phosphorylation; F:transferase activity, transferring phosphorus-containing groups; F:amino acid transmembrane transporter activity; C:integral to membrane; C:membrane; P:amino acid transmembrane transport; P:protoderm histogenesis; P:cuticle development; F:protein serine/threonine kinase acti…		no IPS match
AllGFP_CLC_2050_trimmed_contig_377	dna-directed rna polymerase subunit omega	350	6	3.19669	0.5733	29	F:nucleotidyltransferase activity; F:transferase activity; P:transcription, DNA-dependent; F:DNA-directed RNA polymerase activity; C:RNA polymerase complex; F:DNA binding; C:integral to membrane; P:transmembrane transport; P:signal transduction via phosphorylation event; F:photoreceptor activity; C:membrane; F:protein homodimerization activity; P:red, far-red light phototransduction; P:protein-ch…		no IPS match
AllGFP_CLC_2050_trimmed_contig_378	anion transporter 4	351	11	0.104301	0.4582	21	C:integral to membrane; P:transmembrane transport; F:organic anion transmembrane transporter activity; F:sugar:hydrogen symporter activity; C:membrane; F:inorganic phosphate transmembrane transporter activity; P:nitrate transport; F:carbohydrate transmembrane transporter activity; C:chloroplast; F:transferase activity; F:transferase activity, transferring acyl groups other than amino-acyl groups;…		no IPS match
AllGFP_CLC_2050_trimmed_contig_379	---NA---	1721	0			0	-		SignalP-NN(euk) (SIGNALP)
AllGFP_CLC_2050_trimmed_contig_380	---NA---	251	0			0	-		no IPS match
AllGFP_CLC_2050_trimmed_contig_381	---NA---	2831	0			0	-		no IPS match
AllGFP_CLC_2050_trimmed_contig_382	atp synthase	1085	20	1.32215e-94	0.715	2	F:hydrogen ion transmembrane transporter activity; P:ATP synthesis coupled proton transport	-	IPR008688 (PFAM); IPR013837 (PANTHER)
AllGFP_CLC_2050_trimmed_contig_383	cell envelope integrity inner membrane protein	812	20	0.0185027	0.4455	24	C:membrane; P:transport; F:transporter activity; F:zinc ion binding; C:intracellular; P:signal transduction via phosphorylation event; C:integral to membrane; P:signal transduction; P:chemotaxis; P:two-component signal transduction system (phosphorelay); P:regulation of transcription, DNA-dependent; F:signal transducer activity; F:two-component sensor activity; F:ATP binding; F:protein kinase act…		no IPS match
AllGFP_CLC_2050_trimmed_contig_384	citrate synthase	1283	20	0	0.897	5	P:cellular carbohydrate metabolic process; C:mitochondrial matrix; F:citrate (Si)-synthase activity; P:tricarboxylic acid cycle; P:glyoxylate metabolic process	EC:2.3.3.1	IPR002020 (PRINTS); IPR016141 (SUPERFAMILY); IPR016142 (G3DSA:1.10.580.GENE3D); IPR019810 (PROSITE); PTHR11739:SF0 (PANTHER)
AllGFP_CLC_2050_trimmed_contig_385	dna topoisomerase iv subunit a	1887	20	6.4999e-12	0.415	3	; P:cellular process; P:developmental process	-	no IPS match
AllGFP_CLC_2050_trimmed_contig_386	replication protein a 70 kda dna-binding subunit	1843	20	0	0.6985	27	P:hemopoiesis; P:nucleotide-excision repair, DNA damage removal; C:DNA replication factor A complex; P:cell cycle checkpoint; F:protein binding; P:homeostasis of number of cells within a tissue; C:PML body; C:actin cytoskeleton; P:transcription-coupled nucleotide-excision repair; P:nucleotide-excision repair, DNA gap filling; P:DNA recombinase assembly; F:single-stranded DNA binding; C:cytoplasm;…	-	IPR004365 (PFAM); IPR004591 (TIGRFAMs); IPR007199 (PFAM); IPR012340 (G3DSA:2.40.50.GENE3D); IPR013955 (PFAM); PTHR23273 (PANTHER)
AllGFP_CLC_2050_trimmed_contig_387	replication protein a 70 kda dna-binding subunit	671	20	4.6165e-05	0.583	3	F:DNA binding; C:nucleus; P:DNA replication	-	IPR007199 (PFAM); IPR012340 (G3DSA:2.40.50.GENE3D); PTHR23273 (PANTHER)
AllGFP_CLC_2050_trimmed_contig_388	lactate dehydrogenase a	852	20	1.91596e-142	0.888	7	C:cytoplasm; F:L-lactate dehydrogenase activity; P:glycolysis; F:nucleotide binding; P:oxidation-reduction process; P:gluconeogenesis; P:cysteine metabolic process	EC:1.1.1.27	IPR001236 (PFAM); IPR001557 (PRINTS); IPR011304 (PTHR11540:PANTHER); IPR015955 (G3DSA:3.90.110.GENE3D); IPR016040 (G3DSA:3.40.50.GENE3D); IPR018177 (PROSITE); IPR022383 (PFAM); SignalP-NN(euk) (SIGNALP), SSF51735 (SUPERFAMILY)
AllGFP_CLC_2050_trimmed_contig_389	chromodomain-helicase-dna-binding protein 1	222	20	6.52985e-29	0.8095	12	F:methylated histone residue binding; P:regulation of transcription, DNA-dependent; F:ATP-dependent helicase activity; P:chromatin assembly or disassembly; F:DNA binding; F:ATP binding; F:transferase activity; C:cytoplasm; F:chromatin binding; P:chromatin remodeling; C:nucleus; C:chromatin	-	IPR025260 (PFAM); PTHR21765 (PANTHER)
AllGFP_CLC_2050_trimmed_contig_390	---NA---	217	0			0	-		SignalP-NN(euk) (SIGNALP)
AllGFP_CLC_2050_trimmed_contig_391	---NA---	327	0			0	-		no IPS match
AllGFP_CLC_2050_trimmed_contig_392	succinate dehydrogenase	4594	20	0	0.8885	8	P:transport; P:succinate metabolic process; C:mitochondrial respiratory chain complex II; P:tricarboxylic acid cycle; P:respiratory electron transport chain; F:flavin adenine dinucleotide binding; F:succinate dehydrogenase (ubiquinone) activity; P:oxidative phosphorylation	EC:1.3.5.1	IPR003952 (PROSITE); IPR003953 (PFAM); IPR011281 (TIGRFAMs); IPR014006 (PTHR11632:PANTHER); IPR015939 (G3DSA:1.20.58.GENE3D); G3DSA:3.50.50.60 (GENE3D), G3DSA:3.90.700.10 (GENE3D), G3DSA:4.10.80.40 (GENE3D), PTHR11632 (PANTHER), SSF51905 (SUPERFAMILY), SSF56425 (SUPERFAMILY)
AllGFP_CLC_2050_trimmed_contig_393	isoform a	620	20	8.23742e-33	0.5285	1	F:binding	-	PTHR12197 (PANTHER), PTHR12197:SF85 (PANTHER)
AllGFP_CLC_2050_trimmed_contig_394	---NA---	1370	0			0	-		no IPS match
AllGFP_CLC_2050_trimmed_contig_395	---NA---	343	0			0	-		tmhmm (TMHMM)
AllGFP_CLC_2050_trimmed_contig_396	---NA---	283	0			0	-		no IPS match
AllGFP_CLC_2050_trimmed_contig_397	ribosomal protein s26	462	20	2.98194e-57	0.844	12	P:translational initiation; P:viral transcription; F:mRNA binding; F:structural constituent of ribosome; P:translational elongation; C:cytosolic small ribosomal subunit; P:negative regulation of RNA splicing; F:protein binding; P:translational termination; P:SRP-dependent cotranslational protein targeting to membrane; P:nuclear-transcribed mRNA catabolic process, nonsense-mediated decay; P:riboso…	-	IPR000892 (PANTHER)
AllGFP_CLC_2050_trimmed_contig_398	ryanodine receptor	3884	20	0	0.823	6	F:ryanodine-sensitive calcium-release channel activity; P:cellular calcium ion homeostasis; P:calcium ion transmembrane transport; F:calcium ion binding; C:integral to membrane; C:intracellular	-	no IPS match
AllGFP_CLC_2050_trimmed_contig_399	muscle myosin heavy chain	486	20	1.56051e-63	0.908	39	C:unconventional myosin complex; C:A band; F:protein homodimerization activity; F:microfilament motor activity; P:establishment of neuroblast polarity; P:head involution; P:Malpighian tubule morphogenesis; P:myosin II filament assembly; C:polytene chromosome puff; P:adult somatic muscle development; P:dorsal closure, spreading of leading edge cells; F:actin-dependent ATPase activity; P:imaginal d…	-	IPR002928 (PFAM); PTHR13140 (PANTHER), PTHR13140:SF106 (PANTHER)
AllGFP_CLC_2050_trimmed_contig_400	muscle lim protein	1572	20	7.49961e-131	0.6175	7	C:Z disc; F:structural constituent of muscle; P:sarcomere organization; C:actin cytoskeleton; P:muscle tissue development; C:nucleus; F:zinc ion binding	-	IPR001781 (G3DSA:2.10.110.GENE3D); PTHR24215 (PANTHER), PTHR24215:SF5 (PANTHER), SSF57716 (SUPERFAMILY)
AllGFP_CLC_2050_trimmed_contig_401	mitochondrial cytochrome c oxidase subunit 5b isoform 1	621	20	3.71078e-50	0.7385	5	P:mitochondrial electron transport, cytochrome c to oxygen; C:lipid particle; C:mitochondrial respiratory chain complex IV; F:cytochrome-c oxidase activity; P:proton transport	EC:1.9.3.1	IPR002124 (PRODOM); SSF57802 (SUPERFAMILY)
AllGFP_CLC_2050_trimmed_contig_402	glutamate-ammonia ligase (glutamine synthase) a	325	6	2.31036	0.47	12	F:ATP binding; P:nitrogen compound metabolic process; F:ligase activity; P:glutamine biosynthetic process; F:nucleotide binding; F:glutamate-ammonia ligase activity; F:catalytic activity; C:membrane; P:magnesium ion transport; F:magnesium ion transmembrane transporter activity; F:metal ion binding; F:zinc ion binding		tmhmm (TMHMM)
AllGFP_CLC_2050_trimmed_contig_403	farnesoic acid o-methyltransferase	1207	20	1.76799e-108	0.9025	2	F:methyltransferase activity; P:methylation	EC:2.1.1.0	IPR022041 (PFAM)
AllGFP_CLC_2050_trimmed_contig_404	vesicle-associated membrane protein-associated protein b	1855	17	0.0706641	0.44	47	P:negative regulation of fat cell differentiation; P:white fat cell differentiation; P:small molecule metabolic process; P:in utero embryonic development; C:nucleus; F:DNA binding; P:telencephalon development; P:cell proliferation in forebrain; P:negative regulation of transcription from RNA polymerase II promoter; P:regulation of cellular ketone metabolic process by negative regulation of transc…		no IPS match
AllGFP_CLC_2050_trimmed_contig_405	z band alternatively spliced pdz-motif protein isoform j	367	20	1.09521e-36	0.7115	5	C:Z disc; C:muscle tendon junction; P:muscle structure development; F:protein binding; F:zinc ion binding	-	IPR001781 (G3DSA:2.10.110.GENE3D); PTHR24214 (PANTHER), PTHR24214:SF8 (PANTHER), SSF57716 (SUPERFAMILY)
AllGFP_CLC_2050_trimmed_contig_406	pinus taeda anonymous locus cl2299contig1_03 genomic sequence	217	20	1.66932e-37	0.9605	16	P:nuclear-transcribed mRNA catabolic process, nonsense-mediated decay; P:translational termination; P:translational initiation; C:nucleoplasm; F:protein binding; P:ribosomal small subunit assembly; P:ribosomal small subunit export from nucleus; P:translational elongation; F:DNA binding; P:embryo development; F:structural constituent of ribosome; F:RNA binding; P:viral transcription; P:SRP-depende…	-	IPR002222 (PIR); IPR020934 (PROSITE); IPR023575 (G3DSA:3.30.860.GENE3D)
AllGFP_CLC_2050_trimmed_contig_407	ribosomal protein l34	420	20	8.00912e-48	0.797	5	C:ribosome; F:structural constituent of ribosome; P:translation; P:ribosome biogenesis; F:protein binding	-	IPR000048 (PROFILE); IPR008195 (PRINTS); IPR018065 (PROSITE)
AllGFP_CLC_2050_trimmed_contig_408	ferritin	317	20	1.6432e-32	0.804	6	P:cellular iron ion homeostasis; F:ferric iron binding; F:ferroxidase activity; P:iron ion transport; P:oxidation-reduction process; P:chlorophyll metabolic process	EC:1.16.3.1	IPR001519 (PANTHER); IPR008331 (PFAM); IPR009040 (PROFILE); IPR009078 (SUPERFAMILY); IPR012347 (G3DSA:1.20.1260.GENE3D); PTHR11431:SF22 (PANTHER)
AllGFP_CLC_2050_trimmed_contig_409	piggybac transposable element-derived protein 4-like	1007	20	6.55874e-08	0.468	0	-		no IPS match
AllGFP_CLC_2050_trimmed_contig_410	regulatory protein	315	3	4.68753	0.5633	9	F:sequence-specific DNA binding transcription factor activity; F:DNA binding; P:DNA replication; F:nucleotide binding; P:regulation of transcription, DNA-dependent; C:host cell nucleus; P:regulation of DNA replication; P:viral reproduction; P:transcription, DNA-dependent		tmhmm (TMHMM)
AllGFP_CLC_2050_trimmed_contig_411	ferric-uptake regulator protein	207	3	0.251047	0.6533	4	P:regulation of transcription, DNA-dependent; F:sequence-specific DNA binding transcription factor activity; F:DNA binding; F:hydrolase activity		no IPS match
AllGFP_CLC_2050_trimmed_contig_412	aminopeptidase n	511	6	1.14238	0.495	9	F:metal ion binding; F:hydrolase activity; P:metabolic process; F:phosphoric diester hydrolase activity; F:catalytic activity; P:proteolysis; F:metallopeptidase activity; F:aminopeptidase activity; F:zinc ion binding		no IPS match
AllGFP_CLC_2050_trimmed_contig_413	---NA---	223	0			0	-		no IPS match
AllGFP_CLC_2050_trimmed_contig_414	platelet-activating factor acetylhydrolase	522	20	2.83795e-36	0.5865	10	C:low-density lipoprotein particle; P:lipid oxidation; P:inflammatory response; F:calcium-independent phospholipase A2 activity; F:phospholipid binding; P:positive regulation of monocyte chemotaxis; P:low-density lipoprotein particle remodeling; P:plasma lipoprotein particle oxidation; P:phospholipid catabolic process; F:1-alkyl-2-acetylglycerophosphocholine esterase activity	EC:3.1.1.47	IPR005065 (PANTHER); G3DSA:3.40.50.1820 (GENE3D), SSF53474 (SUPERFAMILY)
AllGFP_CLC_2050_trimmed_contig_415	---NA---	484	0			0	-		tmhmm (TMHMM)
AllGFP_CLC_2050_trimmed_contig_416	allene oxide synthase-lipoxygenase	646	20	1.54505e-60	0.6275	3	F:metal ion binding; F:oxidoreductase activity, acting on single donors with incorporation of molecular oxygen, incorporation of two atoms of oxygen; P:oxidation-reduction process	EC:1.13.11.0	IPR000907 (PANTHER); IPR013819 (PFAM); G3DSA:1.20.245.10 (GENE3D), PTHR11771:SF16 (PANTHER)
AllGFP_CLC_2050_trimmed_contig_417	hypothetical protein Mflv_0475	527	1	7.27804	0.49	0	-		no IPS match
AllGFP_CLC_2050_trimmed_contig_418	hypothetical protein Mflv_0475	527	1	9.77979	0.49	0	-		no IPS match
AllGFP_CLC_2050_trimmed_contig_419	heat shock protein beta-1	306	20	0.00170039	0.5675	8	P:response to stress; P:response to heat; P:determination of adult lifespan; P:protein refolding; P:response to oxidative stress; P:viral reproduction; C:nucleus; F:sequence-specific DNA binding transcription factor activity		IPR002068 (PFAM); G3DSA:2.60.40.790 (GENE3D)
AllGFP_CLC_2050_trimmed_contig_420	family metal ion	253	14	1.7086	0.4986	23	C:membrane; P:transmembrane transport; P:metal ion transport; F:metal ion transmembrane transporter activity; C:integral to membrane; P:protein transport; F:RNA polymerase II transcription cofactor activity; C:mediator complex; P:regulation of transcription from RNA polymerase II promoter; F:nucleic acid binding; F:neuropeptide hormone activity; P:hormone-mediated signaling pathway; C:extracellul…		no IPS match
AllGFP_CLC_2050_trimmed_contig_421	---NA---	656	0			0	-		SignalP-NN(euk) (SIGNALP), tmhmm (TMHMM)
AllGFP_CLC_2050_trimmed_contig_422	---NA---	295	0			0	-		SignalP-NN(euk) (SIGNALP), tmhmm (TMHMM)
AllGFP_CLC_2050_trimmed_contig_423	hypothetical protein Plabr_3656	669	1	6.01412	0.51	0	-		no IPS match
AllGFP_CLC_2050_trimmed_contig_424	peptidyl-prolyl cis-trans isomerase	927	20	1.59382e-13	0.495	6	F:peptidyl-prolyl cis-trans isomerase activity; P:protein folding; P:protein peptidyl-prolyl isomerization; F:isomerase activity; C:mitochondrion; P:apoptotic mitochondrial changes		no IPS match
AllGFP_CLC_2050_trimmed_contig_425	zinc finger protein	1018	20	4.77889e-12	0.6505	1	F:binding	-	no IPS match
AllGFP_CLC_2050_trimmed_contig_426	v-type na(+)-transporting atpase subunit i	372	3	8.11113	0.5433	4	F:hydrogen ion transmembrane transporter activity; C:proton-transporting two-sector ATPase complex, proton-transporting domain; F:hydrolase activity; P:ATP hydrolysis coupled proton transport		no IPS match
AllGFP_CLC_2050_trimmed_contig_427	hypothetical protein SMAC_07591	391	1	4.48491	0.47	0	-		no IPS match
AllGFP_CLC_2050_trimmed_contig_428	gamma-aminobutyric acid receptor-associated protein	1458	20	1.34877e-74	0.984	0	-		IPR004241 (PANTHER); G3DSA:3.10.20.90 (GENE3D), PTHR10969:SF5 (PANTHER), SSF54236 (SUPERFAMILY)
AllGFP_CLC_2050_trimmed_contig_429	---NA---	350	0			0	-		tmhmm (TMHMM)
AllGFP_CLC_2050_trimmed_contig_430	---NA---	580	0			0	-		SignalP-NN(euk) (SIGNALP)
AllGFP_CLC_2050_trimmed_contig_431	ligand of numb protein x 2	1184	20	2.50758e-32	0.57	1	F:protein binding	-	IPR001478 (PFAM); G3DSA:2.30.42.10 (GENE3D), PTHR19964 (PANTHER), PTHR19964:SF14 (PANTHER)
AllGFP_CLC_2050_trimmed_contig_432	ribosomal protein s7	403	20	1.02994e-63	0.904	22	P:hemopoiesis; P:nuclear-transcribed mRNA catabolic process, nonsense-mediated decay; P:translational termination; P:translational initiation; F:protein binding; C:microtubule organizing center; P:translational elongation; F:hydrolase activity; C:nucleolus; P:regulation of cell cycle; P:embryo development; C:mitochondrial small ribosomal subunit; F:structural constituent of ribosome; F:RNA bindin…	-	IPR000554 (PANTHER); PTHR11278:SF0 (PANTHER)
AllGFP_CLC_2050_trimmed_contig_433	40s ribosomal protein s7	220	20	3.09702e-33	0.7775	4	C:ribosome; F:structural constituent of ribosome; P:translation; P:ribosome biogenesis	-	SignalP-NN(euk) (SIGNALP), tmhmm (TMHMM)
AllGFP_CLC_2050_trimmed_contig_434	cytochrome oxidase subunit i	277	1	2.3653	0.52	14	F:heme binding; F:iron ion binding; P:aerobic respiration; C:integral to membrane; C:membrane; C:mitochondrial inner membrane; F:electron carrier activity; C:respiratory chain; C:mitochondrion; P:oxidation-reduction process; F:oxidoreductase activity; F:cytochrome-c oxidase activity; P:electron transport chain; F:metal ion binding		no IPS match
AllGFP_CLC_2050_trimmed_contig_435	PREDICTED: similar to GA10108-PA	1972	20	1.89855e-127	0.632	3	F:hydrolase activity; F:arylesterase activity; C:proteinaceous extracellular matrix		IPR000884 (PFAM); IPR009465 (PFAM); G3DSA:2.20.100.10 (GENE3D), PTHR11311 (PANTHER), PTHR11311:SF3 (PANTHER), SignalP-NN(euk) (SIGNALP)
AllGFP_CLC_2050_trimmed_contig_436	non-ribosomal peptide synthetase	210	3	1.55297	0.5433	5	P:metabolic process; F:catalytic activity; F:phosphopantetheine binding; C:small-subunit processome; P:rRNA processing		SignalP-NN(euk) (SIGNALP)
AllGFP_CLC_2050_trimmed_contig_437	prolyl endopeptidase	296	20	1.3046e-18	0.842	9	F:serine-type endopeptidase activity; F:metalloendopeptidase activity; C:mitochondrial matrix; F:peptide binding; P:proteolysis; C:nucleus; F:zinc ion binding; C:cytosol; F:serine-type exopeptidase activity	EC:3.4.21.0; EC:3.4.24.0; EC:3.4.21.0	no IPS match
AllGFP_CLC_2050_trimmed_contig_438	prolyl endopeptidase	357	20	7.32056e-41	0.8215	3	F:serine-type exopeptidase activity; P:proteolysis; F:serine-type endopeptidase activity	EC:3.4.21.0; EC:3.4.21.0	no IPS match
AllGFP_CLC_2050_trimmed_contig_439	ribosomal protein s5	310	20	2.53632e-59	0.9665	10	P:translational initiation; P:viral transcription; F:mRNA binding; F:structural constituent of ribosome; P:regulation of translational fidelity; C:cytosolic small ribosomal subunit; P:translational termination; P:SRP-dependent cotranslational protein targeting to membrane; P:nuclear-transcribed mRNA catabolic process, nonsense-mediated decay; P:ribosome biogenesis	-	IPR000235 (PANTHER); IPR005716 (PTHR11205:PANTHER); IPR020606 (PROSITE); IPR023798 (G3DSA:1.10.455.GENE3D)
AllGFP_CLC_2050_trimmed_contig_440	ribosomal protein s5	310	20	2.53632e-59	0.9665	10	P:translational initiation; P:viral transcription; F:mRNA binding; F:structural constituent of ribosome; P:regulation of translational fidelity; C:cytosolic small ribosomal subunit; P:translational termination; P:SRP-dependent cotranslational protein targeting to membrane; P:nuclear-transcribed mRNA catabolic process, nonsense-mediated decay; P:ribosome biogenesis	-	IPR000235 (PANTHER); IPR005716 (PTHR11205:PANTHER); IPR020606 (PROSITE); IPR023798 (G3DSA:1.10.455.GENE3D)
AllGFP_CLC_2050_trimmed_contig_441	60s ribosomal protein l7a	883	20	2.6575e-121	0.836	2	C:ribosome; P:ribosome biogenesis	-	IPR001921 (PRINTS); IPR004037 (PROSITE); IPR004038 (PFAM); IPR018492 (PRINTS); G3DSA:3.30.1330.30 (GENE3D), PTHR23105 (PANTHER), SSF55315 (SUPERFAMILY)
AllGFP_CLC_2050_trimmed_contig_442	pentatricopeptide repeat-containing protein 2-like	1422	20	3.41105e-23	0.6775	0	-		PTHR14700 (PANTHER), tmhmm (TMHMM)
AllGFP_CLC_2050_trimmed_contig_443	major facilitator family transporter	750	3	6.39538	0.57	4	C:integral to membrane; P:transmembrane transport; C:plasma membrane; F:transporter activity		SignalP-NN(euk) (SIGNALP), tmhmm (TMHMM)
AllGFP_CLC_2050_trimmed_contig_444	sensor histidine kinase	265	3	3.99252	0.6167	13	F:transferase activity; P:signal transduction via phosphorylation event; C:integral to membrane; P:phosphorylation; C:membrane; F:nucleotide binding; F:ATP binding; F:kinase activity; P:signal transduction; P:two-component signal transduction system (phosphorelay); F:signal transducer activity; F:two-component sensor activity; F:protein histidine kinase activity		no IPS match
AllGFP_CLC_2050_trimmed_contig_445	nuclear receptor coactivator 6	1144	20	0.0168662	0.476	17	P:signal transduction; C:intracellular; F:transcription coactivator activity; C:nucleus; F:unfolded protein binding; F:ATP binding; P:response to stress; P:protein folding; F:nucleic acid binding; F:zinc ion binding; C:heterotrimeric G-protein complex; F:signal transducer activity; P:G-protein coupled receptor protein signaling pathway; F:protein kinase activity; P:protein phosphorylation; F:phos…		tmhmm (TMHMM)
AllGFP_CLC_2050_trimmed_contig_446	lim domain and actin-binding protein 1	3005	20	3.55293e-30	0.4835	2	F:metal ion binding; F:zinc ion binding		no IPS match
AllGFP_CLC_2050_trimmed_contig_447	atpase 6	2280	20	1.0499e-64	0.8775	4	F:hydrogen ion transmembrane transporter activity; C:mitochondrial inner membrane; P:ATP synthesis coupled proton transport; C:proton-transporting ATP synthase complex, coupling factor F(o)	-	no IPS match
AllGFP_CLC_2050_trimmed_contig_448	serine-rich platelet adhesin	1046	20	9.90157e-07	0.3905	7	C:cell wall; F:calcium ion binding; C:membrane; C:extracellular region; P:pathogenesis; F:chitin binding; P:chitin metabolic process		no IPS match
AllGFP_CLC_2050_trimmed_contig_449	lupus la	1721	20	3.34073e-53	0.7375	6	F:protein kinase activity; F:nucleotide binding; F:RNA binding; C:nucleus; P:RNA processing; C:ribonucleoprotein complex	-	IPR002344 (PRINTS); IPR006630 (PFAM); IPR011991 (G3DSA:1.10.10.GENE3D); IPR012677 (G3DSA:3.30.70.GENE3D); PTHR22792 (PANTHER), PTHR22792:SF9 (PANTHER), SSF46785 (SUPERFAMILY)
AllGFP_CLC_2050_trimmed_contig_450	bzip transcription factor idi-4	729	20	0.00164725	0.55	2	F:sequence-specific DNA binding transcription factor activity; F:sequence-specific DNA binding	-	IPR004827 (PROFILE)
AllGFP_CLC_2050_trimmed_contig_451	nhl repeat-containing	1131	20	0	0.858	3	F:zinc ion binding; C:intracellular; F:protein binding	-	IPR001258 (PFAM); IPR011042 (G3DSA:2.120.10.GENE3D); IPR013017 (PROFILE); PTHR24103 (PANTHER), PTHR24103:SF3 (PANTHER), SSF101898 (SUPERFAMILY)
AllGFP_CLC_2050_trimmed_contig_452	---NA---	204	0			0	-		no IPS match
AllGFP_CLC_2050_trimmed_contig_453	ribosomal protein s18	566	20	5.84365e-89	0.9595	5	C:ribosome; F:structural constituent of ribosome; P:translation; F:rRNA binding; P:ribosome biogenesis	-	no IPS match
AllGFP_CLC_2050_trimmed_contig_454	af286475_1retinitis pigmentosa gtpase regulator-like partial	987	20	2.14845e-06	0.4265	4	F:GTP binding; F:GTPase activity; P:GTP catabolic process; P:renal system development		no IPS match
AllGFP_CLC_2050_trimmed_contig_455	plexin repeat family protein	274	20	0.00424406	0.492	23	C:membrane; P:peptidyl-proline modification; F:peptidyl-prolyl cis-trans isomerase activity; P:protein folding; F:FK506 binding; P:histone peptidyl-prolyl isomerization; F:isomerase activity; C:nucleolus; F:sequence-specific DNA binding; C:nucleosome; P:nucleosome assembly; F:protein heterodimerization activity; C:nucleus; C:intracellular; F:DNA binding; F:kinase activity; P:phosphorylation; C:in…		no IPS match
AllGFP_CLC_2050_trimmed_contig_456	s phase cyclin a-associated protein in the endoplasmic reticulum	240	18	0.830642	0.5794	23	P:protein dephosphorylation; P:peptidyl-tyrosine dephosphorylation; F:protein tyrosine phosphatase activity; F:ATP binding; F:protein kinase activity; F:nucleotide binding; P:protein phosphorylation; F:transferase activity, transferring phosphorus-containing groups; F:protein serine/threonine kinase activity; P:regulation of transcription, DNA-dependent; P:transcription, DNA-dependent; F:protein …		no IPS match
AllGFP_CLC_2050_trimmed_contig_457	---NA---	1429	0			0	-		no IPS match
AllGFP_CLC_2050_trimmed_contig_458	---NA---	223	0			0	-		SignalP-NN(euk) (SIGNALP), tmhmm (TMHMM)
AllGFP_CLC_2050_trimmed_contig_459	programmed cell death-involved	2443	20	3.52751e-122	0.708	2	P:RNA metabolic process; F:binding	-	IPR003891 (PFAM); IPR016021 (G3DSA:1.25.40.GENE3D); IPR016024 (SUPERFAMILY); PTHR12626 (PANTHER), PTHR12626:SF0 (PANTHER)
AllGFP_CLC_2050_trimmed_contig_460	condensin complex subunit 3	953	20	1.54813e-55	0.75	5	P:mitotic chromosome condensation; C:centrosome; C:condensin complex; C:actin cytoskeleton; F:binding	-	IPR011989 (G3DSA:1.25.10.GENE3D); IPR016024 (SUPERFAMILY); IPR027165 (PANTHER); PTHR14418:SF5 (PANTHER)
AllGFP_CLC_2050_trimmed_contig_461	---NA---	701	0			0	-		no IPS match
AllGFP_CLC_2050_trimmed_contig_462	metaxin 2	877	20	1.69444e-128	0.778	2	P:protein targeting to mitochondrion; C:mitochondrial outer membrane	-	IPR010987 (G3DSA:1.20.1050.GENE3D); IPR019564 (PFAM); PTHR12289 (PANTHER), PTHR12289:SF11 (PANTHER)
AllGFP_CLC_2050_trimmed_contig_463	unnamed protein product	471	1	7.67673	0.5	0	-		no IPS match
AllGFP_CLC_2050_trimmed_contig_464	ribosomal protein l7	269	20	9.39951e-06	0.637	2	C:ribonucleoprotein complex; C:ribosome		no IPS match
AllGFP_CLC_2050_trimmed_contig_465	ribosomal protein l7	273	20	9.88119e-06	0.637	2	C:ribonucleoprotein complex; C:ribosome		no IPS match
AllGFP_CLC_2050_trimmed_contig_466	probable rnd efflux transporter	340	20	0.00516464	0.489	7	C:membrane; P:transport; F:transporter activity; P:peptide cross-linking; C:cytoplasm; C:nucleus; F:phosphoprotein phosphatase activity		no IPS match
AllGFP_CLC_2050_trimmed_contig_467	flagellar m-ring protein	484	4	6.18035	0.42	4	C:flagellum; C:bacterial-type flagellum basal body, MS ring; F:motor activity; P:ciliary or flagellar motility		no IPS match
AllGFP_CLC_2050_trimmed_contig_468	ORF MSV070 hypothetical protein	1996	1	2.80982	0.45	0	-		no IPS match
AllGFP_CLC_2050_trimmed_contig_469	gelsolin-related protein	1148	20	6.68364e-05	0.4355	10	P:cell adhesion; C:cell wall; C:collagen; F:collagen binding; F:molecular_function; P:biological_process; C:cellular_component; F:metal ion binding; F:nucleic acid binding; F:zinc ion binding		no IPS match
AllGFP_CLC_2050_trimmed_contig_470	methionyl-trna synthetase	227	3	0.463866	0.5533	19	F:N-methyltransferase activity; P:DNA methylation; F:nucleic acid binding; F:methyltransferase activity; F:transferase activity; F:nucleotide binding; P:methylation; F:DNA binding; F:ligase activity; P:tRNA aminoacylation for protein translation; F:methionine-tRNA ligase activity; C:cytoplasm; P:translation; F:ATP binding; F:RNA binding; P:methionyl-tRNA aminoacylation; F:tRNA binding; F:aminoacy…		no IPS match
AllGFP_CLC_2050_trimmed_contig_471	---NA---	231	0			0	-		SignalP-NN(euk) (SIGNALP)
AllGFP_CLC_2050_trimmed_contig_472	elongation factor 1-gamma	1441	20	0	0.7605	6	F:translation elongation factor activity; C:eukaryotic translation elongation factor 1 complex; F:transferase activity; C:ribosome; P:regulation of translational elongation; F:protein binding	-	IPR001662 (G3DSA:3.30.70.GENE3D); IPR004045 (PFAM); IPR004046 (PFAM); IPR010987 (G3DSA:1.20.1050.GENE3D); IPR012336 (G3DSA:3.40.30.GENE3D); IPR017933 (PROFILE); PTHR11260 (PANTHER)
AllGFP_CLC_2050_trimmed_contig_473	---NA---	255	0			0	-		no IPS match
AllGFP_CLC_2050_trimmed_contig_474	troponin i	633	20	0.401408	0.4805	20	P:metabolic process; F:catalytic activity; F:actin binding; P:cellular component organization; P:actin cytoskeleton organization; F:Rho GTPase binding; F:methyltransferase activity; P:rRNA processing; F:transferase activity; P:RNA methylation; P:ribosome biogenesis; P:methylation; C:nucleolus; C:nucleus; C:integral to membrane; F:phosphatidylinositol binding; F:1-phosphatidylinositol binding; C:e…		no IPS match
AllGFP_CLC_2050_trimmed_contig_475	chk1 checkpoint-like protein	287	11	3.9306e-13	0.6555	0	-		no IPS match
AllGFP_CLC_2050_trimmed_contig_476	---NA---	268	0			0	-		no IPS match
AllGFP_CLC_2050_trimmed_contig_477	---NA---	387	0			0	-		no IPS match
AllGFP_CLC_2050_trimmed_contig_478	guanine nucleotide-binding protein subunit beta-like protein	208	20	3.84324e-36	0.8955	7	F:kinase activity; P:phosphorylation; F:histone acetyltransferase activity; P:histone acetylation; C:histone acetyltransferase complex; P:acyl-carrier-protein biosynthetic process; F:protein binding	EC:2.3.1.48	IPR001680 (PFAM); IPR015943 (G3DSA:2.130.10.GENE3D); IPR017986 (PROFILE); PTHR19868 (PANTHER), PTHR19868:SF0 (PANTHER)
AllGFP_CLC_2050_trimmed_contig_479	thioredoxin domain-containing protein 15-like	2554	20	3.35793e-43	0.5605	1	P:cell redox homeostasis	-	IPR012336 (G3DSA:3.40.30.GENE3D); IPR013766 (PFAM); PTHR14684 (PANTHER), PTHR14684:SF0 (PANTHER), tmhmm (TMHMM)
AllGFP_CLC_2050_trimmed_contig_480	---NA---	247	0			0	-		no IPS match
AllGFP_CLC_2050_trimmed_contig_481	activated protein kinase c receptor	253	20	1.17019e-31	0.973	14	F:protein kinase C binding; C:microtubule associated complex; P:wing disc development; P:cuticle development; P:oviposition; C:precatalytic spliceosome; P:nuclear mRNA splicing, via spliceosome; P:locomotory behavior; P:muscle cell homeostasis; P:phosphorylation; F:kinase activity; C:catalytic step 2 spliceosome; P:oogenesis; C:cytoplasm	-	IPR001680 (PFAM); IPR015943 (G3DSA:2.130.10.GENE3D); IPR017986 (PROFILE); PTHR19868 (PANTHER), PTHR19868:SF0 (PANTHER)
AllGFP_CLC_2050_trimmed_contig_482	vitellogenin	5280	20	0	0.4355	2	F:lipid transporter activity; P:lipid transport	-	IPR001747 (PFAM); IPR011030 (G3DSA:1.25.10.GENE3D); IPR015816 (G3DSA:2.30.230.GENE3D); IPR015819 (SUPERFAMILY); SignalP-NN(euk) (SIGNALP)
AllGFP_CLC_2050_trimmed_contig_483	---NA---	719	0			0	-		SignalP-NN(euk) (SIGNALP), tmhmm (TMHMM)
AllGFP_CLC_2050_trimmed_contig_484	histidine triad nucleotide-binding protein 1	1564	20	3.28569e-59	0.8545	3	F:kinase activity; F:nucleotidase activity; P:phosphorylation	EC:3.1.3.31	IPR001310 (PRINTS); IPR011146 (G3DSA:3.30.428.GENE3D); IPR019808 (PROSITE); PTHR23089:SF0 (PANTHER), SignalP-NN(euk) (SIGNALP)
AllGFP_CLC_2050_trimmed_contig_485	f-box leucine rich repeat protein	2913	20	0	0.8235	1	F:protein binding	-	IPR001810 (SMART); G3DSA:3.80.10.10 (GENE3D), PTHR23125 (PANTHER), PTHR23125:SF31 (PANTHER), PF12937 (PFAM), SSF52047 (SUPERFAMILY)
AllGFP_CLC_2050_trimmed_contig_486	isoform c	321	20	2.07094e-31	0.967	6	C:adherens junction; F:phospholipid binding; F:ARF guanyl-nucleotide exchange factor activity; P:regulation of ARF protein signal transduction; C:intracellular; P:regulation of GTPase activity	-	IPR000904 (PFAM); IPR023394 (G3DSA:1.10.1000.GENE3D); PTHR10663 (PANTHER), PTHR10663:SF3 (PANTHER)
AllGFP_CLC_2050_trimmed_contig_487	hippocalcin-like protein 1	1948	20	1.71196e-122	0.9775	7	F:NAD(P)H oxidase activity; P:inner ear development; P:negative regulation of phosphorylation; F:actin binding; F:calcium ion binding; P:oxidation-reduction process; F:zinc ion binding	EC:1.6.3.1	IPR001965 (SMART); PTHR13793 (PANTHER), PTHR13793:SF38 (PANTHER), PF13771 (PFAM)
AllGFP_CLC_2050_trimmed_contig_488	isoform c	2874	20	0	0.8495	15	P:neurogenesis; C:6-phosphofructokinase complex; F:6-phosphofructokinase activity; F:DNA binding; F:ATP binding; C:polytene chromosome; P:fructose 6-phosphate metabolic process; P:glycolysis; P:phosphorylation; P:chromatin remodeling; C:nucleus; P:galactose metabolic process; P:mannose metabolic process; P:gluconeogenesis; P:pentose-phosphate shunt	EC:2.7.1.11	tmhmm (TMHMM)
AllGFP_CLC_2050_trimmed_contig_489	10 kda secreted protein	223	3	1.00789e-14	0.7133	0	-		no IPS match
AllGFP_CLC_2050_trimmed_contig_490	---NA---	321	0			0	-		no IPS match
AllGFP_CLC_2050_trimmed_contig_491	nad mitochondrial	4519	20	0	0.88	11	F:NAD binding; C:mitochondrial respiratory chain; F:NAD(P)+ transhydrogenase (AB-specific) activity; C:integral to membrane; P:reactive oxygen species metabolic process; P:tricarboxylic acid cycle; F:NAD(P)+ transhydrogenase (B-specific) activity; F:NADP binding; P:proton transport; P:nicotinamide metabolic process; P:nicotinate nucleotide metabolic process	EC:1.6.1.2; EC:1.6.1.1	IPR007698 (PFAM); IPR007886 (PFAM); IPR016040 (G3DSA:3.40.50.GENE3D); IPR026255 (PIR); G3DSA:3.40.50.1770 (GENE3D), PTHR10160 (PANTHER), PTHR10160:SF14 (PANTHER), tmhmm (TMHMM), SSF51735 (SUPERFAMILY), SSF52283 (SUPERFAMILY)
AllGFP_CLC_2050_trimmed_contig_492	hypothetical protein	238	3	3.23044	0.5433	0	-		SignalP-NN(euk) (SIGNALP)
AllGFP_CLC_2050_trimmed_contig_493	nb-arc domain-containing protein	243	2	3.32696	0.58	5	C:integral to membrane; C:membrane; P:defense response; F:ADP binding; F:transferase activity, transferring phosphorus-containing groups		SignalP-NN(euk) (SIGNALP)
AllGFP_CLC_2050_trimmed_contig_494	alcohol dehydrogenase class-3	1205	20	1.17376e-135	0.698	4	F:oxidoreductase activity; F:zinc ion binding; P:oxidation-reduction process; F:nucleotide binding	-	IPR002085 (PANTHER); IPR002328 (PROSITE); IPR011032 (SUPERFAMILY); IPR013149 (PFAM); IPR013154 (PFAM); IPR016040 (G3DSA:3.40.50.GENE3D); G3DSA:3.90.180.10 (GENE3D), PTHR11695:SF4 (PANTHER), SSF51735 (SUPERFAMILY)
AllGFP_CLC_2050_trimmed_contig_495	neuroblast differentiation-associated protein ahnak-like	456	20	2.11521e-11	0.4735	4	C:cell-cell junction; P:nervous system development; F:protein binding; C:nucleus		no IPS match
AllGFP_CLC_2050_trimmed_contig_496	conserved hypothetical protein	517	1	9.41865	0.6	0	-		no IPS match
AllGFP_CLC_2050_trimmed_contig_497	neuroblast differentiation-associated protein ahnak-like	331	20	5.84476e-08	0.551	6	P:peptide cross-linking; C:cytoplasm; C:cell-cell junction; P:nervous system development; F:protein binding; C:nucleus		no IPS match
AllGFP_CLC_2050_trimmed_contig_498	nhp2-like protein 1	262	20	2.63042e-31	0.9245	5	C:nucleolus; C:ribosome; F:RNA binding; P:ribosome biogenesis; F:zinc ion binding	-	IPR002415 (PRINTS); IPR004038 (PFAM); IPR018492 (PRINTS); G3DSA:3.30.1330.30 (GENE3D), PTHR23105 (PANTHER), PTHR23105:SF11 (PANTHER), SSF55315 (SUPERFAMILY)
AllGFP_CLC_2050_trimmed_contig_499	mical-like protein 2	410	20	0.00123514	0.51	3	F:metal ion binding; F:zinc ion binding; F:transferase activity		no IPS match
AllGFP_CLC_2050_trimmed_contig_500	isoform cra_c	1425	20	2.62017e-06	0.428	20	F:Rho guanyl-nucleotide exchange factor activity; P:regulation of Rho protein signal transduction; F:guanyl-nucleotide exchange factor activity; F:DNA binding; F:protein heterodimerization activity; C:intracellular; F:phospholipid binding; P:regulation of small GTPase mediated signal transduction; P:small GTPase mediated signal transduction; F:actin binding; P:cellular component organization; P:a…		no IPS match
AllGFP_CLC_2050_trimmed_contig_501	conserved hypothetical protein	238	1	5.91733	0.46	0	-		no IPS match
AllGFP_CLC_2050_trimmed_contig_502	26s proteasome non-atpase regulatory subunit 1	1008	20	1.24246e-80	0.8635	4	P:regulation of protein catabolic process; C:proteasome complex; P:regulation of catalytic activity; F:enzyme regulator activity	-	IPR002015 (PFAM); PTHR10943 (PANTHER), PTHR10943:SF2 (PANTHER)
AllGFP_CLC_2050_trimmed_contig_503	aquaporin	498	20	1.59773e-29	0.6975	1	C:membrane	-	no IPS match
AllGFP_CLC_2050_trimmed_contig_504	---NA---	1114	0			0	-		no IPS match
AllGFP_CLC_2050_trimmed_contig_505	ubiquinone biosynthesis protein	446	20	7.99923e-65	0.8435	4	P:ubiquinone biosynthetic process; F:transition metal ion binding; F:oxidoreductase activity; P:oxidation-reduction process	-	IPR009078 (SUPERFAMILY); IPR011566 (PANTHER)
AllGFP_CLC_2050_trimmed_contig_506	aquaporin	821	20	1.80698e-18	0.7755	3	P:transport; C:integral to membrane; F:transporter activity	-	IPR000425 (PANTHER); IPR023271 (G3DSA:1.20.1080.GENE3D); tmhmm (TMHMM)
AllGFP_CLC_2050_trimmed_contig_507	spermatogenesis associated factor	3783	20	0	0.9485	22	P:ER-associated protein catabolic process; P:oocyte microtubule cytoskeleton polarization; P:rhabdomere development; P:regulation of pole plasm oskar mRNA localization; P:endoplasmic reticulum organization; P:Golgi organization; P:positive regulation of proteasomal ubiquitin-dependent protein catabolic process; P:endoplasmic reticulum membrane fusion; C:fusome; P:protein localization; C:proteasom…	EC:3.6.1.3; EC:1.1.1.38	IPR001891 (PRINTS); IPR003593 (SMART); IPR003959 (PFAM); IPR003960 (PROSITE); IPR005938 (PTHR23077:PANTHER); IPR012301 (G3DSA:3.40.50.GENE3D); IPR012302 (PFAM); IPR015415 (PFAM); IPR015884 (PROSITE); IPR016040 (G3DSA:3.40.50.GENE3D); G3DSA:1.10.8.60 (GENE3D), G3DSA:3.40.50.300 (GENE3D), PTHR23077 (PANTHER), SSF51735 (SUPERFAMILY), SSF52540 (SUPERFAMILY), SSF53223 (SUPERFAMILY)
AllGFP_CLC_2050_trimmed_contig_508	---NA---	234	0			0	-		no IPS match
AllGFP_CLC_2050_trimmed_contig_509	wnk protein kinase	366	8	2.03123	0.5463	9	F:kinase activity; F:ATP binding; F:protein kinase activity; P:phosphorylation; P:protein phosphorylation; F:transferase activity, transferring phosphorus-containing groups; F:protein serine/threonine kinase activity; C:integral to membrane; P:transmembrane transport		no IPS match
AllGFP_CLC_2050_trimmed_contig_510	hypothetical protein AZKH_p0438	224	1	7.15084	0.5	0	-		no IPS match
AllGFP_CLC_2050_trimmed_contig_511	calmodulin	279	20	3.78867e-44	0.999	39	P:positive regulation of ryanodine-sensitive calcium-release channel activity; P:G-protein coupled receptor protein signaling pathway; C:nucleoplasm; F:receptor binding; P:nerve growth factor receptor signaling pathway; P:platelet activation; P:glycogen catabolic process; P:response to amphetamine; P:regulation of release of sequestered calcium ion into cytosol by sarcoplasmic reticulum; F:thioes…	-	no IPS match
AllGFP_CLC_2050_trimmed_contig_512	acyl carrier protein	935	20	3.41375e-23	0.908	7	P:mitochondrial electron transport, NADH to ubiquinone; P:fatty acid biosynthetic process; F:acyl carrier activity; F:phosphopantetheine binding; C:mitochondrion; P:transport; P:acyl-carrier-protein biosynthetic process	-	no IPS match
AllGFP_CLC_2050_trimmed_contig_513	syntaxin 12	1187	20	2.10474e-25	0.7445	5	F:SNAP receptor activity; C:intracellular; P:vesicle-mediated transport; P:intracellular protein transport; C:membrane	-	SignalP-NN(euk) (SIGNALP)
AllGFP_CLC_2050_trimmed_contig_514	15-hydroxyprostaglandin dehydrogenase	882	20	2.95319e-19	0.533	6	P:oxidation-reduction process; F:oxidoreductase activity; F:alcohol dehydrogenase (NAD) activity; P:metabolic process; F:nucleotide binding; P:alcohol metabolic process		no IPS match
AllGFP_CLC_2050_trimmed_contig_515	phopho-sugar aldolase	457	2	2.16592	0.45	0	-		tmhmm (TMHMM)
AllGFP_CLC_2050_trimmed_contig_516	galactokinase	247	2	1.92193	0.52	11	F:transferase activity; P:carbohydrate phosphorylation; P:phosphorylation; F:nucleotide binding; C:cytoplasm; F:ATP binding; F:kinase activity; P:galactose metabolic process; F:phosphotransferase activity, alcohol group as acceptor; P:metabolic process; F:galactokinase activity		no IPS match
AllGFP_CLC_2050_trimmed_contig_517	echinoderm microtubule-associated 1-like	1883	20	0	0.758	3	F:protein binding; F:nucleic acid binding; C:nucleus	-	IPR001680 (PFAM); IPR004871 (PFAM); IPR011047 (SUPERFAMILY); IPR015943 (G3DSA:2.130.10.GENE3D); IPR017986 (PROFILE); PTHR13720 (PANTHER)
AllGFP_CLC_2050_trimmed_contig_518	eukaryotic translation initiation factor 3 subunit l	1951	20	0	0.741	6	C:eukaryotic translation initiation factor 3 complex; C:nucleolus; F:protein binding; F:translation initiation factor activity; C:ribosome; P:regulation of translational initiation	-	IPR019382 (PFAM); PTHR13242 (PANTHER), PTHR13242:SF0 (PANTHER)
AllGFP_CLC_2050_trimmed_contig_519	brucei -specific protein	329	20	1.16281e-07	0.618	11	C:cytosol; P:regulation of mast cell degranulation; C:azurophil granule; F:syntaxin-3 binding; P:leukocyte mediated cytotoxicity; C:cytolytic granule; C:specific granule; C:tertiary granule; P:neutrophil degranulation; C:SNARE complex; C:plasma membrane	-	SignalP-NN(euk) (SIGNALP), tmhmm (TMHMM)
AllGFP_CLC_2050_trimmed_contig_520	hypothetical protein Bcoa_2082	924	1	9.62555	0.48	0	-		no IPS match
AllGFP_CLC_2050_trimmed_contig_521	merozoite surface protein-9 precursor	1400	20	0.00146779	0.3875	10	F:signal transducer activity; C:membrane; P:signal transduction; C:extracellular region; F:metal ion binding; C:LUBAC complex; F:zinc ion binding; P:protein ubiquitination; F:ubiquitin-protein ligase activity; C:intracellular		no IPS match
AllGFP_CLC_2050_trimmed_contig_522	vigilin-like	2400	20	0	0.7845	6	C:cytoplasm; F:lipid binding; C:plasma membrane; F:RNA binding; P:transport; P:steroid metabolic process	-	IPR004087 (SMART); IPR004088 (PFAM); G3DSA:3.30.1370.10 (GENE3D), PTHR10627 (PANTHER), PTHR10627:SF9 (PANTHER), SSF54791 (SUPERFAMILY)
AllGFP_CLC_2050_trimmed_contig_523	specific rna polymerase ii transcription factor	473	4	2.81771	0.4625	3	F:nucleic acid binding; F:zinc ion binding; C:intracellular		no IPS match
AllGFP_CLC_2050_trimmed_contig_524	---NA---	381	0			0	-		no IPS match
AllGFP_CLC_2050_trimmed_contig_525	phosphate carrier mitochondrial isoform b precursor	1359	20	8.5355e-174	0.8095	4	C:mitochondrial inner membrane; P:transmembrane transport; C:integral to membrane; F:symporter activity	-	IPR018108 (PFAM); IPR023395 (G3DSA:1.50.40.GENE3D); PTHR24089 (PANTHER), PTHR24089:SF50 (PANTHER), SignalP-NN(euk) (SIGNALP), tmhmm (TMHMM)
AllGFP_CLC_2050_trimmed_contig_526	cop9 signalosome complex subunit 6	771	20	8.62365e-114	0.865	10	C:nucleolus; P:dorsal/ventral pattern formation; P:brain development; C:signalosome; P:convergent extension; P:cullin deneddylation; F:protein binding; P:central nervous system morphogenesis; P:virus-host interaction; C:cytoplasm	-	IPR024969 (PFAM); PTHR10540 (PANTHER), PTHR10540:SF8 (PANTHER)
AllGFP_CLC_2050_trimmed_contig_527	---NA---	333	0			0	-		no IPS match
AllGFP_CLC_2050_trimmed_contig_528	actin	548	20	2.95014e-90	1	24	P:axon guidance; C:cortical cytoskeleton; P:adherens junction organization; F:protein kinase binding; C:filamentous actin; P:cellular component movement; F:nitric-oxide synthase binding; P:sarcomere organization; F:kinesin binding; C:cytosol; C:myofibril; F:Tat protein binding; P:cell junction assembly; P:blood coagulation; F:identical protein binding; C:axon; C:postsynaptic density; C:MLL5-L com…	-	IPR004000 (PANTHER); IPR004001 (PROSITE); G3DSA:3.30.420.40 (GENE3D), G3DSA:3.90.640.10 (GENE3D), PTHR11937:SF93 (PANTHER), SSF53067 (SUPERFAMILY)
AllGFP_CLC_2050_trimmed_contig_529	---NA---	655	0			0	-		no IPS match
AllGFP_CLC_2050_trimmed_contig_530	cd98 heavy chain	892	20	7.92152e-10	0.474	4	P:carbohydrate metabolic process; F:cation binding; F:catalytic activity; P:leucine import		SignalP-NN(euk) (SIGNALP)
AllGFP_CLC_2050_trimmed_contig_531	maltase a6	414	20	4.69259e-10	0.487	9	P:carbohydrate metabolic process; F:cation binding; F:catalytic activity; F:hydrolase activity; P:metabolic process; F:hydrolase activity, acting on glycosyl bonds; F:alpha-glucosidase activity; F:maltose alpha-glucosidase activity; P:leucine import		no IPS match
AllGFP_CLC_2050_trimmed_contig_532	lim domain-binding protein	431	20	9.79595e-24	0.84	4	F:muscle alpha-actinin binding; P:regulation of cell-matrix adhesion; F:zinc ion binding; C:actin cytoskeleton	-	IPR001781 (G3DSA:2.10.110.GENE3D); PTHR24216 (PANTHER), SSF57716 (SUPERFAMILY)
AllGFP_CLC_2050_trimmed_contig_533	hypothetical protein	799	1	4.58267	0.6	2	C:cytoskeleton; P:phagocytosis		no IPS match
AllGFP_CLC_2050_trimmed_contig_534	centromeric protein	6641	20	7.22866e-94	0.5205	3	F:structural constituent of ribosome; P:translation; C:ribosome		IPR021507 (PFAM)
AllGFP_CLC_2050_trimmed_contig_535	cg6687 protein	367	20	0.0019507	0.706	4	F:serine-type endopeptidase inhibitor activity; P:bristle development; P:negative regulation of Toll signaling pathway; C:extracellular region		no IPS match
AllGFP_CLC_2050_trimmed_contig_536	serpin peptidase clade member 11	619	20	2.69746e-33	0.611	2	P:metabolic process; F:serine-type endopeptidase inhibitor activity	-	IPR000215 (PANTHER); IPR023795 (PROSITE); IPR023796 (PFAM); G3DSA:2.30.39.10 (GENE3D), G3DSA:3.30.497.10 (GENE3D)
AllGFP_CLC_2050_trimmed_contig_537	serpin peptidase clade b member like 1	518	20	7.31323e-22	0.536	3	P:regulation of metabolic process; P:protein metabolic process; F:serine-type endopeptidase inhibitor activity	-	IPR000215 (PANTHER); IPR023796 (PFAM); G3DSA:2.30.39.10 (GENE3D), G3DSA:3.30.497.10 (GENE3D)
AllGFP_CLC_2050_trimmed_contig_538	venom protein	2214	20	0.000461029	0.53	0	-		no IPS match
AllGFP_CLC_2050_trimmed_contig_539	hypothetical protein	424	2	3.05134	0.52	0	-		no IPS match
AllGFP_CLC_2050_trimmed_contig_540	serine arginine repetitive matrix protein 2	1519	20	0.00830691	0.429	24	F:nucleic acid binding; F:nucleotide binding; C:Cajal body; C:catalytic step 2 spliceosome; P:mRNA processing; F:protein N-terminus binding; C:nucleus; P:RNA splicing; C:spliceosomal complex; C:nuclear speck; P:biological_process; F:C2H2 zinc finger domain binding; F:molecular_function; C:cellular_component; C:spindle pole; P:microtubule cytoskeleton organization; C:integral to membrane; P:microt…		no IPS match
AllGFP_CLC_2050_trimmed_contig_541	serine proteinase inhibitor	299	20	6.45036e-12	0.6425	1	F:serine-type endopeptidase inhibitor activity	-	IPR000215 (PANTHER); IPR023796 (PFAM); G3DSA:2.30.39.10 (GENE3D), G3DSA:3.30.497.10 (GENE3D)
AllGFP_CLC_2050_trimmed_contig_542	nadh dehydrogenase subunit 4	781	20	1.58516e-106	0.9	8	P:mitochondrial electron transport, NADH to ubiquinone; C:respiratory chain; F:NADH dehydrogenase (ubiquinone) activity; C:integral to membrane; C:mitochondrial membrane; P:ubiquinone biosynthetic process; P:sodium ion transport; P:proton transport	EC:1.6.5.3	IPR001750 (PFAM); IPR003918 (PRINTS); PTHR22773 (PANTHER), PTHR22773:SF2 (PANTHER), SignalP-NN(euk) (SIGNALP), tmhmm (TMHMM)
AllGFP_CLC_2050_trimmed_contig_543	lix1-like protein	1615	20	3.33066e-117	0.8655	0	-		no IPS match
AllGFP_CLC_2050_trimmed_contig_544	proteasome component region pci domain-containing protein	2510	20	1.60638e-08	0.4035	12	C:membrane; P:GTP catabolic process; F:nucleotide binding; C:cytoplasm; F:GTP binding; F:nucleoside-triphosphatase activity; C:intrinsic to plasma membrane; P:SRP-dependent cotranslational protein targeting to membrane; P:protein targeting to membrane; F:GTPase activity; C:plasma membrane; P:cell adhesion		no IPS match
AllGFP_CLC_2050_trimmed_contig_545	chromodomain-helicase-dna-binding protein mi-2 homolog	915	20	5.5775e-49	0.678	6	F:nucleic acid binding; F:metal ion binding; F:ATPase activity; P:nucleobase, nucleoside, nucleotide and nucleic acid metabolic process; F:helicase activity; C:nucleus	EC:3.6.1.3	IPR000953 (SMART); IPR016197 (SUPERFAMILY); IPR023780 (PFAM); G3DSA:2.40.50.40 (GENE3D), PTHR10799 (PANTHER), PTHR10799:SF64 (PANTHER)
AllGFP_CLC_2050_trimmed_contig_546	gtp-binding nuclear protein ran	948	20	2.0537e-87	0.9605	8	P:small GTPase mediated signal transduction; C:intracellular; P:nucleocytoplasmic transport; P:GTP catabolic process; F:GTPase activity; P:intracellular protein transport; F:GTP binding; C:membrane	-	IPR001806 (PFAM); IPR002041 (PRINTS); IPR003578 (SMART); IPR003579 (SMART); IPR005225 (TIGRFAMs); IPR020849 (SMART); G3DSA:3.40.50.300 (GENE3D), PTHR24071 (PANTHER), SSF52540 (SUPERFAMILY)
AllGFP_CLC_2050_trimmed_contig_547	hepatoma-derived growth factor	612	20	1.23895e-15	0.517	13	C:nucleoplasm; F:activating transcription factor binding; C:nuclear periphery; ; P:nuclear mRNA 5'-splice site recognition; F:RNA polymerase II transcription coactivator activity; C:nucleolus; C:nuclear heterochromatin; P:response to heat; P:positive regulation of transcription from RNA polymerase II promoter; F:chromatin binding; C:transcriptionally active chromatin; P:response to oxidative stre…	-	G3DSA:2.30.30.160 (GENE3D), PTHR12550 (PANTHER), SignalP-NN(euk) (SIGNALP), SSF63748 (SUPERFAMILY)
AllGFP_CLC_2050_trimmed_contig_548	---NA---	251	0			0	-		SignalP-NN(euk) (SIGNALP)
AllGFP_CLC_2050_trimmed_contig_549	ribosomal protein l20	216	5	0.379705	0.536	27	F:structural constituent of ribosome; C:ribonucleoprotein complex; F:rRNA binding; P:translation; F:RNA binding; P:ribosomal large subunit assembly; C:ribosome; C:intracellular; C:chloroplast; C:plastid; P:oxidation-reduction process; F:oxidoreductase activity, acting on a sulfur group of donors, disulfide as acceptor; P:protein metabolic process; F:phospholipid-translocating ATPase activity; C:i…		no IPS match
AllGFP_CLC_2050_trimmed_contig_550	ribosomal protein l20	228	2	3.28054	0.54	10	F:structural constituent of ribosome; C:ribonucleoprotein complex; F:rRNA binding; P:translation; F:RNA binding; P:ribosomal large subunit assembly; C:ribosome; C:intracellular; C:chloroplast; C:plastid		no IPS match
AllGFP_CLC_2050_trimmed_contig_551	extramacrochaetae protein	800	20	7.90385e-07	0.7575	3	F:protein dimerization activity; C:nucleus; C:cytoplasm	-	IPR011598 (G3DSA:4.10.280.GENE3D); IPR026052 (PANTHER); PTHR11723:SF2 (PANTHER)
AllGFP_CLC_2050_trimmed_contig_552	ras-related protein rab-35-like	772	20	2.09564e-88	0.8575	5	F:GTP binding; F:sphingomyelin phosphodiesterase activity; P:small GTPase mediated signal transduction; P:protein transport; P:glycosphingolipid metabolic process	EC:3.1.4.12	no IPS match
AllGFP_CLC_2050_trimmed_contig_553	accessory protein regulator b	256	18	1.39904	0.47	29	P:proteolysis; C:membrane; F:peptidase activity; F:ATP binding; F:protein kinase activity; P:protein phosphorylation; F:transferase activity, transferring phosphorus-containing groups; F:protein serine/threonine kinase activity; P:negative regulation of endothelial cell differentiation; P:endothelial cell differentiation; C:cell surface; C:integral to membrane; P:mammary gland development; P:regu…		SignalP-NN(euk) (SIGNALP), tmhmm (TMHMM)
AllGFP_CLC_2050_trimmed_contig_554	trap-type uncharacterized transport system fused permease component	677	1	8.12997	0.46	0	-		tmhmm (TMHMM)
AllGFP_CLC_2050_trimmed_contig_555	c-type lectin domain family member c	869	20	7.75862e-20	0.5325	1	F:carbohydrate binding	-	IPR001304 (PFAM); IPR016186 (G3DSA:3.10.100.GENE3D); IPR016187 (SUPERFAMILY); PTHR22802 (PANTHER), PTHR22802:SF16 (PANTHER), SignalP-NN(euk) (SIGNALP)
AllGFP_CLC_2050_trimmed_contig_556	---NA---	628	0			0	-		SignalP-NN(euk) (SIGNALP)
AllGFP_CLC_2050_trimmed_contig_557	d2 dopamine receptor	298	5	3.46138	0.512	68	P:pigmentation; P:neuron-neuron synaptic transmission; P:startle response; P:visual learning; P:negative regulation of cell proliferation; C:integral to plasma membrane; P:adult walking behavior; P:locomotory behavior; P:grooming behavior; P:positive regulation of multicellular organism growth; P:activation of phospholipase C activity by dopamine receptor signaling pathway; C:integral to membrane…		no IPS match
AllGFP_CLC_2050_trimmed_contig_558	rolling pebbles	2804	20	0	0.7	7	C:cytoplasm; C:adherens junction; C:cell surface; F:metal ion binding; P:myoblast fusion; F:protein binding; P:anterior Malpighian tubule development	-	IPR002110 (PFAM); IPR020683 (G3DSA:1.25.40.GENE3D); PTHR24166 (PANTHER), PTHR24166:SF0 (PANTHER)
AllGFP_CLC_2050_trimmed_contig_559	activator of hsp90 atpase 1 family protein	1618	10	0.296834	0.485	1	P:response to stress		no IPS match
AllGFP_CLC_2050_trimmed_contig_560	liver stage	1844	20	2.84289e-13	0.4685	39	P:intracellular signal transduction; P:cyclic nucleotide biosynthetic process; F:phosphorus-oxygen lyase activity; F:actin binding; C:integral to membrane; C:intracellular; P:oxidation-reduction process; F:oxidoreductase activity; P:metabolic process; F:nucleotide binding; F:sequence-specific DNA binding; F:actin filament binding; F:sequence-specific DNA binding transcription factor activity; F:A…		IPR018159 (SMART); G3DSA:1.20.58.60 (GENE3D), SSF46966 (SUPERFAMILY)
AllGFP_CLC_2050_trimmed_contig_561	serine threonine protein kinase	1337	20	1.32213e-145	0.868	5	F:calmodulin-dependent protein kinase activity; P:protein phosphorylation; F:ATP binding; P:serine family amino acid metabolic process; F:protein tyrosine kinase activity	EC:2.7.11.17; EC:2.7.10.0	IPR000719 (PFAM); IPR002290 (SMART); IPR008271 (PROSITE); IPR011009 (SUPERFAMILY); IPR020635 (SMART); G3DSA:1.10.510.10 (GENE3D), G3DSA:3.30.200.20 (GENE3D), PTHR24343 (PANTHER), PTHR24343:SF27 (PANTHER)
AllGFP_CLC_2050_trimmed_contig_562	abc solute-binding protein	465	4	1.38716	0.58	1	C:integral to membrane		no IPS match
AllGFP_CLC_2050_trimmed_contig_563	cytochrome c oxidase subunit i	454	20	1.04047e-62	0.908	10	P:aerobic respiration; C:mitochondrial inner membrane; F:electron carrier activity; F:heme binding; C:integral to membrane; F:cytochrome-c oxidase activity; P:electron transport; P:mitochondrial electron transport, cytochrome c to oxygen; P:proton transport; C:respiratory chain complex IV	EC:1.9.3.1	no IPS match
AllGFP_CLC_2050_trimmed_contig_564	isoform b	3356	20	3.79394e-41	0.468	10	F:structural molecule activity; P:chromosome organization; P:striated muscle cell differentiation; P:skeletal muscle tissue development; P:chromosome segregation; P:cell cycle process; C:intracellular organelle part; P:anatomical structure formation involved in morphogenesis; F:binding; C:sarcomere	-	no IPS match
AllGFP_CLC_2050_trimmed_contig_565	---NA---	856	0			0	-		no IPS match
AllGFP_CLC_2050_trimmed_contig_566	sorbin and sh3 domain-containing protein 1	530	20	4.25276e-34	0.62	32	P:neuropeptide signaling pathway; P:rhabdomere development; C:rough endoplasmic reticulum; P:instar larval development; P:mitotic sister chromatid segregation; C:P granule; P:wing disc dorsal/ventral pattern formation; P:oocyte microtubule cytoskeleton polarization; P:RNA interference; F:ATP-dependent RNA helicase activity; P:epithelial fluid transport; C:axon; P:cation transport; C:lipid particl…	-	IPR001452 (PRINTS); G3DSA:2.30.30.40 (GENE3D), PTHR10661 (PANTHER)
AllGFP_CLC_2050_trimmed_contig_567	x-pro dipeptidyl-peptidase	1425	20	3.91375e-15	0.4945	0	-		no IPS match
AllGFP_CLC_2050_trimmed_contig_568	isoform g	212	20	2.14797e-33	0.5995	4	P:protein phosphorylation; F:ATP binding; F:protein serine/threonine kinase activity; P:serine family amino acid metabolic process	EC:2.7.11.0	no IPS match
AllGFP_CLC_2050_trimmed_contig_569	glucose-6-phosphate 1-epimerase-like	2141	20	2.54563e-34	0.9055	7	P:carbohydrate metabolic process; F:carbohydrate binding; P:protein phosphorylation; F:ATP binding; F:isomerase activity; F:protein serine/threonine kinase activity; P:serine family amino acid metabolic process	EC:2.7.11.0	IPR013098 (PFAM); IPR013783 (G3DSA:2.60.40.GENE3D); SSF48726 (SUPERFAMILY)
AllGFP_CLC_2050_trimmed_contig_570	---NA---	519	0			0	-		no IPS match
AllGFP_CLC_2050_trimmed_contig_571	potential transcriptional regulator	783	20	1.55874e-05	0.5005	26	; P:positive regulation of transcription from RNA polymerase II promoter; F:sequence-specific DNA binding transcription factor activity; C:nucleus; ; C:cytoplasm; P:filamentous growth; ; C:cellular_component; P:regulation of transcription, DNA-dependent; P:transcription, DNA-dependent; F:enzyme binding; F:ubiquitin-ubiquitin ligase activity; P:apoptosis; P:ventricular trabecular myocardium morpho…		no IPS match
AllGFP_CLC_2050_trimmed_contig_572	sodium calcium exchanger	1319	20	3.55209e-140	0.787	40	P:regulation of heart rate; ; F:ankyrin binding; F:calcium:sodium antiporter activity; P:cellular response to reactive oxygen species; P:regulation of sodium ion transport; P:response to nutrient; P:cardiac muscle cell development; P:response to hydrogen peroxide; P:response to glucose stimulus; C:basolateral plasma membrane; P:blood coagulation; C:T-tubule; P:post-embryonic development; P:positi…	-	IPR004837 (PFAM); PTHR11878 (PANTHER), SignalP-NN(euk) (SIGNALP), tmhmm (TMHMM)
AllGFP_CLC_2050_trimmed_contig_573	camp-response element binding	2718	20	3.21587e-38	0.5775	4	F:DNA binding; P:transcription, DNA-dependent; C:membrane; C:endoplasmic reticulum	-	no IPS match
AllGFP_CLC_2050_trimmed_contig_574	---NA---	230	0			0	-		no IPS match
AllGFP_CLC_2050_trimmed_contig_575	---NA---	300	0			0	-		no IPS match
AllGFP_CLC_2050_trimmed_contig_576	set and mynd domain-containing protein 3-like	881	20	0.0168122	0.5555	5	F:metal ion binding; F:zinc ion binding; P:translational initiation; F:translation initiation factor activity; C:cellular_component		no IPS match
AllGFP_CLC_2050_trimmed_contig_577	---NA---	243	0			0	-		tmhmm (TMHMM)
AllGFP_CLC_2050_trimmed_contig_578	type iii restriction enzyme r protein	243	2	5.96961	0.48	3	F:ATP binding; F:hydrolase activity; F:DNA binding		tmhmm (TMHMM)
AllGFP_CLC_2050_trimmed_contig_579	isoform b	1003	20	3.043e-72	0.652	2	P:transport; F:transporter activity	-	IPR016697 (PIR); IPR023271 (G3DSA:1.20.1080.GENE3D); PTHR21191 (PANTHER), PTHR21191:SF9 (PANTHER), SignalP-NN(euk) (SIGNALP), tmhmm (TMHMM)
AllGFP_CLC_2050_trimmed_contig_580	hypothetical protein KAFR_0B00990	238	1	2.15454	0.52	0	-		no IPS match
AllGFP_CLC_2050_trimmed_contig_581	smc domain protein	3009	20	8.21603e-07	0.4285	3	C:extracellular region; P:chitin metabolic process; F:chitin binding	-	IPR002557 (G3DSA:2.170.140.GENE3D); SignalP-NN(euk) (SIGNALP), tmhmm (TMHMM)
AllGFP_CLC_2050_trimmed_contig_582	protein	1262	20	7.15354e-13	0.508	19	C:membrane; P:transport; F:transporter activity; F:hydroxymethylglutaryl-CoA lyase activity; P:metabolic process; F:catalytic activity; P:proteolysis; F:serine-type endopeptidase activity; C:cellular_component; F:gamma-glutamyltransferase activity; C:integral to membrane; F:sequence-specific DNA binding; F:sequence-specific DNA binding transcription factor activity; F:DNA binding; C:nucleus; P:ne…		IPR018247 (PROSITE)
AllGFP_CLC_2050_trimmed_contig_583	cytadherence-associated protein	586	16	0.353949	0.4631	19	P:DNA metabolic process; C:chromosome; F:ATP binding; P:DNA topological change; F:DNA topoisomerase (ATP-hydrolyzing) activity; F:DNA topoisomerase activity; F:isomerase activity; F:DNA binding; F:DNA topoisomerase type I activity; F:calcium ion binding; P:DNA integration; P:DNA recombination; F:zinc ion binding; C:intracellular; F:metal ion binding; P:lipopolysaccharide biosynthetic process; C:m…		no IPS match
AllGFP_CLC_2050_trimmed_contig_584	family transcriptional regulator	206	4	2.85954	0.5225	17	P:biosynthetic process; P:regulation of transcription, DNA-dependent; P:transcription, DNA-dependent; F:catalytic activity; F:pyridoxal phosphate binding; C:intracellular; F:sequence-specific DNA binding transcription factor activity; F:DNA binding; C:integral to membrane; C:membrane; P:cation transport; F:ATPase activity, coupled to transmembrane movement of ions, phosphorylative mechanism; F:hy…		no IPS match
AllGFP_CLC_2050_trimmed_contig_585	---NA---	523	0			0	-		no IPS match
AllGFP_CLC_2050_trimmed_contig_586	cell surface protein	473	20	1.46174e-10	0.452	8	C:cell wall; F:RNA binding; F:ribonuclease activity; P:RNA processing; C:extrachromosomal circular DNA; F:collagen binding; C:membrane; C:extracellular region		no IPS match
AllGFP_CLC_2050_trimmed_contig_587	ribonuclease e	201	20	0.253884	0.548	26	F:transferase activity; F:protein serine/threonine kinase activity; P:phosphorylation; F:protein kinase activity; P:protein phosphorylation; F:ATP binding; F:kinase activity; F:cAMP-dependent protein kinase activity; F:transferase activity, transferring phosphorus-containing groups; F:RNA binding; F:ribonuclease activity; F:hydrolase activity; P:RNA processing; F:GTP binding; F:GTPase activity; P…		no IPS match
AllGFP_CLC_2050_trimmed_contig_588	ribonuclease e	201	20	0.139666	0.584	10	F:RNA binding; F:ribonuclease activity; F:hydrolase activity; P:RNA processing; F:GTP binding; F:GTPase activity; P:GTP catabolic process; F:nucleotide binding; P:translational initiation; F:translation initiation factor activity		no IPS match
AllGFP_CLC_2050_trimmed_contig_589	restriction endonuclease	968	8	0.917724	0.47	8	F:nucleic acid binding; F:endonuclease activity; P:proteolysis; F:serine-type endopeptidase activity; F:serine-type peptidase activity; F:hydrolase activity; F:catalytic activity; F:peptidase activity		no IPS match
AllGFP_CLC_2050_trimmed_contig_590	class b secretin-like g-protein coupled receptor	270	15	1.13053	0.5447	14	F:transmembrane receptor activity; P:response to stress; C:integral to membrane; F:G-protein coupled receptor activity; C:membrane; P:cell surface receptor linked signaling pathway; P:G-protein coupled receptor protein signaling pathway; P:DNA repair; F:magnesium ion binding; P:DNA recombination; F:hydrolase activity; P:carbohydrate metabolic process; F:cation binding; F:catalytic activity		tmhmm (TMHMM)
AllGFP_CLC_2050_trimmed_contig_591	---NA---	269	0			0	-		no IPS match
AllGFP_CLC_2050_trimmed_contig_592	actin-binding lim protein 1-like	1689	20	0	0.685	2	P:photoreceptor cell axon guidance; F:zinc ion binding	-	IPR001781 (G3DSA:2.10.110.GENE3D); PTHR24213 (PANTHER), SSF57716 (SUPERFAMILY)
AllGFP_CLC_2050_trimmed_contig_593	actin-binding lim protein 1-like	325	20	1.99895e-34	0.838	5	P:photoreceptor cell axon guidance; F:actin binding; P:cytoskeleton organization; F:transferase activity; F:zinc ion binding	-	IPR003128 (G3DSA:1.10.950.GENE3D); PTHR24213 (PANTHER)
AllGFP_CLC_2050_trimmed_contig_594	protein isoform	4715	20	4.50297e-104	0.5385	2	F:protein binding; F:zinc ion binding	-	IPR001214 (PFAM); IPR002893 (PFAM); G3DSA:2.170.270.10 (GENE3D), PTHR12197 (PANTHER), PTHR12197:SF3 (PANTHER), SSF144232 (SUPERFAMILY), SSF82199 (SUPERFAMILY)
AllGFP_CLC_2050_trimmed_contig_595	glutamate dehydrogenase	740	20	1.09495e-161	0.9425	5	P:cellular amino acid metabolic process; F:nucleotide binding; P:oxidation-reduction process; F:oxidoreductase activity, acting on the CH-NH2 group of donors, NAD or NADP as acceptor; P:electron transport	EC:1.4.1.0	IPR006095 (PRINTS); IPR006096 (PFAM); IPR016040 (G3DSA:3.40.50.GENE3D); G3DSA:3.40.192.10 (GENE3D), PTHR11606 (PANTHER), PTHR11606:SF2 (PANTHER), SSF51735 (SUPERFAMILY), SSF53223 (SUPERFAMILY)
AllGFP_CLC_2050_trimmed_contig_596	phosphoenolpyruvate cytosolic	1065	20	0	0.879	20	P:oxaloacetate metabolic process; C:cytosol; P:response to glucose stimulus; F:manganese ion binding; P:glucose homeostasis; P:response to activity; F:GDP binding; P:glycerol biosynthetic process from pyruvate; F:carboxylic acid binding; F:magnesium ion binding; P:response to insulin stimulus; P:internal protein amino acid acetylation; P:phosphorylation; F:kinase activity; P:gluconeogenesis; F:ph…	EC:4.1.1.32	IPR008209 (PANTHER); IPR008210 (G3DSA:3.40.449.GENE3D); IPR013035 (G3DSA:3.90.228.GENE3D); IPR018091 (PROSITE); SSF53795 (SUPERFAMILY)
AllGFP_CLC_2050_trimmed_contig_597	collagen alpha-2 chain-like	257	5	2.45768	0.558	0	-		no IPS match
AllGFP_CLC_2050_trimmed_contig_598	doublesex male isoform	2064	20	5.24152e-13	0.402	3	C:nucleus; P:sex differentiation; F:sequence-specific DNA binding	-	IPR001275 (G3DSA:4.10.1040.GENE3D); IPR026607 (PANTHER); PTHR12322:SF7 (PANTHER)
AllGFP_CLC_2050_trimmed_contig_599	gp32	204	11	0.839251	0.4727	110	P:DNA replication; P:DNA replication, synthesis of RNA primer; F:zinc ion binding; F:DNA primase activity; F:DNA binding; P:regulation of transcription, DNA-dependent; P:transcription, DNA-dependent; F:sequence-specific DNA binding; C:nucleus; F:sequence-specific DNA binding transcription factor activity; F:RNA binding; F:nucleic acid binding; P:RNA processing; P:endocardial cell differentiation;…		no IPS match
AllGFP_CLC_2050_trimmed_contig_600	n-acetylated-alpha-linked acidic dipeptidase 2	2544	20	4.30231e-166	0.6045	2	F:peptidase activity; P:proteolysis	-	IPR007365 (G3DSA:1.20.930.GENE3D); IPR007484 (PFAM); G3DSA:3.40.630.10 (GENE3D), PTHR10404 (PANTHER), SSF53187 (SUPERFAMILY)
AllGFP_CLC_2050_trimmed_contig_601	Protein of unknown function (DUF2500)	2856	1	9.86785	0.53	0	-		no IPS match
AllGFP_CLC_2050_trimmed_contig_602	ring finger protein 31	898	20	2.98135e-14	0.6045	3	F:binding; F:ubiquitin-protein ligase activity; C:LUBAC complex	EC:6.3.2.19	IPR026254 (PANTHER); PTHR16004:SF0 (PANTHER)
AllGFP_CLC_2050_trimmed_contig_603	---NA---	210	0			0	-		no IPS match
AllGFP_CLC_2050_trimmed_contig_604	map kinase-interacting serine threonine-protein kinase 1	1143	20	0	0.8115	5	F:calmodulin-dependent protein kinase activity; P:protein phosphorylation; F:ATP binding; P:serine family amino acid metabolic process; F:protein tyrosine kinase activity	EC:2.7.11.17; EC:2.7.10.0	IPR000719 (PFAM); IPR002290 (SMART); IPR008271 (PROSITE); IPR011009 (SUPERFAMILY); IPR020635 (SMART); G3DSA:1.10.510.10 (GENE3D), G3DSA:3.30.200.20 (GENE3D), PTHR24349 (PANTHER), PTHR24349:SF61 (PANTHER)
AllGFP_CLC_2050_trimmed_contig_605	conserved domain protein	275	20	4.40358e-33	0.7635	0	-		IPR025473 (PFAM)
AllGFP_CLC_2050_trimmed_contig_606	---NA---	417	0			0	-		no IPS match
AllGFP_CLC_2050_trimmed_contig_607	ryanodine receptor	3045	20	0	0.8625	6	F:ryanodine-sensitive calcium-release channel activity; P:cellular calcium ion homeostasis; P:calcium ion transmembrane transport; F:calcium ion binding; C:integral to membrane; C:intracellular	-	IPR002048 (SMART); IPR011992 (G3DSA:1.10.238.GENE3D); IPR013662 (PFAM); IPR015925 (PANTHER); IPR018247 (PROSITE); PTHR13715:SF13 (PANTHER), PF13833 (PFAM), SSF47473 (SUPERFAMILY)
AllGFP_CLC_2050_trimmed_contig_608	tatd family	237	4	4.17188	0.615	2	F:endodeoxyribonuclease activity, producing 5'-phosphomonoesters; F:hydrolase activity		tmhmm (TMHMM)
AllGFP_CLC_2050_trimmed_contig_609	chromosome 3 open reading frame 54	228	16	1.15916	0.5175	21	P:neural tube development; P:cellular response to amino acid stimulus; C:nuclear heterochromatin; F:methyltransferase activity; F:DNA binding; P:negative regulation of histone H3-K9 methylation; P:DNA methylation; C:chromosome, centromeric region; P:positive regulation of histone H3-K4 methylation; F:DNA (cytosine-5-)-methyltransferase activity; P:positive regulation of gene expression; F:transcr…		no IPS match
AllGFP_CLC_2050_trimmed_contig_610	glutamine synthetase	237	20	6.97893e-47	0.8745	5	C:cytoplasm; F:glutamate-ammonia ligase activity; F:ATP binding; P:glutamine biosynthetic process; P:peptidoglycan biosynthetic process	EC:6.3.1.2	IPR008146 (PFAM); IPR014746 (G3DSA:3.30.590.GENE3D); IPR027303 (PROSITE); PTHR20852 (PANTHER), PTHR20852:SF14 (PANTHER), SSF55931 (SUPERFAMILY)
AllGFP_CLC_2050_trimmed_contig_611	conserved hypothetical protein	210	2	5.49716	0.54	0	-		SignalP-NN(euk) (SIGNALP)
AllGFP_CLC_2050_trimmed_contig_612	tata box-binding protein-associated rna polymerase subunit c	534	1	4.75259	0.54	0	-		SignalP-NN(euk) (SIGNALP), tmhmm (TMHMM)
AllGFP_CLC_2050_trimmed_contig_613	cdk5 regulatory subunit-associated protein 3	213	4	0.0229329	0.5775	2	C:integral to membrane; P:transport		no IPS match
AllGFP_CLC_2050_trimmed_contig_614	---NA---	1043	0			0	-		no IPS match
AllGFP_CLC_2050_trimmed_contig_615	enoyl coenzyme a short mitochondrial	230	20	6.66064e-27	0.788	13	F:protein binding; C:mitochondrial matrix; P:fatty acid beta-oxidation; F:enoyl-CoA hydratase activity; P:isoleucine catabolic process; P:leucine catabolic process; P:lysine catabolic process; P:tryptophan metabolic process; P:valine catabolic process; P:fatty acid biosynthetic process; P:benzoate metabolic process; P:beta-alanine metabolic process; P:limonene catabolic process	EC:4.2.1.17	IPR001753 (PFAM); G3DSA:3.90.226.10 (GENE3D), PTHR11941 (PANTHER), SSF52096 (SUPERFAMILY)
AllGFP_CLC_2050_trimmed_contig_616	ubiquitin carboxyl-terminal hydrolase 45	385	1	3.04446	0.61	6	P:proteolysis; F:hydrolase activity; F:cysteine-type peptidase activity; F:peptidase activity; F:ubiquitin thiolesterase activity; P:ubiquitin-dependent protein catabolic process		no IPS match
AllGFP_CLC_2050_trimmed_contig_617	PREDICTED: hypothetical protein LOC100741686	507	1	5.55454	0.45	0	-		no IPS match
AllGFP_CLC_2050_trimmed_contig_618	cg8503 cg8503-pa	950	20	1.70294e-49	0.5235	1	F:zinc ion binding	-	IPR002893 (PFAM); PTHR12197 (PANTHER), PTHR12197:SF3 (PANTHER), SSF144232 (SUPERFAMILY)
AllGFP_CLC_2050_trimmed_contig_619	fumarate hydratase 1	221	20	3.32228e-34	0.903	7	C:tricarboxylic acid cycle enzyme complex; C:mitochondrial matrix; P:homeostasis of number of cells within a tissue; P:fumarate metabolic process; P:malate metabolic process; F:fumarate hydratase activity; P:reductive tricarboxylic acid cycle	EC:4.2.1.2	IPR008948 (SUPERFAMILY); IPR018951 (PFAM); G3DSA:1.10.40.30 (GENE3D), G3DSA:1.20.200.10 (GENE3D), PTHR11444 (PANTHER), PTHR11444:SF1 (PANTHER)
AllGFP_CLC_2050_trimmed_contig_620	methionine synthase	1126	20	1.5021e-120	0.8055	18	P:regulation of cell proliferation; F:zinc ion binding; F:methionine synthase activity; P:negative regulation of apoptosis; F:template for synthesis of G-rich strand of telomere DNA activity; P:positive regulation of telomere maintenance via telomerase; P:hemopoietic stem cell differentiation; F:homocysteine S-methyltransferase activity; P:post-embryonic development; P:multicellular organismal ag…	EC:2.1.1.13; EC:2.1.1.10	IPR003759 (G3DSA:1.10.1240.GENE3D); IPR006158 (G3DSA:3.40.50.GENE3D); IPR011822 (PTHR21091:PANTHER); PTHR21091 (PANTHER)
AllGFP_CLC_2050_trimmed_contig_621	small g protein signaling modulator 3 homolog	402	20	2.1119e-31	0.8695	8	C:gap junction; P:Rap protein signal transduction; F:Rab GTPase binding; C:cytoplasm; P:positive regulation of protein catabolic process; P:cell cycle arrest; P:positive regulation of Rab GTPase activity; F:Rab GTPase activator activity	-	IPR004012 (PFAM); PTHR26249 (PANTHER), PTHR26249:SF17 (PANTHER)
AllGFP_CLC_2050_trimmed_contig_622	heat shock protein 21	412	3	4.48682e-06	0.5633	12	P:response to stress; C:integral to membrane; C:membrane; F:extracellular ligand-gated ion channel activity; P:ion transport; P:transport; F:ATPase activity; F:ATP binding; P:carbohydrate transport; F:nucleotide binding; F:nucleoside-triphosphatase activity; P:ATP catabolic process		no IPS match
AllGFP_CLC_2050_trimmed_contig_623	---NA---	269	0			3	F:structural constituent of ribosome; C:ribosome; P:translational elongation	-	IPR001813 (PFAM); PTHR21141 (PANTHER)
AllGFP_CLC_2050_trimmed_contig_624	ribosome biogenesis protein nsa2 homolog	1149	20	1.01457e-59	0.8985	3	C:nucleolus; P:rRNA processing; C:ribonucleoprotein complex	-	PTHR12642 (PANTHER)
AllGFP_CLC_2050_trimmed_contig_625	fh1 fh2 domain-containing protein 3	1006	20	1.79184e-80	0.7515	4	P:actin cytoskeleton organization; F:actin binding; P:muscle system process; P:muscle cell homeostasis	-	IPR014767 (PROFILE); IPR015425 (SUPERFAMILY); PTHR23213 (PANTHER), PTHR23213:SF3 (PANTHER)
AllGFP_CLC_2050_trimmed_contig_626	fh1 fh2 domain-containing protein 3	962	20	8.70466e-116	0.8875	4	P:actin cytoskeleton organization; F:actin binding; P:muscle system process; P:muscle cell homeostasis	-	IPR015425 (PFAM); PTHR23213 (PANTHER), PTHR23213:SF3 (PANTHER)
AllGFP_CLC_2050_trimmed_contig_627	protein isoform b	528	7	0.186043	0.5929	2	C:integral to membrane; P:locomotion		SignalP-NN(euk) (SIGNALP), tmhmm (TMHMM)
AllGFP_CLC_2050_trimmed_contig_628	hypothetical protein DFA_05058	662	1	0.0765972	0.52	0	-		SignalP-NN(euk) (SIGNALP)
AllGFP_CLC_2050_trimmed_contig_629	atp synthase subunit mitochondrial	1243	20	5.30408e-149	0.812	8	F:hydrogen-exporting ATPase activity, phosphorylative mechanism; F:hydrogen ion transporting ATP synthase activity, rotational mechanism; C:mitochondrial proton-transporting ATP synthase complex, catalytic core F(1); P:ATP synthesis coupled proton transport; P:phagocytosis, engulfment; F:proton-transporting ATPase activity, rotational mechanism; C:lipid particle; P:oxidative phosphorylation	EC:3.6.3.6	IPR000131 (PRINTS); IPR023632 (PROSITE); IPR023633 (SUPERFAMILY); G3DSA:1.10.287.80 (GENE3D), G3DSA:3.40.1380.10 (GENE3D), PTHR11693:SF5 (PANTHER)
AllGFP_CLC_2050_trimmed_contig_630	---NA---	553	0			0	-		no IPS match
AllGFP_CLC_2050_trimmed_contig_631	---NA---	279	0			0	-		SignalP-NN(euk) (SIGNALP), tmhmm (TMHMM)
AllGFP_CLC_2050_trimmed_contig_632	cytochrome b	1390	20	3.39057e-94	0.9145	8	F:metal ion binding; F:oxidoreductase activity; C:respiratory chain; F:electron carrier activity; C:integral to membrane; P:respiratory electron transport chain; C:mitochondrion; P:electron transport	-	PTHR20885 (PANTHER)
AllGFP_CLC_2050_trimmed_contig_633	cytochrome b	1792	20	8.45381e-11	0.6365	9	C:integral to membrane; C:membrane; F:electron carrier activity; C:respiratory chain; C:mitochondrion; F:oxidoreductase activity; P:respiratory electron transport chain; P:electron transport chain; F:metal ion binding		SignalP-NN(euk) (SIGNALP)
AllGFP_CLC_2050_trimmed_contig_634	membrane protein	270	5	0.988889	0.536	0	-		SignalP-NN(euk) (SIGNALP)
AllGFP_CLC_2050_trimmed_contig_635	zinc finger protein on ecdysone puffs	823	20	1.12931e-26	0.547	1	P:positive regulation of JAK-STAT cascade	-	PTHR15491 (PANTHER), PTHR15491:SF2 (PANTHER)
AllGFP_CLC_2050_trimmed_contig_636	sterol regulatory element-binding protein 1	1371	20	5.88569e-110	0.56	1	F:protein dimerization activity		PTHR12565 (PANTHER)
AllGFP_CLC_2050_trimmed_contig_637	mediator complex subunit rgr-1	1237	20	8.87413e-40	0.6295	1	P:transcription, DNA-dependent	-	PTHR12809 (PANTHER), PTHR12809:SF2 (PANTHER)
AllGFP_CLC_2050_trimmed_contig_638	protein shroom	1163	20	1.33801e-71	0.6135	3	P:cellular process; P:cellular component organization; C:cytoplasm	-	SignalP-NN(euk) (SIGNALP), tmhmm (TMHMM)
AllGFP_CLC_2050_trimmed_contig_639	receptor-transporting protein 3	275	8	0.583763	0.4825	14	F:hydrolase activity, hydrolyzing O-glycosyl compounds; F:hydrolase activity; P:carbohydrate metabolic process; F:catalytic activity; C:cytoplasm; C:integral to membrane; P:protein targeting to membrane; P:detection of chemical stimulus involved in sensory perception of bitter taste; F:protein binding; C:transcription factor TFIID complex; P:translational initiation; P:transcription initiation, D…		no IPS match
AllGFP_CLC_2050_trimmed_contig_640	eukaryotic translation initiation factor 3 subunit b	721	20	2.19659e-87	0.781	7	C:eukaryotic translation initiation factor 3 complex; P:regulation of translational initiation; F:protein complex scaffold; F:translation initiation factor activity; C:cytosol; F:nucleotide binding; C:ribosome	-	IPR000504 (PFAM); IPR011400 (PANTHER); IPR012677 (G3DSA:3.30.70.GENE3D); PTHR14068:SF0 (PANTHER), SSF54928 (SUPERFAMILY)
AllGFP_CLC_2050_trimmed_contig_641	cd9 antigen-like	1863	20	1.25058e-46	0.583	4	C:integral to membrane; C:membrane; F:molecular_function; P:biological_process		SignalP-NN(euk) (SIGNALP), tmhmm (TMHMM)
AllGFP_CLC_2050_trimmed_contig_642	low quality protein: twitchin	654	20	5.47797e-127	0.754	5	P:protein phosphorylation; F:ATP binding; F:protein serine/threonine kinase activity; P:serine family amino acid metabolic process; F:protein binding	EC:2.7.11.0	IPR003961 (PFAM); IPR013783 (G3DSA:2.60.40.GENE3D); PR00014 (PRINTS)
AllGFP_CLC_2050_trimmed_contig_643	nadh dehydrogenase subunit 5	436	20	1.08412e-06	0.445	2	C:membrane; C:integral to membrane		SignalP-NN(euk) (SIGNALP), tmhmm (TMHMM)
AllGFP_CLC_2050_trimmed_contig_644	dna topoisomerase	311	20	0.568787	0.5135	29	C:nucleosome; P:nucleosome assembly; F:DNA binding; C:intermediate filament; F:ATPase activity; F:ATP binding; F:nucleotide binding; F:nucleoside-triphosphatase activity; P:ATP catabolic process; F:DNA topoisomerase (ATP-hydrolyzing) activity; F:DNA topoisomerase activity; P:DNA topological change; C:chromosome; P:DNA metabolic process; F:isomerase activity; F:nucleic acid binding; P:RNA processi…		tmhmm (TMHMM)
AllGFP_CLC_2050_trimmed_contig_645	60s ribosomal protein l4-a	1209	20	1.67927e-172	0.85	5	C:nucleolus; F:structural constituent of ribosome; C:cytosolic large ribosomal subunit; P:translation; P:ribosome biogenesis	-	no IPS match
AllGFP_CLC_2050_trimmed_contig_646	---NA---	202	0			0	-		SignalP-NN(euk) (SIGNALP), tmhmm (TMHMM)
AllGFP_CLC_2050_trimmed_contig_647	sarcalumenin	2216	20	5.45723e-151	0.739	2	F:GTPase activity; F:GTP binding	-	IPR001401 (PFAM); G3DSA:3.40.50.300 (GENE3D), PTHR11216 (PANTHER), PTHR11216:SF30 (PANTHER), SSF52540 (SUPERFAMILY)
AllGFP_CLC_2050_trimmed_contig_648	---NA---	206	0			0	-		no IPS match
AllGFP_CLC_2050_trimmed_contig_649	signal peptide peptidase	267	20	3.81138e-36	0.9455	5	C:Golgi apparatus; P:signal peptide processing; F:aspartic endopeptidase activity, intramembrane cleaving; C:integral to membrane; C:endoplasmic reticulum	-	IPR007369 (PANTHER); PTHR12174:SF22 (PANTHER), SignalP-NN(euk) (SIGNALP), tmhmm (TMHMM)
AllGFP_CLC_2050_trimmed_contig_650	signal peptide peptidase-like 3-like isoform 1	228	20	7.98739e-27	0.9475	5	C:Golgi apparatus; P:signal peptide processing; F:aspartic endopeptidase activity, intramembrane cleaving; C:integral to membrane; C:endoplasmic reticulum	-	IPR007369 (PANTHER); PTHR12174:SF22 (PANTHER), SignalP-NN(euk) (SIGNALP), tmhmm (TMHMM)
AllGFP_CLC_2050_trimmed_contig_651	Protein F18A12.7	233	1	4.69302	0.47	0	-		no IPS match
AllGFP_CLC_2050_trimmed_contig_652	---NA---	223	0			0	-		no IPS match
AllGFP_CLC_2050_trimmed_contig_653	rna-binding protein squid-like isoform 1	497	20	3.17552e-39	0.8965	2	F:nucleic acid binding; F:nucleotide binding	-	IPR000504 (PFAM); IPR012677 (G3DSA:3.30.70.GENE3D); PTHR24012 (PANTHER), PTHR24012:SF13 (PANTHER), SSF54928 (SUPERFAMILY)
AllGFP_CLC_2050_trimmed_contig_654	loc733250 protein	221	20	0.0224362	0.48	20	C:intermediate filament; P:regulation of transcription, DNA-dependent; F:sequence-specific DNA binding; F:sequence-specific DNA binding transcription factor activity; P:oxidation-reduction process; F:oxidoreductase activity; F:transition metal ion binding; F:transferase activity; P:signal transduction via phosphorylation event; C:integral to membrane; P:phosphorylation; C:membrane; F:nucleotide b…		no IPS match
AllGFP_CLC_2050_trimmed_contig_655	isoform c	772	20	1.97886e-47	0.712	6	P:regulation of chromatin silencing; F:sequence-specific DNA binding transcription factor activity; C:transcription factor complex; ; F:zinc ion binding; F:nucleic acid binding	-	IPR007087 (PROSITE); IPR013087 (G3DSA:3.30.160.GENE3D); IPR015880 (SMART); PTHR24387 (PANTHER), PTHR24387:SF61 (PANTHER), PF13465 (PFAM), SSF57667 (SUPERFAMILY)
AllGFP_CLC_2050_trimmed_contig_656	---NA---	647	0			0	-		SignalP-NN(euk) (SIGNALP)
AllGFP_CLC_2050_trimmed_contig_657	nipped-b-like protein	1259	20	1.22661e-71	0.834	8	C:cytosol; P:glutamine metabolic process; F:CTP synthase activity; F:ATP binding; P:'de novo' CTP biosynthetic process; P:response to drug; P:nucleobase, nucleoside and nucleotide interconversion; P:pyrimidine base metabolic process	EC:6.3.4.2	IPR004468 (PANTHER); IPR017456 (PFAM); G3DSA:3.40.50.300 (GENE3D), PTHR11550:SF0 (PANTHER), SSF52540 (SUPERFAMILY)
AllGFP_CLC_2050_trimmed_contig_658	sterol regulatory element-binding protein cleavage-activating	434	20	9.47198e-22	0.7335	1	C:integral to membrane	-	no IPS match
AllGFP_CLC_2050_trimmed_contig_659	chloroquine resistance transporter	235	11	0.551912	0.4736	11	F:nucleotide binding; P:cellular metabolic process; F:catalytic activity; F:coenzyme binding; P:lipid metabolic process; F:hydrolase activity; F:triglyceride lipase activity; F:phospholipase A1 activity; C:chloroplast; F:galactolipase activity; C:membrane		no IPS match
AllGFP_CLC_2050_trimmed_contig_660	rrm domain-containing protein	250	13	0.881939	0.4915	29	F:acid-amino acid ligase activity; F:zinc ion binding; P:protein modification process; C:intracellular; F:metal ion binding; F:RNA binding; F:nucleic acid binding; F:nucleotide binding; P:mRNA processing; C:membrane; P:polysaccharide biosynthetic process; P:proteolysis; F:aspartic-type endopeptidase activity; F:helicase activity; P:nucleic acid phosphodiester bond hydrolysis; F:hydrolase activity…		no IPS match
AllGFP_CLC_2050_trimmed_contig_661	ham group protein	930	20	2.28091e-05	0.425	9	C:small-subunit processome; P:rRNA processing; P:intracellular signal transduction; P:cyclic nucleotide biosynthetic process; F:phosphorus-oxygen lyase activity; F:Rho guanyl-nucleotide exchange factor activity; P:regulation of Rho protein signal transduction; C:intracellular; P:signal transduction		no IPS match
AllGFP_CLC_2050_trimmed_contig_662	s-phase kinase-associated protein 1	1121	20	6.87854e-62	0.9675	4	F:kinase activity; P:phosphorylation; P:ubiquitin-dependent protein catabolic process; F:ligase activity	-	IPR001232 (PANTHER); IPR011333 (G3DSA:3.30.710.GENE3D); IPR016072 (PFAM); IPR016073 (PFAM); IPR016897 (PIR); PTHR11165:SF46 (PANTHER)
AllGFP_CLC_2050_trimmed_contig_663	---NA---	261	0			0	-		no IPS match
AllGFP_CLC_2050_trimmed_contig_664	---NA---	218	0			0	-		no IPS match
AllGFP_CLC_2050_trimmed_contig_665	---NA---	415	0			0	-		SignalP-NN(euk) (SIGNALP)
AllGFP_CLC_2050_trimmed_contig_666	e3 ubiquitin-protein ligase ubr4-like	805	20	3.46631e-58	0.576	1	C:intracellular	-	PTHR21725 (PANTHER), PTHR21725:SF0 (PANTHER)
AllGFP_CLC_2050_trimmed_contig_667	hypothetical protein	494	2	3.56044	0.54	0	-		no IPS match
AllGFP_CLC_2050_trimmed_contig_668	hypothetical protein SSAG_04845	207	1	6.766	0.5	0	-		no IPS match
AllGFP_CLC_2050_trimmed_contig_669	---NA---	1991	0			0	-		SignalP-NN(euk) (SIGNALP)
AllGFP_CLC_2050_trimmed_contig_670	i-type lysozyme-like protein 2	419	20	3.49299e-37	0.6545	2	F:lysozyme activity; P:carbohydrate metabolic process	EC:3.2.1.17	SignalP-NN(euk) (SIGNALP)
AllGFP_CLC_2050_trimmed_contig_671	sugar transferase	975	2	3.99027	0.505	4	F:zinc ion binding; P:protein ubiquitination; F:ubiquitin-protein ligase activity; F:transferase activity		IPR018247 (PROSITE)
AllGFP_CLC_2050_trimmed_contig_672	tpr domain containing protein	570	20	9.15233e-06	0.5365	10	F:helicase activity; F:nucleic acid binding; F:ATP binding; F:hydrolase activity; F:nucleotide binding; F:ATP-dependent helicase activity; F:methyltransferase activity; F:transferase activity; P:methylation; F:carbohydrate binding		no IPS match
AllGFP_CLC_2050_trimmed_contig_673	molybdopterin oxidoreductase	215	7	0.385303	0.4886	11	C:integral to membrane; P:transport; F:transporter activity; F:metal ion binding; P:oxidation-reduction process; F:oxidoreductase activity; F:molybdenum ion binding; F:4 iron, 4 sulfur cluster binding; F:iron-sulfur cluster binding; F:kinase activity; P:phosphorylation		no IPS match
AllGFP_CLC_2050_trimmed_contig_674	translation initiation factor	861	20	2.08128e-62	0.737	2	P:primary metabolic process; P:cellular macromolecule metabolic process	-	PTHR14208 (PANTHER), PTHR14208:SF2 (PANTHER)
AllGFP_CLC_2050_trimmed_contig_675	protein extra bases-like	496	20	2.03729e-84	0.7515	11	P:RNA metabolic process; P:negative regulation of translation; C:axon; F:ribosome binding; P:neuron fate commitment; P:long-term memory; C:neuronal cell body; P:axon midline choice point recognition; P:oogenesis; C:cytoplasm; F:translation initiation factor binding	-	IPR003307 (PFAM); IPR016021 (G3DSA:1.25.40.GENE3D); IPR016024 (SUPERFAMILY); PTHR14208 (PANTHER)
AllGFP_CLC_2050_trimmed_contig_676	---NA---	325	0			0	-		no IPS match
AllGFP_CLC_2050_trimmed_contig_677	---NA---	599	0			0	-		no IPS match
AllGFP_CLC_2050_trimmed_contig_678	isoform a	1057	20	1.21752e-59	0.539	3	F:RNA binding; P:RNA-dependent DNA replication; F:RNA-directed DNA polymerase activity		no IPS match
AllGFP_CLC_2050_trimmed_contig_679	reverse transcriptase	1039	20	1.65079e-08	0.5205	17	F:RNA binding; P:RNA-dependent DNA replication; F:RNA-directed DNA polymerase activity; F:site-specific DNA-methyltransferase (adenine-specific) activity; P:DNA methylation on adenine; F:DNA binding; F:nucleic acid binding; P:DNA integration; P:DNA recombination; F:ribonuclease H activity; P:regulation of embryonic development; P:regulation of cell migration; P:regulation of cell adhesion; C:lami…		no IPS match
AllGFP_CLC_2050_trimmed_contig_680	e3 ubiquitin-protein ligase huwe1-like	279	8	0.0621922	0.5088	17	F:transferase activity; P:signal transduction via phosphorylation event; C:integral to membrane; P:phosphorylation; C:membrane; F:protein histidine kinase activity; F:nucleotide binding; F:ATP binding; F:kinase activity; P:signal transduction; P:two-component signal transduction system (phosphorelay); P:regulation of transcription, DNA-dependent; F:signal transducer activity; F:two-component sens…		no IPS match
AllGFP_CLC_2050_trimmed_contig_681	pts system cellobiose-specific transporter subunit iic	311	20	0.346074	0.5165	28	P:nucleocytoplasmic transport; P:developmental process; C:nuclear speck; F:mRNA binding; P:regulation of alternative nuclear mRNA splicing, via spliceosome; C:ribonucleoprotein complex; F:nucleic acid binding; F:zinc ion binding; F:transferase activity; P:phosphoenolpyruvate-dependent sugar phosphotransferase system; F:sugar:hydrogen symporter activity; C:integral to membrane; C:membrane; P:carbo…		no IPS match
AllGFP_CLC_2050_trimmed_contig_682	exonuclease helicase family protein	320	20	0.44246	0.4675	25	F:helicase activity; F:DNA binding; F:hydrolase activity; F:nucleic acid binding; F:ATP binding; F:ATP-dependent helicase activity; F:exonuclease activity; P:nucleobase, nucleoside, nucleotide and nucleic acid metabolic process; F:hydrolase activity, acting on acid anhydrides, in phosphorus-containing anhydrides; F:hydrolase activity, acting on acid anhydrides; F:metal ion binding; F:zinc ion bin…		SignalP-NN(euk) (SIGNALP)
AllGFP_CLC_2050_trimmed_contig_683	---NA---	2480	0			0	-		no IPS match
AllGFP_CLC_2050_trimmed_contig_684	---NA---	770	0			0	-		SignalP-NN(euk) (SIGNALP), tmhmm (TMHMM)
AllGFP_CLC_2050_trimmed_contig_685	x-pro dipeptidyl-peptidase	277	15	0.0138935	0.5113	6	F:helicase activity; F:ATP binding; F:hydrolase activity; F:nucleotide binding; F:ATP-dependent DNA helicase activity; F:DNA binding		no IPS match
AllGFP_CLC_2050_trimmed_contig_686	uracil permease	315	2	1.0091	0.535	4	C:mitochondrion; F:nucleobase transmembrane transporter activity; P:nucleobase transport; C:membrane		no IPS match
AllGFP_CLC_2050_trimmed_contig_687	hypothetical protein SCHCODRAFT_46400	1074	1	2.70841	0.55	17	P:lysine biosynthetic process via diaminopimelate; P:threonine biosynthetic process; P:methionine biosynthetic process; F:NAD binding; F:N-acetyl-gamma-glutamyl-phosphate reductase activity; F:NADP binding; P:cellular amino acid metabolic process; F:nucleotide binding; C:cytoplasm; P:oxidation-reduction process; F:oxidoreductase activity, acting on the aldehyde or oxo group of donors, NAD or NADP…		no IPS match
AllGFP_CLC_2050_trimmed_contig_688	ww domain-binding protein 2	1800	20	4.4437e-29	0.64	0	-		no IPS match
AllGFP_CLC_2050_trimmed_contig_689	t-complex protein 1 subunit epsilon	1149	20	0	0.9035	8	C:nucleolus; P:protein folding; C:chaperonin-containing T-complex; P:response to stress; C:centrosome; F:ATP binding; F:unfolded protein binding; C:microtubule	-	IPR002194 (PROSITE); IPR002423 (PANTHER); IPR012718 (PTHR11353:PANTHER); IPR017998 (PRINTS); G3DSA:1.10.560.10 (GENE3D), G3DSA:3.30.260.10 (GENE3D), G3DSA:3.50.7.10 (GENE3D), SSF52029 (SUPERFAMILY), SSF54849 (SUPERFAMILY)
AllGFP_CLC_2050_trimmed_contig_690	t-complex protein 1 subunit epsilon	394	20	3.96351e-62	0.935	9	C:nucleolus; C:chaperonin-containing T-complex; P:'de novo' posttranslational protein folding; P:response to stress; C:centrosome; F:ATP binding; F:unfolded protein binding; P:response to virus; C:microtubule	-	no IPS match
AllGFP_CLC_2050_trimmed_contig_691	tbc1 domain member 4	481	20	4.14521e-28	0.6545	2	P:vesicle-mediated transport; P:cellular response to insulin stimulus	-	PTHR22957 (PANTHER), PTHR22957:SF45 (PANTHER), SignalP-NN(euk) (SIGNALP)
AllGFP_CLC_2050_trimmed_contig_692	prostamide prostaglandin f synthase-like	338	20	2.7341e-08	0.5615	10	C:cytosol; F:oxidoreductase activity, acting on the CH-OH group of donors, NAD or NADP as acceptor; P:prostaglandin biosynthetic process; P:prostaglandin metabolic process; P:fatty acid biosynthetic process; P:fatty acid metabolic process; P:lipid metabolic process; C:cytoplasm; P:oxidation-reduction process; F:oxidoreductase activity		tmhmm (TMHMM)
AllGFP_CLC_2050_trimmed_contig_693	nadh dehydrogenase subunit 2	1891	3	4.20849	0.4533	3	C:mitochondrion; C:cytoskeleton; P:phagocytosis		SignalP-NN(euk) (SIGNALP), tmhmm (TMHMM)
AllGFP_CLC_2050_trimmed_contig_694	---NA---	1552	0			0	-		no IPS match
AllGFP_CLC_2050_trimmed_contig_695	tripartite motif protein	3157	20	1.72009e-162	0.66	3	C:intracellular; F:zinc ion binding; F:protein binding	-	IPR000315 (PROFILE); IPR001841 (SMART); IPR013083 (G3DSA:3.30.40.GENE3D); PTHR24103 (PANTHER), PTHR24103:SF3 (PANTHER), PF13923 (PFAM), SSF57850 (SUPERFAMILY)
AllGFP_CLC_2050_trimmed_contig_696	---NA---	1128	0			0	-		no IPS match
AllGFP_CLC_2050_trimmed_contig_697	---NA---	440	0			0	-		SignalP-NN(euk) (SIGNALP)
AllGFP_CLC_2050_trimmed_contig_698	and ph domain-containing protein 6	3068	20	1.47912e-153	0.606	7	C:intracellular part; P:cellular component organization at cellular level; F:Rho guanyl-nucleotide exchange factor activity; P:regulation of Rho protein signal transduction; F:metal ion binding; F:protein binding; F:phospholipid binding	-	IPR000219 (G3DSA:1.20.900.GENE3D); IPR000306 (PFAM); IPR001849 (PFAM); IPR011011 (SUPERFAMILY); IPR011993 (G3DSA:2.30.29.GENE3D); IPR013083 (G3DSA:3.30.40.GENE3D); IPR017455 (PROFILE); PTHR12673 (PANTHER), SSF50729 (SUPERFAMILY)
AllGFP_CLC_2050_trimmed_contig_699	cytochrome oxidase subunit i	306	20	2.51811e-54	0.94	10	P:aerobic respiration; C:mitochondrial inner membrane; F:electron carrier activity; F:heme binding; C:integral to membrane; F:cytochrome-c oxidase activity; P:electron transport; P:mitochondrial electron transport, cytochrome c to oxygen; P:proton transport; C:respiratory chain complex IV	EC:1.9.3.1	no IPS match
AllGFP_CLC_2050_trimmed_contig_700	glutamine synthetase	1238	20	8.28123e-57	0.859	5	C:cytoplasm; F:glutamate-ammonia ligase activity; F:ATP binding; P:glutamine biosynthetic process; P:peptidoglycan biosynthetic process	EC:6.3.1.2	IPR024509 (PFAM); IPR024716 (PRODOM)
AllGFP_CLC_2050_trimmed_contig_701	---NA---	207	0			0	-		no IPS match
AllGFP_CLC_2050_trimmed_contig_702	histidine kinase sensor protein	285	12	0.782924	0.5467	32	F:prenyltransferase activity; P:heme biosynthetic process; F:transferase activity; P:heme O biosynthetic process; C:integral to membrane; C:membrane; F:protoheme IX farnesyltransferase activity; C:plasma membrane; P:proteolysis; F:hydrolase activity; F:cysteine-type peptidase activity; F:zinc ion binding; F:peptidase activity; F:ubiquitin thiolesterase activity; F:lyase activity; P:ubiquitin-depe…		SignalP-NN(euk) (SIGNALP), tmhmm (TMHMM)
AllGFP_CLC_2050_trimmed_contig_703	---NA---	1090	0			0	-		SignalP-NN(euk) (SIGNALP)
AllGFP_CLC_2050_trimmed_contig_704	transcriptional corepressor leunig	550	3	2.11429	0.55	0	-		no IPS match
AllGFP_CLC_2050_trimmed_contig_705	glycine receptor subunit alpha-2 isoform 2	1107	20	8.2357e-69	0.587	4	P:ion transport; C:integral to membrane; F:extracellular ligand-gated ion channel activity; C:postsynaptic membrane	-	IPR006201 (PRINTS); IPR006202 (G3DSA:2.70.170.GENE3D); IPR018000 (PROSITE)
AllGFP_CLC_2050_trimmed_contig_706	mitochondrial 39s ribosomal protein l3	204	20	3.63117e-12	0.619	3	F:structural constituent of ribosome; C:ribosome; P:translation	-	IPR019927 (PANTHER)
AllGFP_CLC_2050_trimmed_contig_707	chk1 checkpoint-like protein	298	11	4.42531e-13	0.6555	0	-		no IPS match
AllGFP_CLC_2050_trimmed_contig_708	---NA---	955	0			0	-		no IPS match
AllGFP_CLC_2050_trimmed_contig_709	sodium hydrogen exchanger 8	457	20	2.15774e-52	0.8315	6	F:sodium:hydrogen antiporter activity; P:transmembrane transport; P:regulation of pH; C:integral to membrane; P:sodium ion transport; P:proton transport	-	IPR004709 (PRINTS); IPR006153 (PFAM); IPR018409 (PTHR10110:PANTHER); IPR018422 (PANTHER); SignalP-NN(euk) (SIGNALP), tmhmm (TMHMM)
AllGFP_CLC_2050_trimmed_contig_710	casein kinase ii subunit beta	407	20	3.33195e-14	0.9335	5	F:protein kinase regulator activity; P:Wnt receptor signaling pathway; P:regulation of protein kinase activity; F:kinase activity; C:protein kinase CK2 complex	-	no IPS match
AllGFP_CLC_2050_trimmed_contig_711	casein kinase ii subunit beta	576	20	1.82458e-120	0.9565	25	P:axon guidance; P:negative regulation of blood vessel endothelial cell migration; P:regulation of DNA binding; F:receptor binding; P:positive regulation of pathway-restricted SMAD protein phosphorylation; P:adiponectin-mediated signaling pathway; P:regulation of protein kinase activity; C:protein kinase CK2 complex; C:cytosol; P:negative regulation of cell proliferation; F:metal ion binding; F:p…	EC:2.7.11.0	IPR000704 (PRINTS); IPR016149 (G3DSA:1.10.1820.GENE3D); IPR016150 (G3DSA:2.20.25.GENE3D); PTHR11740:SF0 (PANTHER)
AllGFP_CLC_2050_trimmed_contig_712	dual specificity protein phosphatase 26-like	280	20	1.78348e-12	0.696	6	C:nucleoplasm; C:cytoplasm; P:peptidyl-tyrosine dephosphorylation; F:MAP kinase tyrosine/serine/threonine phosphatase activity; P:inactivation of MAPK activity; P:endoderm formation	-	IPR000340 (PFAM); IPR000387 (PROFILE); IPR020422 (PROFILE); IPR024950 (PANTHER); G3DSA:3.90.190.10 (GENE3D), SSF52799 (SUPERFAMILY)
AllGFP_CLC_2050_trimmed_contig_713	iron-sulfur protein	353	1	9.30869	0.51	1	F:2 iron, 2 sulfur cluster binding		no IPS match
AllGFP_CLC_2050_trimmed_contig_714	---NA---	1412	0			0	-		SignalP-NN(euk) (SIGNALP), tmhmm (TMHMM)
AllGFP_CLC_2050_trimmed_contig_715	---NA---	663	0			0	-		no IPS match
AllGFP_CLC_2050_trimmed_contig_716	---NA---	464	0			0	-		no IPS match
AllGFP_CLC_2050_trimmed_contig_717	amino acid polyamine transporter	348	12	0.366761	0.4908	4	F:amino acid transmembrane transporter activity; C:integral to membrane; C:membrane; P:amino acid transmembrane transport		no IPS match
AllGFP_CLC_2050_trimmed_contig_718	probable adenylate kinase isoenzyme	1086	20	2.20008e-79	0.7735	7	F:adenylate kinase activity; P:ATP metabolic process; P:nucleotide biosynthetic process; F:ATP binding; P:phosphorylation; C:cytoplasm; P:purine base metabolic process	EC:2.7.4.3	IPR000850 (PRINTS); G3DSA:3.40.50.300 (GENE3D), SignalP-NN(euk) (SIGNALP), SSF52540 (SUPERFAMILY)
AllGFP_CLC_2050_trimmed_contig_719	---NA---	818	0			0	-		SignalP-NN(euk) (SIGNALP)
AllGFP_CLC_2050_trimmed_contig_720	hypothetical loc149950	397	5	1.55699	0.478	18	P:tRNA methylation; F:transferase activity; F:tRNA methyltransferase activity; P:RNA methylation; P:methylation; F:RNA methyltransferase activity; P:RNA processing; F:methyltransferase activity; P:tRNA processing; C:cytoplasm; F:RNA binding; F:S-adenosylmethionine-dependent methyltransferase activity; F:metal ion binding; F:ATP binding; F:cofactor binding; P:metabolic process; F:nucleotide bindin…		no IPS match
AllGFP_CLC_2050_trimmed_contig_721	rna-directed dna polymerase	453	16	0.074016	0.555	17	F:RNA binding; P:RNA-dependent DNA replication; F:endonuclease activity; F:RNA-directed DNA polymerase activity; F:DNA binding; P:defense response; F:ADP binding; P:calcium ion transport; C:integral to membrane; P:cell-cell junction assembly; P:response to pain; P:transport; C:connexon complex; C:gap junction; P:cell-cell signaling; C:integral to plasma membrane; P:blood vessel development		SignalP-NN(euk) (SIGNALP), tmhmm (TMHMM)
AllGFP_CLC_2050_trimmed_contig_722	cytochrome c oxidase subunit iii	236	20	2.54094e-44	0.906	7	P:aerobic electron transport chain; C:integral to membrane; C:mitochondrion; F:cytochrome-c oxidase activity; P:mitochondrial electron transport, cytochrome c to oxygen; P:proton transport; C:respiratory chain complex IV	EC:1.9.3.1	no IPS match
AllGFP_CLC_2050_trimmed_contig_723	loc407656 protein	793	20	2.64751e-05	0.4955	7	F:kinase binding; P:neuron projection morphogenesis; C:axon; P:multicellular organismal development; C:cell projection; P:axon guidance; C:cytosol		no IPS match
AllGFP_CLC_2050_trimmed_contig_724	conserved hypothetical protein	307	1	1.3391	0.63	0	-		no IPS match
AllGFP_CLC_2050_trimmed_contig_725	carbamoyl phosphate synthase large subunit	333	4	0.586613	0.485	14	F:ligase activity; P:arginine biosynthetic process; F:carbamoyl-phosphate synthase (glutamine-hydrolyzing) activity; F:nucleotide binding; P:nitrogen compound metabolic process; F:ATP binding; F:catalytic activity; P:pyrimidine nucleotide biosynthetic process; F:metal ion binding; P:metabolic process; F:manganese ion binding; F:magnesium ion binding; P:cellular amino acid biosynthetic process; F:…		no IPS match
AllGFP_CLC_2050_trimmed_contig_726	sugar abc transporter substrate-binding protein	413	2	4.32431	0.525	0	-		SignalP-NN(euk) (SIGNALP), tmhmm (TMHMM)
AllGFP_CLC_2050_trimmed_contig_727	protein qil1-like	701	20	0.000454775	0.5345	9	C:filopodium membrane; P:axon guidance; C:axon; P:glial cell differentiation; P:regulation of filopodium assembly; P:axon choice point recognition; P:cell fate commitment; P:regulation of growth; C:plasma membrane		IPR026769 (PANTHER); PTHR31816:SF0 (PANTHER)
AllGFP_CLC_2050_trimmed_contig_728	large subunit ribosomal protein 6	293	2	3.64533	0.495	7	F:calcium ion binding; C:plastid; F:structural constituent of ribosome; P:translation; C:apicoplast; C:ribosome; F:rRNA binding		no IPS match
AllGFP_CLC_2050_trimmed_contig_729	phosphate:acyl-acp acyltransferase	245	2	3.71996	0.555	9	F:transferase activity; P:fatty acid biosynthetic process; P:lipid metabolic process; C:cytoplasm; F:catalytic activity; F:transferase activity, transferring acyl groups other than amino-acyl groups; P:phospholipid metabolic process; F:transferase activity, transferring acyl groups; P:phospholipid biosynthetic process		no IPS match
AllGFP_CLC_2050_trimmed_contig_730	abc-type transport involved in lipoprotein permease component	311	1	9.73087	0.55	3	C:integral to membrane; C:membrane; C:plasma membrane		no IPS match
AllGFP_CLC_2050_trimmed_contig_731	---NA---	495	0			0	-		no IPS match
AllGFP_CLC_2050_trimmed_contig_732	conjugal transfer protein	295	18	1.16707	0.4994	6	P:regulation of conjugation; C:membrane; C:cell outer membrane; C:plasma membrane; P:conjugation; C:outer membrane		no IPS match
AllGFP_CLC_2050_trimmed_contig_733	transmembrane 9 superfamily member 2-like	1476	20	1.20909e-35	0.911	1	C:integral to membrane	-	IPR004240 (PANTHER); PTHR10766:SF13 (PANTHER), SignalP-NN(euk) (SIGNALP), tmhmm (TMHMM)
AllGFP_CLC_2050_trimmed_contig_734	maturase k	276	20	0.753347	0.54	6	C:plastid; F:RNA binding; C:chloroplast; P:tRNA processing; P:mRNA processing; P:RNA splicing		no IPS match
AllGFP_CLC_2050_trimmed_contig_735	isocitrate dehydrogenase	2670	20	0	0.838	9	F:NAD binding; F:isocitrate dehydrogenase (NADP+) activity; F:magnesium ion binding; P:isocitrate metabolic process; P:glutathione metabolic process; P:reductive tricarboxylic acid cycle; C:proteasome complex; F:enzyme regulator activity; P:regulation of protein catabolic process	EC:1.1.1.42	IPR016643 (PTHR10943:PANTHER); PTHR10943 (PANTHER)
AllGFP_CLC_2050_trimmed_contig_736	---NA---	445	0			0	-		no IPS match
AllGFP_CLC_2050_trimmed_contig_737	---NA---	1103	0			0	-		SignalP-NN(euk) (SIGNALP)
AllGFP_CLC_2050_trimmed_contig_738	histidyl-tRNA synthetase, putative	1326	1	4.49798	0.47	3	C:cytoplasm; F:aminoacyl-tRNA ligase activity; C:apicoplast		no IPS match
AllGFP_CLC_2050_trimmed_contig_739	peptide-methionine -s-oxide reductase	513	1	9.94956	0.5	3	P:oxidation-reduction process; F:oxidoreductase activity, acting on a sulfur group of donors, disulfide as acceptor; P:protein metabolic process		no IPS match
AllGFP_CLC_2050_trimmed_contig_740	reverse	209	20	0.000181958	0.585	19	F:RNA binding; P:RNA-dependent DNA replication; F:RNA-directed DNA polymerase activity; C:integral to membrane; C:membrane; C:mitochondrial inner membrane; C:respiratory chain; F:NADH dehydrogenase (ubiquinone) activity; C:mitochondrion; P:oxidation-reduction process; F:oxidoreductase activity; P:electron transport chain; F:transferase activity; F:non-membrane spanning protein tyrosine kinase act…		SignalP-NN(euk) (SIGNALP), tmhmm (TMHMM)
AllGFP_CLC_2050_trimmed_contig_741	hypothetical protein	476	1	0.620639	0.5	0	-		no IPS match
AllGFP_CLC_2050_trimmed_contig_742	adenine nucleotide translocase	494	20	3.38923e-68	0.872	4	C:mitochondrial inner membrane; C:integral to membrane; P:transmembrane transport; F:transporter activity	-	no IPS match
AllGFP_CLC_2050_trimmed_contig_743	eukaryotic translation initiation factor 2 subunit 1-like	887	20	7.07853e-121	0.848	4	C:eukaryotic translation initiation factor 2 complex; F:translation initiation factor activity; C:ribosome; P:regulation of translational initiation	-	IPR003029 (PFAM); IPR011488 (PFAM); IPR012340 (G3DSA:2.40.50.GENE3D); IPR024054 (G3DSA:1.10.150.GENE3D); IPR024055 (G3DSA:3.30.70.GENE3D); PTHR10602 (PANTHER), PTHR10602:SF0 (PANTHER)
AllGFP_CLC_2050_trimmed_contig_744	cd59 glyco	544	20	0.184747	0.386	16	C:anchored to external side of plasma membrane; C:cell surface; C:membrane; C:anchored to membrane; C:plasma membrane; F:transferase activity, transferring phosphorus-containing groups; P:negative regulation of apoptosis; P:negative regulation of cytolysis; C:compact myelin; P:negative regulation of complement activation; F:complement binding; P:regulation of complement activation; C:sarcolemma; …		G3DSA:2.10.60.10 (GENE3D), SignalP-NN(euk) (SIGNALP), tmhmm (TMHMM), SSF57302 (SUPERFAMILY)
AllGFP_CLC_2050_trimmed_contig_745	prostate stem cell antigen-like	256	4	4.62659	0.5125	1	F:transferase activity, transferring phosphorus-containing groups		SignalP-NN(euk) (SIGNALP), tmhmm (TMHMM)
AllGFP_CLC_2050_trimmed_contig_746	ankyrin repeat domain-containing protein 17	205	20	6.53387e-07	0.606	1	P:intracellular signal transduction	-	IPR001496 (PFAM); PTHR12245 (PANTHER), PTHR12245:SF0 (PANTHER)
AllGFP_CLC_2050_trimmed_contig_747	ankyrin repeat domain-containing protein 17	550	20	3.54641e-65	0.756	1	F:protein binding	-	IPR002110 (SMART); IPR020683 (G3DSA:1.25.40.GENE3D); PTHR24133 (PANTHER), PTHR24133:SF5 (PANTHER), SignalP-NN(euk) (SIGNALP)
AllGFP_CLC_2050_trimmed_contig_748	ga-binding protein alpha chain	639	20	8.89566e-46	0.771	12	C:nucleolus; P:positive regulation of transcription from RNA polymerase II promoter; F:transcription regulatory region DNA binding; P:negative regulation of transcription from RNA polymerase II promoter; F:sequence-specific DNA binding; F:sequence-specific DNA binding transcription factor activity; F:protein heterodimerization activity; F:transcription coactivator activity; P:in utero embryonic d…	-	IPR000418 (PRINTS); IPR011991 (G3DSA:1.10.10.GENE3D); PTHR11849 (PANTHER), PTHR11849:SF28 (PANTHER), SSF46785 (SUPERFAMILY)
AllGFP_CLC_2050_trimmed_contig_749	protein serine threonine phosphatase	206	1	8.6712	0.56	1	F:protein binding	-	IPR000008 (PFAM); IPR008973 (SUPERFAMILY); G3DSA:2.60.40.150 (GENE3D)
AllGFP_CLC_2050_trimmed_contig_750	---NA---	384	0			0	-		no IPS match
AllGFP_CLC_2050_trimmed_contig_751	es1 protein mitochondrial-like isoform 1	618	20	2.2146e-66	0.7425	1	C:mitochondrion	-	IPR002818 (PFAM); G3DSA:3.40.50.880 (GENE3D), PTHR10224 (PANTHER), PTHR10224:SF1 (PANTHER), SSF52317 (SUPERFAMILY)
AllGFP_CLC_2050_trimmed_contig_752	neurofilament triplet m	1219	20	2.23649e-16	0.809	19	P:nuclear-transcribed mRNA catabolic process, nonsense-mediated decay; F:histone binding; P:mushroom body development; P:regulation of transcription from RNA polymerase II promoter; P:axonogenesis; P:mRNA processing; P:viral genome replication; P:ephrin receptor signaling pathway; P:protein phosphorylation; P:peripheral nervous system development; F:DNA binding; F:ephrin receptor activity; ; P:me…	-	SignalP-NN(euk) (SIGNALP)
AllGFP_CLC_2050_trimmed_contig_753	phosphoglucose isomerase	1543	20	0	0.91	7	C:cytoplasm; P:gluconeogenesis; F:glucose-6-phosphate isomerase activity; P:glycolysis; P:starch metabolic process; P:sucrose metabolic process; P:pentose-phosphate shunt	EC:5.3.1.9	SignalP-NN(euk) (SIGNALP), tmhmm (TMHMM)
AllGFP_CLC_2050_trimmed_contig_754	downstream target of agl15 2	206	20	0.727795	0.5435	5	F:molecular_function; P:biological_process; C:extracellular region; C:cellular_component; C:nucleus		no IPS match
AllGFP_CLC_2050_trimmed_contig_755	gliding motility-associated protein	255	2	9.2005	0.51	6	P:regulation of transcription, DNA-dependent; P:transcription from RNA polymerase II promoter; F:sequence-specific DNA binding RNA polymerase II transcription factor activity; F:zinc ion binding; P:regulation of transcription from RNA polymerase II promoter; C:nucleus		no IPS match
AllGFP_CLC_2050_trimmed_contig_756	dna translocase ftsk	229	20	0.868967	0.4955	35	F:Rho guanyl-nucleotide exchange factor activity; P:regulation of Rho protein signal transduction; C:intracellular; C:cytoplasmic membrane-bounded vesicle; F:sequence-specific DNA binding; F:DNA binding; F:eukaryotic cell surface binding; F:receptor activity; C:integral to membrane; F:protein homodimerization activity; C:anchored to plasma membrane; C:internal side of plasma membrane; C:extracell…		no IPS match
AllGFP_CLC_2050_trimmed_contig_757	ycf1 gene product	361	4	2.67992	0.4975	2	C:plastid; C:chloroplast		SignalP-NN(euk) (SIGNALP)
AllGFP_CLC_2050_trimmed_contig_758	heterogeneous nuclear ribonucleoprotein k	1857	20	7.60746e-34	0.706	2	F:RNA binding; C:ribonucleoprotein complex	-	tmhmm (TMHMM)
AllGFP_CLC_2050_trimmed_contig_759	h aca ribonucleoprotein complex subunit 4	950	20	9.59462e-142	0.832	14	F:RNA binding; P:wing disc development; F:pseudouridylate synthase activity; C:nucleolus; P:neurogenesis; P:rRNA processing; F:telomerase activity; C:telomerase holoenzyme complex; P:telomere maintenance via telomerase; P:pseudouridine synthesis; F:pseudouridine synthase activity; P:germ cell development; C:nucleoplasm; P:pyrimidine base metabolic process	EC:4.2.1.70; EC:5.4.99.12	IPR002478 (PFAM); IPR004521 (TIGRFAMs); IPR004802 (PANTHER); IPR015947 (SUPERFAMILY); IPR020103 (SUPERFAMILY); G3DSA:2.30.130.10 (GENE3D)
AllGFP_CLC_2050_trimmed_contig_760	glutamate-gated chloride channel	2513	20	8.99315e-46	0.6335	6	F:extracellular-glutamate-gated chloride channel activity; C:plasma membrane; P:anion transport; P:synaptic transmission; C:integral to membrane; C:postsynaptic membrane	-	IPR006028 (PRINTS); IPR006029 (SUPERFAMILY); IPR006201 (PRINTS); IPR006202 (G3DSA:2.70.170.GENE3D); IPR015680 (PTHR18945:PANTHER); IPR018000 (PROSITE); G3DSA:1.20.58.390 (GENE3D), tmhmm (TMHMM)
AllGFP_CLC_2050_trimmed_contig_761	---NA---	457	0			0	-		no IPS match
AllGFP_CLC_2050_trimmed_contig_762	upf0364 protein c6orf211 homolog	1893	20	2.38062e-68	0.594	0	-		IPR002791 (PFAM); PTHR12260 (PANTHER)
AllGFP_CLC_2050_trimmed_contig_763	---NA---	205	0			0	-		SignalP-NN(euk) (SIGNALP), tmhmm (TMHMM)
AllGFP_CLC_2050_trimmed_contig_764	autophagy-related protein 16-1-like	575	20	1.19213e-82	0.7965	5	F:myosin heavy chain kinase activity; P:serine family amino acid metabolic process; P:phosphorylation; C:myosin complex; F:protein binding	EC:2.7.11.7	IPR001680 (PFAM); IPR015943 (G3DSA:2.130.10.GENE3D); IPR017986 (PROFILE); IPR019775 (PROSITE); IPR020472 (PRINTS); PTHR19878 (PANTHER)
AllGFP_CLC_2050_trimmed_contig_765	cra2_homga ame: full=crustacyanin-a2 subunit	276	6	2.15246e-07	0.62	20	F:pigment binding; C:extracellular space; ; C:extracellular region; P:transport; P:regulation of transcription, DNA-dependent; P:transcription, DNA-dependent; F:sequence-specific DNA binding; F:transcription regulatory region sequence-specific DNA binding; C:nucleus; F:sequence-specific DNA binding transcription factor activity; F:DNA binding; F:metal ion binding; F:ATP binding; F:cofactor bindin…		no IPS match
AllGFP_CLC_2050_trimmed_contig_766	disks large homolog 5-like	404	20	5.83079e-17	0.7235	3	P:lateral inhibition; P:antimicrobial humoral response; F:protein binding	-	IPR001478 (PROFILE); G3DSA:2.30.42.10 (GENE3D), PTHR13865 (PANTHER), PTHR13865:SF6 (PANTHER)
AllGFP_CLC_2050_trimmed_contig_767	receptor expression-enhancing protein 5	1666	20	6.34469e-82	0.777	3	P:biological_process; C:cellular_component; C:integral to membrane		IPR004345 (PANTHER); PTHR12300:SF13 (PANTHER), tmhmm (TMHMM)
AllGFP_CLC_2050_trimmed_contig_768	upf0696 protein c11orf68 homolog	306	20	4.21775e-20	0.6185	3	F:molecular_function; P:biological_process; C:cellular_component		IPR015034 (PFAM); IPR023398 (G3DSA:3.30.760.GENE3D); PTHR31977 (PANTHER)
AllGFP_CLC_2050_trimmed_contig_769	atp-dependent rna	972	20	1.07604e-68	0.914	27	P:regulation of androgen receptor signaling pathway; P:in utero embryonic development; P:regulation of alternative nuclear mRNA splicing, via spliceosome; F:ATP-dependent RNA helicase activity; P:regulation of viral genome replication; P:ATP catabolic process; P:positive regulation of DNA damage response, signal transduction by p53 class mediator; F:transcription coactivator activity; ; P:positiv…	-	IPR001650 (PFAM); G3DSA:3.40.50.300 (GENE3D), PTHR24031 (PANTHER), PTHR24031:SF1 (PANTHER), SSF52540 (SUPERFAMILY)
AllGFP_CLC_2050_trimmed_contig_770	enoyl- mitochondrial precursor	884	20	6.6494e-75	0.8405	14	C:microtubule associated complex; C:lipid particle; C:mitochondrial matrix; P:fatty acid beta-oxidation; F:enoyl-CoA hydratase activity; P:isoleucine catabolic process; P:leucine catabolic process; P:lysine catabolic process; P:tryptophan metabolic process; P:valine catabolic process; P:fatty acid biosynthetic process; P:benzoate metabolic process; P:beta-alanine metabolic process; P:limonene cat…	EC:4.2.1.17	IPR001753 (PFAM); G3DSA:3.90.226.10 (GENE3D), PTHR11941 (PANTHER), SSF52096 (SUPERFAMILY)
AllGFP_CLC_2050_trimmed_contig_771	ribosomal protein s4	374	20	1.28088e-37	0.903	5	C:ribosome; F:structural constituent of ribosome; P:translation; F:rRNA binding; P:ribosome biogenesis	-	IPR000876 (PANTHER); IPR005824 (PFAM); PTHR11581:SF0 (PANTHER)
AllGFP_CLC_2050_trimmed_contig_772	set and mynd domain-containing protein 4-like	410	20	6.95909e-08	0.4935	1	F:zinc ion binding		PTHR12197 (PANTHER), PTHR12197:SF11 (PANTHER)
AllGFP_CLC_2050_trimmed_contig_773	atp-dependent rna helicase	353	5	2.2961	0.522	17	F:helicase activity; F:nucleic acid binding; F:ATP binding; F:hydrolase activity; F:nucleotide binding; F:ATP-dependent helicase activity; P:translational initiation; P:translation; C:cytoplasm; F:translation initiation factor activity; C:eukaryotic translation initiation factor 3 complex; C:membrane; P:transport; F:transporter activity; F:molecular_function; P:biological_process; C:cellular_comp…		no IPS match
AllGFP_CLC_2050_trimmed_contig_774	envelope glycoprotein	250	20	1.58444	0.5005	15	C:integral to membrane; C:membrane; F:orexin receptor activity; F:G-protein coupled receptor activity; P:neuropeptide signaling pathway; P:signal transduction; F:signal transducer activity; P:G-protein coupled receptor protein signaling pathway; C:plasma membrane; F:peptide hormone binding; F:hydrogen ion transmembrane transporter activity; P:ATP synthesis coupled proton transport; C:mitochondrio…		no IPS match
AllGFP_CLC_2050_trimmed_contig_775	---NA---	1201	0			0	-		SignalP-NN(euk) (SIGNALP), tmhmm (TMHMM)
AllGFP_CLC_2050_trimmed_contig_776	peritrophin a	382	20	3.94289e-07	0.51	4	F:catalytic activity; C:extracellular region; P:chitin metabolic process; F:chitin binding	-	IPR002557 (G3DSA:2.170.140.GENE3D); PTHR23301 (PANTHER), PTHR23301:SF0 (PANTHER), SignalP-NN(euk) (SIGNALP)
AllGFP_CLC_2050_trimmed_contig_777	atp-binding cassette sub-family f member 1-like	1515	20	0	0.8805	3	F:ATPase activity; P:ATP catabolic process; F:ATP binding	EC:3.6.1.3	IPR003439 (PFAM); IPR003593 (SMART); IPR017871 (PROSITE); G3DSA:3.40.50.300 (GENE3D), PTHR19211 (PANTHER), PTHR19211:SF14 (PANTHER), PF12848 (PFAM), SSF52540 (SUPERFAMILY)
AllGFP_CLC_2050_trimmed_contig_778	suppressor of profilin 2	1158	20	2.53081e-166	0.7835	14	P:bristle morphogenesis; P:compound eye morphogenesis; P:actin filament reorganization involved in cell cycle; P:positive regulation of Notch signaling pathway; P:Arp2/3 complex-mediated actin nucleation; P:intracellular protein transport; P:cytoplasmic transport, nurse cell to oocyte; F:actin binding; P:female germline ring canal stabilization; C:Arp2/3 protein complex; P:axonal fasciculation; P…	-	no IPS match
AllGFP_CLC_2050_trimmed_contig_779	---NA---	272	0			0	-		no IPS match
AllGFP_CLC_2050_trimmed_contig_780	spry domain-containing socs box protein 1-like	1490	20	5.09199e-118	0.8955	3	C:intracellular; P:intracellular signal transduction; F:protein binding	-	IPR001496 (PFAM); IPR001870 (PROFILE); IPR003877 (PFAM); IPR008985 (SUPERFAMILY); IPR018355 (SMART); PTHR12245 (PANTHER), PTHR12245:SF0 (PANTHER)
AllGFP_CLC_2050_trimmed_contig_781	---NA---	309	0			0	-		SignalP-NN(euk) (SIGNALP), tmhmm (TMHMM)
AllGFP_CLC_2050_trimmed_contig_782	conserved plasmodium protein	1775	1	7.57988	0.46	2	F:molecular_function; P:biological_process		no IPS match
AllGFP_CLC_2050_trimmed_contig_783	---NA---	293	0			0	-		no IPS match
AllGFP_CLC_2050_trimmed_contig_784	protein with signal peptide	1483	1	3.32601	0.56	0	-		no IPS match
AllGFP_CLC_2050_trimmed_contig_785	---NA---	298	0			0	-		no IPS match
AllGFP_CLC_2050_trimmed_contig_786	coiled-coil domain containing 55	1064	19	0.327217	0.4121	20	P:mRNA processing; F:mRNA binding; C:ribonucleoprotein complex; P:RNA splicing; C:nucleus; P:regulation of alternative nuclear mRNA splicing, via spliceosome; P:nucleocytoplasmic transport; F:RNA binding; P:developmental process; C:nuclear speck; F:metal ion binding; F:zinc ion binding; F:nucleic acid binding; F:ATP binding; C:cytoskeleton; F:nucleotide binding; C:myosin complex; F:motor activity…		no IPS match
AllGFP_CLC_2050_trimmed_contig_787	far upstream element-binding protein 1-like	902	20	3.39333e-51	0.6735	9	C:nucleolus; F:protein binding; P:positive regulation of gene expression; F:sequence-specific DNA binding transcription factor activity; F:single-stranded DNA binding; P:transcription from RNA polymerase II promoter; C:transcription factor complex; ; F:RNA binding	-	IPR004087 (SMART); IPR004088 (PFAM); G3DSA:3.30.1370.10 (GENE3D), PTHR10288 (PANTHER), PTHR10288:SF99 (PANTHER), SSF54791 (SUPERFAMILY)
AllGFP_CLC_2050_trimmed_contig_788	rna polymerase second largest subunit	270	2	3.38216	0.56	9	F:nucleotidyltransferase activity; F:transferase activity; P:transcription, DNA-dependent; F:DNA-directed RNA polymerase activity; F:ribonucleoside binding; C:nucleus; F:DNA binding; C:membrane; P:transmembrane transport		no IPS match
AllGFP_CLC_2050_trimmed_contig_789	viral a-type inclusion protein	1745	20	1.33471e-11	0.4395	16	F:ATP binding; F:actin binding; F:nucleotide binding; C:myosin complex; F:motor activity; C:apical junction complex; C:actin cytoskeleton; P:protein targeting to Golgi; P:intracellular protein transport; C:intracellular; P:vesicle fusion with Golgi apparatus; P:Golgi vesicle transport; C:cytoplasm; C:membrane; C:Golgi membrane; F:protein transporter activity		no IPS match
AllGFP_CLC_2050_trimmed_contig_790	sensor histidine kinase	301	1	2.87887	0.55	14	F:transferase activity; P:signal transduction via phosphorylation event; C:integral to membrane; P:phosphorylation; C:membrane; F:nucleotide binding; F:ATP binding; F:kinase activity; P:signal transduction; P:two-component signal transduction system (phosphorelay); P:regulation of transcription, DNA-dependent; F:signal transducer activity; F:two-component sensor activity; F:transferase activity, …		SignalP-NN(euk) (SIGNALP)
AllGFP_CLC_2050_trimmed_contig_791	hypothetical protein IscW_ISCW008750	248	1	6.31069	0.52	1	F:calcium ion binding		SignalP-NN(euk) (SIGNALP), tmhmm (TMHMM)
AllGFP_CLC_2050_trimmed_contig_792	nonstructural protein	236	1	9.89072	0.62	0	-		no IPS match
AllGFP_CLC_2050_trimmed_contig_793	glutamyl-trna amidotransferase subunit	384	1	7.37906	0.56	4	F:carbon-nitrogen ligase activity, with glutamine as amido-N-donor; F:transferase activity; F:hydrolase activity; F:amidase activity		no IPS match
AllGFP_CLC_2050_trimmed_contig_794	---NA---	248	0			0	-		no IPS match
AllGFP_CLC_2050_trimmed_contig_795	hypothetical protein GOALK_072_00800	252	1	6.20485	0.45	3	F:quinone binding; P:carbohydrate metabolic process; F:oxidoreductase activity, acting on the CH-OH group of donors, quinone or similar compound as acceptor		no IPS match
AllGFP_CLC_2050_trimmed_contig_796	transposon unclassified	857	5	0.049627	0.508	4	C:mitochondrion; F:actin binding; P:cellular component organization; P:actin cytoskeleton organization		no IPS match
AllGFP_CLC_2050_trimmed_contig_797	hypothetical protein PGTG_13919	211	2	0.186819	0.64	0	-		no IPS match
AllGFP_CLC_2050_trimmed_contig_798	trna guanosine-2 -o-methyltransferase trm11 homolog	1232	20	4.07474e-31	0.658	6	F:nucleic acid binding; F:methyltransferase activity; P:methylation; C:cellular_component; F:transferase activity; P:tRNA processing		PTHR13370 (PANTHER), PTHR13370:SF0 (PANTHER)
AllGFP_CLC_2050_trimmed_contig_799	factor viii intron 22 protein	1294	20	1.37008e-75	0.629	2	C:nucleus; F:protein binding	-	IPR011990 (G3DSA:1.25.40.GENE3D); PTHR16797 (PANTHER), SSF48452 (SUPERFAMILY)
AllGFP_CLC_2050_trimmed_contig_800	acetyl- biotin carboxyl carrier protein	290	8	0.788912	0.4925	22	C:acetyl-CoA carboxylase complex; P:fatty acid biosynthetic process; F:acetyl-CoA carboxylase activity; P:transcription, DNA-dependent; F:DNA-directed RNA polymerase activity; F:DNA binding; P:oxidation-reduction process; F:oxidoreductase activity; F:UDP-N-acetylmuramate dehydrogenase activity; F:catalytic activity; F:oxidoreductase activity, acting on CH-OH group of donors; F:flavin adenine dinu…		no IPS match
AllGFP_CLC_2050_trimmed_contig_801	---NA---	230	0			0	-		no IPS match
AllGFP_CLC_2050_trimmed_contig_802	golgin subfamily a member 4	516	20	6.31196e-17	0.5905	2	P:protein targeting to Golgi; F:protein binding	-	IPR000237 (G3DSA:1.10.220.GENE3D); PTHR19327 (PANTHER)
AllGFP_CLC_2050_trimmed_contig_803	alpha isoform cra_b	480	20	9.20481e-108	0.96	12	P:'de novo' posttranslational protein folding; P:cell division; P:protein polymerization; P:microtubule cytoskeleton organization; C:cytoplasmic microtubule; P:GTP catabolic process; P:microtubule-based movement; P:cytoskeleton-dependent intracellular transport; F:protein domain specific binding; F:GTPase activity; F:structural constituent of cytoskeleton; F:GTP binding	-	IPR000217 (PANTHER); IPR002452 (PRINTS); IPR003008 (G3DSA:3.40.50.GENE3D); IPR008280 (SUPERFAMILY); IPR018316 (G3DSA:3.30.1330.GENE3D)
AllGFP_CLC_2050_trimmed_contig_804	hypothetical protein KGM_12267	2096	10	8.11055e-97	0.576	4	P:oxidation-reduction process; F:oxidoreductase activity; F:nucleotide binding; F:zinc ion binding		no IPS match
AllGFP_CLC_2050_trimmed_contig_805	ankyrin repeat domain-containing protein 50	429	20	0.0190037	0.5555	6	F:kinase activity; F:ATP binding; F:protein kinase activity; P:phosphorylation; P:protein phosphorylation; F:transferase activity, transferring phosphorus-containing groups		no IPS match
AllGFP_CLC_2050_trimmed_contig_806	fk506 binding protein 10 precursor	223	2	4.29299	0.51	8	C:endoplasmic reticulum lumen; P:peptidyl-proline modification; F:calcium ion binding; F:peptidyl-prolyl cis-trans isomerase activity; P:protein folding; C:membrane; F:FK506 binding; P:protein peptidyl-prolyl isomerization		no IPS match
AllGFP_CLC_2050_trimmed_contig_807	family transcriptional regulator	313	4	1.31926	0.5	14	F:nucleic acid binding; F:methyltransferase activity; P:methylation; P:intracellular signal transduction; F:sequence-specific DNA binding; F:sequence-specific DNA binding transcription factor activity; F:DNA binding; P:two-component signal transduction system (phosphorelay); P:regulation of transcription, DNA-dependent; C:intracellular; F:two-component response regulator activity; P:transcription…		SignalP-NN(euk) (SIGNALP)
AllGFP_CLC_2050_trimmed_contig_808	glycogen synthase	290	17	0.830986	0.4953	7	F:glycogen (starch) synthase activity; P:glycogen biosynthetic process; F:hydrolase activity, hydrolyzing O-glycosyl compounds; F:hydrolase activity; P:carbohydrate metabolic process; F:cation binding; F:catalytic activity		SignalP-NN(euk) (SIGNALP)
AllGFP_CLC_2050_trimmed_contig_809	valyl-trna mitochondrial precursor	258	4	2.54375	0.465	11	F:ligase activity; P:regulation of translational fidelity; F:valine-tRNA ligase activity; F:aminoacyl-tRNA editing activity; P:tRNA aminoacylation for protein translation; F:nucleotide binding; C:cytoplasm; P:translation; P:valyl-tRNA aminoacylation; F:ATP binding; F:aminoacyl-tRNA ligase activity		no IPS match
AllGFP_CLC_2050_trimmed_contig_810	---NA---	507	0			0	-		SignalP-NN(euk) (SIGNALP)
AllGFP_CLC_2050_trimmed_contig_811	---NA---	656	0			0	-		SignalP-NN(euk) (SIGNALP), tmhmm (TMHMM)
AllGFP_CLC_2050_trimmed_contig_812	sodium potassium-dependent atpase beta-2 subunit	1056	20	1.55229e-28	0.808	5	P:sodium ion transport; C:sodium:potassium-exchanging ATPase complex; P:ATP metabolic process; F:sodium:potassium-exchanging ATPase activity; P:potassium ion transport	EC:3.6.3.9	SignalP-NN(euk) (SIGNALP)
AllGFP_CLC_2050_trimmed_contig_813	---NA---	871	0			0	-		no IPS match
AllGFP_CLC_2050_trimmed_contig_814	---NA---	309	0			0	-		no IPS match
AllGFP_CLC_2050_trimmed_contig_815	cleavage and polyadenylation specificity factor subunit 3-i-like	234	2	0.493285	0.61	1	F:hydrolase activity		no IPS match
AllGFP_CLC_2050_trimmed_contig_816	tho complex subunit 4	1617	20	9.13147e-27	0.7995	13	C:cytosol; F:RNA binding; P:termination of RNA polymerase II transcription; C:nucleolus; P:nuclear mRNA splicing, via spliceosome; C:nuclear speck; P:mRNA 3'-end processing; F:protein binding; C:transcription export complex; F:nucleotide binding; F:single-stranded DNA binding; C:catalytic step 2 spliceosome; P:intronless viral mRNA export from host nucleus	-	no IPS match
AllGFP_CLC_2050_trimmed_contig_817	---NA---	329	0			0	-		no IPS match
AllGFP_CLC_2050_trimmed_contig_818	serine threonine kinase 11-interacting protein	510	20	7.78361e-10	0.5105	5	F:kinase activity; P:phosphorylation; F:protein kinase binding; C:cytoplasm; P:protein localization		PTHR15454 (PANTHER), PTHR15454:SF1 (PANTHER)
AllGFP_CLC_2050_trimmed_contig_819	isoform n	430	20	9.93789e-63	0.5645	13	P:mitotic chromosome condensation; P:locomotion; P:mesoderm development; P:sarcomere organization; P:regulation of hemocyte proliferation; P:myoblast fusion; F:actin binding; F:structural constituent of muscle; P:muscle attachment; C:microtubule associated complex; C:condensed nuclear chromosome; C:Z disc; P:sister chromatid cohesion	-	IPR003598 (SMART); IPR003599 (SMART); IPR007110 (PROFILE); IPR013098 (PFAM); IPR013783 (G3DSA:2.60.40.GENE3D); PTHR10489 (PANTHER), SSF48726 (SUPERFAMILY)
AllGFP_CLC_2050_trimmed_contig_820	nipped-b-like protein	809	20	2.18699e-89	0.7625	2	C:SMC loading complex; P:maintenance of mitotic sister chromatid cohesion	-	IPR024986 (PFAM); PTHR21704 (PANTHER), PTHR21704:SF5 (PANTHER), SignalP-NN(euk) (SIGNALP)
AllGFP_CLC_2050_trimmed_contig_821	---NA---	417	0			0	-		no IPS match
AllGFP_CLC_2050_trimmed_contig_822	transglycosylase slt domain protein	571	11	1.77201	0.4736	8	P:regulation of transcription, DNA-dependent; P:multicellular organismal development; F:sequence-specific DNA binding; P:cartilage development; F:transcription regulatory region sequence-specific DNA binding; F:DNA binding; C:nucleus; F:sequence-specific DNA binding transcription factor activity		no IPS match
AllGFP_CLC_2050_trimmed_contig_823	---NA---	271	0			0	-		SignalP-NN(euk) (SIGNALP)
AllGFP_CLC_2050_trimmed_contig_824	cytochrome c oxidase subunit ii	239	1	7.74973	0.51	0	-		no IPS match
AllGFP_CLC_2050_trimmed_contig_825	senescence-associated protein	635	20	6.49987e-13	0.7775	7	F:sequence-specific DNA binding transcription factor activity; P:rRNA transcription; P:cell proliferation; F:transcription factor binding; F:double-stranded DNA binding; C:transcription factor complex;	-	no IPS match
AllGFP_CLC_2050_trimmed_contig_826	cuticle proprotein	284	20	7.23437e-10	0.6415	1	F:structural constituent of cuticle		no IPS match
AllGFP_CLC_2050_trimmed_contig_827	atp-binding cassette sub-family f member 2	384	20	3.52263e-66	0.9335	5	F:ATPase activity, coupled to transmembrane movement of substances; P:ATP catabolic process; C:ATP-binding cassette (ABC) transporter complex; F:ATP binding; P:transport	-	IPR003439 (PFAM); G3DSA:3.40.50.300 (GENE3D), PTHR19211 (PANTHER), PTHR19211:SF15 (PANTHER), SSF52540 (SUPERFAMILY)
AllGFP_CLC_2050_trimmed_contig_828	hypothetical protein MELLADRAFT_95625	311	5	1.08268	0.672	0	-		SignalP-NN(euk) (SIGNALP), tmhmm (TMHMM)
AllGFP_CLC_2050_trimmed_contig_829	muscle m-line assembly protein unc-89	893	20	3.82147e-72	0.7495	5	F:binding; F:transferase activity, transferring phosphorus-containing groups; F:Rho guanyl-nucleotide exchange factor activity; C:intracellular; P:regulation of Rho protein signal transduction	-	IPR000219 (G3DSA:1.20.900.GENE3D); PTHR22826 (PANTHER)
AllGFP_CLC_2050_trimmed_contig_830	---NA---	223	0			0	-		SignalP-NN(euk) (SIGNALP)
AllGFP_CLC_2050_trimmed_contig_831	lef-8	418	4	1.2592	0.5325	0	-		tmhmm (TMHMM)
AllGFP_CLC_2050_trimmed_contig_832	predicted protein	212	3	0.056431	0.5267	7	F:zinc ion binding; F:metal ion binding; P:proteolysis; F:metallopeptidase activity; F:hydrolase activity; F:peptidase activity; F:metalloendopeptidase activity		SignalP-NN(euk) (SIGNALP), tmhmm (TMHMM)
AllGFP_CLC_2050_trimmed_contig_833	probable succinoglycan biosynthesis transport protein	363	20	0.167148	0.516	14	F:small GTPase regulator activity; P:protein complex assembly; P:actin polymerization or depolymerization; F:actin binding; C:actin cytoskeleton; F:phosphatase activity; P:dephosphorylation; F:hydrolase activity; P:protein dephosphorylation; P:peptidyl-tyrosine dephosphorylation; F:protein tyrosine/serine/threonine phosphatase activity; F:protein tyrosine phosphatase activity; P:lipopolysaccharid…		SignalP-NN(euk) (SIGNALP)
AllGFP_CLC_2050_trimmed_contig_834	thiol-specific antioxidant protein	557	3	3.40364	0.4167	3	P:oxidation-reduction process; F:oxidoreductase activity; F:antioxidant activity		no IPS match
AllGFP_CLC_2050_trimmed_contig_835	secretory carrier-associated membrane protein 1-like	1299	2	8.03415	0.46	0	-		SignalP-NN(euk) (SIGNALP), tmhmm (TMHMM)
AllGFP_CLC_2050_trimmed_contig_836	multiple pdz domain protein	447	20	0.258889	0.4975	20	C:Schmidt-Lanterman incisure; C:membrane; C:neuron projection; C:synapse; C:cell projection; C:cell junction; C:tight junction; C:cytoplasm; C:cytoplasmic vesicle; C:apicolateral plasma membrane; F:protein C-terminus binding; C:apical plasma membrane; F:protein binding; P:myelination; C:plasma membrane; C:postsynaptic membrane; P:cell adhesion; P:intracellular signal transduction; C:endomembrane …		SignalP-NN(euk) (SIGNALP)
AllGFP_CLC_2050_trimmed_contig_837	---NA---	215	0			0	-		no IPS match
AllGFP_CLC_2050_trimmed_contig_838	tpr domain-containing protein	544	3	4.54064	0.4267	0	-		no IPS match
AllGFP_CLC_2050_trimmed_contig_839	glycosyl transferase	342	4	7.14075	0.5	2	F:transferase activity; F:transferase activity, transferring glycosyl groups		no IPS match
AllGFP_CLC_2050_trimmed_contig_840	---NA---	698	0			0	-		no IPS match
AllGFP_CLC_2050_trimmed_contig_841	protein disulfide isomerase	2009	20	0	0.8115	7	F:electron carrier activity; P:cell redox homeostasis; P:glycerol ether metabolic process; F:protein disulfide isomerase activity; F:protein disulfide oxidoreductase activity; C:endoplasmic reticulum; P:electron transport	EC:5.3.4.1	IPR005746 (PRINTS); IPR005788 (TIGRFAMs); IPR005792 (TIGRFAMs); IPR012336 (G3DSA:3.40.30.GENE3D); IPR013766 (PFAM); IPR017937 (PROSITE); PTHR18929 (PANTHER), PTHR18929:SF32 (PANTHER), PF13848 (PFAM)
AllGFP_CLC_2050_trimmed_contig_842	---NA---	435	0			0	-		no IPS match
AllGFP_CLC_2050_trimmed_contig_843	s-adenosylmethionine synthase-like isoform 2	1404	20	1.18842e-90	0.86	12	P:response to hormone stimulus; F:methionine adenosyltransferase activity; P:response to light stimulus; F:metal ion binding; P:S-adenosylmethionine biosynthetic process; P:one-carbon metabolic process; P:circadian rhythm; F:ATP binding; P:response to drug; P:response to cAMP; P:methanogenesis; P:methionine metabolic process	EC:2.5.1.6	no IPS match
AllGFP_CLC_2050_trimmed_contig_844	ribosomal protein l5	576	20	5.40665e-34	0.843	13	P:translational initiation; P:viral transcription; C:nucleolus; P:rRNA processing; P:ribosomal large subunit biogenesis; F:structural constituent of ribosome; P:translational elongation; F:protein binding; P:translational termination; P:SRP-dependent cotranslational protein targeting to membrane; C:cytosolic large ribosomal subunit; P:nuclear-transcribed mRNA catabolic process, nonsense-mediated …	-	no IPS match
AllGFP_CLC_2050_trimmed_contig_845	titin	1356	20	1.8956e-101	0.6115	9	P:lipid transport; F:lipid transporter activity; P:intracellular signal transduction; P:cyclic nucleotide biosynthetic process; F:phosphorus-oxygen lyase activity; F:Rho guanyl-nucleotide exchange factor activity; P:regulation of Rho protein signal transduction; C:intracellular; F:nucleic acid binding		no IPS match
AllGFP_CLC_2050_trimmed_contig_846	e3 ubiquitin-protein ligase herc1	314	20	1.79992e-27	0.7395	5	F:ligase activity; F:ARF guanyl-nucleotide exchange factor activity; P:protein modification process; C:cytoplasmic part; P:regulation of GTPase activity	-	PTHR22870 (PANTHER), PTHR22870:SF21 (PANTHER)
AllGFP_CLC_2050_trimmed_contig_847	cg33205-pf-like protein	1085	20	2.60831e-15	0.526	0	-		no IPS match
AllGFP_CLC_2050_trimmed_contig_848	hypothetical protein CGB_C1190C	617	1	0.771832	0.48	4	P:regulation of transcription, DNA-dependent; F:sequence-specific DNA binding; F:zinc ion binding; F:sequence-specific DNA binding transcription factor activity		no IPS match
AllGFP_CLC_2050_trimmed_contig_849	---NA---	327	0			0	-		SignalP-NN(euk) (SIGNALP), tmhmm (TMHMM)
AllGFP_CLC_2050_trimmed_contig_850	sumo ligase	817	20	1.15619e-19	0.797	3	F:nucleic acid binding; F:zinc ion binding; F:SUMO ligase activity	-	IPR006643 (SMART); IPR023321 (PFAM); IPR027224 (PTHR10782:PANTHER); PTHR10782 (PANTHER)
AllGFP_CLC_2050_trimmed_contig_851	40s ribosomal protein s28	383	20	1.08595e-24	0.9675	13	P:translational initiation; P:viral transcription; F:RNA binding; P:rRNA export from nucleus; P:rRNA processing; F:structural constituent of ribosome; P:translational elongation; C:cytosolic small ribosomal subunit; P:ribosomal small subunit biogenesis; P:translational termination; P:SRP-dependent cotranslational protein targeting to membrane; F:hydrolase activity; P:nuclear-transcribed mRNA cata…	-	IPR000289 (PRODOM); IPR012340 (G3DSA:2.40.50.GENE3D)
AllGFP_CLC_2050_trimmed_contig_852	acyl- synthetase family member 4	504	20	2.70879e-12	0.751	2	P:fatty acid metabolic process; F:acid-thiol ligase activity	EC:6.2.1.0	IPR000873 (PFAM); IPR026897 (PTHR24095:PANTHER); G3DSA:2.30.38.10 (GENE3D), G3DSA:3.40.50.980 (GENE3D), PTHR24095 (PANTHER), SSF56801 (SUPERFAMILY)
AllGFP_CLC_2050_trimmed_contig_853	hemolysin-type calcium-binding protein	316	20	0.175786	0.502	36	F:helicase activity; F:hydrolase activity; F:DNA binding; F:nucleic acid binding; F:nucleotide binding; F:nucleoside-triphosphatase activity; F:ATP binding; F:RNA binding; F:RNA-dependent ATPase activity; P:regulation of transcription, DNA-dependent; P:transcription termination, DNA-dependent; P:transcription, DNA-dependent; F:calcium ion binding; F:protein kinase activity; P:protein phosphorylat…		no IPS match
AllGFP_CLC_2050_trimmed_contig_854	bacteriophage replication gene a protein	240	2	1.90223	0.51	1	P:DNA replication		no IPS match
AllGFP_CLC_2050_trimmed_contig_855	ornithine decarboxylase antizyme	1555	20	9.1679e-33	0.664	5	P:negative regulation of catalytic activity; F:ornithine decarboxylase inhibitor activity; P:polyamine metabolic process; F:protein binding; P:ornithine catabolic process, by decarboxylation	-	no IPS match
AllGFP_CLC_2050_trimmed_contig_856	---NA---	306	0			0	-		no IPS match
AllGFP_CLC_2050_trimmed_contig_857	huntingtin interacting protein	301	20	0.00205952	0.5705	25	P:regulation of transcription, DNA-dependent; C:chromosome; F:methyltransferase activity; F:transferase activity; F:histone-lysine N-methyltransferase activity; P:methylation; P:histone lysine methylation; C:nucleus; P:coronary vasculature morphogenesis; P:forebrain development; P:cell migration involved in vasculogenesis; P:angiogenesis; P:neural tube closure; P:histone H3-K36 methylation; P:pep…		no IPS match
AllGFP_CLC_2050_trimmed_contig_858	group 1 glycosyl transferase	925	1	8.97427	0.56	2	P:biosynthetic process; F:transferase activity		no IPS match
AllGFP_CLC_2050_trimmed_contig_859	methyl-accepting chemotaxis sensory transducer	1897	20	0.054583	0.4315	22	P:microtubule-based movement; P:microgametogenesis; C:microtubule; F:nucleotide binding; C:phragmoplast; F:ATP binding; F:microtubule motor activity; F:plus-end-directed microtubule motor activity; P:phragmoplast assembly; C:integral to membrane; P:chemotaxis; F:signal transducer activity; C:membrane; P:signal transduction; F:phospholipid binding; P:microtubule nucleation; P:flower development; C…		SignalP-NN(euk) (SIGNALP), tmhmm (TMHMM)
AllGFP_CLC_2050_trimmed_contig_860	---NA---	398	0			0	-		no IPS match
AllGFP_CLC_2050_trimmed_contig_861	erythrocyte membrane protein 1	386	1	0.484554	0.55	3	F:receptor activity; C:integral to membrane; P:pathogenesis		no IPS match
AllGFP_CLC_2050_trimmed_contig_862	---NA---	2004	0			0	-		tmhmm (TMHMM)
AllGFP_CLC_2050_trimmed_contig_863	peptidase d	1216	20	0	0.768	5	F:manganese ion binding; F:metallocarboxypeptidase activity; F:aminopeptidase activity; P:cellular amino acid metabolic process; P:macromolecule metabolic process	EC:3.4.17.0; EC:3.4.11.0	IPR000994 (G3DSA:3.90.230.GENE3D); IPR007865 (PFAM); G3DSA:3.40.350.10 (GENE3D), PTHR10804 (PANTHER), PTHR10804:SF17 (PANTHER), SSF53092 (SUPERFAMILY)
AllGFP_CLC_2050_trimmed_contig_864	hypothetical protein	463	1	1.59921	0.54	0	-		no IPS match
AllGFP_CLC_2050_trimmed_contig_865	dna-directed rna polymerase iii subunit rpc7-like	372	20	1.08935e-06	0.553	12	F:DNA-directed RNA polymerase activity; P:RNA biosynthetic process; F:molecular_function; P:biological_process; C:cellular_component; P:positive regulation of interferon-beta production; P:positive regulation of innate immune response; C:nucleoplasm; P:termination of RNA polymerase III transcription; P:transcription elongation from RNA polymerase III promoter; P:transcription from RNA polymerase …		tmhmm (TMHMM)
AllGFP_CLC_2050_trimmed_contig_866	organic cation transporter	363	20	1.82837e-13	0.5055	7	F:transmembrane transporter activity; C:integral to membrane; P:transmembrane transport; C:membrane; P:transport; F:transporter activity; F:organic cation transmembrane transporter activity		tmhmm (TMHMM)
AllGFP_CLC_2050_trimmed_contig_867	stress-induced-phosphoprotein 1	998	20	5.41291e-96	0.688	5	C:Golgi apparatus; F:protein binding; P:axon guidance; P:response to stress; C:nucleus	-	IPR006636 (SMART); IPR011990 (G3DSA:1.25.40.GENE3D); IPR013026 (PROFILE); IPR019734 (PFAM); PTHR22904 (PANTHER), PTHR22904:SF14 (PANTHER), PF13414 (PFAM), SSF48452 (SUPERFAMILY)
AllGFP_CLC_2050_trimmed_contig_868	rolling pebbles	622	20	2.08929e-17	0.821	7	C:cytoplasm; C:adherens junction; C:cell surface; P:myoblast fusion; F:protein binding; F:zinc ion binding; P:anterior Malpighian tubule development	-	IPR001841 (SMART); IPR013083 (G3DSA:3.30.40.GENE3D); PTHR24171 (PANTHER), PTHR24171:SF4 (PANTHER), SignalP-NN(euk) (SIGNALP), SSF57850 (SUPERFAMILY)
AllGFP_CLC_2050_trimmed_contig_869	hypothetical protein TDE0805	257	1	1.03433	0.69	0	-		no IPS match
AllGFP_CLC_2050_trimmed_contig_870	ribosomal protein l7	387	20	1.08569e-66	0.869	1	C:ribosome	-	IPR016082 (G3DSA:3.30.1390.GENE3D); PTHR11524 (PANTHER)
AllGFP_CLC_2050_trimmed_contig_871	collagen alpha-2 chain	1229	20	1.00715e-54	0.516	1	C:extracellular region	-	IPR008160 (PFAM); PTHR24023 (PANTHER), PTHR24023:SF164 (PANTHER)
AllGFP_CLC_2050_trimmed_contig_872	serine threonine-protein kinase pim-3	371	20	5.54526e-50	0.773	9	F:protein binding; P:negative regulation of apoptosis; P:protein autophosphorylation; F:protein serine/threonine kinase activity; P:negative regulation of insulin secretion involved in cellular response to glucose stimulus; P:histone phosphorylation; P:regulation of mitotic cell cycle; P:serine family amino acid metabolic process; F:ATP binding	EC:2.7.11.0	IPR000719 (PFAM); IPR002290 (SMART); IPR008271 (PROSITE); IPR011009 (SUPERFAMILY); G3DSA:1.10.510.10 (GENE3D), PTHR22984 (PANTHER), PTHR22984:SF0 (PANTHER)
AllGFP_CLC_2050_trimmed_contig_873	isoform b	321	20	5.40441e-13	0.783	0	-		no IPS match
AllGFP_CLC_2050_trimmed_contig_874	yeats2 protein	748	20	0.00153392	0.388	28	P:regulation of transcription, DNA-dependent; P:negative regulation of transcription from RNA polymerase II promoter; ; P:negative regulation of transcription, DNA-dependent; F:TBP-class protein binding; C:Ada2/Gcn5/Ada3 transcription activator complex; C:nucleus; P:histone H3 acetylation; P:protein targeting; P:negative regulation of Rho protein signal transduction; P:cell morphogenesis; C:cytop…		tmhmm (TMHMM)
AllGFP_CLC_2050_trimmed_contig_875	tata-binding protein-associated factor 172	1193	3	1.13249	0.4333	7	P:oxidation-reduction process; F:oxidoreductase activity; F:transferase activity; P:metabolic process; F:nucleotide binding; F:catalytic activity; F:phosphopantetheine binding		no IPS match
AllGFP_CLC_2050_trimmed_contig_876	bifunctional protein ncoat	4343	20	0	0.67	1	F:catalytic activity	-	IPR011496 (PFAM); IPR017853 (SUPERFAMILY); PTHR13170 (PANTHER), PTHR13170:SF8 (PANTHER)
AllGFP_CLC_2050_trimmed_contig_877	abc atp-binding protein	265	11	3.74556	0.5273	18	F:site-specific recombinase activity; P:DNA integration; P:DNA recombination; F:DNA binding; F:ATPase activity, coupled to transmembrane movement of substances; C:integral to membrane; P:transport; P:ATP catabolic process; F:nucleotide binding; F:nucleoside-triphosphatase activity; F:ATP binding; F:ATPase activity; P:transmembrane transport; P:regulation of transcription, DNA-dependent; P:transcr…		tmhmm (TMHMM)
AllGFP_CLC_2050_trimmed_contig_878	set and mynd domain-containing protein 4	337	20	3.11711e-17	0.654	2	F:metal ion binding; F:protein binding	-	IPR011990 (G3DSA:1.25.40.GENE3D); PTHR12197 (PANTHER), PTHR12197:SF14 (PANTHER)
AllGFP_CLC_2050_trimmed_contig_879	hypothetical protein BH0412	537	1	8.59883	0.5	0	-		no IPS match
AllGFP_CLC_2050_trimmed_contig_880	elongation factor 1 beta	1239	20	2.20049e-80	0.7085	3	F:translation elongation factor activity; C:eukaryotic translation elongation factor 1 complex; P:translational elongation	-	IPR001326 (PROSITE); IPR010987 (G3DSA:1.20.1050.GENE3D); IPR014038 (PFAM); IPR014717 (G3DSA:3.30.70.GENE3D); IPR018940 (PFAM); PTHR11595 (PANTHER), SignalP-NN(euk) (SIGNALP)
AllGFP_CLC_2050_trimmed_contig_881	ribonuclease r	282	20	0.302529	0.508	26	P:RNA processing; P:intracellular signal transduction; P:signal transduction via phosphorylation event; P:phosphorylation; C:membrane; F:ATP binding; F:kinase activity; P:signal transduction; P:two-component signal transduction system (phosphorelay); P:regulation of transcription, DNA-dependent; C:intracellular; F:signal transducer activity; F:two-component response regulator activity; F:two-comp…		no IPS match
AllGFP_CLC_2050_trimmed_contig_882	transmembrane protein 38a	2244	20	1.10949e-138	0.8605	3	C:integral to membrane; F:cation channel activity; P:monovalent inorganic cation transport	-	IPR007866 (PANTHER); PTHR12454:SF2 (PANTHER), tmhmm (TMHMM)
AllGFP_CLC_2050_trimmed_contig_883	set and mynd domain-containing protein 3-like	293	20	0.059644	0.552	23	F:metal ion binding; F:zinc ion binding; C:cytoplasm; F:methyltransferase activity; P:translation; F:copper ion binding; P:methylation; F:signal transducer activity; C:membrane; P:signal transduction; P:translational initiation; F:translation initiation factor activity; C:cellular_component; P:phosphorylation; F:protein serine/threonine kinase activity; F:protein kinase activity; P:protein phosph…		no IPS match
AllGFP_CLC_2050_trimmed_contig_884	set and mynd domain-containing protein 3-like	292	20	0.0185029	0.553	23	F:metal ion binding; F:zinc ion binding; C:cytoplasm; F:methyltransferase activity; P:translation; F:copper ion binding; P:methylation; F:signal transducer activity; C:membrane; P:signal transduction; P:translational initiation; F:translation initiation factor activity; C:cellular_component; P:phosphorylation; F:protein serine/threonine kinase activity; F:protein kinase activity; P:protein phosph…		no IPS match
AllGFP_CLC_2050_trimmed_contig_885	glutaryl-coenzyme a dehydrogenase	268	20	2.42533e-44	0.871	10	P:tryptophan metabolic process; F:flavin adenine dinucleotide binding; C:mitochondrial inner membrane; F:glutaryl-CoA dehydrogenase activity; C:mitochondrial matrix; P:oxidation-reduction process; P:electron transport; P:lysine catabolic process; P:fatty acid metabolic process; P:benzoate metabolic process	EC:1.3.99.7	IPR006091 (G3DSA:2.40.110.GENE3D); IPR009100 (SUPERFAMILY); PTHR10909 (PANTHER), PTHR10909:SF152 (PANTHER)
AllGFP_CLC_2050_trimmed_contig_886	glutaryl- mitochondrial	607	20	2.58431e-43	0.807	10	P:tryptophan metabolic process; F:flavin adenine dinucleotide binding; C:mitochondrial inner membrane; F:glutaryl-CoA dehydrogenase activity; C:mitochondrial matrix; P:oxidation-reduction process; P:electron transport; P:lysine catabolic process; P:fatty acid metabolic process; P:benzoate metabolic process	EC:1.3.99.7	IPR006092 (PFAM); IPR009100 (SUPERFAMILY); IPR013786 (G3DSA:1.10.540.GENE3D); PTHR10909 (PANTHER), PTHR10909:SF152 (PANTHER)
AllGFP_CLC_2050_trimmed_contig_887	---NA---	573	0			0	-		no IPS match
AllGFP_CLC_2050_trimmed_contig_888	probable serine incorporator-like	550	20	3.23646e-37	0.8145	1	C:membrane	-	IPR005016 (PANTHER); SignalP-NN(euk) (SIGNALP), tmhmm (TMHMM)
AllGFP_CLC_2050_trimmed_contig_889	---NA---	348	0			0	-		no IPS match
AllGFP_CLC_2050_trimmed_contig_890	pas pac sensor hybrid histidine kinase	563	20	0.0477186	0.4715	36	P:intracellular signal transduction; P:signal transduction via phosphorylation event; P:phosphorylation; C:membrane; F:ATP binding; F:kinase activity; P:signal transduction; P:two-component signal transduction system (phosphorelay); P:regulation of transcription, DNA-dependent; C:intracellular; F:signal transducer activity; F:two-component response regulator activity; F:two-component sensor activ…		no IPS match
AllGFP_CLC_2050_trimmed_contig_891	type i phosphodiesterase nucleotide pyrophosphatase family protein	312	20	9.6504e-19	0.6	2	F:catalytic activity; P:metabolic process	-	IPR002591 (PFAM); IPR017849 (G3DSA:3.40.720.GENE3D); IPR017850 (SUPERFAMILY); IPR024873 (PANTHER)
AllGFP_CLC_2050_trimmed_contig_892	---NA---	207	0			0	-		no IPS match
AllGFP_CLC_2050_trimmed_contig_893	solute carrier family 8 member 1	1404	20	5.84049e-18	0.5965	3	P:transport; P:cellular process; C:membrane	-	SignalP-NN(euk) (SIGNALP)
AllGFP_CLC_2050_trimmed_contig_894	transcription elongation factor spt6	1140	20	9.73121e-81	0.697	5	F:RNA binding; P:otic vesicle development; P:embryonic heart tube development; P:somitogenesis; P:regulation of transcription from RNA polymerase II promoter	-	IPR017072 (PANTHER); IPR023323 (G3DSA:1.10.3500.GENE3D); PTHR10145:SF1 (PANTHER)
AllGFP_CLC_2050_trimmed_contig_895	lacb2_drome ame: full=beta-lactamase-like protein 2 homolog	643	20	4.0519e-45	0.6865	1	F:hydrolase activity	-	IPR001279 (PFAM); G3DSA:3.60.15.10 (GENE3D), PTHR23131 (PANTHER), PTHR23131:SF0 (PANTHER), SSF56281 (SUPERFAMILY)
AllGFP_CLC_2050_trimmed_contig_896	sb:cb283 partial	824	20	3.26075e-98	0.761	5	C:cytoplasm; P:proteolysis; F:manganese ion binding; F:metalloexopeptidase activity; F:aminopeptidase activity	EC:3.4.11.0	IPR000819 (PFAM); IPR011356 (PRINTS); G3DSA:3.40.630.10 (GENE3D), PTHR11963 (PANTHER), PTHR11963:SF2 (PANTHER), SSF53187 (SUPERFAMILY)
AllGFP_CLC_2050_trimmed_contig_897	lymphocyte antigen 75 isoform 2	436	20	2.48082e-07	0.529	1	F:carbohydrate binding	-	IPR001304 (PFAM); IPR016186 (G3DSA:3.10.100.GENE3D); IPR016187 (SUPERFAMILY); SignalP-NN(euk) (SIGNALP), tmhmm (TMHMM)
AllGFP_CLC_2050_trimmed_contig_898	---NA---	647	0			0	-		no IPS match
AllGFP_CLC_2050_trimmed_contig_899	hypothetical protein PCYB_122430	552	1	9.42097	0.5	0	-		SignalP-NN(euk) (SIGNALP), tmhmm (TMHMM)
AllGFP_CLC_2050_trimmed_contig_900	hypothetical protein HMPREF9694_05458	414	1	9.03935	0.48	2	P:metabolic process; F:transferase activity, transferring glycosyl groups		no IPS match
AllGFP_CLC_2050_trimmed_contig_901	protein tyrosine phosphatase receptor type f	246	2	3.82764	0.515	4	F:carbohydrate binding; F:transferase activity; P:carbohydrate metabolic process; F:catalytic activity		SignalP-NN(euk) (SIGNALP)
AllGFP_CLC_2050_trimmed_contig_902	secreted protein	327	1	2.05767	0.5	0	-		SignalP-NN(euk) (SIGNALP), tmhmm (TMHMM)
AllGFP_CLC_2050_trimmed_contig_903	potential hyphal form cell wall protein	1737	1	2.34687	0.42	8	F:molecular_function; P:adhesion to host; P:single-species biofilm formation on inanimate substrate; C:cell surface; P:filamentous growth; C:hyphal cell wall; C:fungal-type cell wall; P:pathogenesis		SignalP-NN(euk) (SIGNALP), tmhmm (TMHMM)
AllGFP_CLC_2050_trimmed_contig_904	Pc22g19740	546	2	5.91172	0.48	4	F:ionotropic glutamate receptor activity; F:extracellular-glutamate-gated ion channel activity; C:membrane; P:ionotropic glutamate receptor signaling pathway		SignalP-NN(euk) (SIGNALP), tmhmm (TMHMM)
AllGFP_CLC_2050_trimmed_contig_905	---NA---	664	0			0	-		no IPS match
AllGFP_CLC_2050_trimmed_contig_906	f-box leucine rich repeat protein	606	4	6.19264	0.5675	0	-		no IPS match
AllGFP_CLC_2050_trimmed_contig_907	uncoordinated protein	1526	20	1.34887e-55	0.457	1	F:protein binding	-	IPR003599 (SMART); IPR007110 (PROFILE); IPR013098 (PFAM); IPR013783 (G3DSA:2.60.40.GENE3D); IPR020675 (PANTHER); PTHR22964:SF6 (PANTHER), SSF48726 (SUPERFAMILY)
AllGFP_CLC_2050_trimmed_contig_908	---NA---	453	0			0	-		no IPS match
AllGFP_CLC_2050_trimmed_contig_909	---NA---	377	0			0	-		no IPS match
AllGFP_CLC_2050_trimmed_contig_910	tbc1 domain family member cg11727-like	636	20	8.66963e-37	0.8525	3	F:Rab GTPase activator activity; C:intracellular; P:positive regulation of Rab GTPase activity	-	no IPS match
AllGFP_CLC_2050_trimmed_contig_911	ribosomal protein l30	470	20	2.07083e-61	0.9175	4	C:ribosome; F:structural constituent of ribosome; P:translation; P:ribosome biogenesis	-	IPR000231 (PANTHER); IPR004038 (PFAM); IPR022991 (PROSITE); G3DSA:3.30.1330.30 (GENE3D), SSF55315 (SUPERFAMILY)
AllGFP_CLC_2050_trimmed_contig_912	---NA---	423	0			0	-		SignalP-NN(euk) (SIGNALP)
AllGFP_CLC_2050_trimmed_contig_913	klingon cg6669-pa	1016	20	6.19592e-16	0.4395	2	P:learning or memory; F:protein binding	-	IPR003598 (SMART); IPR003599 (SMART); IPR007110 (PROFILE); IPR013098 (PFAM); IPR013783 (G3DSA:2.60.40.GENE3D); PTHR19831 (PANTHER), PTHR19831:SF16 (PANTHER), SSF48726 (SUPERFAMILY)
AllGFP_CLC_2050_trimmed_contig_914	basement membrane-specific heparan sulfate proteoglycan core protein precursor	223	20	0.0210192	0.5695	1	F:protein binding	-	IPR007110 (PROFILE); IPR013783 (G3DSA:2.60.40.GENE3D)
AllGFP_CLC_2050_trimmed_contig_915	tpr repeat-containing protein	399	4	0.232228	0.5175	0	-		IPR026741 (PANTHER)
AllGFP_CLC_2050_trimmed_contig_916	tpr repeat-containing protein	346	1	0.925264	0.5	3	C:kinesin complex; F:ADP binding; F:microtubule motor activity		no IPS match
AllGFP_CLC_2050_trimmed_contig_917	---NA---	1042	0			0	-		tmhmm (TMHMM)
AllGFP_CLC_2050_trimmed_contig_918	hypothetical protein	302	4	3.0837	0.665	3	P:regulation of transcription, DNA-dependent; F:sequence-specific DNA binding transcription factor activity; P:response to stress		no IPS match
AllGFP_CLC_2050_trimmed_contig_919	---NA---	327	0			0	-		tmhmm (TMHMM)
AllGFP_CLC_2050_trimmed_contig_920	atp synthase f0 subunit 6	565	13	0.47537	0.6392	5	F:hydrogen ion transmembrane transporter activity; P:ATP synthesis coupled proton transport; C:mitochondrion; C:proton-transporting ATP synthase complex, coupling factor F(o); C:mitochondrial inner membrane		no IPS match
AllGFP_CLC_2050_trimmed_contig_921	lonm_ashgo ame: full=lon protease mitochondrial flags: precursor	541	2	0.855658	0.58	12	F:ATP-dependent peptidase activity; F:serine-type endopeptidase activity; F:hydrolase activity; F:DNA binding; C:mitochondrion; F:nucleotide binding; F:nucleoside-triphosphatase activity; F:ATP binding; F:serine-type peptidase activity; C:mitochondrial matrix; F:peptidase activity; P:proteolysis		SignalP-NN(euk) (SIGNALP)
AllGFP_CLC_2050_trimmed_contig_922	alkylated dna repair protein alkb homolog 8-like	530	20	2.6493e-07	0.4875	1	F:nucleotide binding	-	IPR012677 (G3DSA:3.30.70.GENE3D); PTHR13069 (PANTHER), PTHR13069:SF12 (PANTHER)
AllGFP_CLC_2050_trimmed_contig_923	sialidase a	503	3	2.38697	0.5233	1	F:calcium ion binding		no IPS match
AllGFP_CLC_2050_trimmed_contig_924	40s ribosomal protein s15	216	20	9.84081e-10	0.8515	12	P:translation; P:positive regulation of growth rate; F:RNA binding; P:determination of adult lifespan; C:small ribosomal subunit; P:apoptosis; F:structural constituent of ribosome; P:reproduction; P:response to heat; P:nematode larval development; P:embryo development ending in birth or egg hatching; P:ribosome biogenesis	-	tmhmm (TMHMM)
AllGFP_CLC_2050_trimmed_contig_925	transcriptional enhancer factor tef-	486	20	3.7184e-42	0.6505	2	F:sequence-specific DNA binding transcription factor activity; C:nucleus	-	IPR000818 (PANTHER)
AllGFP_CLC_2050_trimmed_contig_926	nucleotide kinase 17-kda	483	13	0.516523	0.44	7	F:kinase activity; P:phosphorylation; P:regulation of transcription, DNA-dependent; P:transcription, DNA-dependent; C:nucleus; F:sequence-specific DNA binding transcription factor activity; F:DNA binding		no IPS match
AllGFP_CLC_2050_trimmed_contig_927	---NA---	1117	0			0	-		no IPS match
AllGFP_CLC_2050_trimmed_contig_928	periodic tryptophan protein 2 homolog	264	20	4.23937e-08	0.652	7	F:transferase activity; F:myosin heavy chain kinase activity; C:cytoplasm; C:nucleolus; C:nucleus; F:signal transducer activity; P:signal transduction		IPR007148 (PFAM); IPR027145 (PANTHER)
AllGFP_CLC_2050_trimmed_contig_929	aaa atpase	727	10	0.0330293	0.482	11	F:metal ion binding; P:proteolysis; F:hydrolase activity; F:catalytic activity; F:zinc ion binding; F:metalloendopeptidase activity; F:helicase activity; F:ATP binding; F:nucleotide binding; F:ATP-dependent DNA helicase activity; F:DNA binding		no IPS match
AllGFP_CLC_2050_trimmed_contig_930	---NA---	243	0			0	-		SignalP-NN(euk) (SIGNALP), tmhmm (TMHMM)
AllGFP_CLC_2050_trimmed_contig_931	hypothetical protein CHLREDRAFT_145532	243	1	6.76224	0.44	0	-		no IPS match
AllGFP_CLC_2050_trimmed_contig_932	---NA---	729	0			0	-		no IPS match
AllGFP_CLC_2050_trimmed_contig_933	---NA---	577	0			0	-		SignalP-NN(euk) (SIGNALP), tmhmm (TMHMM)
AllGFP_CLC_2050_trimmed_contig_934	cytochrome c oxidase subunit viia	837	20	1.38789e-09	0.5705	5	F:electron carrier activity; F:cytochrome-c oxidase activity; C:mitochondrial respiratory chain; P:oxidation-reduction process; F:oxidoreductase activity		no IPS match
AllGFP_CLC_2050_trimmed_contig_935	phosphonate metabolism protein	366	12	0.0552511	0.485	16	F:hydrolase activity; F:phosphoric diester hydrolase activity; P:phosphonate catabolic process; F:nucleic acid binding; F:zinc ion binding; P:oxidation-reduction process; C:mitochondrion; F:oxidoreductase activity; C:integral to membrane; C:membrane; F:NADH dehydrogenase (ubiquinone) activity; F:endodeoxyribonuclease activity, producing 5'-phosphomonoesters; C:cytoplasm; F:mannosyl-oligosaccharid…		no IPS match
AllGFP_CLC_2050_trimmed_contig_936	hypothetical protein FOXB_07652	469	2	4.34879	0.525	3	P:DNA repair; P:nucleic acid phosphodiester bond hydrolysis; F:nuclease activity		no IPS match
AllGFP_CLC_2050_trimmed_contig_937	---NA---	1709	0			0	-		no IPS match
AllGFP_CLC_2050_trimmed_contig_938	voltage-dependent anion-selective channel	873	20	1.39454e-95	0.83	12	P:transmembrane transport; P:regulation of anion transport; C:microtubule associated complex; P:sperm individualization; P:mitochondrial transport; P:fin regeneration; P:phototransduction; C:mitochondrial outer membrane; P:sperm mitochondrion organization; F:voltage-gated anion channel activity; C:Nebenkern; C:lipid particle	-	IPR001925 (PRINTS); IPR023614 (G3DSA:2.40.160.GENE3D); IPR027246 (PFAM); PTHR11743 (PANTHER), PTHR11743:SF11 (PANTHER)
AllGFP_CLC_2050_trimmed_contig_939	isoform c	2858	20	4.32609e-39	0.68	10	P:Ras protein signal transduction; C:zonula adherens; P:regulation of JNK cascade; P:Notch signaling pathway; C:cell cortex; F:actin binding; P:ommatidial rotation; C:connecting hemi-adherens junction; P:dorsal closure, elongation of leading edge cells; P:epidermis morphogenesis	-	tmhmm (TMHMM)
AllGFP_CLC_2050_trimmed_contig_940	methyl-accepting chemotaxis partial	301	20	0.579336	0.4635	3	F:signal transducer activity; C:membrane; P:signal transduction		SignalP-NN(euk) (SIGNALP), tmhmm (TMHMM)
AllGFP_CLC_2050_trimmed_contig_941	d-serine d-alanine glycine transporter	406	6	1.1672	0.53	18	P:oxidation-reduction process; F:oxidoreductase activity; F:transferase activity; P:metabolic process; F:nucleotide binding; F:catalytic activity; F:phosphopantetheine binding; F:cofactor binding; C:integral to membrane; F:G-protein coupled receptor activity; F:signal transducer activity; P:signal transduction; P:G-protein coupled receptor protein signaling pathway; F:amino acid transmembrane tra…		no IPS match
AllGFP_CLC_2050_trimmed_contig_942	integral membrane protein	265	4	3.24835	0.5625	1	F:chromatin binding		no IPS match
AllGFP_CLC_2050_trimmed_contig_943	nucleoporin p58 p45-like isoform 1	223	20	0.0329789	0.563	9	C:nuclear pore; P:nucleocytoplasmic transport; F:structural constituent of nuclear pore; F:structural constituent of ribosome; P:translation; C:ribosome; C:intracellular; F:carbohydrate binding; P:intracellular transport		no IPS match
AllGFP_CLC_2050_trimmed_contig_944	cyclic nucleotide-binding domain containing protein	338	2	2.9851	0.555	0	-		no IPS match
AllGFP_CLC_2050_trimmed_contig_945	jerky protein homolog-like	324	20	4.49448e-08	0.6205	6	F:nucleic acid binding; F:DNA binding; F:molecular_function; P:biological_process; C:cellular_component; C:nucleus		no IPS match
AllGFP_CLC_2050_trimmed_contig_946	---NA---	231	0			0	-		SignalP-NN(euk) (SIGNALP)
AllGFP_CLC_2050_trimmed_contig_947	translation initiation factor eif-2b subunit delta isoform 2	1609	20	2.78178e-73	0.6175	13	P:cellular response to stimulus; P:ovarian follicle development; F:protein binding; P:oligodendrocyte development; F:translation initiation factor activity; C:cytosol; P:regulation of translational initiation; P:response to heat; P:myelination; C:eukaryotic translation initiation factor 2B complex; F:guanyl-nucleotide exchange factor activity; C:ribosome; P:regulation of GTPase activity	-	IPR000649 (PANTHER); G3DSA:3.40.50.10470 (GENE3D), PTHR10233:SF14 (PANTHER), SSF100950 (SUPERFAMILY)
AllGFP_CLC_2050_trimmed_contig_948	thioredoxin-like protein 1-like	1551	20	1.23623e-113	0.754	6	P:response to DNA damage stimulus; P:electron transport; P:glycerol ether metabolic process; F:electron carrier activity; F:protein disulfide oxidoreductase activity; P:cell redox homeostasis	-	IPR005746 (PANTHER); IPR008979 (SUPERFAMILY); IPR010400 (G3DSA:2.60.120.GENE3D); IPR012336 (G3DSA:3.40.30.GENE3D); IPR013766 (PFAM); PTHR10438:SF19 (PANTHER)
AllGFP_CLC_2050_trimmed_contig_949	muscular dystrophy	481	20	5.90923e-11	0.559	43	F:actin binding; F:hydrolase activity; P:peptidyl-tyrosine dephosphorylation; F:protein tyrosine phosphatase activity; F:zinc ion binding; P:neurotransmitter receptor metabolic process; P:olfactory nerve structural organization; C:cytoskeleton; P:regulation of transcription, DNA-dependent; C:plasma membrane; C:cell-substrate junction; F:protein complex binding; C:membrane; F:integrin binding; F:n…		no IPS match
AllGFP_CLC_2050_trimmed_contig_950	queuine trna-ribosyltransferase subunit qtrtd1	226	2	8.77285	0.53	4	F:queuine tRNA-ribosyltransferase activity; C:mitochondrion; C:cytoplasm; P:queuosine biosynthetic process		SignalP-NN(euk) (SIGNALP)
AllGFP_CLC_2050_trimmed_contig_951	---NA---	209	0			0	-		no IPS match
AllGFP_CLC_2050_trimmed_contig_952	cullin	2775	20	0	0.834	9	P:ubiquitin-dependent protein catabolic process; P:DNA repair; C:nucleolus; F:ubiquitin protein ligase binding; P:positive regulation of S phase of mitotic cell cycle; C:Cul4B-RING ubiquitin ligase complex; P:positive regulation of protein catabolic process; P:protein ubiquitination; C:plasma membrane	-	IPR001373 (PFAM); IPR011991 (G3DSA:1.10.10.GENE3D); IPR016157 (PROSITE); IPR016158 (SMART); IPR016159 (SUPERFAMILY); IPR019559 (PFAM); G3DSA:1.20.1310.10 (GENE3D), G3DSA:4.10.1030.10 (GENE3D), PTHR11932 (PANTHER), PTHR11932:SF22 (PANTHER), SSF46785 (SUPERFAMILY)
AllGFP_CLC_2050_trimmed_contig_953	dna topoisomerase i	282	9	2.64679	0.4922	16	C:chromosome; F:ATP binding; F:nucleotide binding; P:DNA topological change; F:DNA topoisomerase type I activity; F:DNA topoisomerase activity; F:isomerase activity; F:DNA binding; F:nucleic acid binding; P:transcription, DNA-dependent; F:zinc ion binding; P:transmembrane receptor protein tyrosine kinase signaling pathway; F:transmembrane receptor protein tyrosine kinase activity; C:membrane; P:p…		no IPS match
AllGFP_CLC_2050_trimmed_contig_954	cytochrome c oxidase subunit ii	492	2	1.81079	0.47	13	F:transferase activity; F:copper ion binding; F:heme binding; C:integral to membrane; C:membrane; C:mitochondrial inner membrane; F:electron carrier activity; C:respiratory chain; C:mitochondrion; P:respiratory electron transport chain; F:cytochrome-c oxidase activity; P:electron transport chain; F:metal ion binding		SignalP-NN(euk) (SIGNALP)
AllGFP_CLC_2050_trimmed_contig_955	ribonuclease h1	265	20	2.1546e-27	0.674	4	F:RNA binding; P:RNA catabolic process; P:regulation of RNA metabolic process; F:ribonuclease H activity	EC:3.1.26.4	IPR002156 (PFAM); IPR012337 (SUPERFAMILY); G3DSA:3.30.420.10 (GENE3D), PTHR10642 (PANTHER)
AllGFP_CLC_2050_trimmed_contig_956	ribonuclease h	264	20	1.52333e-21	0.707	6	F:RNA binding; F:metal ion binding; P:RNA catabolic process; C:cytoplasm; P:regulation of RNA metabolic process; F:ribonuclease H activity	EC:3.1.26.4	IPR002156 (PFAM); IPR012337 (SUPERFAMILY); G3DSA:3.30.420.10 (GENE3D), PTHR10642 (PANTHER)
AllGFP_CLC_2050_trimmed_contig_957	ribonuclease h1	402	20	1.76722e-17	0.791	4	F:nucleic acid binding; F:ribonuclease H activity; F:magnesium ion binding; P:regulation of RNA metabolic process	EC:3.1.26.4	no IPS match
AllGFP_CLC_2050_trimmed_contig_958	cyclase family protein	501	20	3.11106e-34	0.59	5	F:arylformamidase activity; F:hydrolase activity; F:GTP binding; F:GTPase activity; P:GTP catabolic process		IPR007325 (PFAM); G3DSA:3.50.30.50 (GENE3D), SSF102198 (SUPERFAMILY)
AllGFP_CLC_2050_trimmed_contig_959	---NA---	380	0			0	-		no IPS match
AllGFP_CLC_2050_trimmed_contig_960	loc494726 protein	585	20	5.52723e-06	0.4785	0	-		no IPS match
AllGFP_CLC_2050_trimmed_contig_961	trehalose transporter 1- isoform b	1234	20	8.49091e-54	0.563	8	C:plasma membrane part; P:lactose transport; P:trehalose transport; F:trehalose transmembrane transporter activity; P:maltose transport; P:sucrose transport; C:integral to membrane; P:transmembrane transport	-	IPR005828 (PFAM); IPR016196 (SUPERFAMILY); IPR020846 (PROFILE); G3DSA:1.20.1250.20 (GENE3D), PTHR24063 (PANTHER), SignalP-NN(euk) (SIGNALP), tmhmm (TMHMM)
AllGFP_CLC_2050_trimmed_contig_962	peroxisomal leader peptide-processing protease-like	1916	20	1.97857e-10	0.5595	8	C:peroxisome; P:protein homooligomerization; F:identical protein binding; P:regulation of fatty acid beta-oxidation; P:proteolysis; F:protease binding; F:serine-type endopeptidase activity; P:protein processing	EC:3.4.21.0	no IPS match
AllGFP_CLC_2050_trimmed_contig_963	family transcriptional regulator	262	7	1.58198	0.55	14	P:biosynthetic process; F:transferase activity; F:catalytic activity; F:pyridoxal phosphate binding; F:transaminase activity; P:lipid metabolic process; P:intracellular signal transduction; F:phosphoric diester hydrolase activity; F:phospholipase C activity; C:intracellular; P:regulation of transcription, DNA-dependent; P:transcription, DNA-dependent; F:sequence-specific DNA binding transcription…		no IPS match
AllGFP_CLC_2050_trimmed_contig_964	peptidase m23b	293	20	0.0387061	0.545	18	F:metal ion binding; P:regulation of transcription, DNA-dependent; F:zinc ion binding; C:nucleus; F:sequence-specific DNA binding transcription factor activity; F:GTP binding; F:thiamine-phosphate diphosphorylase activity; F:nucleotide binding; F:catalytic activity; P:thiamine biosynthetic process; C:intermediate filament; F:structural molecule activity; P:response to stress; C:cytoplasm; P:prote…		no IPS match
AllGFP_CLC_2050_trimmed_contig_965	gpi ethanolamine phosphate transferase 2	380	1	5.54516	0.57	2	P:metabolic process; F:catalytic activity		no IPS match
AllGFP_CLC_2050_trimmed_contig_966	novex-3 (titin isoform)	1333	20	0	0.4805	13	P:mitotic chromosome condensation; P:locomotion; P:mesoderm development; P:sarcomere organization; P:regulation of hemocyte proliferation; P:myoblast fusion; F:actin binding; F:structural constituent of muscle; P:muscle attachment; C:microtubule associated complex; C:condensed nuclear chromosome; C:Z disc; P:sister chromatid cohesion	-	IPR003598 (SMART); IPR003599 (SMART); IPR007110 (PROFILE); IPR013098 (PFAM); IPR013783 (G3DSA:2.60.40.GENE3D); IPR020675 (PANTHER); SSF48726 (SUPERFAMILY)
AllGFP_CLC_2050_trimmed_contig_967	titin	3596	20	0	0.78	2	P:intracellular signal transduction; F:protein binding	-	IPR003598 (SMART); IPR003599 (SMART); IPR007110 (PROFILE); IPR010939 (PFAM); IPR013098 (PFAM); IPR013783 (G3DSA:2.60.40.GENE3D); PF13895 (PFAM), SSF48726 (SUPERFAMILY)
AllGFP_CLC_2050_trimmed_contig_968	glutamyl-trna synthetase	381	1	9.78495	0.59	11	F:ligase activity; P:tRNA aminoacylation for protein translation; F:nucleotide binding; C:cytoplasm; P:translation; F:ATP binding; F:glutamate-tRNA ligase activity; F:aminoacyl-tRNA ligase activity; F:ligase activity, forming aminoacyl-tRNA and related compounds; P:tRNA aminoacylation; P:glutamyl-tRNA aminoacylation		no IPS match
AllGFP_CLC_2050_trimmed_contig_969	regulation of nuclear pre-mrna domain containing 1b-like	330	20	7.13181e-16	0.7075	3	F:molecular_function; P:biological_process; C:DNA-directed RNA polymerase II, holoenzyme		IPR006569 (PROFILE); IPR006903 (PFAM); IPR008942 (G3DSA:1.25.40.GENE3D); PTHR12460 (PANTHER), PTHR12460:SF0 (PANTHER)
AllGFP_CLC_2050_trimmed_contig_970	60s ribosomal protein l27	394	20	9.47463e-25	0.792	9	P:embryo development ending in birth or egg hatching; P:nematode larval development; C:ribosome; F:structural constituent of ribosome; P:molting cycle, collagen and cuticulin-based cuticle; P:reproduction; P:growth; P:translation; P:ribosome biogenesis	-	no IPS match
AllGFP_CLC_2050_trimmed_contig_971	atp-dependent nuclease subunit b	327	7	2.38771	0.5443	0	-		no IPS match
AllGFP_CLC_2050_trimmed_contig_972	ankyrin repeat domain-containing protein 17	1470	20	9.0738e-120	0.78	3	C:intracellular; P:intracellular signal transduction; F:protein binding	-	IPR002110 (PRINTS); IPR020683 (G3DSA:1.25.40.GENE3D); PTHR24133 (PANTHER), PTHR24133:SF5 (PANTHER)
AllGFP_CLC_2050_trimmed_contig_973	subfamily member 7	3080	20	2.75375e-173	0.7105	4	C:cytoplasm; C:nucleolus; F:heat shock protein binding; P:chaperone cofactor-dependent protein refolding	-	IPR001440 (PFAM); IPR001623 (PRINTS); IPR011990 (G3DSA:1.25.40.GENE3D); IPR013026 (PROFILE); IPR013105 (PFAM); IPR018253 (PROSITE); IPR019734 (SMART); PTHR24078 (PANTHER), PTHR24078:SF0 (PANTHER), PF13414 (PFAM), SSF48452 (SUPERFAMILY)
AllGFP_CLC_2050_trimmed_contig_974	domain-containing gpi-anchored protein 1	234	11	0.505144	0.5791	44	F:transferase activity; P:phosphorylation; F:protein serine/threonine kinase activity; F:protein kinase activity; P:protein phosphorylation; F:nucleotide binding; P:glycogen biosynthetic process; F:ATP binding; F:kinase activity; F:phosphorylase kinase activity; F:calmodulin binding; F:transferase activity, transferring phosphorus-containing groups; C:phosphorylase kinase complex; P:floral organ …		no IPS match
AllGFP_CLC_2050_trimmed_contig_975	hypothetical protein TSTA_111970	1800	1	9.28295	0.52	0	-		tmhmm (TMHMM)
AllGFP_CLC_2050_trimmed_contig_976	transport essential for bacteroid development protein	215	4	2.04962	0.56	7	F:ATP binding; C:integral to membrane; F:ATPase activity, coupled to transmembrane movement of substances; P:transmembrane transport; C:Gram-negative-bacterium-type cell wall; P:transport; F:transporter activity		tmhmm (TMHMM)
AllGFP_CLC_2050_trimmed_contig_977	ac transposable element-derived protein 4	224	20	3.08542e-10	0.558	0	-		PF13843 (PFAM), SignalP-NN(euk) (SIGNALP)
AllGFP_CLC_2050_trimmed_contig_978	glutamate--trna ligase	363	3	4.44421	0.58	17	C:membrane; F:catalytic activity; C:Golgi apparatus; P:biological_process; C:extracellular region; F:transferase activity, transferring glycosyl groups; F:ligase activity; P:tRNA aminoacylation for protein translation; F:nucleotide binding; C:cytoplasm; P:translation; F:ATP binding; F:glutamate-tRNA ligase activity; F:aminoacyl-tRNA ligase activity; F:ligase activity, forming aminoacyl-tRNA and r…		no IPS match
AllGFP_CLC_2050_trimmed_contig_979	fimbriae-associated protein fap1	225	3	0.926469	0.5933	4	C:cell wall; C:cytoplasm; C:pilus; C:extracellular region		no IPS match
AllGFP_CLC_2050_trimmed_contig_980	uncharacterized protein	371	7	0.0718581	0.5186	11	C:mitochondrion; F:molecular_function; P:biological_process; F:DNA binding; C:mitochondrial nucleoid; P:transcription initiation from mitochondrial promoter; P:transcription from mitochondrial promoter; C:mitochondrial matrix; F:protein binding; P:gene expression; F:DNA-directed RNA polymerase activity		no IPS match
AllGFP_CLC_2050_trimmed_contig_981	cxxc-rich protein	493	3	3.79206	0.4633	0	-		no IPS match
AllGFP_CLC_2050_trimmed_contig_982	leucine-rich repeat-containing protein 20-like isoform 1	776	20	2.03531e-23	0.7635	1	F:protein binding	-	IPR001611 (PFAM); G3DSA:3.80.10.10 (GENE3D), PTHR26343 (PANTHER), PTHR26343:SF21 (PANTHER), SignalP-NN(euk) (SIGNALP), SSF52058 (SUPERFAMILY)
AllGFP_CLC_2050_trimmed_contig_983	rap55	1594	20	5.68761e-27	0.734	8	C:microtubule associated complex; C:fusome; P:oocyte dorsal/ventral axis specification; P:microtubule cytoskeleton organization; P:actin cytoskeleton organization; P:ER to Golgi vesicle-mediated transport; C:ribonucleoprotein complex; C:endoplasmic reticulum	-	IPR019050 (PFAM); IPR025761 (PROFILE); IPR025762 (PROFILE); IPR025768 (PROFILE); PTHR13586 (PANTHER)
AllGFP_CLC_2050_trimmed_contig_984	cdk10 11	260	20	2.24363e-42	0.921	5	P:protein phosphorylation; F:ATP binding; F:protein serine/threonine kinase activity; P:cell division; P:serine family amino acid metabolic process	EC:2.7.11.0	IPR000719 (PFAM); IPR008271 (PROSITE); IPR011009 (SUPERFAMILY); G3DSA:1.10.510.10 (GENE3D), G3DSA:3.30.200.20 (GENE3D), PTHR24056 (PANTHER), PTHR24056:SF96 (PANTHER)
AllGFP_CLC_2050_trimmed_contig_985	phosphoglycerate kinase	1330	20	0	0.857	5	P:glycolysis; P:phosphorylation; F:phosphoglycerate kinase activity; P:gluconeogenesis; P:carbon utilization	EC:2.7.2.3	IPR001576 (PRINTS); IPR015824 (G3DSA:3.40.50.GENE3D); IPR015901 (G3DSA:3.40.50.GENE3D); IPR015911 (PROSITE)
AllGFP_CLC_2050_trimmed_contig_986	sugar permease	677	1	7.8821	0.46	5	C:integral to membrane; C:membrane; P:transport; C:plasma membrane; F:transporter activity		no IPS match
AllGFP_CLC_2050_trimmed_contig_987	hypothetical protein	875	2	2.94904	0.54	0	-		tmhmm (TMHMM)
AllGFP_CLC_2050_trimmed_contig_988	hypothetical protein BCH308197_B0013	950	1	6.52375	0.44	0	-		no IPS match
AllGFP_CLC_2050_trimmed_contig_989	malate mitochondrial	779	20	3.59349e-99	0.8595	17	P:oxaloacetate metabolic process; F:L-malate dehydrogenase activity; C:nucleolus; C:mitochondrial inner membrane; P:NADH metabolic process; F:protein self-association; P:malate metabolic process; F:malate dehydrogenase (NADP+) activity; P:internal protein amino acid acetylation; F:nucleotide binding; P:gluconeogenesis; C:mitochondrial matrix; C:plasma membrane; P:pyruvate metabolic process; P:red…	EC:1.1.1.37; EC:1.1.1.82	IPR001252 (PROSITE); IPR001557 (PANTHER); IPR010097 (PTHR11540:PANTHER); IPR015955 (G3DSA:3.90.110.GENE3D); IPR016040 (G3DSA:3.40.50.GENE3D); IPR022383 (PFAM)
AllGFP_CLC_2050_trimmed_contig_990	calpain-5	1383	20	0	0.7105	3	C:intracellular; P:proteolysis; F:calcium-dependent cysteine-type endopeptidase activity	-	IPR000169 (PROSITE); IPR001300 (PFAM); IPR022682 (PFAM); IPR022684 (PRINTS); G3DSA:2.60.120.380 (GENE3D), G3DSA:3.90.70.10 (GENE3D), PTHR10183 (PANTHER), PTHR10183:SF33 (PANTHER), SSF54001 (SUPERFAMILY)
AllGFP_CLC_2050_trimmed_contig_991	cytochrome c-like	805	1	2.71132e-07	0.73	2	F:electron carrier activity; F:heme binding	-	IPR002327 (PRINTS); G3DSA:1.10.760.10 (GENE3D), PTHR11961:SF0 (PANTHER)
AllGFP_CLC_2050_trimmed_contig_992	serine proteinase	315	4	1.09285	0.505	7	F:ubiquitin thiolesterase activity; P:ubiquitin-dependent protein catabolic process; P:proteolysis; F:serine-type endopeptidase activity; F:catalytic activity; F:peptidase activity; F:hydrolase activity		no IPS match
AllGFP_CLC_2050_trimmed_contig_993	serine proteinase	201	5	5.05212	0.582	5	P:proteolysis; F:serine-type endopeptidase activity; F:catalytic activity; F:peptidase activity; F:hydrolase activity		tmhmm (TMHMM)
AllGFP_CLC_2050_trimmed_contig_994	n-acetylgalactosaminyltransferase 7	1500	20	0	0.8505	6	F:polypeptide N-acetylgalactosaminyltransferase activity; C:Golgi stack; F:carbohydrate binding; P:oligosaccharide biosynthetic process; C:integral to membrane; P:O-glycan processing	EC:2.4.1.41	IPR000772 (PFAM); IPR001173 (PFAM); G3DSA:2.80.10.50 (GENE3D), G3DSA:3.90.550.10 (GENE3D), PTHR11675 (PANTHER), SSF53448 (SUPERFAMILY)
AllGFP_CLC_2050_trimmed_contig_995	tpa: zinc finger protein	476	20	2.27464e-13	0.4715	3	F:metal ion binding; F:zinc ion binding; C:intracellular		no IPS match
AllGFP_CLC_2050_trimmed_contig_996	---NA---	257	0			0	-		no IPS match
AllGFP_CLC_2050_trimmed_contig_997	---NA---	407	0			0	-		no IPS match
AllGFP_CLC_2050_trimmed_contig_998	---NA---	258	0			0	-		no IPS match
AllGFP_CLC_2050_trimmed_contig_999	chaperonin subunit 6a zeta	746	20	3.99807e-133	0.863	4	P:protein folding; C:cytoplasm; F:unfolded protein binding; F:ATP binding	-	IPR002423 (PANTHER); IPR012722 (PTHR11353:PANTHER); G3DSA:3.30.260.10 (GENE3D), G3DSA:3.50.7.10 (GENE3D), SSF52029 (SUPERFAMILY), SSF54849 (SUPERFAMILY)
AllGFP_CLC_2050_trimmed_contig_1000	---NA---	213	0			0	-		IPR018247 (PROSITE)
AllGFP_CLC_2050_trimmed_contig_1001	---NA---	378	0			0	-		no IPS match
AllGFP_CLC_2050_trimmed_contig_1002	---NA---	380	0			0	-		no IPS match
AllGFP_CLC_2050_trimmed_contig_1003	hypothetical protein TTHERM_00083810	310	1	0.897942	0.53	0	-		no IPS match
AllGFP_CLC_2050_trimmed_contig_1004	hypothetical protein TTHERM_00083810	319	1	0.721594	0.53	0	-		no IPS match
AllGFP_CLC_2050_trimmed_contig_1005	hypothetical protein HMPREF0733_10516	747	2	1.85121	0.55	0	-		SignalP-NN(euk) (SIGNALP), tmhmm (TMHMM)
AllGFP_CLC_2050_trimmed_contig_1006	---NA---	610	0			0	-		SignalP-NN(euk) (SIGNALP)
AllGFP_CLC_2050_trimmed_contig_1007	calcified cuticle protein isoform b	224	2	0.189274	0.57	0	-		SignalP-NN(euk) (SIGNALP), tmhmm (TMHMM)
AllGFP_CLC_2050_trimmed_contig_1008	---NA---	227	0			0	-		no IPS match
AllGFP_CLC_2050_trimmed_contig_1009	camp-responsive element-binding 2-like	657	20	9.18639e-42	0.7795	6	F:sequence-specific DNA binding transcription factor activity; F:sequence-specific DNA binding; F:protein dimerization activity; P:regulation of transcription, DNA-dependent; C:transcription factor complex;	-	IPR004827 (PFAM); G3DSA:1.20.5.170 (GENE3D), PTHR21051 (PANTHER)
AllGFP_CLC_2050_trimmed_contig_1010	---NA---	315	0			0	-		no IPS match
AllGFP_CLC_2050_trimmed_contig_1011	tubulin tyrosine ligase-like member 6	368	17	0.0494779	0.5665	9	P:protein polyglutamylation; F:tubulin binding; P:microtubule severing; ; F:ATP binding; P:protein modification process; P:microtubule bundle formation; F:protein binding; F:tubulin-tyrosine ligase activity		SignalP-NN(euk) (SIGNALP)
AllGFP_CLC_2050_trimmed_contig_1012	origin recognition complex subunit orc4	503	9	5.30382	0.4822	0	-		no IPS match
AllGFP_CLC_2050_trimmed_contig_1013	coronin-6 isoform 1	1419	20	1.65468e-94	0.6515	1	F:protein binding	-	IPR000008 (PFAM); IPR008973 (SUPERFAMILY); IPR015049 (PFAM); IPR015505 (PANTHER); IPR018029 (PROFILE); G3DSA:2.60.40.150 (GENE3D), SignalP-NN(euk) (SIGNALP), SSF101908 (SUPERFAMILY)
AllGFP_CLC_2050_trimmed_contig_1014	26s proteasome non-atpase regulatory subunit 8	3427	20	5.47805e-73	0.7695	17	P:protein polyubiquitination; C:nucleoplasm; P:regulation of cellular amino acid metabolic process; P:positive regulation of ubiquitin-protein ligase activity involved in mitotic cell cycle; P:regulation of apoptosis; P:gene expression; P:viral reproduction; P:negative regulation of ubiquitin-protein ligase activity involved in mitotic cell cycle; C:nucleolus; C:cytosol; P:antigen processing and …	-	IPR006746 (PANTHER); IPR019280 (PFAM)
AllGFP_CLC_2050_trimmed_contig_1015	viral protein tpx	394	3	0.667678	0.4933	4	F:metal ion binding; F:carboxyl- or carbamoyltransferase activity; F:zinc ion binding; P:protein carbamoylation		SignalP-NN(euk) (SIGNALP)
AllGFP_CLC_2050_trimmed_contig_1016	PREDICTED: hypothetical protein isoform 1	355	20	6.41776e-13	0.5965	3	F:molecular_function; P:biological_process; C:cellular_component		SignalP-NN(euk) (SIGNALP), tmhmm (TMHMM)
AllGFP_CLC_2050_trimmed_contig_1017	---NA---	767	0			0	-		no IPS match
AllGFP_CLC_2050_trimmed_contig_1018	golgin subfamily a member 4	610	20	1.90841e-06	0.495	3	P:protein targeting to Golgi; F:acid-amino acid ligase activity; F:metal ion binding		SignalP-NN(euk) (SIGNALP), tmhmm (TMHMM)
AllGFP_CLC_2050_trimmed_contig_1019	---NA---	248	0			0	-		no IPS match
AllGFP_CLC_2050_trimmed_contig_1020	zinc carboxypeptidase family protein	327	5	4.37459	0.546	13	C:integral to membrane; C:membrane; P:transport; C:plasma membrane; F:transporter activity; P:proteolysis; F:metallocarboxypeptidase activity; F:carboxypeptidase activity; F:zinc ion binding; P:intracellular signal transduction; P:cyclic nucleotide biosynthetic process; F:phosphorus-oxygen lyase activity; C:intracellular		no IPS match
AllGFP_CLC_2050_trimmed_contig_1021	low quality protein: protein pelota-like	1315	20	7.11537e-132	0.837	13	P:translation; P:meiotic nuclear envelope disassembly; P:protein folding; P:chromosome organization; P:compound eye morphogenesis; P:female germ-line stem cell division; P:spermatocyte division; P:mitosis; P:spindle assembly involved in male meiosis I; P:meiotic G2/MI transition; C:cytoplasm; C:nucleus; P:germ-line stem cell maintenance	-	IPR004405 (PANTHER); IPR005140 (PFAM); IPR005141 (PFAM)
AllGFP_CLC_2050_trimmed_contig_1022	PREDICTED: uncharacterized protein LOC100438052	785	9	1.10891	0.55	0	-		no IPS match
AllGFP_CLC_2050_trimmed_contig_1023	cell cycle control protein 50a-like	2372	20	3.1259e-104	0.673	2	C:membrane; C:integral to membrane		SignalP-NN(euk) (SIGNALP), tmhmm (TMHMM)
AllGFP_CLC_2050_trimmed_contig_1024	e3 sumo-protein ligase pli1-like	380	2	1.18484	0.51	4	P:proteolysis; F:serine-type endopeptidase activity; F:hydrolase activity; C:integral to membrane		no IPS match
AllGFP_CLC_2050_trimmed_contig_1025	hypothetical protein	408	2	3.56468	0.495	13	P:intracellular signal transduction; P:signal transduction via phosphorylation event; P:phosphorylation; C:membrane; F:ATP binding; P:signal transduction; P:two-component signal transduction system (phosphorelay); P:regulation of transcription, DNA-dependent; C:intracellular; F:signal transducer activity; F:two-component response regulator activity; F:two-component sensor activity; F:transferase …		tmhmm (TMHMM)
AllGFP_CLC_2050_trimmed_contig_1026	dual specificity protein phosphatase 10-like	1643	20	4.53568e-74	0.6785	9	F:protein tyrosine/serine/threonine phosphatase activity; F:MAP kinase phosphatase activity; P:negative regulation of stress-activated MAPK cascade; C:Golgi apparatus; C:nucleolus; P:regulation of immune response; P:inactivation of MAPK activity; P:protein dephosphorylation; P:regulation of JNK cascade	-	SignalP-NN(euk) (SIGNALP), tmhmm (TMHMM)
AllGFP_CLC_2050_trimmed_contig_1027	peptidase c25 gingipain	516	3	3.27833	0.4733	11	P:proteolysis; F:cysteine-type peptidase activity; F:cysteine-type endopeptidase activity; F:kinase activity; F:ATP binding; F:protein kinase activity; P:phosphorylation; F:nucleotide binding; P:protein phosphorylation; F:transferase activity, transferring phosphorus-containing groups; F:protein serine/threonine kinase activity		SignalP-NN(euk) (SIGNALP)
AllGFP_CLC_2050_trimmed_contig_1028	anthranilate synthase beta subunit	420	1	4.19944	0.46	1	P:metabolic process		no IPS match
AllGFP_CLC_2050_trimmed_contig_1029	dual specificty	4044	20	2.83291e-42	0.6345	6	P:protein dephosphorylation; P:negative regulation of MAPKKK cascade; P:positive regulation of biological process; P:negative regulation of immune system process; F:protein tyrosine/serine/threonine phosphatase activity; C:cytoplasm	-	no IPS match
AllGFP_CLC_2050_trimmed_contig_1030	PREDICTED: hypothetical protein LOC100632262	1117	1	9.53655	0.49	0	-		no IPS match
AllGFP_CLC_2050_trimmed_contig_1031	serine threonine-protein kinase mtor	1697	20	0	0.812	57	P:epidermal growth factor receptor signaling pathway; C:neuronal cell body; P:regulation of Rac GTPase activity; P:positive regulation of transcription from RNA polymerase III promoter; P:protein catabolic process; C:mTOR-FKBP12-rapamycin complex; P:protein autophosphorylation; C:TORC1 complex; P:positive regulation of peptidyl-tyrosine phosphorylation; P:ruffle organization; C:mitochondrial oute…	EC:2.7.11.0	IPR000403 (PFAM); IPR009076 (PFAM); IPR011009 (SUPERFAMILY); IPR018936 (PROSITE); IPR026683 (PTHR11139:PANTHER); G3DSA:1.20.120.150 (GENE3D), G3DSA:3.30.1010.10 (GENE3D), PTHR11139 (PANTHER)
AllGFP_CLC_2050_trimmed_contig_1032	---NA---	244	0			0	-		no IPS match
AllGFP_CLC_2050_trimmed_contig_1033	abc substrate binding phosphate	439	1	7.67114	0.46	3	P:phosphate transmembrane transport; F:phosphate binding; C:ATP-binding cassette (ABC) transporter complex		no IPS match
AllGFP_CLC_2050_trimmed_contig_1034	---NA---	965	0			0	-		SignalP-NN(euk) (SIGNALP), tmhmm (TMHMM)
AllGFP_CLC_2050_trimmed_contig_1035	---NA---	288	0			0	-		no IPS match
AllGFP_CLC_2050_trimmed_contig_1036	---NA---	284	0			0	-		no IPS match
AllGFP_CLC_2050_trimmed_contig_1037	60s acidic ribosomal protein p2-like	381	20	1.48779e-19	0.79	10	P:translational initiation; P:viral transcription; F:RNA binding; F:structural constituent of ribosome; P:translational elongation; P:translational termination; P:SRP-dependent cotranslational protein targeting to membrane; C:cytosolic large ribosomal subunit; P:nuclear-transcribed mRNA catabolic process, nonsense-mediated decay; P:ribosome biogenesis	-	IPR001813 (PFAM); PTHR21141 (PANTHER)
AllGFP_CLC_2050_trimmed_contig_1038	cytochrome oxidase subunit partial	235	7	2.10999	0.4714	5	F:ATP binding; F:protein kinase activity; P:protein phosphorylation; F:transferase activity, transferring phosphorus-containing groups; C:mitochondrion		no IPS match
AllGFP_CLC_2050_trimmed_contig_1039	dual specificity phosphatase	719	20	9.1516e-27	0.7395	2	F:protein tyrosine/serine/threonine phosphatase activity; P:peptidyl-tyrosine dephosphorylation	-	no IPS match
AllGFP_CLC_2050_trimmed_contig_1040	abc transporter atp-binding protein	344	5	0.157093	0.506	6	F:ATPase activity; F:ATP binding; F:nucleotide binding; F:nucleoside-triphosphatase activity; P:ATP catabolic process; F:hydrolase activity		SignalP-NN(euk) (SIGNALP), tmhmm (TMHMM)
AllGFP_CLC_2050_trimmed_contig_1041	aaa atpase central domain protein	209	9	2.28878	0.5689	9	F:ATP binding; F:nucleotide binding; F:nucleoside-triphosphatase activity; P:cellular protein metabolic process; F:hydrolase activity; F:microtubule-severing ATPase activity; F:metal ion binding; F:nucleic acid binding; F:zinc ion binding		no IPS match
AllGFP_CLC_2050_trimmed_contig_1042	proprotein convertase subtilisin kexin type 4	367	20	2.82739e-07	0.66	2	F:serine-type endopeptidase activity; P:proteolysis	EC:3.4.21.0	IPR000209 (G3DSA:3.40.50.GENE3D); IPR015500 (PANTHER); PTHR10795:SF152 (PANTHER), SignalP-NN(euk) (SIGNALP)
AllGFP_CLC_2050_trimmed_contig_1043	---NA---	1203	0			0	-		SignalP-NN(euk) (SIGNALP)
AllGFP_CLC_2050_trimmed_contig_1044	centrosome-associated protein cep250	733	20	0.000711924	0.582	2	F:actin binding; C:centriole		no IPS match
AllGFP_CLC_2050_trimmed_contig_1045	uncharacterized wd repeat-containing protein alr3466-like	362	8	1.04557	0.4763	9	C:ubiquitin ligase complex; P:protein ubiquitination; F:ubiquitin-protein ligase activity; P:regulation of catalytic activity; F:phosphatase activity; P:dephosphorylation; C:cytoplasm; F:enzyme regulator activity; F:protein binding		no IPS match
AllGFP_CLC_2050_trimmed_contig_1046	cna protein b-type domain protein	233	1	1.32399	0.62	0	-		SignalP-NN(euk) (SIGNALP)
AllGFP_CLC_2050_trimmed_contig_1047	e3 ubiquitin-protein ligase huwe1	3184	20	0	0.913	11	C:nucleolus; P:protein polyubiquitination; P:base-excision repair; P:histone ubiquitination; P:protein monoubiquitination; F:DNA binding; F:ubiquitin-protein ligase activity; P:protein ubiquitination involved in ubiquitin-dependent protein catabolic process; P:cell differentiation; F:protein binding; C:cytoplasm	EC:6.3.2.19	IPR000569 (PROFILE); PTHR11254 (PANTHER), PTHR11254:SF67 (PANTHER)
AllGFP_CLC_2050_trimmed_contig_1048	---NA---	290	0			0	-		SignalP-NN(euk) (SIGNALP)
AllGFP_CLC_2050_trimmed_contig_1049	---NA---	1662	0			0	-		SignalP-NN(euk) (SIGNALP), tmhmm (TMHMM)
AllGFP_CLC_2050_trimmed_contig_1050	polysaccharide biosynthesis protein	341	5	1.57352	0.568	6	P:biosynthetic process; F:nucleotide binding; P:protein glycosylation; F:transferase activity; C:Golgi membrane; F:acetylglucosaminyltransferase activity		no IPS match
AllGFP_CLC_2050_trimmed_contig_1051	isoform c	2301	20	2.6923e-14	0.4445	0	-		tmhmm (TMHMM)
AllGFP_CLC_2050_trimmed_contig_1052	spectrin beta brain 4	358	20	1.93643e-45	0.7625	16	P:wound healing; F:microtubule binding; P:cytokinesis; C:adherens junction; P:plasma membrane organization; F:phospholipid binding; C:spectrin; C:apicolateral plasma membrane; F:actin binding; P:endocytosis; P:zonula adherens assembly; C:apical plasma membrane; P:ovarian follicle cell development; C:actin filament bundle; F:hydrolase activity; C:tubulin complex	-	IPR002017 (PFAM); IPR018159 (SMART); G3DSA:1.20.58.60 (GENE3D), PTHR11915 (PANTHER), PTHR11915:SF82 (PANTHER), SSF46966 (SUPERFAMILY)
AllGFP_CLC_2050_trimmed_contig_1053	hypothetical glycine-rich protein	830	6	3.0066	0.4867	0	-		no IPS match
AllGFP_CLC_2050_trimmed_contig_1054	ethanolamine-phosphate cytidylyltransferase	2162	20	0	0.868	3	F:ethanolamine-phosphate cytidylyltransferase activity; P:biosynthetic process; P:glycerolipid metabolic process	EC:2.7.7.14	SignalP-NN(euk) (SIGNALP)
AllGFP_CLC_2050_trimmed_contig_1055	serine-arginine protein 55	829	20	6.74057e-36	0.91	16	F:protein tyrosine/serine/threonine phosphatase activity; C:omega speckle; C:polytene chromosome; F:protein binding; F:protein tyrosine phosphatase activity; F:nucleotide binding; P:regulation of alternative nuclear mRNA splicing, via spliceosome; P:compound eye morphogenesis; P:mRNA splice site selection; C:precatalytic spliceosome; C:catalytic step 2 spliceosome; P:peptidyl-tyrosine dephosphory…	EC:3.1.3.48	IPR000504 (PFAM); IPR012677 (G3DSA:3.30.70.GENE3D); PTHR10548 (PANTHER), SSF54928 (SUPERFAMILY)
AllGFP_CLC_2050_trimmed_contig_1056	solute carrier family 22 member 8	474	20	1.44668e-21	0.669	5	C:basolateral plasma membrane; F:inorganic anion exchanger activity; P:transmembrane transport; P:chloride transport; P:bicarbonate transport	-	IPR016196 (SUPERFAMILY); G3DSA:1.20.1250.20 (GENE3D), PTHR24064 (PANTHER), SignalP-NN(euk) (SIGNALP), tmhmm (TMHMM)
AllGFP_CLC_2050_trimmed_contig_1057	unc- partial	815	12	0.456758	0.4808	20	C:integral to membrane; P:metabolic process; F:catalytic activity; F:sulfuric ester hydrolase activity; F:metal ion binding; C:chromosome; C:nucleosome; P:nucleosome assembly; F:protein heterodimerization activity; C:nucleus; F:DNA binding; F:ribonuclease D activity; P:cellular metabolic process; P:tRNA processing; F:hydrolase activity; F:nucleic acid binding; F:nucleotide binding; C:intracellula…		SignalP-NN(euk) (SIGNALP)
AllGFP_CLC_2050_trimmed_contig_1058	t-complex protein 1 subunit beta	626	20	5.53353e-113	0.8665	16	C:microtubule associated complex; ; P:melanosome transport; P:protein folding; C:microtubule; P:neurogenesis; P:centrosome duplication; C:chaperonin-containing T-complex; P:cytoplasmic microtubule organization; P:mitotic spindle organization; F:ATP binding; P:Kupffer's vesicle development; F:unfolded protein binding; P:chaperone-mediated protein complex assembly; C:lipid particle; C:nucleus	-	IPR002423 (PANTHER); IPR012716 (PTHR11353:PANTHER); G3DSA:1.10.560.10 (GENE3D), G3DSA:3.50.7.10 (GENE3D), SSF52029 (SUPERFAMILY)
AllGFP_CLC_2050_trimmed_contig_1059	nadh dehydrogenase subunit 4	212	20	6.52664e-20	0.723	8	P:mitochondrial electron transport, NADH to ubiquinone; C:respiratory chain; F:NADH dehydrogenase (ubiquinone) activity; C:integral to membrane; C:mitochondrial membrane; P:ubiquinone biosynthetic process; P:sodium ion transport; P:proton transport	EC:1.6.5.3	IPR000260 (PFAM); SignalP-NN(euk) (SIGNALP), tmhmm (TMHMM)
AllGFP_CLC_2050_trimmed_contig_1060	nadh dehydrogenase subunit 4	226	20	1.32347e-13	0.8505	8	P:mitochondrial electron transport, NADH to ubiquinone; C:respiratory chain; F:NADH dehydrogenase (ubiquinone) activity; C:integral to membrane; C:mitochondrial membrane; P:ubiquinone biosynthetic process; P:sodium ion transport; P:proton transport	EC:1.6.5.3	SignalP-NN(euk) (SIGNALP), tmhmm (TMHMM)
AllGFP_CLC_2050_trimmed_contig_1061	nadh dehydrogenase subunit 4	227	20	2.55205e-16	0.8445	8	P:mitochondrial electron transport, NADH to ubiquinone; C:respiratory chain; F:NADH dehydrogenase (ubiquinone) activity; C:integral to membrane; C:mitochondrial membrane; P:ubiquinone biosynthetic process; P:sodium ion transport; P:proton transport	EC:1.6.5.3	no IPS match
AllGFP_CLC_2050_trimmed_contig_1062	melanoma antigen preferentially expressed in tumors	222	4	2.02608	0.525	13	F:retinoic acid receptor binding; P:negative regulation of apoptosis; C:nucleus; P:apoptosis; P:negative regulation of transcription, DNA-dependent; P:cell differentiation; P:negative regulation of cell differentiation; P:negative regulation of retinoic acid receptor signaling pathway; F:protein binding; P:regulation of growth; P:transcription, DNA-dependent; C:plasma membrane; P:positive regulat…		no IPS match
AllGFP_CLC_2050_trimmed_contig_1063	msha biogenesis protein	415	1	9.06053	0.59	0	-		no IPS match
AllGFP_CLC_2050_trimmed_contig_1064	immunoglobulin heavy chain variable region	446	20	0.0454633	0.457	24	P:regulation of transcription, DNA-dependent; F:sequence-specific DNA binding; C:nucleus; F:sequence-specific DNA binding transcription factor activity; F:DNA binding; F:metal ion binding; F:zinc ion binding; F:chitin binding; P:chitin metabolic process; C:extracellular region; P:intracellular signal transduction; P:cyclic nucleotide biosynthetic process; F:phosphorus-oxygen lyase activity; C:int…		SignalP-NN(euk) (SIGNALP)
AllGFP_CLC_2050_trimmed_contig_1065	acyltransferase 3	707	10	2.58373	0.5	21	P:proteolysis; F:peptidase activity; P:biosynthetic process; P:regulation of transcription, DNA-dependent; P:transcription, DNA-dependent; F:catalytic activity; F:pyridoxal phosphate binding; C:intracellular; F:sequence-specific DNA binding transcription factor activity; F:DNA binding; F:ATP binding; F:protein kinase activity; P:protein phosphorylation; F:transferase activity, transferring phosph…		no IPS match
AllGFP_CLC_2050_trimmed_contig_1066	cuticle proprotein	733	20	1.19935e-47	0.5735	1	F:structural constituent of cuticle		no IPS match
AllGFP_CLC_2050_trimmed_contig_1067	atp-dependent clp proteinase	265	6	7.25391	0.5217	2	F:ATP binding; F:inositol pentakisphosphate 2-kinase activity		no IPS match
AllGFP_CLC_2050_trimmed_contig_1068	ras suppressor protein 1	840	20	2.11545e-85	0.812	4	C:cytosol; P:cell junction assembly; P:signal transduction; F:protein binding	-	IPR001611 (PFAM); IPR003591 (SMART); IPR025875 (PFAM); G3DSA:3.80.10.10 (GENE3D), PTHR23155 (PANTHER), SSF52058 (SUPERFAMILY)
AllGFP_CLC_2050_trimmed_contig_1069	monocarboxylate transporter 12-like	273	20	7.54798e-05	0.5295	2	C:integral to membrane; P:transmembrane transport		IPR016196 (SUPERFAMILY); G3DSA:1.20.1250.20 (GENE3D), PTHR11360 (PANTHER), SignalP-NN(euk) (SIGNALP), tmhmm (TMHMM)
AllGFP_CLC_2050_trimmed_contig_1070	sugar ribokinase family	389	2	2.19492	0.495	8	F:N-acetyltransferase activity; F:kinase activity; P:phosphorylation; F:transferase activity; P:D-ribose metabolic process; F:phosphotransferase activity, alcohol group as acceptor; F:ribokinase activity; F:fructokinase activity		SignalP-NN(euk) (SIGNALP)
AllGFP_CLC_2050_trimmed_contig_1071	transcription initiation factor tfiid subunit 3	1132	20	5.59243e-52	0.727	5	P:cellular protein metabolic process; F:nucleic acid binding; P:cell cycle; F:metal ion binding; F:protein heterodimerization activity	-	no IPS match
AllGFP_CLC_2050_trimmed_contig_1072	acriflavin resistance protein	297	7	3.8789	0.5314	6	F:molecular_function; P:biological_process; C:cellular_component; C:membrane; P:transport; F:transporter activity		no IPS match
AllGFP_CLC_2050_trimmed_contig_1073	phosducin-like protein 3	255	20	4.13514e-20	0.708	2	C:cytoplasm; F:protein binding	-	IPR012336 (G3DSA:3.40.30.GENE3D); PTHR21148 (PANTHER), PTHR21148:SF1 (PANTHER)
AllGFP_CLC_2050_trimmed_contig_1074	polycomb group protein asxl2	863	20	1.07669	0.405	20	P:proteolysis; F:serine-type endopeptidase activity; F:serine-type peptidase activity; F:hydrolase activity; F:catalytic activity; F:peptidase activity; P:cortical protein anchoring; C:cell cortex; F:phospholipid binding; F:nucleic acid binding; F:zinc ion binding; C:intracellular; F:metal ion binding; P:positive regulation of transcription from RNA polymerase II promoter; P:transcription, DNA-de…		no IPS match
AllGFP_CLC_2050_trimmed_contig_1075	---NA---	2452	0			0	-		no IPS match
AllGFP_CLC_2050_trimmed_contig_1076	mediator of rna polymerase ii transcription subunit 23	1987	20	2.5558e-70	0.6605	3	C:nucleoplasm part; P:transcription, DNA-dependent; C:protein complex	-	IPR021629 (PFAM); PTHR12691 (PANTHER), PTHR12691:SF4 (PANTHER)
AllGFP_CLC_2050_trimmed_contig_1077	shisa homolog 4 (xenopus laevis)	626	20	0.267386	0.468	2	C:integral to membrane; C:membrane		no IPS match
AllGFP_CLC_2050_trimmed_contig_1078	rala-binding protein 1	652	20	5.45962e-33	0.6115	11	P:transport; P:positive regulation of Cdc42 GTPase activity; C:membrane; F:Rac GTPase activator activity; P:gastrulation with mouth forming second; C:cytoplasm; P:actin cytoskeleton organization; F:Ral GTPase binding; F:ATPase activity, coupled to movement of substances; F:Rac GTPase binding; P:ATP catabolic process	-	no IPS match
AllGFP_CLC_2050_trimmed_contig_1079	hypothetical protein HMPREF9144_1765	264	1	8.7668	0.53	0	-		no IPS match
AllGFP_CLC_2050_trimmed_contig_1080	membrane protein	316	12	0.0166022	0.525	3	F:hydrolase activity, acting on ester bonds; P:oxidation-reduction process; F:oxidoreductase activity		no IPS match
AllGFP_CLC_2050_trimmed_contig_1081	phage integrase family protein	229	1	0.568769	0.63	0	-		no IPS match
AllGFP_CLC_2050_trimmed_contig_1082	longitudinals lacking	737	20	2.40672e-10	0.642	2	F:metal ion binding; C:intracellular	-	SignalP-NN(euk) (SIGNALP)
AllGFP_CLC_2050_trimmed_contig_1083	zinc finger protein 330 homolog	260	20	3.19971e-36	0.8675	4	C:chromosome, centromeric region; C:nucleolus; C:midbody; F:zinc ion binding	-	IPR010531 (PANTHER)
AllGFP_CLC_2050_trimmed_contig_1084	zinc finger protein 330	201	20	4.28148e-35	0.8525	4	C:chromosome, centromeric region; C:nucleolus; C:midbody; F:zinc ion binding	-	IPR010531 (PANTHER)
AllGFP_CLC_2050_trimmed_contig_1085	sugar transport protein	455	1	8.92983	0.5	2	P:carbohydrate transport; C:plasma membrane		no IPS match
AllGFP_CLC_2050_trimmed_contig_1086	phosphoglucose isomerase	1046	20	6.94122e-89	0.861	7	C:cytoplasm; P:gluconeogenesis; F:glucose-6-phosphate isomerase activity; P:glycolysis; P:starch metabolic process; P:sucrose metabolic process; P:pentose-phosphate shunt	EC:5.3.1.9	IPR001672 (PANTHER); G3DSA:3.40.50.10490 (GENE3D), PTHR11469:SF0 (PANTHER), SSF53697 (SUPERFAMILY)
AllGFP_CLC_2050_trimmed_contig_1087	muscle-specific protein isoform g	6208	20	0	0.506	9	P:tissue development; C:organelle part; P:establishment of localization in cell; C:integral to membrane; P:actin cytoskeleton organization; C:intracellular non-membrane-bounded organelle; P:ovarian nurse cell to oocyte transport; C:cytoplasmic part; F:actin binding	-	IPR002017 (PFAM); IPR012315 (PFAM); IPR018159 (SMART); G3DSA:1.20.58.60 (GENE3D), PTHR11915 (PANTHER), PTHR11915:SF15 (PANTHER), SSF46966 (SUPERFAMILY)
AllGFP_CLC_2050_trimmed_contig_1088	hypothetical protein Strvi_0118	425	1	5.37325	0.48	0	-		no IPS match
AllGFP_CLC_2050_trimmed_contig_1089	cxxc-rich protein	378	13	0.232959	0.5308	19	F:metal ion binding; F:transferase activity; P:phosphorylation; F:protein serine/threonine kinase activity; F:protein kinase activity; F:hydrolase activity; P:protein phosphorylation; F:nucleotide binding; P:MAPKKK cascade; F:ATP binding; F:kinase activity; F:MAP kinase kinase kinase activity; P:activation of MAPKK activity; F:transferase activity, transferring phosphorus-containing groups; P:pro…		no IPS match
AllGFP_CLC_2050_trimmed_contig_1090	e3 ubiquitin-protein ligase hectd1-like	1684	20	0	0.705	5	F:ubiquitin-protein ligase activity; P:protein ubiquitination involved in ubiquitin-dependent protein catabolic process; F:protein binding; C:cytoplasm; C:nucleus	EC:6.3.2.19	SignalP-NN(euk) (SIGNALP)
AllGFP_CLC_2050_trimmed_contig_1091	polyadenylation factor	609	20	8.61858e-16	0.53	1	F:protein binding	-	IPR001680 (PFAM); IPR011047 (SUPERFAMILY); IPR015943 (G3DSA:2.130.10.GENE3D); IPR017986 (PROFILE); IPR019775 (PROSITE); PTHR22844 (PANTHER)
AllGFP_CLC_2050_trimmed_contig_1092	high density lipoprotein binding isoform cra_d	513	20	2.94368e-55	0.787	4	C:cytoplasm; F:RNA binding; P:transport; P:steroid metabolic process	-	IPR004087 (SMART); IPR004088 (PFAM); G3DSA:3.30.1370.10 (GENE3D), PTHR10627 (PANTHER), PTHR10627:SF9 (PANTHER), SSF54791 (SUPERFAMILY)
AllGFP_CLC_2050_trimmed_contig_1093	hCG2005277	280	1	7.12813	0.48	0	-		no IPS match
AllGFP_CLC_2050_trimmed_contig_1094	ubiquitin carboxyl-terminal hydrolase 10	652	20	9.09203e-75	0.6815	9	C:intracellular membrane-bounded organelle; F:cysteine-type peptidase activity; F:protein binding; P:regulation of cellular process; C:cytoplasm; P:autophagy; P:response to DNA damage stimulus; F:ubiquitin thiolesterase activity; P:ubiquitin-dependent protein catabolic process	EC:3.1.2.15	IPR001394 (PFAM); IPR018200 (PROSITE); PTHR24006 (PANTHER), PTHR24006:SF60 (PANTHER), SSF54001 (SUPERFAMILY)
AllGFP_CLC_2050_trimmed_contig_1095	protein tyrosine receptor f polypeptide interacting protein alpha 1	794	4	2.29585	0.505	5	F:nucleic acid binding; F:zinc ion binding; C:intracellular; F:DNA binding; C:nucleus		no IPS match
AllGFP_CLC_2050_trimmed_contig_1096	sporulation domain-containing protein	287	20	0.00083699	0.452	32	F:actin binding; P:protein transport; P:protein modification process; F:nucleic acid binding; F:zinc ion binding; C:intracellular; P:proteolysis; F:hydrolase activity; F:cysteine-type peptidase activity; F:peptidase activity; F:ubiquitin thiolesterase activity; P:ubiquitin-dependent protein catabolic process; F:protein kinase binding; F:ion channel activity; F:voltage-gated calcium channel activi…		no IPS match
AllGFP_CLC_2050_trimmed_contig_1097	ankyrin unc44	1309	20	0	0.8795	10	P:lipoprotein metabolic process; F:phospholipase A2 activity; C:mitochondrial inner membrane; F:lipid binding; P:lipid transport; P:signal transduction; F:oxidoreductase activity, acting on NADH or NADPH; C:extracellular region; P:electron transport chain; P:phospholipid catabolic process	EC:3.1.1.4	IPR000906 (PFAM); PTHR24123 (PANTHER), PTHR24123:SF0 (PANTHER)
AllGFP_CLC_2050_trimmed_contig_1098	protein isoform b-like	1437	20	1.19101e-47	0.452	2	F:metal ion binding; F:zinc ion binding		G3DSA:2.170.270.10 (GENE3D), PTHR12197 (PANTHER), PTHR12197:SF84 (PANTHER), SSF82199 (SUPERFAMILY)
AllGFP_CLC_2050_trimmed_contig_1099	protein phosphatase 1b-like	512	20	2.82879e-67	0.8075	5	P:protein dephosphorylation; F:protein serine/threonine phosphatase activity; F:manganese ion binding; F:magnesium ion binding; C:protein serine/threonine phosphatase complex	-	tmhmm (TMHMM)
AllGFP_CLC_2050_trimmed_contig_1100	---NA---	214	0			0	-		no IPS match
AllGFP_CLC_2050_trimmed_contig_1101	atp synthase delta mitochondrial	1052	20	8.51066e-47	0.876	5	C:proton-transporting ATP synthase complex, catalytic core F(1); F:hydrogen ion transporting ATP synthase activity, rotational mechanism; P:ATP synthesis coupled proton transport; F:proton-transporting ATPase activity, rotational mechanism; P:oxidative phosphorylation	-	IPR001469 (PANTHER); IPR020546 (PRODOM); IPR020547 (SUPERFAMILY); G3DSA:1.20.5.440 (GENE3D)
AllGFP_CLC_2050_trimmed_contig_1102	hypothetical protein STEHIDRAFT_113332	482	1	8.58891	0.47	0	-		SignalP-NN(euk) (SIGNALP), tmhmm (TMHMM)
AllGFP_CLC_2050_trimmed_contig_1103	heat shock protein	2847	20	2.19777e-48	0.5775	2	P:response to stress; F:structural constituent of eye lens		IPR001436 (PRINTS); IPR002068 (PFAM); IPR008978 (SUPERFAMILY); G3DSA:2.60.40.790 (GENE3D), PTHR11527 (PANTHER), PTHR11527:SF32 (PANTHER)
AllGFP_CLC_2050_trimmed_contig_1104	cell division cycle 2-like protein kinase 5	1503	20	4.15537e-177	0.838	6	P:protein phosphorylation; F:ATP binding; F:protein serine/threonine kinase activity; P:cell division; P:serine family amino acid metabolic process; F:protein tyrosine kinase activity	EC:2.7.11.0; EC:2.7.10.0	IPR000719 (PFAM); IPR002290 (SMART); IPR008271 (PROSITE); IPR011009 (SUPERFAMILY); IPR020635 (SMART); G3DSA:1.10.510.10 (GENE3D), G3DSA:3.30.200.20 (GENE3D), PTHR24056 (PANTHER), PTHR24056:SF39 (PANTHER)
AllGFP_CLC_2050_trimmed_contig_1105	---NA---	361	0			0	-		no IPS match
AllGFP_CLC_2050_trimmed_contig_1106	sel1l protein	293	20	8.5925e-24	0.755	4	P:response to endoplasmic reticulum stress; C:endoplasmic reticulum; C:membrane part; F:protein binding	-	IPR006597 (PFAM); IPR011990 (G3DSA:1.25.40.GENE3D); PTHR11102 (PANTHER), PTHR11102:SF26 (PANTHER), SSF81901 (SUPERFAMILY)
AllGFP_CLC_2050_trimmed_contig_1107	abc transporter	721	4	5.85143	0.4725	16	F:metal ion binding; F:heme binding; F:acid-amino acid ligase activity; P:protein ubiquitination; F:ubiquitin-protein ligase activity; P:protein modification process; C:intracellular; F:ionotropic glutamate receptor activity; F:extracellular-glutamate-gated ion channel activity; C:membrane; P:ionotropic glutamate receptor signaling pathway; F:ATPase activity; F:ATP binding; F:nucleotide binding; …		no IPS match
AllGFP_CLC_2050_trimmed_contig_1108	thiamin pyrophosphokinase	735	20	3.57362e-72	0.707	1	F:hydrolase activity	-	IPR000086 (PFAM); IPR015797 (G3DSA:3.90.79.GENE3D); PTHR13622 (PANTHER), PTHR13622:SF2 (PANTHER)
AllGFP_CLC_2050_trimmed_contig_1109	dynein heavy chain	327	2	7.55112	0.52	0	-		no IPS match
AllGFP_CLC_2050_trimmed_contig_1110	transport and golgi organization isoform a	2203	20	2.11052e-62	0.5145	3	C:intracellular membrane-bounded organelle; C:cytoplasmic part; P:cellular process	-	G3DSA:1.20.5.340 (GENE3D), PTHR23158 (PANTHER), SignalP-NN(euk) (SIGNALP), tmhmm (TMHMM)
AllGFP_CLC_2050_trimmed_contig_1111	fas apoptotic inhibitory molecule 2	1388	20	3.17884e-52	0.711	1	C:membrane	-	no IPS match
AllGFP_CLC_2050_trimmed_contig_1112	ubiquitin carboxyl-terminal hydrolase 34-like	495	12	0.0242487	0.4542	5	P:DNA integration; P:DNA recombination; F:DNA binding; F:metal ion binding; F:zinc ion binding		no IPS match
AllGFP_CLC_2050_trimmed_contig_1113	cap-specific mrna (nucleoside-2 -o-)-methyltransferase 1-like	271	20	8.42902e-28	0.718	6	; P:mRNA metabolic process; P:methylation; ; C:intracellular part; F:methyltransferase activity	EC:2.1.1.0	IPR002877 (PFAM); G3DSA:3.40.50.150 (GENE3D), PTHR16121 (PANTHER), PTHR16121:SF0 (PANTHER)
AllGFP_CLC_2050_trimmed_contig_1114	tropomodulin-like isoform 1	1040	20	3.13005e-115	0.7815	6	C:cytoskeleton; C:fusome; F:actin binding; P:cytoskeleton organization; F:tropomyosin binding; P:imaginal disc-derived wing morphogenesis	-	IPR003590 (SMART); IPR004934 (PANTHER); G3DSA:3.80.10.10 (GENE3D), PTHR10901:SF6 (PANTHER), SSF52047 (SUPERFAMILY)
AllGFP_CLC_2050_trimmed_contig_1115	nuclease harbi1-like	423	20	7.85361e-33	0.606	1	F:DNA binding		IPR026103 (PANTHER); IPR026244 (PRINTS); PF13359 (PFAM)
AllGFP_CLC_2050_trimmed_contig_1116	uracil-dna glycosylase	1196	8	0.0731765	0.525	12	F:RNA binding; P:RNA-dependent DNA replication; F:RNA-directed DNA polymerase activity; F:hydrolase activity; P:response to DNA damage stimulus; C:cytoplasm; P:base-excision repair; P:DNA repair; F:uracil DNA N-glycosylase activity; P:metabolic process; F:hydrolase activity, hydrolyzing N-glycosyl compounds; F:hydrolase activity, acting on glycosyl bonds		no IPS match
AllGFP_CLC_2050_trimmed_contig_1117	---NA---	963	0			0	-		no IPS match
AllGFP_CLC_2050_trimmed_contig_1118	---NA---	638	0			0	-		no IPS match
AllGFP_CLC_2050_trimmed_contig_1119	#NAME?	442	20	0.0264444	0.4475	44	C:membrane; C:outer membrane-bounded periplasmic space; P:protein transport; F:protein transporter activity; F:helicase activity; F:nucleic acid binding; F:ATP binding; F:chromatin binding; F:DNA binding; C:peptidoglycan-based cell wall; P:peptidoglycan-based cell wall biogenesis; F:penicillin binding; P:response to antibiotic; F:transferase activity, transferring pentosyl groups; F:catalytic act…		no IPS match
AllGFP_CLC_2050_trimmed_contig_1120	hypothetical protein	328	1	9.56951	0.53	8	C:dynein complex; F:ATPase activity; F:ATP binding; F:nucleotide binding; F:microtubule motor activity; F:nucleoside-triphosphatase activity; P:microtubule-based movement; P:ATP catabolic process		SignalP-NN(euk) (SIGNALP)
AllGFP_CLC_2050_trimmed_contig_1121	kinesin family protein	595	20	0.000151317	0.489	28	F:hydrolase activity, hydrolyzing O-glycosyl compounds; F:carbohydrate binding; P:cell adhesion; P:carbohydrate metabolic process; F:catalytic activity; P:polysaccharide catabolic process; F:ATP binding; F:nucleotide binding; F:microtubule motor activity; P:microtubule-based movement; C:microtubule; C:intermediate filament; F:structural molecule activity; C:chromosome; P:DNA recombination; F:DNA …		no IPS match
AllGFP_CLC_2050_trimmed_contig_1122	merozoite surface protein 3b	330	20	5.72062e-05	0.534	22	F:hydrolase activity, hydrolyzing O-glycosyl compounds; F:carbohydrate binding; P:cell adhesion; P:carbohydrate metabolic process; F:catalytic activity; P:polysaccharide catabolic process; F:ATP binding; P:DNA repair; P:nucleic acid phosphodiester bond hydrolysis; F:zinc ion binding; F:nuclease activity; C:intermediate filament; F:structural molecule activity; C:smooth muscle contractile fiber; F…		no IPS match
AllGFP_CLC_2050_trimmed_contig_1123	hypothetical protein CC1G_03494	242	7	3.25468	0.5043	10	P:regulation of transcription, DNA-dependent; P:transcription, DNA-dependent; C:nucleus; F:sequence-specific DNA binding transcription factor activity; F:DNA binding; F:molecular_function; P:biological_process; C:cellular_component; P:lipid transport; F:lipid transporter activity		no IPS match
AllGFP_CLC_2050_trimmed_contig_1124	hypothetical protein TPHA_0H01080	333	1	9.27876	0.54	0	-		no IPS match
AllGFP_CLC_2050_trimmed_contig_1125	aconitate mitochondrial-like	1735	20	0	0.8805	8	F:iron ion binding; P:tricarboxylic acid cycle; F:4 iron, 4 sulfur cluster binding; C:nucleus; C:mitochondrion; F:citrate hydro-lyase (cis-aconitate-forming) activity; F:isocitrate hydro-lyase (cis-aconitate-forming) activity; F:aconitate hydratase activity	EC:4.2.1.3	IPR000573 (PFAM); IPR001030 (PRINTS); IPR006248 (PTHR11670:PANTHER); IPR015928 (G3DSA:3.20.19.GENE3D); IPR015931 (G3DSA:3.30.499.GENE3D); IPR015932 (G3DSA:3.40.1060.GENE3D); IPR015937 (PANTHER); IPR018136 (PROSITE)
AllGFP_CLC_2050_trimmed_contig_1126	tyrosine-protein phosphatase non-receptor type 13-like	421	4	2.25187	0.5725	5	F:structural constituent of eye lens; P:response to stress; F:RNA binding; P:RNA-dependent DNA replication; F:RNA-directed DNA polymerase activity		no IPS match
AllGFP_CLC_2050_trimmed_contig_1127	expansin family protein	625	11	0.00342109	0.5009	3	F:chitin binding; P:chitin metabolic process; C:extracellular region		no IPS match
AllGFP_CLC_2050_trimmed_contig_1128	---NA---	322	0			0	-		no IPS match
AllGFP_CLC_2050_trimmed_contig_1129	zinc finger protein 512b	657	17	0.100738	0.4447	1	F:protein binding	-	IPR007110 (PROFILE); SignalP-NN(euk) (SIGNALP)
AllGFP_CLC_2050_trimmed_contig_1130	transmembrane and coiled-coil domain-containing protein 1-like	973	20	8.49821e-86	0.9225	1	C:integral to membrane	-	IPR002809 (PFAM); IPR008559 (PIR); tmhmm (TMHMM)
AllGFP_CLC_2050_trimmed_contig_1131	---NA---	308	0			0	-		no IPS match
AllGFP_CLC_2050_trimmed_contig_1132	hemolysin iii family channel protein	201	5	0.647694	0.526	3	C:integral to membrane; P:cytolysis; F:transferase activity		SignalP-NN(euk) (SIGNALP), tmhmm (TMHMM)
AllGFP_CLC_2050_trimmed_contig_1133	---NA---	201	0			0	-		no IPS match
AllGFP_CLC_2050_trimmed_contig_1134	phage capsid caudovirus prohead protease	216	5	6.54083	0.504	11	P:proteolysis; F:peptidase activity; F:metal ion binding; F:ferrochelatase activity; P:heme biosynthetic process; C:cytoplasm; P:porphyrin biosynthetic process; F:lyase activity; P:oxidation-reduction process; F:oxidoreductase activity, acting on paired donors, with incorporation or reduction of molecular oxygen, 2-oxoglutarate as one donor, and incorporation of one atom each of oxygen into both …		no IPS match
AllGFP_CLC_2050_trimmed_contig_1135	---NA---	1179	0			0	-		SignalP-NN(euk) (SIGNALP), tmhmm (TMHMM)
AllGFP_CLC_2050_trimmed_contig_1136	---NA---	264	0			0	-		no IPS match
AllGFP_CLC_2050_trimmed_contig_1137	krr1 small subunit processome component homolog	203	20	1.65841e-18	0.834	4	C:nucleolus; F:RNA binding; P:rRNA processing; C:ribonucleoprotein complex	-	IPR024166 (PANTHER)
AllGFP_CLC_2050_trimmed_contig_1138	---NA---	237	0			0	-		no IPS match
AllGFP_CLC_2050_trimmed_contig_1139	pe-pgrs family protein	801	20	0.0818566	0.45	11	F:zinc ion binding; C:intracellular; P:signal transduction; F:heme binding; F:electron carrier activity; F:iron ion binding; P:regulation of transcription, DNA-dependent; C:nucleus; P:RNA metabolic process; P:pollen tube growth; F:structural constituent of cell wall		no IPS match
AllGFP_CLC_2050_trimmed_contig_1140	zinc finger homeobox protein 3	439	20	1.24224e-07	0.537	24	F:actin binding; P:muscle system process; P:muscle cell homeostasis; P:actin cytoskeleton organization; P:negative regulation of myoblast differentiation; F:transcription regulatory region DNA binding; C:transcription factor complex; F:sequence-specific DNA binding; F:sequence-specific DNA binding transcription factor activity; F:enzyme binding; F:DNA binding; C:nucleus; C:mitochondrion; F:nuclei…		no IPS match
AllGFP_CLC_2050_trimmed_contig_1141	endonuclease-reverse transcriptase	408	11	0.00878148	0.4718	4	F:RNA binding; P:RNA-dependent DNA replication; F:RNA-directed DNA polymerase activity; F:endonuclease activity		no IPS match
AllGFP_CLC_2050_trimmed_contig_1142	nadh dehydrogenase	800	20	1.90783e-29	0.6495	3	C:mitochondrial respiratory chain complex I; P:mitochondrial electron transport, NADH to ubiquinone; F:NADH dehydrogenase activity		IPR019342 (PFAM); PTHR21268 (PANTHER), PTHR21268:SF0 (PANTHER)
AllGFP_CLC_2050_trimmed_contig_1143	nadh dehydrogenase subunit 4	1168	2	5.68384	0.495	11	C:integral to membrane; C:membrane; C:respiratory chain; F:NADH dehydrogenase (ubiquinone) activity; C:mitochondrion; P:oxidation-reduction process; P:mitochondrial electron transport, NADH to ubiquinone; F:oxidoreductase activity; P:ATP synthesis coupled electron transport; C:mitochondrial membrane; P:electron transport chain		SignalP-NN(euk) (SIGNALP), tmhmm (TMHMM)
AllGFP_CLC_2050_trimmed_contig_1144	serine protease easter	278	20	2.29444e-14	0.5575	1	F:serine-type endopeptidase activity	EC:3.4.21.0	IPR006604 (SMART); IPR022700 (PFAM); SignalP-NN(euk) (SIGNALP), tmhmm (TMHMM)
AllGFP_CLC_2050_trimmed_contig_1145	eukaryotic translation initiation factor 3 subunit i	307	20	7.60138e-38	0.737	7	C:eukaryotic translation initiation factor 3 complex; C:microtubule associated complex; F:translation initiation factor activity; C:cytosol; C:ribosome; P:regulation of translational initiation; F:protein binding	-	IPR015943 (G3DSA:2.130.10.GENE3D); PTHR19877 (PANTHER), PTHR19877:SF1 (PANTHER)
AllGFP_CLC_2050_trimmed_contig_1146	---NA---	1486	0			0	-		no IPS match
AllGFP_CLC_2050_trimmed_contig_1147	---NA---	406	0			0	-		SignalP-NN(euk) (SIGNALP), tmhmm (TMHMM)
AllGFP_CLC_2050_trimmed_contig_1148	rpoc2_plaf7 ame: full=dna-directed rna polymerase subunit beta ame: full=pep ame: full=plastid-encoded rna polymerase subunit beta short=rna polymerase subunit beta	401	3	6.67101	0.59	7	C:plastid; F:nucleotidyltransferase activity; F:transferase activity; P:transcription, DNA-dependent; F:DNA-directed RNA polymerase activity; C:apicoplast; F:DNA binding		no IPS match
AllGFP_CLC_2050_trimmed_contig_1149	---NA---	299	0			0	-		no IPS match
AllGFP_CLC_2050_trimmed_contig_1150	aspartate racemase	680	4	2.25317	0.4975	6	F:aspartate racemase activity; P:nitrogen compound metabolic process; P:cellular amino acid metabolic process; P:metabolic process; F:racemase and epimerase activity, acting on amino acids and derivatives; F:isomerase activity		no IPS match
AllGFP_CLC_2050_trimmed_contig_1151	---NA---	330	0			0	-		no IPS match
AllGFP_CLC_2050_trimmed_contig_1152	---NA---	227	0			0	-		no IPS match
AllGFP_CLC_2050_trimmed_contig_1153	---NA---	315	0			0	-		no IPS match
AllGFP_CLC_2050_trimmed_contig_1154	---NA---	410	0			0	-		no IPS match
AllGFP_CLC_2050_trimmed_contig_1155	kumamolisin	226	3	3.2661	0.6233	3	P:proteolysis; F:serine-type endopeptidase activity; F:serine-type peptidase activity		no IPS match
AllGFP_CLC_2050_trimmed_contig_1156	protein jagunal-like	252	20	3.34031e-09	0.693	9	P:cytoplasmic transport, nurse cell to oocyte; P:endoplasmic reticulum organization; P:bristle morphogenesis; P:exocytosis; P:establishment of ER localization; P:microtubule-based movement; P:oocyte growth; P:vitellogenesis; C:endoplasmic reticulum membrane	-	IPR009787 (PANTHER); SignalP-NN(euk) (SIGNALP), tmhmm (TMHMM)
AllGFP_CLC_2050_trimmed_contig_1157	tm2 domain-containing protein	777	20	5.02236e-09	0.4355	7	P:metabolic process; F:catalytic activity; F:calcium ion binding; F:calcium-dependent phospholipid binding; P:proteolysis; F:cysteine-type endopeptidase activity; F:RNA binding		no IPS match
AllGFP_CLC_2050_trimmed_contig_1158	zinc finger protein	1043	20	0.000127748	0.4695	2	C:intracellular; F:zinc ion binding	-	IPR000315 (PFAM)
AllGFP_CLC_2050_trimmed_contig_1159	at hook motif family protein	324	20	0.0455628	0.5075	10	C:myosin complex; F:motor activity; F:monooxygenase activity; F:transferase activity, transferring phosphorus-containing groups; F:RNA binding; P:RNA modification; P:pseudouridine synthesis; F:pseudouridine synthase activity; C:integral to nuclear inner membrane; F:DNA binding		no IPS match
AllGFP_CLC_2050_trimmed_contig_1160	---NA---	396	0			0	-		no IPS match
AllGFP_CLC_2050_trimmed_contig_1161	tetratricopeptide repeat protein	375	6	5.5897	0.51	2	F:sequence-specific DNA binding; F:DNA binding		no IPS match
AllGFP_CLC_2050_trimmed_contig_1162	---NA---	1032	0			0	-		no IPS match
AllGFP_CLC_2050_trimmed_contig_1163	PREDICTED: uncharacterized protein KIAA0825-like	279	1	7.37614	0.55	0	-		no IPS match
AllGFP_CLC_2050_trimmed_contig_1164	ccaat enhancer-binding	431	20	6.95496e-32	0.775	22	P:negative regulation of transcription, DNA-dependent; F:peroxidase activity; P:regulation of transcription from RNA polymerase II promoter; P:immune response; P:response to endoplasmic reticulum stress; F:sequence-specific enhancer binding RNA polymerase II transcription factor activity; P:acute-phase response; P:positive regulation of cell differentiation; P:myeloid cell differentiation; P:fat …	EC:1.11.1.7	IPR004827 (PFAM); G3DSA:1.20.5.170 (GENE3D), PTHR23334 (PANTHER)
AllGFP_CLC_2050_trimmed_contig_1165	ribosomal rna methyltransferase cg11447-like	328	20	2.9666e-27	0.716	4	C:cytoplasm; F:rRNA (uridine-2'-O-)-methyltransferase activity; P:RNA methylation; P:rRNA modification	-	IPR002877 (PFAM); IPR015507 (PANTHER); G3DSA:3.40.50.150 (GENE3D), PTHR10920:SF11 (PANTHER), SSF53335 (SUPERFAMILY)
AllGFP_CLC_2050_trimmed_contig_1166	predicted protein	209	1	5.63791	0.56	1	F:hydrolase activity		no IPS match
AllGFP_CLC_2050_trimmed_contig_1167	hypothetical protein MPER_01354	761	1	8.66355	0.48	0	-		no IPS match
AllGFP_CLC_2050_trimmed_contig_1168	alcohol dehydrogenase	1058	20	0	0.8825	6	C:cytoplasm; F:nucleotide binding; F:S-(hydroxymethyl)glutathione dehydrogenase activity; F:zinc ion binding; P:ethanol oxidation; F:alcohol dehydrogenase (NAD) activity	EC:1.1.1.284; EC:1.1.1.1	IPR002085 (PANTHER); IPR002328 (PROSITE); IPR011032 (SUPERFAMILY); IPR013149 (PFAM); IPR013154 (PFAM); IPR014183 (TIGRFAMs); IPR016040 (G3DSA:3.40.50.GENE3D); G3DSA:3.90.180.10 (GENE3D), PTHR11695:SF4 (PANTHER), SSF51735 (SUPERFAMILY)
AllGFP_CLC_2050_trimmed_contig_1169	egl nine homolog 1	1626	20	1.63653e-60	0.7485	14	P:cardiac chamber morphogenesis; F:protein binding; F:zinc ion binding; ; C:cytosol; P:negative regulation of sequence-specific DNA binding transcription factor activity; F:iron ion binding; P:response to nitric oxide; P:oxygen homeostasis; F:peptidyl-proline 4-dioxygenase activity; P:regulation of angiogenesis; P:oxidation-reduction process; F:L-ascorbic acid binding; P:peptidyl-proline hydroxyl…	-	IPR005123 (PFAM); IPR006620 (SMART); PTHR12907 (PANTHER), PTHR12907:SF3 (PANTHER)
AllGFP_CLC_2050_trimmed_contig_1170	glutathione transferase	247	5	0.590479	0.532	4	F:transferase activity; F:glutathione transferase activity; P:peptidoglycan catabolic process; F:N-acetylmuramoyl-L-alanine amidase activity		IPR010987 (G3DSA:1.20.1050.GENE3D)
AllGFP_CLC_2050_trimmed_contig_1171	protein	1790	20	0	0.6905	7	F:flavin adenine dinucleotide binding; C:peroxisome; F:acyl-CoA dehydrogenase activity; F:acyl-CoA oxidase activity; P:electron transport; P:acyl-CoA metabolic process; P:fatty acid beta-oxidation	EC:1.3.99.3; EC:1.3.3.6	IPR002655 (PFAM); IPR006090 (PFAM); IPR006091 (G3DSA:2.40.110.GENE3D); IPR009075 (SUPERFAMILY); IPR009100 (SUPERFAMILY); IPR012258 (PIR); G3DSA:1.20.140.10 (GENE3D), PTHR10909 (PANTHER)
AllGFP_CLC_2050_trimmed_contig_1172	---NA---	394	0			0	-		no IPS match
AllGFP_CLC_2050_trimmed_contig_1173	---NA---	218	0			0	-		no IPS match
AllGFP_CLC_2050_trimmed_contig_1174	---NA---	361	0			0	-		no IPS match
AllGFP_CLC_2050_trimmed_contig_1175	integrase	208	1	6.08434	0.51	3	P:DNA integration; P:DNA recombination; F:DNA binding		SignalP-NN(euk) (SIGNALP)
AllGFP_CLC_2050_trimmed_contig_1176	tryptophan alpha subunit	500	1	9.97321	0.57	8	P:tryptophan metabolic process; P:metabolic process; F:tryptophan synthase activity; F:catalytic activity; P:cellular amino acid biosynthetic process; F:lyase activity; P:aromatic amino acid family biosynthetic process; P:tryptophan biosynthetic process		no IPS match
AllGFP_CLC_2050_trimmed_contig_1177	addiction module killer protein	435	1	5.87407	0.56	0	-		no IPS match
AllGFP_CLC_2050_trimmed_contig_1178	---NA---	372	0			0	-		no IPS match
AllGFP_CLC_2050_trimmed_contig_1179	71 kda protein	380	20	2.72623e-12	0.5145	7	P:regulation of transcription, DNA-dependent; F:nucleic acid binding; P:viral reproduction; F:zinc ion binding; C:nucleus; F:sequence-specific DNA binding transcription factor activity; F:carbohydrate binding		no IPS match
AllGFP_CLC_2050_trimmed_contig_1180	mediator of rna polymerase ii transcription subunit 1	370	20	1.81482e-09	0.527	103	F:chromatin binding; C:nucleus; F:DNA binding; F:hydrolase activity, hydrolyzing O-glycosyl compounds; P:carbohydrate metabolic process; F:ATP binding; F:ATPase activity, coupled to transmembrane movement of substances; C:membrane; P:transport; P:embryonic heart tube development; P:positive regulation of estrogen receptor signaling pathway; P:in utero embryonic development; P:epithelial cell prol…		no IPS match
AllGFP_CLC_2050_trimmed_contig_1181	smoothelin-like protein 2	1438	20	2.03911e-48	0.748	2	F:hydrolase activity; F:protein binding	-	IPR001715 (G3DSA:1.10.418.GENE3D); PTHR11915 (PANTHER), PTHR11915:SF159 (PANTHER)
AllGFP_CLC_2050_trimmed_contig_1182	cd4-specific ankyrin repeat protein	661	20	9.44223e-22	0.576	2	F:protein binding; F:ATP binding	-	IPR002110 (PFAM); IPR017441 (PROSITE); IPR020683 (G3DSA:1.25.40.GENE3D); G3DSA:3.30.200.20 (GENE3D), PTHR24198 (PANTHER)
AllGFP_CLC_2050_trimmed_contig_1183	maturase k	232	2	7.95732	0.59	6	C:plastid; F:RNA binding; C:chloroplast; P:tRNA processing; P:RNA splicing; P:mRNA processing		no IPS match
AllGFP_CLC_2050_trimmed_contig_1184	trans- -dihydrobenzene- -diol dehydrogenase-like	1177	20	9.79774e-67	0.6435	2	F:oxidoreductase activity; F:nucleotide binding	-	IPR000683 (PFAM); IPR016040 (G3DSA:3.40.50.GENE3D); G3DSA:3.30.360.10 (GENE3D), PTHR22604 (PANTHER), PTHR22604:SF15 (PANTHER), SSF51735 (SUPERFAMILY), SSF55347 (SUPERFAMILY)
AllGFP_CLC_2050_trimmed_contig_1185	sodium hydrogen exchanger 7- partial	243	6	0.193344	0.53	0	-		SignalP-NN(euk) (SIGNALP)
AllGFP_CLC_2050_trimmed_contig_1186	---NA---	264	0			0	-		no IPS match
AllGFP_CLC_2050_trimmed_contig_1187	low quality protein: transposase	390	10	0.466055	0.47	18	F:chitin binding; P:chitin metabolic process; C:extracellular region; P:transport; F:transporter activity; P:acrosome reaction; P:binding of sperm to zona pellucida; P:sperm motility; C:nucleosome; P:spermatogenesis; P:penetration of zona pellucida; C:nucleus; F:DNA binding; C:peroxisome; P:GDP-mannose biosynthetic process; P:carbohydrate metabolic process; F:mannose-6-phosphate isomerase activit…		SignalP-NN(euk) (SIGNALP)
AllGFP_CLC_2050_trimmed_contig_1188	hla-b associated transcript 1	820	20	9.99817e-117	0.947	14	C:U4 snRNP; F:ATP-dependent protein binding; P:RNA secondary structure unwinding; F:ATP-dependent RNA helicase activity; C:spliceosomal complex; P:spliceosome assembly; C:nuclear speck; F:ATP binding; C:U6 snRNP; F:U4 snRNA binding; C:transcription export complex; F:U6 snRNA binding; C:cytoplasm; P:intronless viral mRNA export from host nucleus	-	no IPS match
AllGFP_CLC_2050_trimmed_contig_1189	hypothetical protein, unlikely	404	1	6.47559	0.45	0	-		SignalP-NN(euk) (SIGNALP), tmhmm (TMHMM)
AllGFP_CLC_2050_trimmed_contig_1190	hypothetical protein CTN_1101	593	1	7.88021	0.5	0	-		no IPS match
AllGFP_CLC_2050_trimmed_contig_1191	---NA---	541	0			0	-		no IPS match
AllGFP_CLC_2050_trimmed_contig_1192	proactivator polypeptide-like	1977	20	0	0.5175	2	P:sphingolipid metabolic process; C:lysosome	-	IPR003119 (PFAM); IPR007856 (PFAM); IPR008138 (PFAM); IPR008139 (SMART); IPR008373 (PRINTS); IPR011001 (G3DSA:1.10.225.GENE3D); PTHR11480 (PANTHER), PTHR11480:SF3 (PANTHER)
AllGFP_CLC_2050_trimmed_contig_1193	transmembrane protein 5	1715	20	0.0198437	0.5655	10	P:DNA metabolic process; F:ATP binding; P:cell redox homeostasis; F:selenium binding; F:DNA-dependent ATPase activity; C:integral to membrane; F:DNA binding; C:membrane; F:molecular_function; P:biological_process		PTHR15576 (PANTHER)
AllGFP_CLC_2050_trimmed_contig_1194	family cobalt zinc cadmium efflux rnd transporter	294	3	6.46462	0.6033	14	P:oxidation-reduction process; F:oxidoreductase activity; P:chlorophyll biosynthetic process; F:glutamyl-tRNA reductase activity; F:nucleotide binding; P:porphyrin biosynthetic process; F:NADP binding; P:tetrapyrrole biosynthetic process; F:cation transmembrane transporter activity; C:integral to membrane; C:membrane; P:cation transport; P:transport; F:transporter activity		no IPS match
AllGFP_CLC_2050_trimmed_contig_1195	heme-binding protein 2-like	1191	20	6.07949e-20	0.533	1	C:cytoplasm	-	no IPS match
AllGFP_CLC_2050_trimmed_contig_1196	---NA---	521	0			0	-		no IPS match
AllGFP_CLC_2050_trimmed_contig_1197	na+ k+-atpase alpha subunit	3948	20	0	0.9465	8	C:integral to membrane; F:metal ion binding; P:monovalent inorganic cation transport; F:monovalent inorganic cation transmembrane transporter activity; F:ATPase activity, coupled to transmembrane movement of ions, phosphorylative mechanism; P:ATP biosynthetic process; F:ATP binding; F:cation-transporting ATPase activity	-	IPR001757 (PRINTS); IPR005775 (TIGRFAMs); IPR006068 (PFAM); IPR008250 (PFAM); IPR018303 (PROSITE); IPR023214 (PFAM); IPR023298 (G3DSA:1.20.1110.GENE3D); IPR023299 (G3DSA:3.40.1110.GENE3D); PR00121 (PRINTS), G3DSA:4.10.6.10 (GENE3D), PTHR24093:SF58 (PANTHER), tmhmm (TMHMM), SSF81653 (SUPERFAMILY), SSF81665 (SUPERFAMILY)
AllGFP_CLC_2050_trimmed_contig_1198	gcn5-related n-acetyltransferase family protein	342	3	4.9039	0.5133	6	C:integral to membrane; C:membrane; P:transport; F:transporter activity; F:transferase activity; F:N-acetyltransferase activity		tmhmm (TMHMM)
AllGFP_CLC_2050_trimmed_contig_1199	---NA---	265	0			0	-		no IPS match
AllGFP_CLC_2050_trimmed_contig_1200	chrd domain protein	423	11	0.454207	0.5236	12	F:chromatin binding; F:DNA binding; P:protein secretion by the type IV secretion system; C:integral to membrane; C:membrane; C:plasma membrane; F:hydrolase activity, hydrolyzing O-glycosyl compounds; P:proteolysis; F:cellulose binding; F:serine-type peptidase activity; P:carbohydrate metabolic process; C:extracellular region		SignalP-NN(euk) (SIGNALP), tmhmm (TMHMM)
AllGFP_CLC_2050_trimmed_contig_1201	retrotransposable element tf2 155 kda protein	208	20	3.30062e-05	0.577	8	F:nucleic acid binding; P:DNA integration; F:RNA binding; P:RNA-dependent DNA replication; F:RNA-directed DNA polymerase activity; P:proteolysis; F:aspartic-type endopeptidase activity; F:zinc ion binding		no IPS match
AllGFP_CLC_2050_trimmed_contig_1202	aminoacyl-trna synthetase auxiliary	2285	20	8.8665e-29	0.853	3	F:aminoacyl-tRNA ligase activity; F:tRNA binding; P:tRNA aminoacylation for protein translation	-	no IPS match
AllGFP_CLC_2050_trimmed_contig_1203	binding-protein dependent transport system inner membrane protein	264	12	1.0712	0.5108	5	C:integral to membrane; C:membrane; P:transport; C:plasma membrane; F:transporter activity		no IPS match
AllGFP_CLC_2050_trimmed_contig_1204	ankyrin isoform e	442	20	6.97662e-78	0.951	17	F:cytoskeletal protein binding; P:axon extension; P:cytoskeletal anchoring at plasma membrane; P:neuromuscular junction development; C:terminal button; P:microtubule cytoskeleton organization; ; C:presynaptic membrane; C:neuromuscular junction; P:signal transduction; P:neuron homeostasis; F:structural constituent of cytoskeleton; F:phospholipase A2 activity; ; C:plasma membrane; C:cytoskeleton; P…	EC:3.1.1.4	IPR002110 (PRINTS); IPR020683 (G3DSA:1.25.40.GENE3D); PTHR24123 (PANTHER), PTHR24123:SF0 (PANTHER)
AllGFP_CLC_2050_trimmed_contig_1205	sumo-activating enzyme subunit 2	2340	20	0	0.774	8	F:enzyme activator activity; P:protein sumoylation; F:ATP binding; F:transcription factor binding; P:positive regulation of catalytic activity; F:SUMO activating enzyme activity; F:protein heterodimerization activity; C:transcription factor complex	-	IPR000127 (PFAM); IPR000594 (PFAM); IPR009036 (SUPERFAMILY); IPR016040 (G3DSA:3.40.50.GENE3D); IPR018074 (PROSITE); IPR019572 (PFAM); IPR023280 (G3DSA:1.10.3240.GENE3D); G3DSA:3.10.290.20 (GENE3D), PTHR10953 (PANTHER), PTHR10953:SF5 (PANTHER)
AllGFP_CLC_2050_trimmed_contig_1206	hypothetical protein	435	2	2.87818	0.55	2	F:metal ion binding; F:zinc ion binding		SignalP-NN(euk) (SIGNALP)
AllGFP_CLC_2050_trimmed_contig_1207	cytochrome p450	558	3	1.10648	0.4767	8	F:metal ion binding; P:oxidation-reduction process; F:oxidoreductase activity, acting on paired donors, with incorporation or reduction of molecular oxygen; F:heme binding; F:oxidoreductase activity; F:electron carrier activity; F:iron ion binding; F:monooxygenase activity		no IPS match
AllGFP_CLC_2050_trimmed_contig_1208	---NA---	644	0			0	-		SignalP-NN(euk) (SIGNALP)
AllGFP_CLC_2050_trimmed_contig_1209	mg cobalamin biosynthesis protein	312	4	5.70577	0.5525	4	F:nucleic acid binding; F:nucleotide binding; P:RNA processing; C:intracellular		SignalP-NN(euk) (SIGNALP), tmhmm (TMHMM)
AllGFP_CLC_2050_trimmed_contig_1210	lpxtg-motif cell wall anchor domain protein	1242	20	0.000235976	0.421	13	C:cell wall; C:flagellum; F:calcium ion binding; C:membrane; F:GTP binding; F:GTPase activity; P:GTP catabolic process; F:nucleotide binding; P:cell adhesion; C:extracellular region; P:pathogenesis; F:signal transducer activity; P:signal transduction		no IPS match
AllGFP_CLC_2050_trimmed_contig_1211	acyl- dehydrogenase	347	20	1.15613e-55	0.849	10	F:flavin adenine dinucleotide binding; F:long-chain-acyl-CoA dehydrogenase activity; F:isovaleryl-CoA dehydrogenase activity; P:oxidation-reduction process; F:acryloyl-CoA reductase activity; P:electron transport; P:fatty acid metabolic process; P:isoleucine catabolic process; P:leucine catabolic process; P:valine catabolic process	EC:1.3.99.13; EC:1.3.99.10; EC:1.3.99.3	IPR006089 (PROSITE); IPR006090 (PFAM); IPR009075 (SUPERFAMILY); G3DSA:1.20.140.10 (GENE3D), PTHR10909 (PANTHER), PTHR10909:SF156 (PANTHER)
AllGFP_CLC_2050_trimmed_contig_1212	probable atp-dependent rna helicase ddx17-like	979	20	0	0.867	19	F:RNA helicase activity; F:blue light photoreceptor activity; F:ATP-dependent helicase activity; P:post-embryonic development; P:positive regulation of estrogen receptor signaling pathway; C:nucleolus; F:FAD binding; P:RNA processing; F:RNA-dependent ATPase activity; F:transcription coactivator activity; P:cardiovascular system development; F:estrogen receptor binding; F:RNA binding; P:positive r…	-	IPR000629 (PROSITE); IPR011545 (PFAM); IPR014001 (SMART); IPR014014 (PROFILE); G3DSA:3.40.50.300 (GENE3D), PTHR24031 (PANTHER), PTHR24031:SF1 (PANTHER), SSF52540 (SUPERFAMILY)
AllGFP_CLC_2050_trimmed_contig_1213	blastoderm specific protein 25d	489	20	1.80567e-09	0.61	25	C:cleavage furrow; P:cytokinesis; C:membrane; F:protein homodimerization activity; C:nucleus; C:endosome; C:recycling endosome; C:centrosome; P:endocytic recycling; F:ADP-ribosylation factor binding; C:intracellular membrane-bounded organelle; C:midbody; F:calcium ion binding; P:microtubule-based process; P:wing disc dorsal/ventral pattern formation; C:microtubule associated complex; P:sensory or…		PTHR15726 (PANTHER)
AllGFP_CLC_2050_trimmed_contig_1214	ser thr protein phosphatase family	360	2	3.85999	0.5	1	F:hydrolase activity		SignalP-NN(euk) (SIGNALP), tmhmm (TMHMM)
AllGFP_CLC_2050_trimmed_contig_1215	potassium voltage-gated channel subfamily d member 1-like	465	2	4.10704	0.5	19	F:ion channel activity; F:voltage-gated ion channel activity; C:integral to membrane; P:potassium ion transmembrane transport; P:protein homooligomerization; C:membrane; P:potassium ion transport; F:potassium channel activity; P:ion transport; P:transport; P:regulation of ion transmembrane transport; C:voltage-gated potassium channel complex; P:transmembrane transport; F:voltage-gated potassium c…		no IPS match
AllGFP_CLC_2050_trimmed_contig_1216	ichit	483	20	4.94756e-16	0.521	12	F:chitin binding; P:chitin metabolic process; C:extracellular region; F:cation binding; F:chitinase activity; F:hydrolase activity; P:carbohydrate metabolic process; F:catalytic activity; F:hydrolase activity, hydrolyzing O-glycosyl compounds; P:metabolic process; P:chitin catabolic process; F:hydrolase activity, acting on glycosyl bonds		no IPS match
AllGFP_CLC_2050_trimmed_contig_1217	discoidin domain receptor	308	20	0.00592449	0.5115	22	F:ATP binding; F:protein kinase activity; P:protein phosphorylation; F:transferase activity, transferring phosphorus-containing groups; P:cell adhesion; F:receptor signaling protein tyrosine kinase activity; P:signal transduction; F:receptor binding; F:metal ion binding; F:hydrolase activity; F:acid phosphatase activity; C:peroxisome; P:protein targeting to peroxisome; F:nucleotide binding; F:nuc…		no IPS match
AllGFP_CLC_2050_trimmed_contig_1218	PREDICTED: uncharacterized protein LOC100873005	711	9	0.916424	0.6133	0	-		no IPS match
AllGFP_CLC_2050_trimmed_contig_1219	arginine kinase	317	20	1.78682e-50	0.711	3	F:kinase activity; F:ATP binding; P:phosphorylation	-	IPR000749 (PANTHER); IPR014746 (G3DSA:3.30.590.GENE3D); IPR022414 (PFAM); SSF55931 (SUPERFAMILY)
AllGFP_CLC_2050_trimmed_contig_1220	isoform b	249	20	4.33811e-40	0.8915	11	P:determination of adult lifespan; P:negative regulation of lamellocyte differentiation; P:olfactory learning; P:germarium-derived female germ-line cyst encapsulation; C:female germline ring canal outer rim; C:female germline ring canal inner rim; P:female germline ring canal formation, actin assembly; F:actin binding; P:mitosis; P:protein localization; P:motor axon guidance	-	IPR001298 (SMART); IPR013783 (G3DSA:2.60.40.GENE3D); IPR014756 (SUPERFAMILY); IPR017868 (PFAM); PTHR11915 (PANTHER), PTHR11915:SF24 (PANTHER)
AllGFP_CLC_2050_trimmed_contig_1221	---NA---	3368	0			0	-		no IPS match
AllGFP_CLC_2050_trimmed_contig_1222	phosphatidylinositol 4-kinase beta-like	758	20	1.12569e-11	0.6645	3	F:phosphotransferase activity, alcohol group as acceptor; F:kinase activity; P:phosphorylation	EC:2.7.1.0	SignalP-NN(euk) (SIGNALP)
AllGFP_CLC_2050_trimmed_contig_1223	hypothetical protein SELMODRAFT_448393	1354	1	5.8877	0.53	3	F:nucleic acid binding; F:zinc ion binding; F:hydrolase activity, acting on acid anhydrides, in phosphorus-containing anhydrides		no IPS match
AllGFP_CLC_2050_trimmed_contig_1224	gmp synthase	376	2	1.16024	0.495	14	P:regulation of transcription, DNA-dependent; P:transcription from RNA polymerase II promoter; F:sequence-specific DNA binding RNA polymerase II transcription factor activity; F:zinc ion binding; P:regulation of transcription from RNA polymerase II promoter; C:nucleus; P:purine nucleotide biosynthetic process; F:ATP binding; F:ligase activity; F:GMP synthase (glutamine-hydrolyzing) activity; P:gl…		no IPS match
AllGFP_CLC_2050_trimmed_contig_1225	conserved hypothetical protein	205	2	3.82772	0.495	4	C:membrane; P:transmembrane transport; P:metal ion transport; F:metal ion transmembrane transporter activity		no IPS match
AllGFP_CLC_2050_trimmed_contig_1226	---NA---	218	0			0	-		no IPS match
AllGFP_CLC_2050_trimmed_contig_1227	---NA---	328	0			0	-		no IPS match
AllGFP_CLC_2050_trimmed_contig_1228	srb8_canga ame: full=mediator of rna polymerase ii transcription subunit 12 ame: full=mediator complex subunit 12	405	5	4.86966	0.508	7	P:regulation of transcription, DNA-dependent; F:RNA polymerase II transcription cofactor activity; P:transcription, DNA-dependent; C:mediator complex; P:regulation of transcription from RNA polymerase II promoter; C:nucleus; F:DNA binding		no IPS match
AllGFP_CLC_2050_trimmed_contig_1229	---NA---	325	0			0	-		no IPS match
AllGFP_CLC_2050_trimmed_contig_1230	PREDICTED: uncharacterized protein LOC100892902	220	4	6.23854	0.54	0	-		no IPS match
AllGFP_CLC_2050_trimmed_contig_1231	receiver component of a two-component response regulator	273	3	3.92887	0.49	1	P:protein localization		no IPS match
AllGFP_CLC_2050_trimmed_contig_1232	nck-associated protein 5	380	20	0.0257408	0.4745	9	F:metal ion binding; F:zinc ion binding; P:phosphatidylinositol phosphorylation; F:phosphoric ester hydrolase activity; P:regulation of transcription, DNA-dependent; P:transcription from RNA polymerase II promoter; F:sequence-specific DNA binding RNA polymerase II transcription factor activity; P:regulation of transcription from RNA polymerase II promoter; C:nucleus		no IPS match
AllGFP_CLC_2050_trimmed_contig_1233	pol polyprotein	257	20	2.14165e-15	0.689	1	F:binding	-	G3DSA:3.10.10.10 (GENE3D), PTHR10178 (PANTHER), PTHR10178:SF14 (PANTHER), SSF56672 (SUPERFAMILY)
AllGFP_CLC_2050_trimmed_contig_1234	---NA---	342	0			0	-		no IPS match
AllGFP_CLC_2050_trimmed_contig_1235	transcription factor ap-1	1060	20	4.69164e-43	0.822	37	F:sequence-specific DNA binding transcription factor activity; P:transforming growth factor beta receptor signaling pathway; P:negative regulation of transcription, DNA-dependent; P:negative regulation of neuron apoptosis; P:positive regulation of fibroblast proliferation; P:positive regulation of Rho GTPase activity; F:cAMP response element binding; P:SMAD protein import into nucleus; P:leading …	-	SignalP-NN(euk) (SIGNALP)
AllGFP_CLC_2050_trimmed_contig_1236	tetratricopeptide repeat protein	1628	20	2.73627e-08	0.439	4	F:hydrolase activity, hydrolyzing O-glycosyl compounds; F:cellulose binding; P:carbohydrate metabolic process; C:extracellular region		no IPS match
AllGFP_CLC_2050_trimmed_contig_1237	arginine ornithine antiporter	269	4	3.03292	0.6	5	F:amino acid transmembrane transporter activity; P:amino acid transport; C:integral to membrane; C:membrane; P:amino acid transmembrane transport		no IPS match
AllGFP_CLC_2050_trimmed_contig_1238	rrmf_phyas ame: full=probable rrna maturation factor	343	2	3.05983	0.56	5	F:metal ion binding; P:rRNA processing; C:cytoplasm; F:metalloendopeptidase activity; P:ribosome biogenesis		SignalP-NN(euk) (SIGNALP)
AllGFP_CLC_2050_trimmed_contig_1239	---NA---	489	0			0	-		SignalP-NN(euk) (SIGNALP), tmhmm (TMHMM)
AllGFP_CLC_2050_trimmed_contig_1240	alpha beta hydrolase fold protein	917	20	0.832797	0.496	5	F:RNA binding; P:RNA-dependent DNA replication; F:RNA-directed DNA polymerase activity; F:hydrolase activity; P:metabolic process		no IPS match
AllGFP_CLC_2050_trimmed_contig_1241	dihydrolipoyl mitochondrial	623	20	5.80728e-70	0.911	30	C:acrosomal matrix; P:sperm capacitation; F:flavin adenine dinucleotide binding; F:dihydrolipoyl dehydrogenase activity; P:gastrulation; F:NAD binding; P:regulation of acetyl-CoA biosynthetic process from pyruvate; C:mitochondrial matrix; C:flagellum; P:mitochondrial electron transport, NADH to ubiquinone; P:aging; P:branched chain family amino acid catabolic process; C:oxoglutarate dehydrogenase…	EC:1.8.1.4	IPR004099 (G3DSA:3.30.390.GENE3D); IPR006258 (PTHR22912:PANTHER); IPR016156 (SUPERFAMILY); PTHR22912 (PANTHER)
AllGFP_CLC_2050_trimmed_contig_1242	cell division control protein	777	3	4.20026	0.4967	6	F:GTP binding; P:small GTPase mediated signal transduction; F:nucleotide binding; P:cell division; C:membrane; C:intracellular		no IPS match
AllGFP_CLC_2050_trimmed_contig_1243	---NA---	249	0			0	-		SignalP-NN(euk) (SIGNALP)
AllGFP_CLC_2050_trimmed_contig_1244	glutaminase kidney mitochondrial	569	20	3.83939e-33	0.724	4	P:glutamine metabolic process; F:glutaminase activity; P:imaginal disc-derived wing morphogenesis; C:mitochondrion	EC:3.5.1.2	no IPS match
AllGFP_CLC_2050_trimmed_contig_1245	bromodomain adjacent to zinc finger domain protein 2b-like	313	20	1.54721e-18	0.7015	7	P:chromatin modification; P:positive regulation of transcription from RNA polymerase II promoter; F:metal ion binding; F:transferase activity, transferring acyl groups; P:nervous system development; F:transcription factor binding; C:transcription factor complex	-	PTHR22880 (PANTHER), PTHR22880:SF45 (PANTHER)
AllGFP_CLC_2050_trimmed_contig_1246	chromosome segregation protein smc	650	18	0.00026109	0.4856	23	C:nuclear pore; P:nucleocytoplasmic transport; F:ATP binding; F:hydrolase activity; F:ATP-dependent DNA helicase activity; F:DNA binding; C:chromosome; P:DNA recombination; P:DNA replication; F:nucleotide binding; C:cytoplasm; P:sister chromatid cohesion; P:chromosome organization; P:chromosome condensation; P:chromosome segregation; P:DNA repair; F:calcium ion binding; C:membrane; F:mannosyl-oli…		no IPS match
AllGFP_CLC_2050_trimmed_contig_1247	ferritin subunit	358	20	3.21234e-28	0.5525	5	F:oxidoreductase activity; P:iron ion transport; P:cellular iron ion homeostasis; F:ferric iron binding; P:oxidation-reduction process	-	IPR001519 (PANTHER); IPR008331 (PFAM); IPR009040 (PROFILE); IPR009078 (SUPERFAMILY); IPR012347 (G3DSA:1.20.1260.GENE3D); PTHR11431:SF5 (PANTHER)
AllGFP_CLC_2050_trimmed_contig_1248	atp-binding cassette sub-family e member 1	3088	20	0	0.88	14	P:response to virus; C:mitochondrion; F:phosphonate transmembrane-transporting ATPase activity; F:metal ion binding; P:RNA catabolic process; P:ATP catabolic process; F:electron carrier activity; F:4 iron, 4 sulfur cluster binding; F:ATP binding; F:ribonuclease inhibitor activity; P:virus-host interaction; P:phosphonate transport; P:organophosphate ester transport; P:electron transport	EC:3.6.3.28	IPR003439 (PFAM); IPR003593 (SMART); G3DSA:3.40.50.300 (GENE3D), PTHR19248 (PANTHER), SSF52540 (SUPERFAMILY)
AllGFP_CLC_2050_trimmed_contig_1249	anopheles gambiae pest agap012534-pa	570	20	1.31389e-22	0.732	2	F:hydrolase activity; C:proteinaceous extracellular matrix	-	IPR000884 (PFAM); G3DSA:2.20.100.10 (GENE3D), PTHR11311 (PANTHER)
AllGFP_CLC_2050_trimmed_contig_1250	---NA---	1234	0			0	-		no IPS match
AllGFP_CLC_2050_trimmed_contig_1251	---NA---	1344	0			0	-		SignalP-NN(euk) (SIGNALP), tmhmm (TMHMM)
AllGFP_CLC_2050_trimmed_contig_1252	chromodomain-helicase-dna-binding protein mi-2 homolog	579	20	0.0226069	0.6185	15	F:transferase activity; F:helicase activity; F:DNA binding; C:nucleus; F:nucleic acid binding; F:zinc ion binding; F:ATP binding; F:ATP-dependent helicase activity; P:regulation of transcription, DNA-dependent; F:metal ion binding; F:hydrolase activity, acting on acid anhydrides, in phosphorus-containing anhydrides; P:two-component signal transduction system (phosphorelay); P:intracellular signal…		no IPS match
AllGFP_CLC_2050_trimmed_contig_1253	nsfl1 cofactor	353	20	2.6177e-25	0.6815	3	C:intracellular membrane-bounded organelle; P:cellular process; P:cellular component organization	-	IPR012989 (PFAM); PTHR23333 (PANTHER), PTHR23333:SF13 (PANTHER)
AllGFP_CLC_2050_trimmed_contig_1254	nsfl1 cofactor p47	237	20	3.83841e-15	0.6075	2	C:cytoplasmic part; C:intracellular membrane-bounded organelle	-	IPR012989 (PROFILE); PTHR23333 (PANTHER), PTHR23333:SF13 (PANTHER)
AllGFP_CLC_2050_trimmed_contig_1255	cold shock domain-containing protein e1	3502	20	6.56707e-77	0.7185	1	F:nucleic acid binding	-	no IPS match
AllGFP_CLC_2050_trimmed_contig_1256	cytoplasmic trna 2-thiolation protein 2-like	957	20	4.38758e-38	0.534	6	C:cytoplasm; P:tRNA processing; F:tRNA binding; C:cytosol; P:tRNA wobble uridine modification; P:tRNA thio-modification		IPR014729 (G3DSA:3.40.50.GENE3D); IPR019407 (PFAM); PTHR20882 (PANTHER), SignalP-NN(euk) (SIGNALP), SSF52402 (SUPERFAMILY)
AllGFP_CLC_2050_trimmed_contig_1257	eukaryotic translation initiation factor 2 subunit 3-like	3052	20	4.16448e-156	0.923	6	F:translation initiation factor activity; P:GTP catabolic process; F:GTPase activity; F:GTP binding; C:ribosome; P:regulation of translational initiation	-	IPR000795 (PFAM); IPR004161 (PFAM); IPR009000 (SUPERFAMILY); IPR009001 (SUPERFAMILY); IPR015256 (PFAM); G3DSA:2.40.30.10 (GENE3D), G3DSA:3.40.50.300 (GENE3D), PTHR23115 (PANTHER), PTHR23115:SF9 (PANTHER), SSF52540 (SUPERFAMILY)
AllGFP_CLC_2050_trimmed_contig_1258	propionyl- carboxylase beta mitochondrial	1562	20	4.93304e-98	0.887	6	C:mitochondrial matrix; F:ATP binding; F:propionyl-CoA carboxylase activity; P:isoleucine catabolic process; P:leucine catabolic process; P:valine catabolic process	EC:6.4.1.3	SignalP-NN(euk) (SIGNALP), tmhmm (TMHMM)
AllGFP_CLC_2050_trimmed_contig_1259	---NA---	387	0			0	-		no IPS match
AllGFP_CLC_2050_trimmed_contig_1260	---NA---	249	0			0	-		no IPS match
AllGFP_CLC_2050_trimmed_contig_1261	atp-dependent chaperone protein	244	5	0.594045	0.556	9	F:nucleotide binding; C:cytoplasm; F:transcription factor binding; F:nucleoside-triphosphatase activity; F:ATP binding; P:regulation of transcription, DNA-dependent; P:response to heat; P:protein processing; P:protein metabolic process		no IPS match
AllGFP_CLC_2050_trimmed_contig_1262	hbs1-like protein	2084	20	2.06413e-168	0.751	4	P:translation; F:nucleotidyltransferase activity; F:nucleotide binding; P:signal transduction	EC:2.7.7.0	G3DSA:3.40.50.300 (GENE3D), PTHR23115 (PANTHER), PTHR23115:SF38 (PANTHER), SSF52540 (SUPERFAMILY)
AllGFP_CLC_2050_trimmed_contig_1263	membrane protein rl12	233	1	7.64355	0.45	0	-		tmhmm (TMHMM)
AllGFP_CLC_2050_trimmed_contig_1264	tropomyosin	400	20	7.83973e-19	0.932	0	-		SignalP-NN(euk) (SIGNALP)
AllGFP_CLC_2050_trimmed_contig_1265	cap-gly domain-containing linker protein 1	1415	20	7.25375e-29	0.4425	6	P:organelle organization; C:protein complex; C:microtubule cytoskeleton; F:protein binding; C:cytoplasmic part; C:cytoskeletal part	-	PTHR18916 (PANTHER), PTHR18916:SF22 (PANTHER)
AllGFP_CLC_2050_trimmed_contig_1266	autophagy-related protein 9a	1166	20	5.50212e-89	0.5735	7	P:innate immune response; P:autophagic vacuole assembly; P:protein localization in Golgi apparatus; C:endosome; F:protein binding; C:autophagic vacuole; C:membrane	-	IPR007241 (PANTHER); PTHR13038:SF11 (PANTHER), SignalP-NN(euk) (SIGNALP)
AllGFP_CLC_2050_trimmed_contig_1267	---NA---	250	0			0	-		no IPS match
AllGFP_CLC_2050_trimmed_contig_1268	myosin heavy chain	207	20	3.49458e-22	0.961	4	F:actin binding; C:myosin complex; F:ATP binding; F:motor activity	-	IPR002928 (PFAM); PTHR13140 (PANTHER), PTHR13140:SF106 (PANTHER)
AllGFP_CLC_2050_trimmed_contig_1269	type iv leader peptidase family protein	237	4	3.65498	0.5425	12	P:DNA replication; F:DNA-directed DNA polymerase activity; F:DNA binding; F:aspartic-type endopeptidase activity; C:membrane; F:phosphatase activity; P:dephosphorylation; F:hydrolase activity; P:protein dephosphorylation; P:peptidyl-tyrosine dephosphorylation; F:protein tyrosine phosphatase activity; F:phosphoprotein phosphatase activity		no IPS match
AllGFP_CLC_2050_trimmed_contig_1270	upf0466 protein mitochondrial	561	20	1.31218e-07	0.594	6	C:mitochondrion; F:molecular_function; C:integral to membrane; C:membrane; P:biological_process; C:cellular_component		IPR018782 (PFAM)
AllGFP_CLC_2050_trimmed_contig_1271	gastric caeca sugar partial	282	20	1.4873e-26	0.6685	9	P:trehalose transport; P:positive regulation of JAK-STAT cascade; P:sucrose transport; P:lactose transport; C:plasma membrane part; F:trehalose transmembrane transporter activity; P:maltose transport; C:integral to membrane; P:transmembrane transport	-	IPR005828 (PFAM); IPR020846 (PROFILE); PTHR24063 (PANTHER), PTHR24063:SF50 (PANTHER), SignalP-NN(euk) (SIGNALP), tmhmm (TMHMM)
AllGFP_CLC_2050_trimmed_contig_1272	sugar transporter	313	20	1.05209e-16	0.726	6	C:plasma membrane part; P:lactose transport; P:trehalose transport; F:trehalose transmembrane transporter activity; P:maltose transport; P:sucrose transport	-	no IPS match
AllGFP_CLC_2050_trimmed_contig_1273	aldehyde mitochondrial	1094	20	0	0.84	36	F:aldehyde dehydrogenase [NAD(P)+] activity; P:response to testosterone stimulus; P:ethanol oxidation; P:liver development; P:cellular response to fatty acid; F:identical protein binding; F:electron carrier activity; P:ethanol catabolic process; P:response to nicotine; P:cellular response to hormone stimulus; C:mitochondrial matrix; P:neurotransmitter biosynthetic process; P:response to lipopolys…	EC:1.2.1.5; EC:1.2.1.3	IPR015590 (PFAM); IPR016160 (PROSITE); IPR016161 (SUPERFAMILY); IPR016162 (G3DSA:3.40.605.GENE3D); IPR016163 (G3DSA:3.40.309.GENE3D); PTHR11699 (PANTHER), PTHR11699:SF46 (PANTHER)
AllGFP_CLC_2050_trimmed_contig_1274	protein kinase	736	2	4.29916	0.57	8	F:kinase activity; F:ATP binding; F:protein kinase activity; P:phosphorylation; F:nucleotide binding; P:protein phosphorylation; F:transferase activity, transferring phosphorus-containing groups; F:protein serine/threonine kinase activity		no IPS match
AllGFP_CLC_2050_trimmed_contig_1275	succinyl- ligase	227	20	1.86701e-33	0.8825	7	F:copper ion binding; P:response to cadmium ion; F:ATP binding; F:succinate-CoA ligase (ADP-forming) activity; C:mitochondrion; P:reductive tricarboxylic acid cycle; C:succinate-CoA ligase complex	EC:6.2.1.5	IPR005809 (PANTHER); IPR016102 (G3DSA:3.40.50.GENE3D); IPR017866 (PROSITE); PTHR11815:SF0 (PANTHER)
AllGFP_CLC_2050_trimmed_contig_1276	l-threonine 3-dehydrogenase	498	20	6.66076e-58	0.6135	3	F:oxidoreductase activity; F:zinc ion binding; P:oxidation-reduction process	-	IPR002085 (PANTHER); IPR002328 (PROSITE); IPR011032 (SUPERFAMILY); IPR013154 (PFAM); G3DSA:3.90.180.10 (GENE3D), PTHR11695:SF285 (PANTHER)
AllGFP_CLC_2050_trimmed_contig_1277	olfactory receptor olfr1175-like	760	3	1.92195	0.5267	0	-		SignalP-NN(euk) (SIGNALP), tmhmm (TMHMM)
AllGFP_CLC_2050_trimmed_contig_1278	uroporphyrinogen iii methylase	437	2	7.57092	0.515	0	-		SignalP-NN(euk) (SIGNALP), tmhmm (TMHMM)
AllGFP_CLC_2050_trimmed_contig_1279	ras-like protein 2-like	228	20	1.30211e-34	0.863	8	P:small GTPase mediated signal transduction; F:sphingomyelin phosphodiesterase activity; P:GTP catabolic process; F:GTPase activity; C:membrane; F:GTP binding; P:glycosphingolipid metabolic process; P:protein transport	EC:3.1.4.12	IPR001806 (PRINTS); IPR003579 (SMART); IPR020849 (PANTHER); G3DSA:3.40.50.300 (GENE3D), PTHR24070:SF39 (PANTHER), SSF52540 (SUPERFAMILY)
AllGFP_CLC_2050_trimmed_contig_1280	conserved hypothetical protein	302	4	7.47532	0.5125	0	-		no IPS match
AllGFP_CLC_2050_trimmed_contig_1281	50s ribosomal protein l13	270	4	5.69566	0.5625	11	P:lipid metabolic process; F:acyl-phosphate glycerol-3-phosphate acyltransferase activity; F:transferase activity; C:integral to membrane; P:phospholipid biosynthetic process; C:membrane; C:plasma membrane; F:structural constituent of ribosome; P:translation; C:ribonucleoprotein complex; C:ribosome		tmhmm (TMHMM)
AllGFP_CLC_2050_trimmed_contig_1282	hd domain-containing protein 2-like	258	20	6.0526e-24	0.7355	7	F:metal ion binding; F:phosphoric diester hydrolase activity; P:phosphorylation; F:protein kinase activity; C:nucleus; C:cytosol; F:nucleotide binding	EC:3.1.4.0	IPR006674 (G3DSA:1.10.3210.GENE3D); PTHR11845 (PANTHER), PTHR11845:SF4 (PANTHER), SSF109604 (SUPERFAMILY)
AllGFP_CLC_2050_trimmed_contig_1283	hypothetical protein LEMA_P097220.1	615	1	3.67011	0.53	1	F:DNA binding		no IPS match
AllGFP_CLC_2050_trimmed_contig_1284	laminin-like protein epi-1	1044	20	3.00296e-60	0.6055	4	F:nucleic acid binding; F:zinc ion binding; C:nucleus; C:intracellular		PTHR21684 (PANTHER), PTHR21684:SF0 (PANTHER)
AllGFP_CLC_2050_trimmed_contig_1285	tyrosine-protein phosphatase non-receptor type 13	2221	20	2.9597e-83	0.522	1	F:protein binding	-	IPR001478 (PFAM); G3DSA:2.30.42.10 (GENE3D), PTHR19134 (PANTHER), PTHR19134:SF55 (PANTHER)
AllGFP_CLC_2050_trimmed_contig_1286	small gtp-binding protein domain protein	499	5	2.98124	0.47	2	F:GTP binding; C:membrane		tmhmm (TMHMM)
AllGFP_CLC_2050_trimmed_contig_1287	crispr-associated helicase cas3	237	1	6.63754	0.45	8	F:metal ion binding; F:helicase activity; F:nucleic acid binding; F:ATP binding; P:metabolic process; F:phosphoric diester hydrolase activity; F:catalytic activity; F:ATP-dependent helicase activity		no IPS match
AllGFP_CLC_2050_trimmed_contig_1288	transmembrane protein 184b	237	1	5.88611	0.46	1	C:integral to membrane		no IPS match
AllGFP_CLC_2050_trimmed_contig_1289	chromodomain helicase dna binding protein	1970	20	0.0115043	0.4555	20	F:helicase activity; F:DNA binding; C:nucleus; F:nucleic acid binding; F:zinc ion binding; F:ATP binding; F:ATP-dependent helicase activity; P:regulation of transcription, DNA-dependent; F:metal ion binding; F:hydrolase activity, acting on acid anhydrides, in phosphorus-containing anhydrides; P:proteolysis; F:metallocarboxypeptidase activity; F:carboxypeptidase activity; F:hydrolase activity, act…		no IPS match
AllGFP_CLC_2050_trimmed_contig_1290	hypothetical protein Kpol_1050p102	793	2	1.91367	0.5	0	-		tmhmm (TMHMM)
AllGFP_CLC_2050_trimmed_contig_1291	large proline-rich protein bat2	1370	20	1.2175e-15	0.553	0	-		no IPS match
AllGFP_CLC_2050_trimmed_contig_1292	sodium-bile acid cotransporter	227	20	2.28819e-16	0.657	3	P:sodium ion transport; F:bile acid:sodium symporter activity; C:membrane	-	IPR002657 (PANTHER); PTHR10361:SF9 (PANTHER), SignalP-NN(euk) (SIGNALP), tmhmm (TMHMM)
AllGFP_CLC_2050_trimmed_contig_1293	40s ribosomal protein s14	290	20	4.70061e-11	0.951	4	C:ribosome; F:structural constituent of ribosome; P:translation; P:ribosome biogenesis	-	IPR001971 (G3DSA:3.30.420.GENE3D); IPR018102 (PROSITE); PTHR11759:SF1 (PANTHER), SSF53137 (SUPERFAMILY)
AllGFP_CLC_2050_trimmed_contig_1294	wd repeat domain phosphoinositide-interacting protein 4-like	1072	20	2.07932e-143	0.7815	5	C:cytoplasm; P:autophagic vacuole assembly; F:phosphatidylinositol-3,5-bisphosphate binding; F:phosphatidylinositol-3-phosphate binding; F:protein binding	-	IPR001680 (PFAM); IPR015943 (G3DSA:2.130.10.GENE3D); IPR017986 (SUPERFAMILY); PTHR11227 (PANTHER), PTHR11227:SF22 (PANTHER)
AllGFP_CLC_2050_trimmed_contig_1295	antirepressor regulating drug resistance protein	309	2	0.0874857	0.565	4	C:membrane; C:outer membrane-bounded periplasmic space; P:protein transport; F:protein transporter activity		SignalP-NN(euk) (SIGNALP), tmhmm (TMHMM)
AllGFP_CLC_2050_trimmed_contig_1296	hypothetical protein HMPREF1013_01959	229	1	4.06393	0.58	0	-		no IPS match
AllGFP_CLC_2050_trimmed_contig_1297	phosphoenolpyruvate carboxykinase	988	20	0.519404	0.4905	28	P:cell cycle; P:response to DNA damage stimulus; P:replication fork protection; C:nucleus; F:metal ion binding; F:5'-nucleotidase activity; F:hydrolase activity; P:metabolic process; F:phosphoric diester hydrolase activity; F:catalytic activity; F:phosphoenolpyruvate carboxykinase (GTP) activity; C:mitochondrion; C:cytoplasm; F:phosphoenolpyruvate carboxykinase activity; F:GTP binding; F:kinase a…		no IPS match
AllGFP_CLC_2050_trimmed_contig_1298	wd-repeat protein	693	20	1.27141e-66	0.745	5	P:actin filament depolymerization; P:sarcomere organization; P:imaginal disc-derived wing hair organization; P:phagocytosis, engulfment; F:actin binding	-	no IPS match
AllGFP_CLC_2050_trimmed_contig_1299	four and a half lim domains	334	20	1.63233e-53	0.904	4	F:sequence-specific DNA binding transcription factor activity; F:zinc ion binding; C:transcription factor complex;	-	IPR001781 (G3DSA:2.10.110.GENE3D); PTHR24205 (PANTHER), PTHR24205:SF0 (PANTHER), SSF57716 (SUPERFAMILY)
AllGFP_CLC_2050_trimmed_contig_1300	four and a half lim domains	1495	20	1.16035e-62	0.95	4	F:sequence-specific DNA binding transcription factor activity; F:zinc ion binding; C:transcription factor complex;	-	no IPS match
AllGFP_CLC_2050_trimmed_contig_1301	myosin heavy chain	361	20	1.49449e-58	0.8565	40	C:unconventional myosin complex; C:A band; F:protein homodimerization activity; F:microfilament motor activity; P:establishment of neuroblast polarity; P:head involution; P:Malpighian tubule morphogenesis; P:myosin II filament assembly; C:polytene chromosome puff; P:adult somatic muscle development; P:dorsal closure, spreading of leading edge cells; F:actin-dependent ATPase activity; P:imaginal d…	-	IPR001609 (PFAM); PTHR13140 (PANTHER), PTHR13140:SF106 (PANTHER), SSF52540 (SUPERFAMILY)
AllGFP_CLC_2050_trimmed_contig_1302	conserved hypothetical protein	783	1	1.64593	0.47	0	-		no IPS match
AllGFP_CLC_2050_trimmed_contig_1303	2-amino-3-ketobutyrate coenzyme a mitochondrial-like	1077	20	1.37892e-69	0.8525	7	F:pyridoxal phosphate binding; F:glycine C-acetyltransferase activity; F:ligase activity; P:glycine metabolic process; P:L-serine metabolic process; P:threonine metabolic process; P:acyl-carrier-protein biosynthetic process	EC:2.3.1.29	PF12974 (PFAM), SSF53850 (SUPERFAMILY)
AllGFP_CLC_2050_trimmed_contig_1304	antiviral protein	1620	20	3.0391e-59	0.6025	1	F:carbohydrate binding	-	IPR001304 (PFAM); IPR016186 (G3DSA:3.10.100.GENE3D); IPR016187 (SUPERFAMILY); PTHR22803 (PANTHER), PTHR22803:SF17 (PANTHER)
AllGFP_CLC_2050_trimmed_contig_1305	aldehyde dehydrogenase	1428	15	0.172173	0.4727	24	P:oxidation-reduction process; F:oxidoreductase activity; F:oxidoreductase activity, acting on the aldehyde or oxo group of donors, NAD or NADP as acceptor; P:metabolic process; F:aldehyde dehydrogenase (NAD) activity; C:NuA4 histone acetyltransferase complex; C:Piccolo NuA4 histone acetyltransferase complex; F:hydrolase activity, hydrolyzing O-glycosyl compounds; F:hydrolase activity; P:carbohyd…		no IPS match
AllGFP_CLC_2050_trimmed_contig_1306	transcription factor epb-1	298	1	2.46935	0.45	0	-		no IPS match
AllGFP_CLC_2050_trimmed_contig_1307	sap dna-binding domain protein	1032	2	0.262975	0.435	7	F:ATP-dependent polydeoxyribonucleotide 5'-hydroxyl-kinase activity; P:oxidation-reduction process; F:oxidoreductase activity; F:transferase activity; F:NADH dehydrogenase (ubiquinone) activity; F:DNA binding; F:nucleic acid binding		tmhmm (TMHMM)
AllGFP_CLC_2050_trimmed_contig_1308	nadh dehydrogenase subunit 2	711	18	0.000645971	0.6572	11	C:integral to membrane; C:membrane; C:mitochondrial inner membrane; C:respiratory chain; F:NADH dehydrogenase (ubiquinone) activity; C:mitochondrion; P:oxidation-reduction process; P:mitochondrial electron transport, NADH to ubiquinone; F:oxidoreductase activity; P:ATP synthesis coupled electron transport; P:electron transport chain		no IPS match
AllGFP_CLC_2050_trimmed_contig_1309	receptor protein tyrosine	376	20	8.10665e-47	0.909	8	F:protein tyrosine phosphatase activity; F:metalloexopeptidase activity; F:rhodopsin kinase activity; F:dipeptidyl-peptidase activity; F:dipeptidase activity; P:proteolysis; P:peptidyl-tyrosine dephosphorylation; P:tyrosine metabolic process	EC:3.1.3.48; EC:2.7.11.14; EC:3.4.13.0	IPR000242 (PFAM); IPR000387 (PROFILE); G3DSA:3.90.190.10 (GENE3D), PTHR19134 (PANTHER), PTHR19134:SF132 (PANTHER), SSF52799 (SUPERFAMILY)
AllGFP_CLC_2050_trimmed_contig_1310	---NA---	227	0			0	-		no IPS match
AllGFP_CLC_2050_trimmed_contig_1311	threonyl-trna synthetase	302	3	2.23344	0.52	7	F:ATP binding; P:threonyl-tRNA aminoacylation; C:cytoplasm; F:aminoacyl-tRNA ligase activity; F:nucleotide binding; P:tRNA aminoacylation for protein translation; F:threonine-tRNA ligase activity		no IPS match
AllGFP_CLC_2050_trimmed_contig_1312	---NA---	298	0			0	-		no IPS match
AllGFP_CLC_2050_trimmed_contig_1313	---NA---	1593	0			0	-		no IPS match
AllGFP_CLC_2050_trimmed_contig_1314	ribonuclease bn	690	6	0.336963	0.6067	3	C:integral to membrane; C:membrane; C:plasma membrane		SignalP-NN(euk) (SIGNALP)
AllGFP_CLC_2050_trimmed_contig_1315	atp-dependent rna helicase	491	9	1.2831	0.5444	21	P:regulation of transcription, DNA-dependent; F:ATP binding; P:transcription, DNA-dependent; F:nucleotide binding; F:nucleoside-triphosphatase activity; F:transcription factor binding; F:DNA binding; F:helicase activity; F:nucleic acid binding; F:hydrolase activity; F:ATP-dependent helicase activity; F:ATPase activity, coupled to transmembrane movement of substances; C:integral to membrane; P:tra…		SignalP-NN(euk) (SIGNALP)
AllGFP_CLC_2050_trimmed_contig_1316	hypothetical protein NECHADRAFT_94868	346	1	3.71308	0.57	0	-		SignalP-NN(euk) (SIGNALP), tmhmm (TMHMM)
AllGFP_CLC_2050_trimmed_contig_1317	ubiquitin carboxyl-terminal hydrolase 5	517	20	1.05914e-54	0.6875	5	F:metal ion binding; P:protein deubiquitination; F:ubiquitin thiolesterase activity; F:peptidase activity, acting on L-amino acid peptides; P:ubiquitin-dependent protein catabolic process	EC:3.1.2.15	PTHR24006 (PANTHER), PTHR24006:SF149 (PANTHER)
AllGFP_CLC_2050_trimmed_contig_1318	cytochrome oxidase subunit i	244	20	6.84235e-17	0.89	10	P:aerobic respiration; C:mitochondrial inner membrane; F:electron carrier activity; F:heme binding; C:integral to membrane; F:cytochrome-c oxidase activity; P:electron transport; P:mitochondrial electron transport, cytochrome c to oxygen; P:proton transport; C:respiratory chain complex IV	EC:1.9.3.1	no IPS match
AllGFP_CLC_2050_trimmed_contig_1319	hypothetical protein	207	1	4.43246	0.52	0	-		no IPS match
AllGFP_CLC_2050_trimmed_contig_1320	---NA---	260	0			0	-		SignalP-NN(euk) (SIGNALP)
AllGFP_CLC_2050_trimmed_contig_1321	t-complex protein 1 subunit gamma	445	20	2.74899e-66	0.847	6	C:chaperonin-containing T-complex; P:'de novo' posttranslational protein folding; C:plasma membrane; F:ATP binding; F:unfolded protein binding; C:microtubule	-	IPR002423 (PANTHER); IPR012719 (PTHR11353:PANTHER); IPR017998 (PRINTS); G3DSA:1.10.560.10 (GENE3D), G3DSA:3.50.7.10 (GENE3D), SSF52029 (SUPERFAMILY)
AllGFP_CLC_2050_trimmed_contig_1322	G4	1176	2	4.46065	0.505	1	C:mitochondrion		tmhmm (TMHMM)
AllGFP_CLC_2050_trimmed_contig_1323	isoform c	433	20	1.55231e-19	0.695	19	P:nuclear-transcribed mRNA catabolic process, nonsense-mediated decay; P:RNA interference; F:protein binding; F:nucleotide binding; P:oocyte microtubule cytoskeleton organization; P:dorsal appendage formation; P:pole plasm protein localization; P:regulation of pole plasm oskar mRNA localization; P:long-term memory; C:cytoplasm; C:Yb body; C:dendrite; P:microtubule organizing center organization; …	-	IPR026122 (PTHR10887:PANTHER); PTHR10887 (PANTHER), PF13087 (PFAM)
AllGFP_CLC_2050_trimmed_contig_1324	selenoprotein m precursor	496	20	7.6407e-60	0.687	3	C:nucleolus; C:endoplasmic reticulum; C:Golgi apparatus	-	no IPS match
AllGFP_CLC_2050_trimmed_contig_1325	ribosomal protein s25	395	20	1.80469e-39	0.7775	1	C:ribosome	-	IPR004977 (PRODOM)
AllGFP_CLC_2050_trimmed_contig_1326	serine threonine-protein kinase doa	2515	20	0	0.8605	22	P:bristle morphogenesis; P:locomotion involved in locomotory behavior; P:startle response; P:sex differentiation; P:chitin-based embryonic cuticle biosynthetic process; P:regulation of alternative nuclear mRNA splicing, via spliceosome; P:protein secretion; F:protein serine/threonine/tyrosine kinase activity; P:photoreceptor cell maintenance; P:protein autophosphorylation; F:protein serine/threon…	EC:2.7.12.1; EC:2.7.11.0	IPR000719 (PFAM); IPR002290 (SMART); IPR008271 (PROSITE); IPR011009 (SUPERFAMILY); G3DSA:1.10.510.10 (GENE3D), PTHR24058 (PANTHER), PTHR24058:SF1 (PANTHER), SignalP-NN(euk) (SIGNALP)
AllGFP_CLC_2050_trimmed_contig_1327	maturase k	381	1	7.09964	0.48	5	C:plastid; F:RNA binding; C:chloroplast; P:tRNA processing; P:mRNA processing		no IPS match
AllGFP_CLC_2050_trimmed_contig_1328	---NA---	854	0			0	-		no IPS match
AllGFP_CLC_2050_trimmed_contig_1329	rrna binding protein	941	4	0.526885	0.52	0	-		no IPS match
AllGFP_CLC_2050_trimmed_contig_1330	von willebrand factor type egf and pentraxin domain-containing protein 1	495	20	6.47997e-21	0.5365	10	F:hydrolase activity; F:G-protein coupled receptor activity; C:membrane; P:G-protein coupled receptor protein signaling pathway; F:calcium ion binding; F:carbohydrate binding; C:cytoplasm; P:cell adhesion; F:chromatin binding; C:extracellular region		IPR000436 (PFAM); G3DSA:2.10.70.10 (GENE3D), PTHR19325 (PANTHER)
AllGFP_CLC_2050_trimmed_contig_1331	recombination protein	409	1	1.5698	0.46	5	F:metal ion binding; P:response to DNA damage stimulus; P:DNA repair; P:DNA recombination; F:DNA binding		SignalP-NN(euk) (SIGNALP), tmhmm (TMHMM)
AllGFP_CLC_2050_trimmed_contig_1332	#NAME?	2230	20	0	0.8325	5	F:alpha,alpha-trehalose-phosphate synthase (UDP-forming) activity; F:trehalose-phosphatase activity; P:trehalose biosynthetic process; P:starch metabolic process; P:sucrose metabolic process	EC:2.4.1.15; EC:3.1.3.12	IPR001830 (PFAM); IPR003337 (PFAM); IPR006379 (TIGRFAMs); IPR023214 (G3DSA:3.40.50.GENE3D); G3DSA:3.40.50.2000 (GENE3D), PTHR10788 (PANTHER), SSF53756 (SUPERFAMILY)
AllGFP_CLC_2050_trimmed_contig_1333	tubulin beta chain	1970	20	0	0.9535	11	C:microtubule; C:tubulin complex; P:centrosome duplication; P:protein polymerization; P:GTP catabolic process; P:microtubule-based movement; F:GTPase activity; P:muscle attachment; F:structural constituent of cytoskeleton; C:cytoplasm; F:GTP binding	-	IPR000217 (PRINTS); IPR002453 (PRINTS); IPR003008 (G3DSA:3.40.50.GENE3D); IPR008280 (SUPERFAMILY); IPR017975 (PROSITE); IPR018316 (G3DSA:3.30.1330.GENE3D); IPR023123 (G3DSA:1.10.287.GENE3D)
AllGFP_CLC_2050_trimmed_contig_1334	---NA---	764	0			0	-		no IPS match
AllGFP_CLC_2050_trimmed_contig_1335	uncharacterized leucine-rich repeat-containing protein	482	1	4.69521	0.41	0	-		no IPS match
AllGFP_CLC_2050_trimmed_contig_1336	---NA---	1018	0			0	-		no IPS match
AllGFP_CLC_2050_trimmed_contig_1337	nadh dehydrogenase subunit 4	260	2	7.5783	0.63	11	C:integral to membrane; C:membrane; C:respiratory chain; F:NADH dehydrogenase (ubiquinone) activity; C:mitochondrion; P:oxidation-reduction process; P:mitochondrial electron transport, NADH to ubiquinone; F:oxidoreductase activity; P:ATP synthesis coupled electron transport; C:mitochondrial membrane; P:electron transport chain		SignalP-NN(euk) (SIGNALP), tmhmm (TMHMM)
AllGFP_CLC_2050_trimmed_contig_1338	conserved membrane protein	392	2	0.459773	0.52	3	F:sodium:dicarboxylate symporter activity; C:membrane; P:dicarboxylic acid transport		SignalP-NN(euk) (SIGNALP), tmhmm (TMHMM)
AllGFP_CLC_2050_trimmed_contig_1339	hypothetical protein LOAG_00165	241	2	0.969675	0.55	0	-		no IPS match
AllGFP_CLC_2050_trimmed_contig_1340	restriction endonuclease s subunit	214	2	2.8089	0.53	3	P:DNA modification; F:endonuclease activity; F:DNA binding		no IPS match
AllGFP_CLC_2050_trimmed_contig_1341	peptidase m50 family protein	313	3	0.634867	0.5333	9	P:proteolysis; F:metalloendopeptidase activity; F:helicase activity; F:nucleic acid binding; F:ATP binding; F:hydrolase activity; F:nucleotide binding; F:nucleoside-triphosphatase activity; F:DNA binding		no IPS match
AllGFP_CLC_2050_trimmed_contig_1342	cell surface protein	1541	20	8.53513e-15	0.5005	22	C:extrachromosomal circular DNA; C:cell wall; F:collagen binding; P:termination of RNA polymerase I transcription; P:chromatin remodeling; P:transcription initiation from RNA polymerase I promoter; F:chromatin binding; C:nucleus; F:DNA binding; P:lipid transport; F:nucleic acid binding; F:lipid transporter activity; P:protein dephosphorylation; P:peptidyl-tyrosine dephosphorylation; F:protein tyr…		no IPS match
AllGFP_CLC_2050_trimmed_contig_1343	hypothetical protein Huta_2589	1522	1	7.25076	0.6	0	-		SignalP-NN(euk) (SIGNALP), tmhmm (TMHMM)
AllGFP_CLC_2050_trimmed_contig_1344	solute carrier organic anion transporter member isoform cra_b	637	7	4.81311	0.51	4	C:integral to membrane; C:membrane; C:plasma membrane; F:transporter activity		no IPS match
AllGFP_CLC_2050_trimmed_contig_1345	---NA---	1314	0			0	-		no IPS match
AllGFP_CLC_2050_trimmed_contig_1346	outer membrane protein	296	1	6.38423	0.63	1	C:cell outer membrane		no IPS match
AllGFP_CLC_2050_trimmed_contig_1347	---NA---	273	0			0	-		SignalP-NN(euk) (SIGNALP)
AllGFP_CLC_2050_trimmed_contig_1348	reverse transcriptase	202	11	1.80766	0.5518	5	F:RNA binding; P:RNA-dependent DNA replication; F:RNA-directed DNA polymerase activity; F:nucleic acid binding; P:DNA integration		SignalP-NN(euk) (SIGNALP), tmhmm (TMHMM)
AllGFP_CLC_2050_trimmed_contig_1349	restriction endonuclease s subunit	214	2	2.8089	0.53	3	P:DNA modification; F:endonuclease activity; F:DNA binding		no IPS match
AllGFP_CLC_2050_trimmed_contig_1350	protein col- isoform a	381	20	1.13042e-08	0.5445	3	P:cellular process; P:response to stimulus;	-	SignalP-NN(euk) (SIGNALP), tmhmm (TMHMM)
AllGFP_CLC_2050_trimmed_contig_1351	endonuclease 8-like 1	536	20	6.94593e-37	0.619	11	P:response to oxidative stress; P:base-excision repair; F:protein C-terminus binding; P:negative regulation of nuclease activity; F:DNA N-glycosylase activity; C:cytoplasm; C:nucleus; F:damaged DNA binding; F:DNA-(apurinic or apyrimidinic site) lyase activity; P:nucleotide-excision repair; F:zinc ion binding	EC:4.2.99.18	IPR010979 (SUPERFAMILY); IPR015886 (PFAM); G3DSA:1.10.8.50 (GENE3D), PTHR22993 (PANTHER), PTHR22993:SF3 (PANTHER)
AllGFP_CLC_2050_trimmed_contig_1352	---NA---	222	0			0	-		no IPS match
AllGFP_CLC_2050_trimmed_contig_1353	---NA---	460	0			0	-		no IPS match
AllGFP_CLC_2050_trimmed_contig_1354	---NA---	247	0			0	-		no IPS match
AllGFP_CLC_2050_trimmed_contig_1355	transmembrane protein 18-like	239	20	2.18541e-13	0.805	1	C:integral to membrane	-	SignalP-NN(euk) (SIGNALP)
AllGFP_CLC_2050_trimmed_contig_1356	26s protease regulatory subunit	716	20	4.62496e-115	0.98	22	P:protein polyubiquitination; C:nucleoplasm; F:protein binding; P:regulation of cellular amino acid metabolic process; P:positive regulation of ubiquitin-protein ligase activity involved in mitotic cell cycle; C:proteasome accessory complex; P:regulation of apoptosis; P:gene expression; P:viral reproduction; P:negative regulation of ubiquitin-protein ligase activity involved in mitotic cell cycle…	EC:3.6.1.3	no IPS match
AllGFP_CLC_2050_trimmed_contig_1357	transmembrane protein 47-like isoform 1	348	20	3.80336e-33	0.7485	1	C:membrane	-	IPR015664 (PANTHER); PTHR14399:SF0 (PANTHER), tmhmm (TMHMM)
AllGFP_CLC_2050_trimmed_contig_1358	e3 ubiquitin-protein ligase herc2-like	348	3	7.55536	0.5733	0	-		no IPS match
AllGFP_CLC_2050_trimmed_contig_1359	hypothetical protein EGM_17765, partial	1722	2	5.31738	0.505	0	-		SignalP-NN(euk) (SIGNALP)
AllGFP_CLC_2050_trimmed_contig_1360	domain-containing histone demethylation protein 2b	1599	20	6.77873e-141	0.635	2	F:methyltransferase activity; P:methylation		SignalP-NN(euk) (SIGNALP), tmhmm (TMHMM)
AllGFP_CLC_2050_trimmed_contig_1361	hypothetical protein CHGG_06984	423	2	0.930299	0.545	0	-		no IPS match
AllGFP_CLC_2050_trimmed_contig_1362	---NA---	380	0			0	-		SignalP-NN(euk) (SIGNALP)
AllGFP_CLC_2050_trimmed_contig_1363	---NA---	311	0			0	-		SignalP-NN(euk) (SIGNALP)
AllGFP_CLC_2050_trimmed_contig_1364	60s ribosomal protein l14	588	20	3.76048e-42	0.712	4	C:ribosome; P:ribosome biogenesis; F:structural constituent of ribosome; P:translation	-	IPR002784 (PFAM); IPR014722 (G3DSA:2.30.30.GENE3D); PTHR11127 (PANTHER), PTHR11127:SF0 (PANTHER)
AllGFP_CLC_2050_trimmed_contig_1365	protein far1-related sequence 5-like	1608	8	3.09648e-30	0.5825	1	F:DNA binding	-	IPR017956 (PFAM)
AllGFP_CLC_2050_trimmed_contig_1366	predicted protein	703	1	1.92296	0.47	0	-		no IPS match
AllGFP_CLC_2050_trimmed_contig_1367	---NA---	214	0			0	-		SignalP-NN(euk) (SIGNALP), tmhmm (TMHMM)
AllGFP_CLC_2050_trimmed_contig_1368	mitochondrial inner membrane protease subunit 1	1060	20	3.00122e-45	0.7265	4	C:integral to membrane; F:serine-type peptidase activity; P:proteolysis; C:mitochondrion	-	no IPS match
AllGFP_CLC_2050_trimmed_contig_1369	---NA---	203	0			0	-		no IPS match
AllGFP_CLC_2050_trimmed_contig_1370	polysaccharide export protein	556	1	9.34207	0.38	3	F:polysaccharide transmembrane transporter activity; C:membrane; P:polysaccharide transport		no IPS match
AllGFP_CLC_2050_trimmed_contig_1371	predicted protein	398	3	1.24902	0.47	4	P:intracellular signal transduction; P:cyclic nucleotide biosynthetic process; F:phosphorus-oxygen lyase activity; C:intracellular		no IPS match
AllGFP_CLC_2050_trimmed_contig_1372	calpain-a-like isoform 2	1167	20	0	0.735	8	P:cuticle development; P:protein autoprocessing; P:proteolysis; P:actin cytoskeleton organization; P:phagocytosis, engulfment; F:calcium-dependent cysteine-type endopeptidase activity; C:cytoplasm; P:BMP signaling pathway involved in spinal cord dorsal/ventral patterning	-	IPR000169 (PROSITE); IPR001300 (PFAM); IPR022682 (PFAM); IPR022683 (SMART); IPR022684 (PRINTS); G3DSA:2.60.120.380 (GENE3D), G3DSA:3.90.70.10 (GENE3D), PTHR10183 (PANTHER), PTHR10183:SF45 (PANTHER), SSF54001 (SUPERFAMILY)
AllGFP_CLC_2050_trimmed_contig_1373	g patch domain containing 8	512	1	8.04189	0.55	0	-		no IPS match
AllGFP_CLC_2050_trimmed_contig_1374	m20 domain-containing	719	6	3.10763	0.5733	25	F:hydrolase activity; F:hippurate hydrolase activity; C:COPII vesicle coat; P:ER to Golgi vesicle-mediated transport; F:zinc ion binding; P:intracellular protein transport; P:protein transport; P:transport; P:antigen processing and presentation of exogenous peptide antigen via MHC class II; C:nucleus; C:intracellular membrane-bounded organelle; P:cellular protein metabolic process; F:molecular_fu…		SignalP-NN(euk) (SIGNALP), tmhmm (TMHMM)
AllGFP_CLC_2050_trimmed_contig_1375	trap 4tm 12tm fusion protein	311	6	1.40919	0.455	2	C:integral to membrane; F:sulfotransferase activity		SignalP-NN(euk) (SIGNALP), tmhmm (TMHMM)
AllGFP_CLC_2050_trimmed_contig_1376	muscle-specific calpain	236	20	2.45348e-30	0.713	34	; P:negative regulation of transcription, DNA-dependent; P:protein complex assembly; P:positive regulation of proteolysis; F:ligase regulator activity; P:response to muscle activity; F:protein complex scaffold; P:regulation of myoblast differentiation; C:protein complex; F:receptor binding; P:negative regulation of protein sumoylation; C:cytosol; C:T-tubule; P:protein localization in membrane; P:…	-	IPR022682 (PFAM); IPR022683 (SMART); G3DSA:2.60.120.380 (GENE3D), PTHR10183 (PANTHER), PTHR10183:SF45 (PANTHER)
AllGFP_CLC_2050_trimmed_contig_1377	muscle-specific calpain	268	20	1.00142e-29	0.721	34	; P:negative regulation of transcription, DNA-dependent; P:protein complex assembly; P:positive regulation of proteolysis; F:ligase regulator activity; P:response to muscle activity; F:protein complex scaffold; P:regulation of myoblast differentiation; C:protein complex; F:receptor binding; P:negative regulation of protein sumoylation; C:cytosol; C:T-tubule; P:protein localization in membrane; P:…	-	IPR022682 (PFAM); IPR022683 (SMART); G3DSA:2.60.120.380 (GENE3D), PTHR10183 (PANTHER), PTHR10183:SF49 (PANTHER)
AllGFP_CLC_2050_trimmed_contig_1378	hypothetical protein Salmoneentericaenterica_14220	456	2	5.17356	0.5	0	-		no IPS match
AllGFP_CLC_2050_trimmed_contig_1379	ankyrin repeat-containing protein	647	20	7.58772e-27	0.576	1	F:protein binding	-	IPR002110 (PRINTS); IPR020683 (G3DSA:1.25.40.GENE3D); PTHR24188 (PANTHER)
AllGFP_CLC_2050_trimmed_contig_1380	hypothetical protein AK37_18113	205	2	2.93285	0.57	6	C:mitochondrion; F:ATP binding; F:protein kinase activity; P:protein phosphorylation; F:transferase activity, transferring phosphorus-containing groups; F:protein serine/threonine kinase activity		no IPS match
AllGFP_CLC_2050_trimmed_contig_1381	---NA---	345	0			0	-		no IPS match
AllGFP_CLC_2050_trimmed_contig_1382	protein hum-9	399	1	4.89193	0.61	0	-		no IPS match
AllGFP_CLC_2050_trimmed_contig_1383	ferritin 2 light chain isoform a	334	20	7.52276e-24	0.5685	1	F:transition metal ion binding	-	no IPS match
AllGFP_CLC_2050_trimmed_contig_1384	---NA---	259	0			0	-		no IPS match
AllGFP_CLC_2050_trimmed_contig_1385	artemis protein	309	7	1.095	0.5571	9	P:translational elongation; F:translation elongation factor activity; P:translation; C:eukaryotic translation elongation factor 1 complex; C:integral to membrane; P:G-protein coupled receptor protein signaling pathway; F:molecular_function; C:membrane; C:mitochondrion		SignalP-NN(euk) (SIGNALP), tmhmm (TMHMM)
AllGFP_CLC_2050_trimmed_contig_1386	---NA---	237	0			0	-		no IPS match
AllGFP_CLC_2050_trimmed_contig_1387	---NA---	824	0			0	-		no IPS match
AllGFP_CLC_2050_trimmed_contig_1388	AGAP007801-PA	702	4	6.73963e-06	0.7125	4	P:regulation of transcription, DNA-dependent; F:sequence-specific DNA binding; F:protein dimerization activity; F:sequence-specific DNA binding transcription factor activity		no IPS match
AllGFP_CLC_2050_trimmed_contig_1389	nuclear pore protein	3212	20	1.12547e-31	0.4815	4	C:nuclear pore; P:transport; F:structural constituent of nuclear pore; P:protein transport		no IPS match
AllGFP_CLC_2050_trimmed_contig_1390	gag-like protein	571	20	0.0235454	0.5415	3	F:nucleic acid binding; F:zinc ion binding; F:metal ion binding		no IPS match
AllGFP_CLC_2050_trimmed_contig_1391	nadh dehydrogenase subunit 4	309	4	0.774543	0.5325	11	C:integral to membrane; C:membrane; C:respiratory chain; F:NADH dehydrogenase (ubiquinone) activity; C:mitochondrion; P:oxidation-reduction process; P:mitochondrial electron transport, NADH to ubiquinone; F:oxidoreductase activity; P:ATP synthesis coupled electron transport; C:mitochondrial membrane; P:electron transport chain		SignalP-NN(euk) (SIGNALP), tmhmm (TMHMM)
AllGFP_CLC_2050_trimmed_contig_1392	mitochondrial import inner membrane translocase subunit tim22-like	688	20	5.45767e-48	0.693	1	C:membrane part	-	IPR003397 (PFAM); PTHR14110 (PANTHER), PTHR14110:SF0 (PANTHER), SignalP-NN(euk) (SIGNALP)
AllGFP_CLC_2050_trimmed_contig_1393	fad linked oxidase	261	1	5.23775	0.53	10	F:(S)-2-hydroxy-acid oxidase activity; F:flavin adenine dinucleotide binding; ; ; P:oxidation-reduction process; ; F:oxidoreductase activity; F:catalytic activity; F:oxidoreductase activity, acting on CH-OH group of donors; F:UDP-N-acetylmuramate dehydrogenase activity		no IPS match
AllGFP_CLC_2050_trimmed_contig_1394	---NA---	205	0			0	-		SignalP-NN(euk) (SIGNALP)
AllGFP_CLC_2050_trimmed_contig_1395	GG11572	708	2	6.83908	0.575	3	F:nucleic acid binding; F:exonuclease activity; C:intracellular		no IPS match
AllGFP_CLC_2050_trimmed_contig_1396	golgin subfamily a member 3	443	20	8.53847e-10	0.494	5	P:cellular process; F:binding; ; C:intracellular organelle part; C:Golgi apparatus	-	no IPS match
AllGFP_CLC_2050_trimmed_contig_1397	---NA---	243	0			0	-		no IPS match
AllGFP_CLC_2050_trimmed_contig_1398	transmembrane protein	267	8	0.956684	0.5038	3	P:biosynthetic process; F:transferase activity; C:nuclear envelope		no IPS match
AllGFP_CLC_2050_trimmed_contig_1399	---NA---	344	0			0	-		no IPS match
AllGFP_CLC_2050_trimmed_contig_1400	mitochondrial import receptor subunit tom22 homolog	1156	20	3.57905e-18	0.6605	1	P:liver development	-	tmhmm (TMHMM)
AllGFP_CLC_2050_trimmed_contig_1401	neuropilin and tolloid-like protein 1-like	256	2	0.33093	0.58	0	-		SignalP-NN(euk) (SIGNALP)
AllGFP_CLC_2050_trimmed_contig_1402	alkaline phosphatase-like protein	337	2	7.34998	0.465	0	-		no IPS match
AllGFP_CLC_2050_trimmed_contig_1403	---NA---	721	0			0	-		no IPS match
AllGFP_CLC_2050_trimmed_contig_1404	---NA---	580	0			0	-		no IPS match
AllGFP_CLC_2050_trimmed_contig_1405	lipoprotein	215	13	1.87855	0.5292	0	-		no IPS match
AllGFP_CLC_2050_trimmed_contig_1406	hypothetical protein TcasGA2_TC004706	311	1	4.59641	0.66	0	-		no IPS match
AllGFP_CLC_2050_trimmed_contig_1407	muscle-specific protein isoform e	1251	15	0.00174033	0.4407	33	F:penicillin binding; F:double-stranded RNA binding; P:skeletal muscle tissue development; P:cell migration; C:nuclear envelope; C:Z disc; P:establishment of nucleus localization; P:regulation of Rab GTPase activity; P:mesoderm development; C:actin cytoskeleton; F:cytoskeletal protein binding; P:regulation of Rho protein signal transduction; C:perinuclear region of cytoplasm; P:actin filament org…		no IPS match
AllGFP_CLC_2050_trimmed_contig_1408	---NA---	496	0			0	-		SignalP-NN(euk) (SIGNALP), tmhmm (TMHMM)
AllGFP_CLC_2050_trimmed_contig_1409	structural maintenance of chromosomes protein 3	1330	20	3.90177e-142	0.832	30	C:chromatin; C:nucleoplasm; F:dynein binding; C:nuclear meiotic cohesin complex; C:basement membrane; ; P:mitotic prometaphase; P:DNA recombination; P:mitotic spindle organization; P:cell division; P:mitotic metaphase/anaphase transition; P:chromosome condensation; C:cytoplasm; F:protein heterodimerization activity; F:microtubule motor activity; P:stem cell maintenance; P:DNA mediated transformat…	-	IPR003395 (PFAM); G3DSA:3.40.50.300 (GENE3D), PTHR18937 (PANTHER), PTHR18937:SF8 (PANTHER), SSF52540 (SUPERFAMILY)
AllGFP_CLC_2050_trimmed_contig_1410	xaa-pro dipeptidase app( )	256	20	6.97394e-31	0.7175	3	F:metal ion binding; F:aminopeptidase activity; P:cellular process	EC:3.4.11.0	IPR000994 (G3DSA:3.90.230.GENE3D); PTHR10804 (PANTHER), PTHR10804:SF8 (PANTHER), SignalP-NN(euk) (SIGNALP)
AllGFP_CLC_2050_trimmed_contig_1411	keratin-associated protein	241	2	0.714492	0.51	2	C:keratin filament; C:intermediate filament		SignalP-NN(euk) (SIGNALP)
AllGFP_CLC_2050_trimmed_contig_1412	heat shock protein isoform b	389	20	0.00109386	0.65	5	P:response to stress; P:response to heat; P:determination of adult lifespan; P:protein refolding; P:response to oxidative stress		IPR002068 (PFAM); G3DSA:2.60.40.790 (GENE3D), PTHR11527 (PANTHER)
AllGFP_CLC_2050_trimmed_contig_1413	e3 ubiquitin-protein ligase ubr2-like	678	20	0.000614281	0.6235	4	P:protein catabolic process; F:zinc ion binding; P:protein ubiquitination; F:ubiquitin-protein ligase activity		no IPS match
AllGFP_CLC_2050_trimmed_contig_1414	nitrate assimilation regulatory protein nira	243	1	3.65203	0.41	0	-		SignalP-NN(euk) (SIGNALP)
AllGFP_CLC_2050_trimmed_contig_1415	dappu_318553-like protein	255	20	9.46388e-42	0.7795	5	F:heme binding; F:peroxidase activity; P:oxidation-reduction process; P:response to oxidative stress; P:peroxidase reaction	EC:1.11.1.7	IPR002007 (G3DSA:1.10.640.GENE3D); IPR010255 (SUPERFAMILY); IPR019791 (PRINTS); PTHR11475 (PANTHER)
AllGFP_CLC_2050_trimmed_contig_1416	eukaryotic translation initiation factor 3 subunit	291	20	1.21137e-34	0.8155	3	F:translation initiation factor activity; C:ribosome; P:regulation of translational initiation	-	PTHR12601 (PANTHER)
AllGFP_CLC_2050_trimmed_contig_1417	eukaryotic translation initiation factor 3 subunit c	4587	20	0	0.8485	5	C:eukaryotic translation initiation factor 3 complex; F:translation initiation factor activity; C:ribosome; P:regulation of translational initiation; C:integral to membrane	-	IPR008155 (PRINTS); IPR019543 (PFAM); IPR019745 (PROSITE); IPR024329 (PFAM); PTHR23103 (PANTHER), PTHR23103:SF2 (PANTHER), tmhmm (TMHMM)
AllGFP_CLC_2050_trimmed_contig_1418	muscle-specific calpain	220	20	4.37295e-25	0.676	3	C:intracellular; P:proteolysis; F:calcium-dependent cysteine-type endopeptidase activity	-	PTHR10183 (PANTHER), PTHR10183:SF45 (PANTHER)
AllGFP_CLC_2050_trimmed_contig_1419	unc-84 homolog a ( elegans)	1009	20	1.48064e-71	0.7125	5	P:nuclear migration; C:integral to membrane; C:nuclear inner membrane; C:nuclear periphery; C:perinuclear region of cytoplasm	-	IPR012919 (PFAM); PTHR12911 (PANTHER), PTHR12911:SF8 (PANTHER)
AllGFP_CLC_2050_trimmed_contig_1420	glycerol-3-phosphate dehydrogenase	1504	20	1.30272e-155	0.8755	7	F:NAD binding; F:glycerol-3-phosphate dehydrogenase [NAD+] activity; P:glycerol-3-phosphate catabolic process; C:glycerol-3-phosphate dehydrogenase complex; F:protein homodimerization activity; P:oxidation-reduction process; P:glycerolipid metabolic process	EC:1.1.1.8	IPR006109 (PFAM); IPR006168 (PRINTS); IPR008927 (SUPERFAMILY); IPR011128 (PFAM); IPR013328 (G3DSA:1.10.1040.GENE3D); IPR016040 (G3DSA:3.40.50.GENE3D); IPR017751 (TIGRFAMs); SSF51735 (SUPERFAMILY)
AllGFP_CLC_2050_trimmed_contig_1421	isoform c	828	20	2.43584e-15	0.798	6	C:adherens junction; F:phospholipid binding; F:ARF guanyl-nucleotide exchange factor activity; P:regulation of ARF protein signal transduction; C:intracellular; P:regulation of GTPase activity	-	SignalP-NN(euk) (SIGNALP), tmhmm (TMHMM)
AllGFP_CLC_2050_trimmed_contig_1422	ubx domain-containing protein 1	2812	20	4.0693e-114	0.6395	1	F:protein binding	-	IPR001012 (PFAM); IPR006567 (SMART); IPR018997 (PFAM); G3DSA:3.10.20.90 (GENE3D), PTHR23153 (PANTHER), PTHR23153:SF14 (PANTHER), SSF143503 (SUPERFAMILY), SSF54236 (SUPERFAMILY)
AllGFP_CLC_2050_trimmed_contig_1423	guanine deaminase	226	10	3.54581	0.525	10	C:integral to membrane; P:transmembrane transport; P:regulation of cell shape; P:cell cycle; C:membrane; P:guanine catabolic process; F:hydrolase activity, acting on carbon-nitrogen (but not peptide) bonds; F:hydrolase activity; F:guanine deaminase activity; F:zinc ion binding		SignalP-NN(euk) (SIGNALP)
AllGFP_CLC_2050_trimmed_contig_1424	---NA---	631	0			0	-		no IPS match
AllGFP_CLC_2050_trimmed_contig_1425	rna polymerase ii largest subunit	792	20	3.86074e-124	0.9295	7	F:DNA-directed RNA polymerase activity; C:DNA-directed RNA polymerase II, core complex; F:DNA binding; P:transcription from RNA polymerase II promoter; C:nucleolus; P:purine base metabolic process; P:pyrimidine base metabolic process	EC:2.7.7.6	IPR007083 (PFAM); PTHR19376 (PANTHER), PTHR19376:SF14 (PANTHER), SSF64484 (SUPERFAMILY)
AllGFP_CLC_2050_trimmed_contig_1426	prolyl-trna synthetase	619	4	0.00898087	0.46	0	-		no IPS match
AllGFP_CLC_2050_trimmed_contig_1427	---NA---	642	0			0	-		no IPS match
AllGFP_CLC_2050_trimmed_contig_1428	annexin vii	490	20	0.0738322	0.5055	14	F:chitin binding; P:chitin metabolic process; C:extracellular region; F:calcium ion binding; F:calcium-dependent phospholipid binding; F:hydrolase activity; F:ribonuclease H activity; F:phosphatidylinositol phospholipase C activity; F:metal ion binding; P:signal transduction; P:peptidoglycan catabolic process; F:N-acetylmuramoyl-L-alanine amidase activity; P:cell wall macromolecule catabolic proc…		no IPS match
AllGFP_CLC_2050_trimmed_contig_1429	trifunctional enzyme subunit mitochondrial-like	1384	20	0	0.7935	28	C:fatty acid beta-oxidation multienzyme complex; F:acetyl-CoA C-acetyltransferase activity; C:nucleolus; C:mitochondrial inner membrane; P:glycerophospholipid biosynthetic process; ; C:mitochondrial nucleoid; P:response to bacterium; F:3-hydroxyacyl-CoA dehydrogenase activity; P:fatty acid beta-oxidation; F:protein binding; P:response to insulin stimulus; F:nucleotide binding; F:long-chain-3-hydr…	EC:2.3.1.9; EC:1.1.1.35; EC:1.1.1.211; EC:4.2.1.17	no IPS match
AllGFP_CLC_2050_trimmed_contig_1430	3-hydroxyacyl-coa dehyrogenase	1443	20	1.51643e-156	0.747	15	C:fatty acid beta-oxidation multienzyme complex; F:3-hydroxyacyl-CoA dehydrogenase activity; P:fatty acid beta-oxidation; F:nucleotide binding; F:coenzyme binding; F:enoyl-CoA hydratase activity; P:isoleucine catabolic process; P:leucine catabolic process; P:lysine catabolic process; P:tryptophan metabolic process; P:valine catabolic process; P:fatty acid biosynthetic process; P:benzoate metaboli…	EC:1.1.1.35; EC:4.2.1.17	IPR001753 (PFAM); IPR006176 (PFAM); IPR016040 (G3DSA:3.40.50.GENE3D); G3DSA:3.90.226.10 (GENE3D), PTHR23309 (PANTHER), SignalP-NN(euk) (SIGNALP), SSF51735 (SUPERFAMILY), SSF52096 (SUPERFAMILY)
AllGFP_CLC_2050_trimmed_contig_1431	glutamine type i	429	6	3.59202	0.5217	10	P:nitrogen compound metabolic process; F:ligase activity; C:cytoplasm; P:glutamine biosynthetic process; F:glutamate-ammonia ligase activity; P:nitrogen fixation; F:catalytic activity; P:metabolic process; F:pyridoxal phosphate binding; F:transaminase activity		no IPS match
AllGFP_CLC_2050_trimmed_contig_1432	nucleotide sugar epimerase dehydratase	412	2	6.90562	0.5	4	P:biosynthetic process; F:nucleotide binding; F:alpha-N-arabinofuranosidase activity; P:L-arabinose metabolic process		SignalP-NN(euk) (SIGNALP), tmhmm (TMHMM)
AllGFP_CLC_2050_trimmed_contig_1433	---NA---	1918	0			0	-		no IPS match
AllGFP_CLC_2050_trimmed_contig_1434	resa-like protein with	791	20	4.9129e-07	0.445	25	F:unfolded protein binding; P:protein folding; F:heat shock protein binding; F:ATPase activity; F:ATP binding; P:protein complex assembly; F:nucleotide binding; F:nucleoside-triphosphatase activity; P:ATP catabolic process; C:nucleus; C:apicoplast; P:intracellular transport; F:molecular_function; C:Golgi apparatus; P:biological_process; C:endosome; C:trans-Golgi network; P:proteolysis; F:calcium-…		no IPS match
AllGFP_CLC_2050_trimmed_contig_1435	set and mynd domain-containing protein 4-like	846	20	1.83882e-44	0.4795	2	F:protein binding; F:zinc ion binding	-	IPR001214 (PFAM); IPR002893 (PFAM); G3DSA:2.170.270.10 (GENE3D), PTHR12197 (PANTHER), SSF144232 (SUPERFAMILY), SSF82199 (SUPERFAMILY)
AllGFP_CLC_2050_trimmed_contig_1436	adp-ribosylation factor-like protein 8b	3101	20	4.11327e-117	0.97	16	F:GTP binding; P:cell division; C:lysosomal membrane; P:GTP catabolic process; C:late endosome membrane; F:alpha-tubulin binding; P:small GTPase mediated signal transduction; P:mitosis; C:spindle midzone; P:chromosome segregation; C:midbody; F:GDP binding; F:beta-tubulin binding; F:GTPase activity; C:tubulin complex; P:intracellular protein transport	-	IPR003579 (SMART); IPR005225 (TIGRFAMs); IPR006687 (SMART); IPR006689 (PRINTS); IPR024156 (SMART); G3DSA:3.40.50.300 (GENE3D), PTHR11711 (PANTHER), PTHR11711:SF32 (PANTHER), SignalP-NN(euk) (SIGNALP), SSF52540 (SUPERFAMILY)
AllGFP_CLC_2050_trimmed_contig_1437	swi snf complex subunit smarcc2	972	20	5.6228e-49	0.833	4	C:nucleus; F:DNA binding; F:chromatin binding; C:chromatin	-	PTHR12802 (PANTHER), PTHR12802:SF9 (PANTHER)
AllGFP_CLC_2050_trimmed_contig_1438	isoform b	366	20	2.95587e-54	0.751	17	P:ATP-dependent chromatin remodeling; P:negative regulation of S phase of mitotic cell cycle; F:protein binding; P:imaginal disc-derived wing vein morphogenesis; P:imaginal disc-derived wing margin morphogenesis; F:transcription coactivator activity; F:DNA binding; P:imaginal disc-derived wing vein specification; P:imaginal disc-derived leg morphogenesis; P:oogenesis; P:positive regulation of tra…	-	IPR007526 (PFAM); IPR009057 (SUPERFAMILY); IPR011991 (G3DSA:1.10.10.GENE3D); PTHR12802 (PANTHER), PTHR12802:SF8 (PANTHER)
AllGFP_CLC_2050_trimmed_contig_1439	limbic system-associated membrane protein	691	20	5.00005e-45	0.57	1	F:protein binding	-	IPR003598 (SMART); IPR003599 (SMART); IPR007110 (PROFILE); IPR013098 (PFAM); IPR013783 (G3DSA:2.60.40.GENE3D); PTHR19831 (PANTHER), PTHR19831:SF16 (PANTHER), PF13895 (PFAM), SSF48726 (SUPERFAMILY)
AllGFP_CLC_2050_trimmed_contig_1440	uncharacterized mfs-type transporter c19orf28 homolog	802	20	2.47587e-13	0.6135	2	C:integral to membrane; P:transmembrane transport		PTHR32348 (PANTHER), tmhmm (TMHMM)
AllGFP_CLC_2050_trimmed_contig_1441	prolyl-trna synthetase	264	17	0.00518277	0.5	31	F:ligase activity; P:tRNA aminoacylation for protein translation; F:proline-tRNA ligase activity; F:nucleotide binding; C:cytoplasm; P:translation; F:ATP binding; P:prolyl-tRNA aminoacylation; F:aminoacyl-tRNA ligase activity; P:mitosis; P:oscillatory muscle contraction; C:contractile fiber; C:striated muscle myosin thick filament; P:determination of adult lifespan; P:germline ring canal formatio…		no IPS match
AllGFP_CLC_2050_trimmed_contig_1442	type i antifreeze protein: family secretion protein	686	14	0.518267	0.4864	2	C:membrane; P:transmembrane transport		no IPS match
AllGFP_CLC_2050_trimmed_contig_1443	---NA---	201	0			0	-		no IPS match
AllGFP_CLC_2050_trimmed_contig_1444	---NA---	615	0			0	-		no IPS match
AllGFP_CLC_2050_trimmed_contig_1445	---NA---	411	0			0	-		no IPS match
AllGFP_CLC_2050_trimmed_contig_1446	amyloid protein-binding protein 2	1169	20	8.23899e-96	0.78	9	F:microtubule binding; C:microtubule associated complex; C:cytoplasmic vesicle membrane; P:intracellular protein transport; C:nucleus; F:microtubule motor activity; C:tubulin complex; C:microtubule; P:microtubule-based process	-	IPR011990 (G3DSA:1.25.40.GENE3D); IPR013026 (PROFILE); IPR019734 (SMART); PTHR19959 (PANTHER), PTHR19959:SF22 (PANTHER), PF13374 (PFAM), PF13424 (PFAM), SSF48452 (SUPERFAMILY)
AllGFP_CLC_2050_trimmed_contig_1447	isoform a	1446	20	1.2615e-21	0.4975	6	F:metal ion binding; F:zinc ion binding; P:negative regulation of gene expression; C:cytoplasm; F:histone deacetylase binding; C:nucleus		PTHR12197 (PANTHER), PTHR12197:SF86 (PANTHER)
AllGFP_CLC_2050_trimmed_contig_1448	---NA---	725	0			0	-		no IPS match
AllGFP_CLC_2050_trimmed_contig_1449	---NA---	896	0			0	-		no IPS match
AllGFP_CLC_2050_trimmed_contig_1450	---NA---	220	0			0	-		no IPS match
AllGFP_CLC_2050_trimmed_contig_1451	amp dependent coa ligase	386	20	3.70358e-12	0.5755	5	P:acyl-CoA biosynthetic process; P:fatty acid catabolic process; P:negative regulation of insulin receptor signaling pathway; P:triglyceride catabolic process; F:catalytic activity	-	no IPS match
AllGFP_CLC_2050_trimmed_contig_1452	t-complex protein 1 subunit alpha-like	1705	20	0	0.8885	5	C:cytoplasm; P:protein folding; F:ATP binding; P:Kupffer's vesicle development; F:unfolded protein binding	-	IPR002194 (PROSITE); IPR002423 (PANTHER); IPR012715 (PTHR11353:PANTHER); IPR017998 (PRINTS); G3DSA:1.10.560.10 (GENE3D), G3DSA:3.30.260.10 (GENE3D), G3DSA:3.50.7.10 (GENE3D), SSF52029 (SUPERFAMILY), SSF54849 (SUPERFAMILY)
AllGFP_CLC_2050_trimmed_contig_1453	---NA---	204	0			0	-		no IPS match
AllGFP_CLC_2050_trimmed_contig_1454	---NA---	336	0			0	-		no IPS match
AllGFP_CLC_2050_trimmed_contig_1455	eukaryotic translation initiation factor 3 subunit d	268	20	1.07424e-47	0.9405	3	F:translation initiation factor activity; C:ribosome; P:regulation of translational initiation	-	IPR007783 (PANTHER)
AllGFP_CLC_2050_trimmed_contig_1456	reverse transcriptase	276	20	7.71281e-11	0.5705	1	P:DNA metabolic process	-	no IPS match
AllGFP_CLC_2050_trimmed_contig_1457	dnaj homolog subfamily c member 3-like	1254	20	4.94316e-49	0.737	1	F:protein binding	-	PS51257 (PROFILE), SignalP-NN(euk) (SIGNALP), tmhmm (TMHMM)
AllGFP_CLC_2050_trimmed_contig_1458	trna-splicing ligase homolog	3192	20	0	0.9455	1	P:neurogenesis	-	SignalP-NN(euk) (SIGNALP), tmhmm (TMHMM)
AllGFP_CLC_2050_trimmed_contig_1459	zinc finger ccch domain-containing protein 3	1832	20	6.9462e-57	0.68	4	P:mRNA polyadenylation; P:regulation of mRNA export from nucleus; P:poly(A)+ mRNA export from nucleus; C:nucleus	-	SignalP-NN(euk) (SIGNALP)
AllGFP_CLC_2050_trimmed_contig_1460	junctophilin-1-like isoform 1	4174	20	0	0.7815	0	-		IPR003409 (PFAM); G3DSA:2.20.110.10 (GENE3D), PTHR23085 (PANTHER), PTHR23085:SF4 (PANTHER), tmhmm (TMHMM), SSF82185 (SUPERFAMILY)
AllGFP_CLC_2050_trimmed_contig_1461	trna-splicing ligase homolog	332	20	2.12416e-41	0.9045	1	P:neurogenesis	-	IPR001233 (PANTHER)
AllGFP_CLC_2050_trimmed_contig_1462	hypothetical protein Mahau_2390	202	1	2.31387	0.52	0	-		no IPS match
AllGFP_CLC_2050_trimmed_contig_1463	protein charybde-like	416	20	1.48133e-19	0.5145	2	C:cytoplasm; P:negative regulation of signal transduction	-	IPR012918 (PANTHER)
AllGFP_CLC_2050_trimmed_contig_1464	nicotinate-nucleotide dimethylbenzimidazole phosphoribosyltransferase	284	20	0.214651	0.4895	19	F:structural constituent of cuticle; P:oxidation-reduction process; P:cobalamin biosynthetic process; F:oxidoreductase activity; P:nucleoside biosynthetic process; F:transferase activity; F:nicotinate-nucleotide-dimethylbenzimidazole phosphoribosyltransferase activity; F:transferase activity, transferring glycosyl groups; P:proteolysis; F:carboxypeptidase activity; F:serine-type D-Ala-D-Ala carbo…		no IPS match
AllGFP_CLC_2050_trimmed_contig_1465	pep motif anchor domain protein	236	1	3.81123	0.54	0	-		SignalP-NN(euk) (SIGNALP)
AllGFP_CLC_2050_trimmed_contig_1466	hypothetical protein SSUR61_0607	261	1	6.03965	0.48	0	-		no IPS match
AllGFP_CLC_2050_trimmed_contig_1467	---NA---	2063	0			0	-		no IPS match
AllGFP_CLC_2050_trimmed_contig_1468	---NA---	293	0			0	-		no IPS match
AllGFP_CLC_2050_trimmed_contig_1469	casein kinase i isoform gamma-3	298	1	9.65777	0.46	8	F:kinase activity; F:ATP binding; F:protein kinase activity; P:phosphorylation; F:nucleotide binding; P:protein phosphorylation; F:transferase activity, transferring phosphorus-containing groups; F:protein serine/threonine kinase activity		tmhmm (TMHMM)
AllGFP_CLC_2050_trimmed_contig_1470	immune- lectin-like receptor 3	264	20	1.56828e-13	0.5515	1	P:positive regulation of natural killer cell mediated cytotoxicity	-	no IPS match
AllGFP_CLC_2050_trimmed_contig_1471	spore germination protein	869	3	3.23003	0.5267	0	-		no IPS match
AllGFP_CLC_2050_trimmed_contig_1472	zinc finger protein	264	20	2.14765e-28	0.902	5	F:nucleic acid binding; C:cytoplasm; F:ubiquitin-protein ligase activity; F:zinc ion binding; P:protein ubiquitination	EC:6.3.2.19	no IPS match
AllGFP_CLC_2050_trimmed_contig_1473	exocyst complex component sec3	558	20	0.00211609	0.467	24	F:helicase activity; F:ATP binding; P:snRNA processing; P:rRNA processing; P:tRNA processing; P:snoRNA processing; P:termination of RNA polymerase II transcription; C:nucleus; P:signal transduction; C:intracellular; P:translational initiation; F:metallopeptidase activity; F:translation initiation factor activity; F:zinc ion binding; F:kinase activity; F:protein kinase activity; P:phosphorylation;…		tmhmm (TMHMM)
AllGFP_CLC_2050_trimmed_contig_1474	ugp	1487	20	0	0.824	5	F:UTP:glucose-1-phosphate uridylyltransferase activity; P:starch metabolic process; P:sucrose metabolic process; P:galactose metabolic process; P:nucleotide metabolic process	EC:2.7.7.9	IPR002618 (PANTHER); IPR016267 (PIR); G3DSA:3.90.550.10 (GENE3D), SSF53448 (SUPERFAMILY)
AllGFP_CLC_2050_trimmed_contig_1475	---NA---	249	0			0	-		no IPS match
AllGFP_CLC_2050_trimmed_contig_1476	two-component hybrid sensor and regulator	568	6	2.13189	0.6567	13	F:transferase activity; P:signal transduction via phosphorylation event; P:phosphorylation; C:membrane; F:nucleotide binding; F:ATP binding; F:kinase activity; P:signal transduction; P:two-component signal transduction system (phosphorelay); P:regulation of transcription, DNA-dependent; F:signal transducer activity; F:two-component sensor activity; F:transferase activity, transferring phosphorus-…		tmhmm (TMHMM)
AllGFP_CLC_2050_trimmed_contig_1477	ariadne ubiquitin-conjugating enzyme e2 binding protein	618	20	3.404e-105	0.9515	2	F:zinc ion binding; F:ligase activity	-	PTHR11685 (PANTHER), PTHR11685:SF16 (PANTHER)
AllGFP_CLC_2050_trimmed_contig_1478	---NA---	256	0			0	-		no IPS match
AllGFP_CLC_2050_trimmed_contig_1479	sequestosome 1	1403	20	1.58199e-19	0.473	4	F:protein binding; P:cellular metabolic process; C:cytoplasmic part; P:intracellular signal transduction	-	IPR009060 (SUPERFAMILY); G3DSA:1.10.8.10 (GENE3D), PTHR15090 (PANTHER), PTHR15090:SF0 (PANTHER)
AllGFP_CLC_2050_trimmed_contig_1480	hypothetical protein PSYCIT7_22931	301	2	2.74939	0.58	0	-		SignalP-NN(euk) (SIGNALP)
AllGFP_CLC_2050_trimmed_contig_1481	serine threonine-protein kinase mig-15	378	20	2.6661e-61	0.852	7	F:small GTPase regulator activity; P:protein phosphorylation; F:protein serine/threonine kinase activity; P:regulation of JNK cascade; F:ATP binding; C:cytoplasm; P:serine family amino acid metabolic process	EC:2.7.11.0	IPR001180 (PFAM); PTHR24361 (PANTHER), PTHR24361:SF60 (PANTHER)
AllGFP_CLC_2050_trimmed_contig_1482	---NA---	492	0			0	-		no IPS match
[truncated: 42,925 more rows]
