# Supplementary material for: Optimizing Hybrid de Novo Transcriptome Assembly and Extending Genomic Resources for Giant Freshwater Prawns (Macrobrachium rosenbergii): The Identification of Genes and Markers Associated with Reproduction
Source: Int J Mol Sci. 2016 May 7;17(5):690. doi: 10.3390/ijms17050690 (PMC4881516; doi:10.3390/ijms17050690)
Supplement: Supplementary file 1 [file ijms-17-00690-s001.zip › ijms-125344-Supplementary Materials/Table S2.xlsx]

## Sheet: GFP_KEGG
KEGG IDs	KEGG Pathway Name	Contig Hit Number
3013	RNA transport	89
4144	Endocytosis	88
4141	Protein processing in endoplasmic reticulum	86
5200	Pathways in cancer	86
3040	Spliceosome	84
230	Purine metabolism	82
5016	Huntington's disease	75
4120	Ubiquitin mediated proteolysis	74
5166	HTLV-I infection	71
5169	Epstein-Barr virus infection	71
1200	Carbon metabolism	68
4110	Cell cycle	67
5010	Alzheimer's disease	63
240	Pyrimidine metabolism	62
4151	PI3K-Akt signaling pathway	62
5203	Viral carcinogenesis	62
3010	Ribosome	61
190	Oxidative phosphorylation	60
5012	Parkinson's disease	53
4111	Cell cycle - yeast	52
4010	MAPK signaling pathway	51
4932	Non-alcoholic fatty liver disease (NAFLD)	51
4510	Focal adhesion	50
3015	mRNA surveillance pathway	48
4142	Lysosome	48
4810	Regulation of actin cytoskeleton	47
3008	Ribosome biogenesis in eukaryotes	46
4910	Insulin signaling pathway	45
3018	RNA degradation	44
4152	AMPK signaling pathway	44
5205	Proteoglycans in cancer	44
5168	Herpes simplex infection	44
4015	Rap1 signaling pathway	43
4014	Ras signaling pathway	42
4114	Oocyte meiosis	42
4310	Wnt signaling pathway	41
4068	FoxO signaling pathway	41
4146	Peroxisome	41
4919	Thyroid hormone signaling pathway	40
1230	Biosynthesis of amino acids	39
4113	Meiosis - yeast	39
5206	MicroRNAs in cancer	38
4530	Tight junction	37
4722	Neurotrophin signaling pathway	37
4062	Chemokine signaling pathway	35
4072	Phospholipase D signaling pathway	34
4024	cAMP signaling pathway	34
4145	Phagosome	34
5202	Transcriptional misregulation in cancers	34
5164	Influenza A	34
4390	Hippo signaling pathway	33
4391	Hippo signaling pathway -fly	33
3420	Nucleotide excision repair	32
4914	Progesterone-mediated oocyte maturation	32
4931	Insulin resistance	32
4071	Sphingolipid signaling pathway	31
280	Valine, leucine and isoleucine degradation	30
4922	Glucagon signaling pathway	30
4921	Oxytocin signaling pathway	30
564	Glycerophospholipid metabolism	29
4261	Adrenergic signaling in cardiomyocytes	29
5161	Hepatitis B	29
3022	Basal transcription factors	28
4022	cGMP - PKG signaling pathway	28
4520	Adherens junction	28
5231	Choline metabolism in cancer	28
5100	Bacterial invasion of epithelial cells	28
520	Amino sugar and nucleotide sugar metabolism	27
310	Lysine degradation	27
3050	Proteasome	27
3030	DNA replication	27
4915	Estrogen signaling pathway	27
5152	Tuberculosis	27
1212	Fatty acid metabolism	26
270	Cysteine and methionine metabolism	26
4012	ErbB signaling pathway	26
4066	HIF-1 signaling pathway	26
5211	Renal cell carcinoma	26
10	Glycolysis / Gluconeogenesis	25
640	Propanoate metabolism	25
970	Aminoacyl-tRNA biosynthesis	25
4070	Phosphatidylinositol signaling system	25
4150	mTOR signaling pathway	25
4728	Dopaminergic synapse	25
5222	Small cell lung cancer	25
5034	Alcoholism	25
5110	Vibrio cholerae infection	25
250	Alanine, aspartate and glutamate metabolism	24
260	Glycine, serine and threonine metabolism	24
3410	Base excision repair	24
4666	Fc gamma R-mediated phagocytosis	24
4360	Axon guidance	24
5160	Hepatitis C	24
5145	Toxoplasmosis	24
20	Citrate cycle (TCA cycle)	23
510	N-Glycan biosynthesis	23
4020	Calcium signaling pathway	23
4550	Signaling pathways regulating pluripotency of stem cells	23
4670	Leukocyte transendothelial migration	23
4912	GnRH signaling pathway	23
4724	Glutamatergic synapse	23
4721	Synaptic vesicle cycle	23
5220	Chronic myeloid leukemia	23
5120	Epithelial cell signaling in Helicobacter pylori infection	23
5162	Measles	23
4611	Platelet activation	22
5215	Prostate cancer	22
620	Pyruvate metabolism	21
630	Glyoxylate and dicarboxylate metabolism	21
562	Inositol phosphate metabolism	21
3020	RNA polymerase	21
3460	Fanconi anemia pathway	21
4660	T cell receptor signaling pathway	21
4916	Melanogenesis	21
4972	Pancreatic secretion	21
5142	Chagas disease (American trypanosomiasis)	21
513	Various types of N-glycan biosynthesis	20
4668	TNF signaling pathway	20
4920	Adipocytokine signaling pathway	20
5131	Shigellosis	20
500	Starch and sucrose metabolism	19
330	Arginine and proline metabolism	19
480	Glutathione metabolism	19
4350	TGF-beta signaling pathway	19
4917	Prolactin signaling pathway	19
4270	Vascular smooth muscle contraction	19
4725	Cholinergic synapse	19
4380	Osteoclast differentiation	19
4933	AGE-RAGE signaling pathway in diabetic complications	19
5132	Salmonella infection	19
5146	Amoebiasis	19
600	Sphingolipid metabolism	18
4630	Jak-STAT signaling pathway	18
4512	ECM-receptor interaction	18
4540	Gap junction	18
4918	Thyroid hormone synthesis	18
4720	Long-term potentiation	18
5230	Central carbon metabolism in cancer	18
5210	Colorectal cancer	18
5213	Endometrial cancer	18
71	Fatty acid degradation	17
3060	Protein export	17
4620	Toll-like receptor signaling pathway	17
4911	Insulin secretion	17
4970	Salivary secretion	17
4713	Circadian entrainment	17
900	Terpenoid backbone biosynthesis	16
3430	Mismatch repair	16
4370	VEGF signaling pathway	16
4210	Apoptosis	16
4115	p53 signaling pathway	16
4650	Natural killer cell mediated cytotoxicity	16
4662	B cell receptor signaling pathway	16
3320	PPAR signaling pathway	16
4726	Serotonergic synapse	16
4723	Retrograde endocannabinoid signaling	16
5212	Pancreatic cancer	16
5214	Glioma	16
561	Glycerolipid metabolism	15
563	Glycosylphosphatidylinositol (GPI)-anchor biosynthesis	15
4330	Notch signaling pathway	15
4260	Cardiac muscle contraction	15
4976	Bile secretion	15
4962	Vasopressin-regulated water reabsorption	15
4727	GABAergic synapse	15
4730	Long-term depression	15
4320	Dorso-ventral axis formation	15
5223	Non-small cell lung cancer	15
5032	Morphine addiction	15
30	Pentose phosphate pathway	14
51	Fructose and mannose metabolism	14
52	Galactose metabolism	14
410	beta-Alanine metabolism	14
983	Drug metabolism - other enzymes	14
4130	SNARE interactions in vesicular transport	14
4925	Aldosterone synthesis and secretion	14
4961	Endocrine and other factor-regulated calcium reabsorption	14
4750	Inflammatory mediator regulation of TRP channels	14
5221	Acute myeloid leukemia	14
40	Pentose and glucuronate interconversions	13
710	Carbon fixation in photosynthetic organisms	13
720	Carbon fixation pathways in prokaryotes	13
860	Porphyrin and chlorophyll metabolism	13
4064	NF-kappa B signaling pathway	13
4140	Regulation of autophagy	13
4664	Fc epsilon RI signaling pathway	13
4923	Regulation of lipolysis in adipocyte	13
4924	Renin secretion	13
4971	Gastric acid secretion	13
4974	Protein digestion and absorption	13
5323	Rheumatoid arthritis	13
680	Methane metabolism	12
62	Fatty acid elongation	12
670	One carbon pool by folate	12
3440	Homologous recombination	12
4080	Neuroactive ligand-receptor interaction	12
4623	Cytosolic DNA-sensing pathway	12
5014	Amyotrophic lateral sclerosis (ALS)	12
5031	Amphetamine addiction	12
5410	Hypertrophic cardiomyopathy (HCM)	12
5130	Pathogenic Escherichia coli infection	12
5134	Legionellosis	12
565	Ether lipid metabolism	11
220	Arginine biosynthesis	11
380	Tryptophan metabolism	11
790	Folate biosynthesis	11
2010	ABC transporters	11
4013	MAPK signaling pathway - fly	11
4621	NOD-like receptor signaling pathway	11
4745	Phototransduction - fly	11
5412	Arrhythmogenic right ventricular cardiomyopathy (ARVC)	11
5414	Dilated cardiomyopathy (DCM)	11
4930	Type II diabetes mellitus	11
5140	Leishmaniasis	11
1210	2-Oxocarboxylic acid metabolism	10
590	Arachidonic acid metabolism	10
511	Other glycan degradation	10
4622	RIG-I-like receptor signaling pathway	10
4960	Aldosterone-regulated sodium reabsorption	10
4710	Circadian rhythm	10
5218	Melanoma	10
5219	Bladder cancer	10
650	Butanoate metabolism	9
1040	Biosynthesis of unsaturated fatty acids	9
350	Tyrosine metabolism	9
450	Selenocompound metabolism	9
760	Nicotinate and nicotinamide metabolism	9
4122	Sulfur relay system	9
4340	Hedgehog signaling pathway	9
4612	Antigen processing and presentation	9
4966	Collecting duct acid secretion	9
5216	Thyroid cancer	9
5020	Prion diseases	9
5133	Pertussis	9
770	Pantothenate and CoA biosynthesis	8
130	Ubiquinone and other terpenoid-quinone biosynthesis	8
981	Insect hormone biosynthesis	8
3450	Non-homologous end-joining	8
4514	Cell adhesion molecules (CAMs)	8
4973	Carbohydrate digestion and absorption	8
4975	Fat digestion and absorption	8
4978	Mineral absorption	8
4964	Proximal tubule bicarbonate reclamation	8
4740	Olfactory transduction	8
5030	Cocaine addiction	8
61	Fatty acid biosynthesis	7
514	Other types of O-glycan biosynthesis	7
830	Retinol metabolism	7
2020	Two-component system	7
4011	MAPK signaling pathway - yeast	7
5204	Chemical carcinogenesis	7
5217	Basal cell carcinoma	7
5416	Viral myocarditis	7
4913	Ovarian Steroidogenesis	6
4614	Renin-angiotensin system	6
4711	Circadian rhythm - fly	6
4626	Plant-pathogen interaction	6
5322	Systemic lupus erythematosus	6
531	Glycosaminoglycan degradation	5
980	Metabolism of xenobiotics by cytochrome P450	5
5144	Malaria	5
5143	African trypanosomiasis	5
910	Nitrogen metabolism	4
920	Sulfur metabolism	4
72	Synthesis and degradation of ketone bodies	4
100	Steroid biosynthesis	4
140	Steroid hormone biosynthesis	4
534	Glycosaminoglycan biosynthesis - heparan sulfate / heparin	4
521	Streptomycin biosynthesis	4
627	Aminobenzoate degradation	4
4060	Cytokine-cytokine receptor interaction	4
4610	Complement and coagulation cascades	4
4742	Taste transduction	4
53	Ascorbate and aldarate metabolism	3
120	Primary bile acid biosynthesis	3
340	Histidine metabolism	3
360	Phenylalanine metabolism	3
440	Phosphonate and phosphinate metabolism	3
471	D-Glutamine and D-glutamate metabolism	3
604	Glycosphingolipid biosynthesis - ganglio series	3
740	Riboflavin metabolism	3
750	Vitamin B6 metabolism	3
625	Chloroalkane and chloroalkene degradation	3
643	Styrene degradation	3
982	Drug metabolism - cytochrome P450	3
4112	Cell cycle - Caulobacter	3
5340	Primary immunodeficiency	3
5033	Nicotine addiction	3
591	Linoleic acid metabolism	2
592	alpha-Linolenic acid metabolism	2
290	Valine, leucine and isoleucine biosynthesis	2
400	Phenylalanine, tyrosine and tryptophan biosynthesis	2
430	Taurine and hypotaurine metabolism	2
512	Mucin type O-glycan biosynthesis	2
533	Glycosaminoglycan biosynthesis - keratan sulfate	2
601	Glycosphingolipid biosynthesis - lacto and neolacto series	2
603	Glycosphingolipid biosynthesis - globo series	2
785	Lipoic acid metabolism	2
950	Isoquinoline alkaloid biosynthesis	2
960	Tropane, piperidine and pyridine alkaloid biosynthesis	2
261	Monobactam biosynthesis	2
362	Benzoate degradation	2
930	Caprolactam degradation	2
3070	Bacterial secretion system	2
4640	Hematopoietic cell lineage	2
4977	Vitamin digestion and absorption	2
4744	Phototransduction	2
4712	Circadian rhythm - plant	2
5321	Inflammatiory bowel disease (IBD)	2
4940	Type I diabetes mellitus	2
1220	Degradation of aromatic compounds	1
660	C5-Branched dibasic acid metabolism	1
300	Lysine biosynthesis	1
460	Cyanoamino acid metabolism	1
532	Glycosaminoglycan biosynthesis - chondroitin sulfate / dermatan sulfate	1
550	Peptidoglycan biosynthesis	1
730	Thiamine metabolism	1
780	Biotin metabolism	1
908	Zeatin biosynthesis	1
903	Limonene and pinene degradation	1
281	Geraniol degradation	1
1051	Biosynthesis of ansamycins	1
253	Tetracycline biosynthesis	1
940	Phenylpropanoid biosynthesis	1
944	Flavone and flavonol biosynthesis	1
232	Caffeine metabolism	1
524	Butirosin and neomycin biosynthesis	1
254	Aflatoxin biosynthesis	1
361	Chlorocyclohexane and chlorobenzene degradation	1
626	Naphthalene degradation	1
4950	Maturity onset diabetes of the young	1
1501	beta-Lactam resistance	1

## Sheet: GFP_KEGG_IDs
GFP_CLC_Transcriptome_IDs	KEGG_IDs
AllGFP_CLC_2050_trimmed_contig_1420	K00006
AllGFP_CLC_2050_trimmed_contig_17790	K00008
AllGFP_CLC_2050_trimmed_contig_21265	K00010
AllGFP_CLC_2050_trimmed_contig_4370	K00011
AllGFP_CLC_2050_trimmed_contig_10330	K00012
AllGFP_CLC_2050_trimmed_contig_388	K00016
AllGFP_CLC_2050_trimmed_contig_18521	K00020
AllGFP_CLC_2050_trimmed_contig_26486	K00020
AllGFP_CLC_2050_trimmed_contig_30511	K00020
AllGFP_CLC_2050_trimmed_contig_2196	K00021
AllGFP_CLC_2050_trimmed_contig_25067	K00021
AllGFP_CLC_2050_trimmed_contig_282	K00025
AllGFP_CLC_2050_trimmed_contig_989	K00026
AllGFP_CLC_2050_trimmed_contig_14471	K00030
AllGFP_CLC_2050_trimmed_contig_19436	K00030
AllGFP_CLC_2050_trimmed_contig_6235	K00030
AllGFP_CLC_2050_trimmed_contig_5248	K00031
AllGFP_CLC_2050_trimmed_contig_735	K00031
AllGFP_CLC_2050_trimmed_contig_21998	K00033
AllGFP_CLC_2050_trimmed_contig_4986	K00033
AllGFP_CLC_2050_trimmed_contig_27727	K00036
AllGFP_CLC_2050_trimmed_contig_32364	K00036
AllGFP_CLC_2050_trimmed_contig_11132	K00049
AllGFP_CLC_2050_trimmed_contig_8892	K00049
AllGFP_CLC_2050_trimmed_contig_16664	K00058
AllGFP_CLC_2050_trimmed_contig_16665	K00058
AllGFP_CLC_2050_trimmed_contig_23582	K00069
AllGFP_CLC_2050_trimmed_contig_514	K00069
AllGFP_CLC_2050_trimmed_contig_32053	K00072
AllGFP_CLC_2050_trimmed_contig_1184	K00078
AllGFP_CLC_2050_trimmed_contig_11762	K00079
AllGFP_CLC_2050_trimmed_contig_17067	K00088
AllGFP_CLC_2050_trimmed_contig_32520	K00106
AllGFP_CLC_2050_trimmed_contig_8003	K00108
AllGFP_CLC_2050_trimmed_contig_1168	K00121
AllGFP_CLC_2050_trimmed_contig_494	K00121
AllGFP_CLC_2050_trimmed_contig_12707	K00128
AllGFP_CLC_2050_trimmed_contig_1273	K00128
AllGFP_CLC_2050_trimmed_contig_239	K00128
AllGFP_CLC_2050_trimmed_contig_7471	K00128
AllGFP_CLC_2050_trimmed_contig_8581	K00128
AllGFP_CLC_2050_trimmed_contig_205	K00134
AllGFP_CLC_2050_trimmed_contig_20273	K00139
AllGFP_CLC_2050_trimmed_contig_3839	K00140
AllGFP_CLC_2050_trimmed_contig_852	K00142
AllGFP_CLC_2050_trimmed_contig_6775	K00161
AllGFP_CLC_2050_trimmed_contig_6066	K00162
AllGFP_CLC_2050_trimmed_contig_7015	K00164
AllGFP_CLC_2050_trimmed_contig_16116	K00166
AllGFP_CLC_2050_trimmed_contig_36772	K00166
AllGFP_CLC_2050_trimmed_contig_29054	K00167
AllGFP_CLC_2050_trimmed_contig_36387	K00167
AllGFP_CLC_2050_trimmed_contig_21282	K00207
AllGFP_CLC_2050_trimmed_contig_1171	K00232
AllGFP_CLC_2050_trimmed_contig_392	K00234
AllGFP_CLC_2050_trimmed_contig_8443	K00235
AllGFP_CLC_2050_trimmed_contig_4464	K00237
AllGFP_CLC_2050_trimmed_contig_7240	K00249
AllGFP_CLC_2050_trimmed_contig_4129	K00252
AllGFP_CLC_2050_trimmed_contig_9141	K00253
AllGFP_CLC_2050_trimmed_contig_27065	K00254
AllGFP_CLC_2050_trimmed_contig_2126	K00255
AllGFP_CLC_2050_trimmed_contig_595	K00261
AllGFP_CLC_2050_trimmed_contig_14818	K00264
AllGFP_CLC_2050_trimmed_contig_9182	K00264
AllGFP_CLC_2050_trimmed_contig_32374	K00272
AllGFP_CLC_2050_trimmed_contig_30693	K00275
AllGFP_CLC_2050_trimmed_contig_36455	K00275
AllGFP_CLC_2050_trimmed_contig_3018	K00281
AllGFP_CLC_2050_trimmed_contig_4266	K00281
AllGFP_CLC_2050_trimmed_contig_6612	K00281
AllGFP_CLC_2050_trimmed_contig_22159	K00286
AllGFP_CLC_2050_trimmed_contig_12034	K00287
AllGFP_CLC_2050_trimmed_contig_3509	K00288
AllGFP_CLC_2050_trimmed_contig_1944	K00289
AllGFP_CLC_2050_trimmed_contig_43253	K00294
AllGFP_CLC_2050_trimmed_contig_1581	K00297
AllGFP_CLC_2050_trimmed_contig_39666	K00297
AllGFP_CLC_2050_trimmed_contig_32526	K00306
AllGFP_CLC_2050_trimmed_contig_5802	K00310
AllGFP_CLC_2050_trimmed_contig_12014	K00311
AllGFP_CLC_2050_trimmed_contig_33333	K00314
AllGFP_CLC_2050_trimmed_contig_2868	K00318
AllGFP_CLC_2050_trimmed_contig_9106	K00318
AllGFP_CLC_2050_trimmed_contig_491	K00323
AllGFP_CLC_2050_trimmed_contig_19739	K00326
AllGFP_CLC_2050_trimmed_contig_8606	K00326
AllGFP_CLC_2050_trimmed_contig_36631	K00327
AllGFP_CLC_2050_trimmed_contig_23749	K00344
AllGFP_CLC_2050_trimmed_contig_23750	K00344
AllGFP_CLC_2050_trimmed_contig_38022	K00344
AllGFP_CLC_2050_trimmed_contig_19313	K00357
AllGFP_CLC_2050_trimmed_contig_2677	K00364
AllGFP_CLC_2050_trimmed_contig_5429	K00364
AllGFP_CLC_2050_trimmed_contig_5401	K00382
AllGFP_CLC_2050_trimmed_contig_3786	K00384
AllGFP_CLC_2050_trimmed_contig_16906	K00387
AllGFP_CLC_2050_trimmed_contig_25647	K00387
AllGFP_CLC_2050_trimmed_contig_1901	K00411
AllGFP_CLC_2050_trimmed_contig_632	K00412
AllGFP_CLC_2050_trimmed_contig_3319	K00413
AllGFP_CLC_2050_trimmed_contig_5969	K00418
AllGFP_CLC_2050_trimmed_contig_13171	K00432
AllGFP_CLC_2050_trimmed_contig_3519	K00432
AllGFP_CLC_2050_trimmed_contig_30068	K00451
AllGFP_CLC_2050_trimmed_contig_3423	K00451
AllGFP_CLC_2050_trimmed_contig_3424	K00451
AllGFP_CLC_2050_trimmed_contig_38099	K00451
AllGFP_CLC_2050_trimmed_contig_31094	K00452
AllGFP_CLC_2050_trimmed_contig_23619	K00453
AllGFP_CLC_2050_trimmed_contig_37240	K00456
AllGFP_CLC_2050_trimmed_contig_18321	K00457
AllGFP_CLC_2050_trimmed_contig_416	K00461
AllGFP_CLC_2050_trimmed_contig_44162	K00461
AllGFP_CLC_2050_trimmed_contig_23381	K00471
AllGFP_CLC_2050_trimmed_contig_42821	K00471
AllGFP_CLC_2050_trimmed_contig_5650	K00471
AllGFP_CLC_2050_trimmed_contig_33074	K00472
AllGFP_CLC_2050_trimmed_contig_21000	K00474
AllGFP_CLC_2050_trimmed_contig_40076	K00476
AllGFP_CLC_2050_trimmed_contig_4448	K00477
AllGFP_CLC_2050_trimmed_contig_14413	K00503
AllGFP_CLC_2050_trimmed_contig_39808	K00504
AllGFP_CLC_2050_trimmed_contig_32387	K00507
AllGFP_CLC_2050_trimmed_contig_9784	K00515
AllGFP_CLC_2050_trimmed_contig_1247	K00522
AllGFP_CLC_2050_trimmed_contig_408	K00522
AllGFP_CLC_2050_trimmed_contig_10173	K00525
AllGFP_CLC_2050_trimmed_contig_1767	K00544
AllGFP_CLC_2050_trimmed_contig_22564	K00547
AllGFP_CLC_2050_trimmed_contig_42448	K00548
AllGFP_CLC_2050_trimmed_contig_620	K00548
AllGFP_CLC_2050_trimmed_contig_35814	K00552
AllGFP_CLC_2050_trimmed_contig_14664	K00555
AllGFP_CLC_2050_trimmed_contig_41336	K00555
AllGFP_CLC_2050_trimmed_contig_42959	K00555
AllGFP_CLC_2050_trimmed_contig_29514	K00558
AllGFP_CLC_2050_trimmed_contig_29683	K00558
AllGFP_CLC_2050_trimmed_contig_14323	K00560
AllGFP_CLC_2050_trimmed_contig_1552	K00565
AllGFP_CLC_2050_trimmed_contig_43821	K00566
AllGFP_CLC_2050_trimmed_contig_35963	K00567
AllGFP_CLC_2050_trimmed_contig_39619	K00569
AllGFP_CLC_2050_trimmed_contig_4116	K00573
AllGFP_CLC_2050_trimmed_contig_9477	K00573
AllGFP_CLC_2050_trimmed_contig_33219	K00586
AllGFP_CLC_2050_trimmed_contig_34032	K00587
AllGFP_CLC_2050_trimmed_contig_8224	K00591
AllGFP_CLC_2050_trimmed_contig_7187	K00597
AllGFP_CLC_2050_trimmed_contig_22926	K00599
AllGFP_CLC_2050_trimmed_contig_3405	K00600
AllGFP_CLC_2050_trimmed_contig_1500	K00602
AllGFP_CLC_2050_trimmed_contig_4719	K00605
AllGFP_CLC_2050_trimmed_contig_17224	K00609
AllGFP_CLC_2050_trimmed_contig_10256	K00615
AllGFP_CLC_2050_trimmed_contig_10378	K00616
AllGFP_CLC_2050_trimmed_contig_21678	K00621
AllGFP_CLC_2050_trimmed_contig_19333	K00624
AllGFP_CLC_2050_trimmed_contig_2627	K00624
AllGFP_CLC_2050_trimmed_contig_16233	K00626
AllGFP_CLC_2050_trimmed_contig_2191	K00626
AllGFP_CLC_2050_trimmed_contig_1575	K00627
AllGFP_CLC_2050_trimmed_contig_27345	K00627
AllGFP_CLC_2050_trimmed_contig_27346	K00627
AllGFP_CLC_2050_trimmed_contig_3195	K00629
AllGFP_CLC_2050_trimmed_contig_15845	K00637
AllGFP_CLC_2050_trimmed_contig_1303	K00639
AllGFP_CLC_2050_trimmed_contig_9589	K00639
AllGFP_CLC_2050_trimmed_contig_10554	K00643
AllGFP_CLC_2050_trimmed_contig_21544	K00643
AllGFP_CLC_2050_trimmed_contig_13430	K00645
AllGFP_CLC_2050_trimmed_contig_4909	K00645
AllGFP_CLC_2050_trimmed_contig_26080	K00649
AllGFP_CLC_2050_trimmed_contig_27255	K00649
AllGFP_CLC_2050_trimmed_contig_29933	K00653
AllGFP_CLC_2050_trimmed_contig_15061	K00654
AllGFP_CLC_2050_trimmed_contig_24967	K00654
AllGFP_CLC_2050_trimmed_contig_30205	K00654
AllGFP_CLC_2050_trimmed_contig_14118	K00657
AllGFP_CLC_2050_trimmed_contig_2024	K00658
AllGFP_CLC_2050_trimmed_contig_6297	K00658
AllGFP_CLC_2050_trimmed_contig_27824	K00665
AllGFP_CLC_2050_trimmed_contig_38666	K00665
AllGFP_CLC_2050_trimmed_contig_25556	K00666
AllGFP_CLC_2050_trimmed_contig_32149	K00666
AllGFP_CLC_2050_trimmed_contig_22101	K00670
AllGFP_CLC_2050_trimmed_contig_24132	K00670
AllGFP_CLC_2050_trimmed_contig_2787	K00670
AllGFP_CLC_2050_trimmed_contig_28878	K00670
AllGFP_CLC_2050_trimmed_contig_26934	K00671
AllGFP_CLC_2050_trimmed_contig_29253	K00671
AllGFP_CLC_2050_trimmed_contig_40895	K00682
AllGFP_CLC_2050_trimmed_contig_11929	K00683
AllGFP_CLC_2050_trimmed_contig_209	K00688
AllGFP_CLC_2050_trimmed_contig_38875	K00693
AllGFP_CLC_2050_trimmed_contig_6949	K00693
AllGFP_CLC_2050_trimmed_contig_36438	K00698
AllGFP_CLC_2050_trimmed_contig_32112	K00699
AllGFP_CLC_2050_trimmed_contig_27367	K00700
AllGFP_CLC_2050_trimmed_contig_29336	K00700
AllGFP_CLC_2050_trimmed_contig_3338	K00700
AllGFP_CLC_2050_trimmed_contig_14250	K00710
AllGFP_CLC_2050_trimmed_contig_38859	K00710
AllGFP_CLC_2050_trimmed_contig_994	K00710
AllGFP_CLC_2050_trimmed_contig_22264	K00717
AllGFP_CLC_2050_trimmed_contig_12357	K00720
AllGFP_CLC_2050_trimmed_contig_29899	K00721
AllGFP_CLC_2050_trimmed_contig_16415	K00726
AllGFP_CLC_2050_trimmed_contig_11652	K00728
AllGFP_CLC_2050_trimmed_contig_3366	K00728
AllGFP_CLC_2050_trimmed_contig_9748	K00728
AllGFP_CLC_2050_trimmed_contig_32991	K00729
AllGFP_CLC_2050_trimmed_contig_34492	K00729
AllGFP_CLC_2050_trimmed_contig_32106	K00731
AllGFP_CLC_2050_trimmed_contig_16582	K00736
AllGFP_CLC_2050_trimmed_contig_7218	K00736
AllGFP_CLC_2050_trimmed_contig_31348	K00738
AllGFP_CLC_2050_trimmed_contig_43905	K00738
AllGFP_CLC_2050_trimmed_contig_19019	K00741
AllGFP_CLC_2050_trimmed_contig_28346	K00741
AllGFP_CLC_2050_trimmed_contig_9012	K00741
AllGFP_CLC_2050_trimmed_contig_13	K00750
AllGFP_CLC_2050_trimmed_contig_23613	K00753
AllGFP_CLC_2050_trimmed_contig_4793	K00753
AllGFP_CLC_2050_trimmed_contig_17393	K00757
AllGFP_CLC_2050_trimmed_contig_22947	K00757
AllGFP_CLC_2050_trimmed_contig_22948	K00757
AllGFP_CLC_2050_trimmed_contig_30871	K00758
AllGFP_CLC_2050_trimmed_contig_31413	K00758
AllGFP_CLC_2050_trimmed_contig_12162	K00759
AllGFP_CLC_2050_trimmed_contig_26225	K00761
AllGFP_CLC_2050_trimmed_contig_24403	K00763
AllGFP_CLC_2050_trimmed_contig_28911	K00763
AllGFP_CLC_2050_trimmed_contig_36647	K00763
AllGFP_CLC_2050_trimmed_contig_19196	K00764
AllGFP_CLC_2050_trimmed_contig_9920	K00764
AllGFP_CLC_2050_trimmed_contig_8839	K00772
AllGFP_CLC_2050_trimmed_contig_16997	K00773
AllGFP_CLC_2050_trimmed_contig_28848	K00784
AllGFP_CLC_2050_trimmed_contig_34946	K00784
AllGFP_CLC_2050_trimmed_contig_7473	K00789
AllGFP_CLC_2050_trimmed_contig_843	K00789
AllGFP_CLC_2050_trimmed_contig_11791	K00791
AllGFP_CLC_2050_trimmed_contig_13245	K00791
AllGFP_CLC_2050_trimmed_contig_22135	K00791
AllGFP_CLC_2050_trimmed_contig_20697	K00797
AllGFP_CLC_2050_trimmed_contig_14548	K00799
AllGFP_CLC_2050_trimmed_contig_1607	K00799
AllGFP_CLC_2050_trimmed_contig_248	K00799
AllGFP_CLC_2050_trimmed_contig_31505	K00799
AllGFP_CLC_2050_trimmed_contig_33554	K00799
AllGFP_CLC_2050_trimmed_contig_43198	K00799
AllGFP_CLC_2050_trimmed_contig_17772	K00803
AllGFP_CLC_2050_trimmed_contig_2345	K00814
AllGFP_CLC_2050_trimmed_contig_18592	K00816
AllGFP_CLC_2050_trimmed_contig_3705	K00816
AllGFP_CLC_2050_trimmed_contig_4566	K00819
AllGFP_CLC_2050_trimmed_contig_31434	K00820
AllGFP_CLC_2050_trimmed_contig_8269	K00820
AllGFP_CLC_2050_trimmed_contig_17675	K00825
AllGFP_CLC_2050_trimmed_contig_20832	K00826
AllGFP_CLC_2050_trimmed_contig_13718	K00827
AllGFP_CLC_2050_trimmed_contig_29361	K00830
AllGFP_CLC_2050_trimmed_contig_20229	K00831
AllGFP_CLC_2050_trimmed_contig_40296	K00839
AllGFP_CLC_2050_trimmed_contig_31888	K00844
AllGFP_CLC_2050_trimmed_contig_38221	K00844
AllGFP_CLC_2050_trimmed_contig_6527	K00844
AllGFP_CLC_2050_trimmed_contig_39583	K00849
AllGFP_CLC_2050_trimmed_contig_488	K00850
AllGFP_CLC_2050_trimmed_contig_32311	K00854
AllGFP_CLC_2050_trimmed_contig_4540	K00856
AllGFP_CLC_2050_trimmed_contig_10995	K00857
AllGFP_CLC_2050_trimmed_contig_10099	K00858
AllGFP_CLC_2050_trimmed_contig_12180	K00858
AllGFP_CLC_2050_trimmed_contig_3692	K00858
AllGFP_CLC_2050_trimmed_contig_4145	K00859
AllGFP_CLC_2050_trimmed_contig_19416	K00861
AllGFP_CLC_2050_trimmed_contig_22009	K00868
AllGFP_CLC_2050_trimmed_contig_40877	K00868
AllGFP_CLC_2050_trimmed_contig_27446	K00869
AllGFP_CLC_2050_trimmed_contig_29958	K00869
AllGFP_CLC_2050_trimmed_contig_157	K00873
AllGFP_CLC_2050_trimmed_contig_14269	K00876
AllGFP_CLC_2050_trimmed_contig_26886	K00876
AllGFP_CLC_2050_trimmed_contig_39436	K00876
AllGFP_CLC_2050_trimmed_contig_11845	K00884
AllGFP_CLC_2050_trimmed_contig_3901	K00888
AllGFP_CLC_2050_trimmed_contig_40987	K00889
AllGFP_CLC_2050_trimmed_contig_10638	K00898
AllGFP_CLC_2050_trimmed_contig_19744	K00901
AllGFP_CLC_2050_trimmed_contig_21889	K00901
AllGFP_CLC_2050_trimmed_contig_33738	K00901
AllGFP_CLC_2050_trimmed_contig_5252	K00901
AllGFP_CLC_2050_trimmed_contig_40548	K00905
AllGFP_CLC_2050_trimmed_contig_23178	K00910
AllGFP_CLC_2050_trimmed_contig_30625	K00910
AllGFP_CLC_2050_trimmed_contig_13678	K00911
AllGFP_CLC_2050_trimmed_contig_22965	K00911
AllGFP_CLC_2050_trimmed_contig_38162	K00913
AllGFP_CLC_2050_trimmed_contig_18600	K00914
AllGFP_CLC_2050_trimmed_contig_7593	K00914
AllGFP_CLC_2050_trimmed_contig_18791	K00921
AllGFP_CLC_2050_trimmed_contig_23883	K00921
AllGFP_CLC_2050_trimmed_contig_17448	K00922
AllGFP_CLC_2050_trimmed_contig_39396	K00922
AllGFP_CLC_2050_trimmed_contig_16911	K00923
AllGFP_CLC_2050_trimmed_contig_18215	K00923
AllGFP_CLC_2050_trimmed_contig_18770	K00923
AllGFP_CLC_2050_trimmed_contig_985	K00927
AllGFP_CLC_2050_trimmed_contig_55	K00933
AllGFP_CLC_2050_trimmed_contig_9253	K00933
AllGFP_CLC_2050_trimmed_contig_1976	K00939
AllGFP_CLC_2050_trimmed_contig_718	K00939
AllGFP_CLC_2050_trimmed_contig_17169	K00943
AllGFP_CLC_2050_trimmed_contig_17173	K00943
AllGFP_CLC_2050_trimmed_contig_27469	K00953
AllGFP_CLC_2050_trimmed_contig_32169	K00958
AllGFP_CLC_2050_trimmed_contig_12616	K00962
AllGFP_CLC_2050_trimmed_contig_1474	K00963
AllGFP_CLC_2050_trimmed_contig_15305	K00965
AllGFP_CLC_2050_trimmed_contig_18262	K00966
AllGFP_CLC_2050_trimmed_contig_20011	K00966
AllGFP_CLC_2050_trimmed_contig_37482	K00966
AllGFP_CLC_2050_trimmed_contig_1054	K00967
AllGFP_CLC_2050_trimmed_contig_43883	K00968
AllGFP_CLC_2050_trimmed_contig_3620	K00972
AllGFP_CLC_2050_trimmed_contig_1604	K00974
AllGFP_CLC_2050_trimmed_contig_23566	K00993
AllGFP_CLC_2050_trimmed_contig_10498	K00995
AllGFP_CLC_2050_trimmed_contig_26017	K00999
AllGFP_CLC_2050_trimmed_contig_34316	K00999
AllGFP_CLC_2050_trimmed_contig_8906	K01008
AllGFP_CLC_2050_trimmed_contig_21290	K01017
AllGFP_CLC_2050_trimmed_contig_19265	K01019
AllGFP_CLC_2050_trimmed_contig_5741	K01019
AllGFP_CLC_2050_trimmed_contig_17446	K01021
AllGFP_CLC_2050_trimmed_contig_18167	K01027
AllGFP_CLC_2050_trimmed_contig_4229	K01027
AllGFP_CLC_2050_trimmed_contig_14932	K01028
AllGFP_CLC_2050_trimmed_contig_24274	K01047
AllGFP_CLC_2050_trimmed_contig_44183	K01047
AllGFP_CLC_2050_trimmed_contig_4939	K01047
AllGFP_CLC_2050_trimmed_contig_25784	K01052
AllGFP_CLC_2050_trimmed_contig_18376	K01054
AllGFP_CLC_2050_trimmed_contig_43848	K01057
AllGFP_CLC_2050_trimmed_contig_414	K01062
AllGFP_CLC_2050_trimmed_contig_19860	K01063
AllGFP_CLC_2050_trimmed_contig_27183	K01068
AllGFP_CLC_2050_trimmed_contig_19996	K01069
AllGFP_CLC_2050_trimmed_contig_19997	K01069
AllGFP_CLC_2050_trimmed_contig_20001	K01069
AllGFP_CLC_2050_trimmed_contig_20002	K01069
AllGFP_CLC_2050_trimmed_contig_7751	K01070
AllGFP_CLC_2050_trimmed_contig_13692	K01074
AllGFP_CLC_2050_trimmed_contig_6250	K01074
AllGFP_CLC_2050_trimmed_contig_33225	K01077
AllGFP_CLC_2050_trimmed_contig_43910	K01077
AllGFP_CLC_2050_trimmed_contig_6356	K01077
AllGFP_CLC_2050_trimmed_contig_32231	K01079
AllGFP_CLC_2050_trimmed_contig_24059	K01080
AllGFP_CLC_2050_trimmed_contig_19712	K01081
AllGFP_CLC_2050_trimmed_contig_33404	K01081
AllGFP_CLC_2050_trimmed_contig_43349	K01081
AllGFP_CLC_2050_trimmed_contig_7203	K01084
AllGFP_CLC_2050_trimmed_contig_4936	K01092
AllGFP_CLC_2050_trimmed_contig_7693	K01097
AllGFP_CLC_2050_trimmed_contig_12450	K01099
AllGFP_CLC_2050_trimmed_contig_24325	K01099
AllGFP_CLC_2050_trimmed_contig_33730	K01099
AllGFP_CLC_2050_trimmed_contig_7705	K01102
AllGFP_CLC_2050_trimmed_contig_23546	K01104
AllGFP_CLC_2050_trimmed_contig_20299	K01106
AllGFP_CLC_2050_trimmed_contig_27778	K01106
AllGFP_CLC_2050_trimmed_contig_27903	K01106
AllGFP_CLC_2050_trimmed_contig_32014	K01107
AllGFP_CLC_2050_trimmed_contig_11898	K01115
AllGFP_CLC_2050_trimmed_contig_43943	K01115
AllGFP_CLC_2050_trimmed_contig_6200	K01115
AllGFP_CLC_2050_trimmed_contig_19917	K01121
AllGFP_CLC_2050_trimmed_contig_33379	K01136
AllGFP_CLC_2050_trimmed_contig_12606	K01164
AllGFP_CLC_2050_trimmed_contig_26681	K01164
AllGFP_CLC_2050_trimmed_contig_26837	K01164
AllGFP_CLC_2050_trimmed_contig_40527	K01173
AllGFP_CLC_2050_trimmed_contig_17009	K01183
AllGFP_CLC_2050_trimmed_contig_22122	K01183
AllGFP_CLC_2050_trimmed_contig_24229	K01183
AllGFP_CLC_2050_trimmed_contig_27468	K01183
AllGFP_CLC_2050_trimmed_contig_2064	K01187
AllGFP_CLC_2050_trimmed_contig_4921	K01187
AllGFP_CLC_2050_trimmed_contig_10997	K01191
AllGFP_CLC_2050_trimmed_contig_23523	K01191
AllGFP_CLC_2050_trimmed_contig_27320	K01191
AllGFP_CLC_2050_trimmed_contig_31165	K01191
AllGFP_CLC_2050_trimmed_contig_27458	K01192
AllGFP_CLC_2050_trimmed_contig_32875	K01194
AllGFP_CLC_2050_trimmed_contig_36356	K01194
AllGFP_CLC_2050_trimmed_contig_37088	K01194
AllGFP_CLC_2050_trimmed_contig_38204	K01194
AllGFP_CLC_2050_trimmed_contig_13110	K01195
AllGFP_CLC_2050_trimmed_contig_28679	K01195
AllGFP_CLC_2050_trimmed_contig_31676	K01195
AllGFP_CLC_2050_trimmed_contig_210	K01196
AllGFP_CLC_2050_trimmed_contig_2515	K01196
AllGFP_CLC_2050_trimmed_contig_2728	K01196
AllGFP_CLC_2050_trimmed_contig_24649	K01201
AllGFP_CLC_2050_trimmed_contig_21116	K01204
AllGFP_CLC_2050_trimmed_contig_5630	K01206
AllGFP_CLC_2050_trimmed_contig_5948	K01206
AllGFP_CLC_2050_trimmed_contig_24911	K01230
AllGFP_CLC_2050_trimmed_contig_29163	K01230
AllGFP_CLC_2050_trimmed_contig_30819	K01230
AllGFP_CLC_2050_trimmed_contig_30820	K01230
AllGFP_CLC_2050_trimmed_contig_34999	K01230
AllGFP_CLC_2050_trimmed_contig_41077	K01230
AllGFP_CLC_2050_trimmed_contig_2596	K01251
AllGFP_CLC_2050_trimmed_contig_32020	K01251
AllGFP_CLC_2050_trimmed_contig_10196	K01254
AllGFP_CLC_2050_trimmed_contig_23842	K01254
AllGFP_CLC_2050_trimmed_contig_36718	K01254
AllGFP_CLC_2050_trimmed_contig_5173	K01255
AllGFP_CLC_2050_trimmed_contig_896	K01255
AllGFP_CLC_2050_trimmed_contig_1410	K01262
AllGFP_CLC_2050_trimmed_contig_18872	K01262
AllGFP_CLC_2050_trimmed_contig_2091	K01262
AllGFP_CLC_2050_trimmed_contig_38770	K01265
AllGFP_CLC_2050_trimmed_contig_7864	K01265
AllGFP_CLC_2050_trimmed_contig_9527	K01265
AllGFP_CLC_2050_trimmed_contig_14631	K01273
AllGFP_CLC_2050_trimmed_contig_7811	K01275
AllGFP_CLC_2050_trimmed_contig_19312	K01277
AllGFP_CLC_2050_trimmed_contig_21003	K01280
AllGFP_CLC_2050_trimmed_contig_2694	K01280
AllGFP_CLC_2050_trimmed_contig_28941	K01280
AllGFP_CLC_2050_trimmed_contig_32251	K01283
AllGFP_CLC_2050_trimmed_contig_33226	K01283
AllGFP_CLC_2050_trimmed_contig_10519	K01285
AllGFP_CLC_2050_trimmed_contig_37171	K01285
AllGFP_CLC_2050_trimmed_contig_600	K01301
AllGFP_CLC_2050_trimmed_contig_26021	K01303
AllGFP_CLC_2050_trimmed_contig_41985	K01304
AllGFP_CLC_2050_trimmed_contig_8125	K01307
AllGFP_CLC_2050_trimmed_contig_10134	K01312
AllGFP_CLC_2050_trimmed_contig_10985	K01320
AllGFP_CLC_2050_trimmed_contig_2633	K01322
AllGFP_CLC_2050_trimmed_contig_12917	K01338
AllGFP_CLC_2050_trimmed_contig_24187	K01349
AllGFP_CLC_2050_trimmed_contig_20342	K01358
AllGFP_CLC_2050_trimmed_contig_4087	K01363
AllGFP_CLC_2050_trimmed_contig_22137	K01372
AllGFP_CLC_2050_trimmed_contig_24634	K01372
AllGFP_CLC_2050_trimmed_contig_3852	K01373
AllGFP_CLC_2050_trimmed_contig_9389	K01373
AllGFP_CLC_2050_trimmed_contig_3600	K01379
AllGFP_CLC_2050_trimmed_contig_3663	K01392
AllGFP_CLC_2050_trimmed_contig_8070	K01392
AllGFP_CLC_2050_trimmed_contig_19861	K01403
AllGFP_CLC_2050_trimmed_contig_10701	K01408
AllGFP_CLC_2050_trimmed_contig_4078	K01408
AllGFP_CLC_2050_trimmed_contig_16381	K01409
AllGFP_CLC_2050_trimmed_contig_16382	K01409
AllGFP_CLC_2050_trimmed_contig_21934	K01409
AllGFP_CLC_2050_trimmed_contig_21935	K01409
AllGFP_CLC_2050_trimmed_contig_8912	K01410
AllGFP_CLC_2050_trimmed_contig_2664	K01411
AllGFP_CLC_2050_trimmed_contig_14756	K01412
AllGFP_CLC_2050_trimmed_contig_15411	K01414
AllGFP_CLC_2050_trimmed_contig_29996	K01414
AllGFP_CLC_2050_trimmed_contig_1244	K01425
AllGFP_CLC_2050_trimmed_contig_6967	K01425
AllGFP_CLC_2050_trimmed_contig_42117	K01431
AllGFP_CLC_2050_trimmed_contig_31731	K01443
AllGFP_CLC_2050_trimmed_contig_19844	K01444
AllGFP_CLC_2050_trimmed_contig_5586	K01456
AllGFP_CLC_2050_trimmed_contig_7908	K01464
AllGFP_CLC_2050_trimmed_contig_29258	K01469
AllGFP_CLC_2050_trimmed_contig_17345	K01476
AllGFP_CLC_2050_trimmed_contig_17346	K01476
AllGFP_CLC_2050_trimmed_contig_32958	K01480
AllGFP_CLC_2050_trimmed_contig_16872	K01482
AllGFP_CLC_2050_trimmed_contig_15242	K01488
AllGFP_CLC_2050_trimmed_contig_16865	K01488
AllGFP_CLC_2050_trimmed_contig_25907	K01488
AllGFP_CLC_2050_trimmed_contig_24885	K01490
AllGFP_CLC_2050_trimmed_contig_34794	K01490
AllGFP_CLC_2050_trimmed_contig_14202	K01493
AllGFP_CLC_2050_trimmed_contig_26331	K01510
AllGFP_CLC_2050_trimmed_contig_5159	K01510
AllGFP_CLC_2050_trimmed_contig_20226	K01511
AllGFP_CLC_2050_trimmed_contig_20542	K01511
AllGFP_CLC_2050_trimmed_contig_245	K01512
AllGFP_CLC_2050_trimmed_contig_3363	K01513
AllGFP_CLC_2050_trimmed_contig_20180	K01514
AllGFP_CLC_2050_trimmed_contig_20253	K01518
AllGFP_CLC_2050_trimmed_contig_14209	K01519
AllGFP_CLC_2050_trimmed_contig_22092	K01522
AllGFP_CLC_2050_trimmed_contig_1921	K01527
AllGFP_CLC_2050_trimmed_contig_18276	K01528
AllGFP_CLC_2050_trimmed_contig_24830	K01528
AllGFP_CLC_2050_trimmed_contig_11035	K01530
AllGFP_CLC_2050_trimmed_contig_13123	K01530
AllGFP_CLC_2050_trimmed_contig_26693	K01530
AllGFP_CLC_2050_trimmed_contig_28220	K01530
AllGFP_CLC_2050_trimmed_contig_32801	K01530
AllGFP_CLC_2050_trimmed_contig_41546	K01530
AllGFP_CLC_2050_trimmed_contig_8985	K01530
AllGFP_CLC_2050_trimmed_contig_1197	K01539
AllGFP_CLC_2050_trimmed_contig_812	K01540
AllGFP_CLC_2050_trimmed_contig_22188	K01551
AllGFP_CLC_2050_trimmed_contig_35500	K01551
AllGFP_CLC_2050_trimmed_contig_21040	K01555
AllGFP_CLC_2050_trimmed_contig_9855	K01555
AllGFP_CLC_2050_trimmed_contig_32861	K01557
AllGFP_CLC_2050_trimmed_contig_10980	K01563
AllGFP_CLC_2050_trimmed_contig_23874	K01578
AllGFP_CLC_2050_trimmed_contig_10028	K01580
AllGFP_CLC_2050_trimmed_contig_1730	K01581
AllGFP_CLC_2050_trimmed_contig_329	K01581
AllGFP_CLC_2050_trimmed_contig_330	K01581
AllGFP_CLC_2050_trimmed_contig_9854	K01587
AllGFP_CLC_2050_trimmed_contig_3725	K01596
AllGFP_CLC_2050_trimmed_contig_596	K01596
AllGFP_CLC_2050_trimmed_contig_18331	K01599
AllGFP_CLC_2050_trimmed_contig_19121	K01611
AllGFP_CLC_2050_trimmed_contig_26122	K01611
AllGFP_CLC_2050_trimmed_contig_8156	K01613
AllGFP_CLC_2050_trimmed_contig_33220	K01619
AllGFP_CLC_2050_trimmed_contig_24306	K01620
AllGFP_CLC_2050_trimmed_contig_40514	K01620
AllGFP_CLC_2050_trimmed_contig_37	K01623
AllGFP_CLC_2050_trimmed_contig_9782	K01634
AllGFP_CLC_2050_trimmed_contig_25133	K01641
AllGFP_CLC_2050_trimmed_contig_26435	K01641
AllGFP_CLC_2050_trimmed_contig_384	K01647
AllGFP_CLC_2050_trimmed_contig_15441	K01648
AllGFP_CLC_2050_trimmed_contig_19316	K01669
AllGFP_CLC_2050_trimmed_contig_1958	K01672
AllGFP_CLC_2050_trimmed_contig_6630	K01672
AllGFP_CLC_2050_trimmed_contig_4059	K01679
AllGFP_CLC_2050_trimmed_contig_1125	K01681
AllGFP_CLC_2050_trimmed_contig_23296	K01681
AllGFP_CLC_2050_trimmed_contig_28636	K01681
AllGFP_CLC_2050_trimmed_contig_38652	K01681
AllGFP_CLC_2050_trimmed_contig_12	K01689
AllGFP_CLC_2050_trimmed_contig_33468	K01691
AllGFP_CLC_2050_trimmed_contig_15018	K01697
AllGFP_CLC_2050_trimmed_contig_21958	K01698
AllGFP_CLC_2050_trimmed_contig_43878	K01698
AllGFP_CLC_2050_trimmed_contig_37756	K01711
AllGFP_CLC_2050_trimmed_contig_17682	K01712
AllGFP_CLC_2050_trimmed_contig_41146	K01712
AllGFP_CLC_2050_trimmed_contig_17733	K01719
AllGFP_CLC_2050_trimmed_contig_22741	K01724
AllGFP_CLC_2050_trimmed_contig_22684	K01737
AllGFP_CLC_2050_trimmed_contig_30628	K01749
AllGFP_CLC_2050_trimmed_contig_2793	K01754
AllGFP_CLC_2050_trimmed_contig_4365	K01755
AllGFP_CLC_2050_trimmed_contig_38169	K01756
AllGFP_CLC_2050_trimmed_contig_22610	K01758
AllGFP_CLC_2050_trimmed_contig_3458	K01758
AllGFP_CLC_2050_trimmed_contig_34670	K01759
AllGFP_CLC_2050_trimmed_contig_3431	K01764
AllGFP_CLC_2050_trimmed_contig_3038	K01769
AllGFP_CLC_2050_trimmed_contig_10433	K01783
AllGFP_CLC_2050_trimmed_contig_23310	K01784
AllGFP_CLC_2050_trimmed_contig_31492	K01784
AllGFP_CLC_2050_trimmed_contig_32688	K01784
AllGFP_CLC_2050_trimmed_contig_8843	K01785
AllGFP_CLC_2050_trimmed_contig_32110	K01792
AllGFP_CLC_2050_trimmed_contig_569	K01792
AllGFP_CLC_2050_trimmed_contig_31048	K01793
AllGFP_CLC_2050_trimmed_contig_18442	K01796
AllGFP_CLC_2050_trimmed_contig_24688	K01796
AllGFP_CLC_2050_trimmed_contig_10628	K01800
AllGFP_CLC_2050_trimmed_contig_10629	K01800
AllGFP_CLC_2050_trimmed_contig_35759	K01802
AllGFP_CLC_2050_trimmed_contig_19530	K01803
AllGFP_CLC_2050_trimmed_contig_40835	K01805
AllGFP_CLC_2050_trimmed_contig_3304	K01807
AllGFP_CLC_2050_trimmed_contig_41145	K01807
AllGFP_CLC_2050_trimmed_contig_30263	K01809
AllGFP_CLC_2050_trimmed_contig_33479	K01809
AllGFP_CLC_2050_trimmed_contig_753	K01810
AllGFP_CLC_2050_trimmed_contig_5461	K01823
AllGFP_CLC_2050_trimmed_contig_13720	K01830
AllGFP_CLC_2050_trimmed_contig_16057	K01830
AllGFP_CLC_2050_trimmed_contig_291	K01835
AllGFP_CLC_2050_trimmed_contig_38790	K01836
AllGFP_CLC_2050_trimmed_contig_33318	K01847
AllGFP_CLC_2050_trimmed_contig_40729	K01847
AllGFP_CLC_2050_trimmed_contig_17750	K01866
AllGFP_CLC_2050_trimmed_contig_20107	K01866
AllGFP_CLC_2050_trimmed_contig_25999	K01867
AllGFP_CLC_2050_trimmed_contig_9548	K01867
AllGFP_CLC_2050_trimmed_contig_2195	K01868
AllGFP_CLC_2050_trimmed_contig_25626	K01869
AllGFP_CLC_2050_trimmed_contig_27839	K01869
AllGFP_CLC_2050_trimmed_contig_3180	K01869
AllGFP_CLC_2050_trimmed_contig_36310	K01870
AllGFP_CLC_2050_trimmed_contig_9051	K01870
AllGFP_CLC_2050_trimmed_contig_10229	K01872
AllGFP_CLC_2050_trimmed_contig_24014	K01872
AllGFP_CLC_2050_trimmed_contig_27066	K01872
AllGFP_CLC_2050_trimmed_contig_30237	K01872
AllGFP_CLC_2050_trimmed_contig_4999	K01872
AllGFP_CLC_2050_trimmed_contig_6100	K01873
AllGFP_CLC_2050_trimmed_contig_16256	K01874
AllGFP_CLC_2050_trimmed_contig_29041	K01874
AllGFP_CLC_2050_trimmed_contig_40158	K01874
AllGFP_CLC_2050_trimmed_contig_34856	K01875
AllGFP_CLC_2050_trimmed_contig_9131	K01875
AllGFP_CLC_2050_trimmed_contig_33905	K01876
AllGFP_CLC_2050_trimmed_contig_8047	K01876
AllGFP_CLC_2050_trimmed_contig_15393	K01880
AllGFP_CLC_2050_trimmed_contig_40575	K01880
AllGFP_CLC_2050_trimmed_contig_12640	K01881
AllGFP_CLC_2050_trimmed_contig_12641	K01881
AllGFP_CLC_2050_trimmed_contig_33366	K01881
AllGFP_CLC_2050_trimmed_contig_7194	K01883
AllGFP_CLC_2050_trimmed_contig_22878	K01885
AllGFP_CLC_2050_trimmed_contig_2481	K01886
AllGFP_CLC_2050_trimmed_contig_11709	K01887
AllGFP_CLC_2050_trimmed_contig_15776	K01887
AllGFP_CLC_2050_trimmed_contig_23468	K01887
AllGFP_CLC_2050_trimmed_contig_11533	K01889
AllGFP_CLC_2050_trimmed_contig_8115	K01889
AllGFP_CLC_2050_trimmed_contig_24558	K01890
AllGFP_CLC_2050_trimmed_contig_25129	K01890
AllGFP_CLC_2050_trimmed_contig_4498	K01892
AllGFP_CLC_2050_trimmed_contig_10708	K01893
AllGFP_CLC_2050_trimmed_contig_24466	K01895
AllGFP_CLC_2050_trimmed_contig_31783	K01895
AllGFP_CLC_2050_trimmed_contig_3906	K01895
AllGFP_CLC_2050_trimmed_contig_1859	K01897
AllGFP_CLC_2050_trimmed_contig_25629	K01897
AllGFP_CLC_2050_trimmed_contig_6128	K01897
AllGFP_CLC_2050_trimmed_contig_2667	K01899
AllGFP_CLC_2050_trimmed_contig_8841	K01900
AllGFP_CLC_2050_trimmed_contig_8840	K01903
AllGFP_CLC_2050_trimmed_contig_21238	K01908
AllGFP_CLC_2050_trimmed_contig_38385	K01908
AllGFP_CLC_2050_trimmed_contig_2747	K01915
AllGFP_CLC_2050_trimmed_contig_610	K01915
AllGFP_CLC_2050_trimmed_contig_700	K01915
AllGFP_CLC_2050_trimmed_contig_28279	K01920
AllGFP_CLC_2050_trimmed_contig_28280	K01920
AllGFP_CLC_2050_trimmed_contig_37177	K01920
AllGFP_CLC_2050_trimmed_contig_9365	K01924
AllGFP_CLC_2050_trimmed_contig_13453	K01930
AllGFP_CLC_2050_trimmed_contig_11261	K01931
AllGFP_CLC_2050_trimmed_contig_14937	K01931
AllGFP_CLC_2050_trimmed_contig_657	K01937
AllGFP_CLC_2050_trimmed_contig_21403	K01939
AllGFP_CLC_2050_trimmed_contig_26634	K01939
AllGFP_CLC_2050_trimmed_contig_8491	K01940
AllGFP_CLC_2050_trimmed_contig_36180	K01950
AllGFP_CLC_2050_trimmed_contig_6987	K01950
AllGFP_CLC_2050_trimmed_contig_5284	K01951
AllGFP_CLC_2050_trimmed_contig_20275	K01952
AllGFP_CLC_2050_trimmed_contig_11493	K01955
AllGFP_CLC_2050_trimmed_contig_18191	K01955
AllGFP_CLC_2050_trimmed_contig_1804	K01958
AllGFP_CLC_2050_trimmed_contig_13862	K01960
AllGFP_CLC_2050_trimmed_contig_24213	K01961
AllGFP_CLC_2050_trimmed_contig_24895	K01965
AllGFP_CLC_2050_trimmed_contig_1258	K01966
AllGFP_CLC_2050_trimmed_contig_24659	K01966
AllGFP_CLC_2050_trimmed_contig_33315	K01968
AllGFP_CLC_2050_trimmed_contig_37765	K01968
AllGFP_CLC_2050_trimmed_contig_19827	K01969
AllGFP_CLC_2050_trimmed_contig_39102	K01969
AllGFP_CLC_2050_trimmed_contig_22489	K02087
AllGFP_CLC_2050_trimmed_contig_10195	K02090
AllGFP_CLC_2050_trimmed_contig_21088	K02098
AllGFP_CLC_2050_trimmed_contig_2816	K02105
AllGFP_CLC_2050_trimmed_contig_382	K02127
AllGFP_CLC_2050_trimmed_contig_6174	K02129
AllGFP_CLC_2050_trimmed_contig_192	K02132
AllGFP_CLC_2050_trimmed_contig_145	K02133
AllGFP_CLC_2050_trimmed_contig_1101	K02134
AllGFP_CLC_2050_trimmed_contig_10263	K02135
AllGFP_CLC_2050_trimmed_contig_629	K02136
AllGFP_CLC_2050_trimmed_contig_10933	K02137
AllGFP_CLC_2050_trimmed_contig_4107	K02137
AllGFP_CLC_2050_trimmed_contig_8790	K02138
AllGFP_CLC_2050_trimmed_contig_9438	K02140
AllGFP_CLC_2050_trimmed_contig_18795	K02144
AllGFP_CLC_2050_trimmed_contig_10716	K02145
AllGFP_CLC_2050_trimmed_contig_10717	K02145
AllGFP_CLC_2050_trimmed_contig_18340	K02145
AllGFP_CLC_2050_trimmed_contig_17787	K02146
AllGFP_CLC_2050_trimmed_contig_20334	K02146
AllGFP_CLC_2050_trimmed_contig_20336	K02146
AllGFP_CLC_2050_trimmed_contig_18228	K02147
AllGFP_CLC_2050_trimmed_contig_22839	K02147
AllGFP_CLC_2050_trimmed_contig_16781	K02148
AllGFP_CLC_2050_trimmed_contig_17344	K02149
AllGFP_CLC_2050_trimmed_contig_12279	K02150
AllGFP_CLC_2050_trimmed_contig_8124	K02152
AllGFP_CLC_2050_trimmed_contig_6625	K02154
AllGFP_CLC_2050_trimmed_contig_9820	K02154
AllGFP_CLC_2050_trimmed_contig_26766	K02155
AllGFP_CLC_2050_trimmed_contig_18237	K02156
AllGFP_CLC_2050_trimmed_contig_4677	K02156
AllGFP_CLC_2050_trimmed_contig_18981	K02157
AllGFP_CLC_2050_trimmed_contig_21532	K02157
AllGFP_CLC_2050_trimmed_contig_41352	K02174
AllGFP_CLC_2050_trimmed_contig_10887	K02178
AllGFP_CLC_2050_trimmed_contig_17050	K02180
AllGFP_CLC_2050_trimmed_contig_511	K02183
AllGFP_CLC_2050_trimmed_contig_23211	K02184
AllGFP_CLC_2050_trimmed_contig_32599	K02185
AllGFP_CLC_2050_trimmed_contig_29543	K02202
AllGFP_CLC_2050_trimmed_contig_2070	K02207
AllGFP_CLC_2050_trimmed_contig_30377	K02208
AllGFP_CLC_2050_trimmed_contig_5145	K02209
AllGFP_CLC_2050_trimmed_contig_20094	K02210
AllGFP_CLC_2050_trimmed_contig_20774	K02210
AllGFP_CLC_2050_trimmed_contig_34325	K02210
AllGFP_CLC_2050_trimmed_contig_14847	K02211
AllGFP_CLC_2050_trimmed_contig_21222	K02212
AllGFP_CLC_2050_trimmed_contig_22921	K02212
AllGFP_CLC_2050_trimmed_contig_14383	K02213
AllGFP_CLC_2050_trimmed_contig_25087	K02213
AllGFP_CLC_2050_trimmed_contig_19762	K02214
AllGFP_CLC_2050_trimmed_contig_10574	K02216
AllGFP_CLC_2050_trimmed_contig_5485	K02218
AllGFP_CLC_2050_trimmed_contig_12001	K02219
AllGFP_CLC_2050_trimmed_contig_34651	K02219
AllGFP_CLC_2050_trimmed_contig_44222	K02222
AllGFP_CLC_2050_trimmed_contig_563	K02256
AllGFP_CLC_2050_trimmed_contig_699	K02256
AllGFP_CLC_2050_trimmed_contig_12016	K02258
AllGFP_CLC_2050_trimmed_contig_39082	K02259
AllGFP_CLC_2050_trimmed_contig_5789	K02260
AllGFP_CLC_2050_trimmed_contig_722	K02262
AllGFP_CLC_2050_trimmed_contig_290	K02263
AllGFP_CLC_2050_trimmed_contig_401	K02265
AllGFP_CLC_2050_trimmed_contig_21867	K02270
AllGFP_CLC_2050_trimmed_contig_23953	K02295
AllGFP_CLC_2050_trimmed_contig_28672	K02296
AllGFP_CLC_2050_trimmed_contig_13844	K02308
AllGFP_CLC_2050_trimmed_contig_39970	K02318
AllGFP_CLC_2050_trimmed_contig_22468	K02320
AllGFP_CLC_2050_trimmed_contig_20667	K02321
AllGFP_CLC_2050_trimmed_contig_10579	K02324
AllGFP_CLC_2050_trimmed_contig_42294	K02324
AllGFP_CLC_2050_trimmed_contig_11752	K02325
AllGFP_CLC_2050_trimmed_contig_16326	K02326
AllGFP_CLC_2050_trimmed_contig_7325	K02327
AllGFP_CLC_2050_trimmed_contig_27147	K02328
AllGFP_CLC_2050_trimmed_contig_16047	K02330
AllGFP_CLC_2050_trimmed_contig_28425	K02332
AllGFP_CLC_2050_trimmed_contig_28834	K02332
AllGFP_CLC_2050_trimmed_contig_41013	K02332
AllGFP_CLC_2050_trimmed_contig_16990	K02349
AllGFP_CLC_2050_trimmed_contig_26323	K02350
AllGFP_CLC_2050_trimmed_contig_27878	K02350
AllGFP_CLC_2050_trimmed_contig_31006	K02350
AllGFP_CLC_2050_trimmed_contig_7259	K02353
AllGFP_CLC_2050_trimmed_contig_13213	K02355
AllGFP_CLC_2050_trimmed_contig_19002	K02355
AllGFP_CLC_2050_trimmed_contig_25327	K02355
AllGFP_CLC_2050_trimmed_contig_27951	K02355
AllGFP_CLC_2050_trimmed_contig_14623	K02358
AllGFP_CLC_2050_trimmed_contig_20185	K02359
AllGFP_CLC_2050_trimmed_contig_23727	K02359
AllGFP_CLC_2050_trimmed_contig_21995	K02365
AllGFP_CLC_2050_trimmed_contig_8355	K02367
AllGFP_CLC_2050_trimmed_contig_27690	K02370
AllGFP_CLC_2050_trimmed_contig_28485	K02377
AllGFP_CLC_2050_trimmed_contig_1165	K02427
AllGFP_CLC_2050_trimmed_contig_21788	K02432
AllGFP_CLC_2050_trimmed_contig_16863	K02433
AllGFP_CLC_2050_trimmed_contig_22375	K02434
AllGFP_CLC_2050_trimmed_contig_1858	K02437
AllGFP_CLC_2050_trimmed_contig_10182	K02449
AllGFP_CLC_2050_trimmed_contig_484	K02503
AllGFP_CLC_2050_trimmed_contig_20519	K02513
AllGFP_CLC_2050_trimmed_contig_18643	K02516
AllGFP_CLC_2050_trimmed_contig_23187	K02519
AllGFP_CLC_2050_trimmed_contig_1660	K02537
AllGFP_CLC_2050_trimmed_contig_15230	K02540
AllGFP_CLC_2050_trimmed_contig_16407	K02540
AllGFP_CLC_2050_trimmed_contig_16594	K02542
AllGFP_CLC_2050_trimmed_contig_20561	K02564
AllGFP_CLC_2050_trimmed_contig_10422	K02602
AllGFP_CLC_2050_trimmed_contig_28490	K02603
AllGFP_CLC_2050_trimmed_contig_12865	K02604
AllGFP_CLC_2050_trimmed_contig_28482	K02604
AllGFP_CLC_2050_trimmed_contig_21946	K02605
AllGFP_CLC_2050_trimmed_contig_25829	K02605
AllGFP_CLC_2050_trimmed_contig_35319	K02605
AllGFP_CLC_2050_trimmed_contig_40188	K02605
AllGFP_CLC_2050_trimmed_contig_29024	K02606
AllGFP_CLC_2050_trimmed_contig_11715	K02607
AllGFP_CLC_2050_trimmed_contig_365	K02649
AllGFP_CLC_2050_trimmed_contig_25100	K02677
AllGFP_CLC_2050_trimmed_contig_6894	K02678
AllGFP_CLC_2050_trimmed_contig_19435	K02684
AllGFP_CLC_2050_trimmed_contig_40921	K02685
AllGFP_CLC_2050_trimmed_contig_6334	K02725
AllGFP_CLC_2050_trimmed_contig_5428	K02726
AllGFP_CLC_2050_trimmed_contig_14624	K02727
AllGFP_CLC_2050_trimmed_contig_1928	K02727
AllGFP_CLC_2050_trimmed_contig_5187	K02728
AllGFP_CLC_2050_trimmed_contig_1634	K02730
AllGFP_CLC_2050_trimmed_contig_2322	K02731
AllGFP_CLC_2050_trimmed_contig_4212	K02732
AllGFP_CLC_2050_trimmed_contig_4879	K02736
AllGFP_CLC_2050_trimmed_contig_6887	K02737
AllGFP_CLC_2050_trimmed_contig_37139	K02830
AllGFP_CLC_2050_trimmed_contig_40290	K02835
AllGFP_CLC_2050_trimmed_contig_19305	K02857
AllGFP_CLC_2050_trimmed_contig_20787	K02857
AllGFP_CLC_2050_trimmed_contig_21644	K02857
AllGFP_CLC_2050_trimmed_contig_21463	K02863
AllGFP_CLC_2050_trimmed_contig_23719	K02864
AllGFP_CLC_2050_trimmed_contig_939	K02868
AllGFP_CLC_2050_trimmed_contig_6117	K02871
AllGFP_CLC_2050_trimmed_contig_344	K02872
AllGFP_CLC_2050_trimmed_contig_16732	K02874
AllGFP_CLC_2050_trimmed_contig_1364	K02875
AllGFP_CLC_2050_trimmed_contig_11281	K02876
AllGFP_CLC_2050_trimmed_contig_42308	K02879
AllGFP_CLC_2050_trimmed_contig_5355	K02881
AllGFP_CLC_2050_trimmed_contig_15835	K02884
AllGFP_CLC_2050_trimmed_contig_3921	K02886
AllGFP_CLC_2050_trimmed_contig_7005	K02886
AllGFP_CLC_2050_trimmed_contig_236	K02889
AllGFP_CLC_2050_trimmed_contig_28691	K02890
AllGFP_CLC_2050_trimmed_contig_28692	K02890
AllGFP_CLC_2050_trimmed_contig_35784	K02892
AllGFP_CLC_2050_trimmed_contig_2523	K02896
AllGFP_CLC_2050_trimmed_contig_2524	K02896
AllGFP_CLC_2050_trimmed_contig_35343	K02899
AllGFP_CLC_2050_trimmed_contig_970	K02901
AllGFP_CLC_2050_trimmed_contig_15158	K02902
AllGFP_CLC_2050_trimmed_contig_16894	K02906
AllGFP_CLC_2050_trimmed_contig_911	K02908
AllGFP_CLC_2050_trimmed_contig_9762	K02911
AllGFP_CLC_2050_trimmed_contig_407	K02915
AllGFP_CLC_2050_trimmed_contig_2905	K02917
AllGFP_CLC_2050_trimmed_contig_14000	K02919
AllGFP_CLC_2050_trimmed_contig_243	K02922
AllGFP_CLC_2050_trimmed_contig_278	K02927
AllGFP_CLC_2050_trimmed_contig_645	K02930
AllGFP_CLC_2050_trimmed_contig_844	K02932
AllGFP_CLC_2050_trimmed_contig_441	K02936
AllGFP_CLC_2050_trimmed_contig_870	K02937
AllGFP_CLC_2050_trimmed_contig_1037	K02943
AllGFP_CLC_2050_trimmed_contig_24560	K02946
AllGFP_CLC_2050_trimmed_contig_4745	K02948
AllGFP_CLC_2050_trimmed_contig_232	K02949
AllGFP_CLC_2050_trimmed_contig_9804	K02954
AllGFP_CLC_2050_trimmed_contig_1293	K02955
AllGFP_CLC_2050_trimmed_contig_6710	K02956
AllGFP_CLC_2050_trimmed_contig_2685	K02957
AllGFP_CLC_2050_trimmed_contig_406	K02958
AllGFP_CLC_2050_trimmed_contig_3638	K02959
AllGFP_CLC_2050_trimmed_contig_18548	K02961
AllGFP_CLC_2050_trimmed_contig_11013	K02963
AllGFP_CLC_2050_trimmed_contig_18506	K02963
AllGFP_CLC_2050_trimmed_contig_453	K02964
AllGFP_CLC_2050_trimmed_contig_39663	K02967
AllGFP_CLC_2050_trimmed_contig_4710	K02970
AllGFP_CLC_2050_trimmed_contig_1325	K02975
AllGFP_CLC_2050_trimmed_contig_397	K02976
AllGFP_CLC_2050_trimmed_contig_851	K02979
AllGFP_CLC_2050_trimmed_contig_25303	K02980
AllGFP_CLC_2050_trimmed_contig_208	K02981
AllGFP_CLC_2050_trimmed_contig_336	K02985
AllGFP_CLC_2050_trimmed_contig_771	K02987
AllGFP_CLC_2050_trimmed_contig_17570	K02988
AllGFP_CLC_2050_trimmed_contig_439	K02989
AllGFP_CLC_2050_trimmed_contig_440	K02989
AllGFP_CLC_2050_trimmed_contig_85	K02989
AllGFP_CLC_2050_trimmed_contig_32339	K02990
AllGFP_CLC_2050_trimmed_contig_40305	K02992
AllGFP_CLC_2050_trimmed_contig_432	K02993
AllGFP_CLC_2050_trimmed_contig_13951	K02995
AllGFP_CLC_2050_trimmed_contig_19640	K02996
AllGFP_CLC_2050_trimmed_contig_288	K02998
AllGFP_CLC_2050_trimmed_contig_21458	K02999
AllGFP_CLC_2050_trimmed_contig_25230	K02999
AllGFP_CLC_2050_trimmed_contig_7339	K02999
AllGFP_CLC_2050_trimmed_contig_14933	K03002
AllGFP_CLC_2050_trimmed_contig_21951	K03002
AllGFP_CLC_2050_trimmed_contig_29319	K03002
AllGFP_CLC_2050_trimmed_contig_1515	K03004
AllGFP_CLC_2050_trimmed_contig_20377	K03005
AllGFP_CLC_2050_trimmed_contig_8945	K03006
AllGFP_CLC_2050_trimmed_contig_36827	K03007
AllGFP_CLC_2050_trimmed_contig_23745	K03010
AllGFP_CLC_2050_trimmed_contig_2860	K03010
AllGFP_CLC_2050_trimmed_contig_24324	K03011
AllGFP_CLC_2050_trimmed_contig_7494	K03011
AllGFP_CLC_2050_trimmed_contig_38359	K03012
AllGFP_CLC_2050_trimmed_contig_18083	K03013
AllGFP_CLC_2050_trimmed_contig_3718	K03014
AllGFP_CLC_2050_trimmed_contig_39131	K03015
AllGFP_CLC_2050_trimmed_contig_7725	K03016
AllGFP_CLC_2050_trimmed_contig_35414	K03017
AllGFP_CLC_2050_trimmed_contig_15703	K03018
AllGFP_CLC_2050_trimmed_contig_21113	K03018
AllGFP_CLC_2050_trimmed_contig_27121	K03018
AllGFP_CLC_2050_trimmed_contig_13461	K03020
AllGFP_CLC_2050_trimmed_contig_28350	K03021
AllGFP_CLC_2050_trimmed_contig_42439	K03021
AllGFP_CLC_2050_trimmed_contig_4767	K03021
AllGFP_CLC_2050_trimmed_contig_9602	K03021
AllGFP_CLC_2050_trimmed_contig_213	K03022
AllGFP_CLC_2050_trimmed_contig_10380	K03023
AllGFP_CLC_2050_trimmed_contig_20776	K03027
AllGFP_CLC_2050_trimmed_contig_24329	K03027
AllGFP_CLC_2050_trimmed_contig_5029	K03028
AllGFP_CLC_2050_trimmed_contig_3959	K03029
AllGFP_CLC_2050_trimmed_contig_5324	K03030
AllGFP_CLC_2050_trimmed_contig_1014	K03031
AllGFP_CLC_2050_trimmed_contig_2387	K03032
AllGFP_CLC_2050_trimmed_contig_6783	K03033
AllGFP_CLC_2050_trimmed_contig_9194	K03035
AllGFP_CLC_2050_trimmed_contig_7649	K03036
AllGFP_CLC_2050_trimmed_contig_11295	K03037
AllGFP_CLC_2050_trimmed_contig_3493	K03038
AllGFP_CLC_2050_trimmed_contig_6589	K03039
AllGFP_CLC_2050_trimmed_contig_11806	K03046
AllGFP_CLC_2050_trimmed_contig_13586	K03061
AllGFP_CLC_2050_trimmed_contig_1356	K03062
AllGFP_CLC_2050_trimmed_contig_2976	K03063
AllGFP_CLC_2050_trimmed_contig_6729	K03064
AllGFP_CLC_2050_trimmed_contig_7972	K03065
AllGFP_CLC_2050_trimmed_contig_27209	K03068
AllGFP_CLC_2050_trimmed_contig_3054	K03083
AllGFP_CLC_2050_trimmed_contig_662	K03094
AllGFP_CLC_2050_trimmed_contig_4268	K03097
AllGFP_CLC_2050_trimmed_contig_17557	K03098
AllGFP_CLC_2050_trimmed_contig_3121	K03099
AllGFP_CLC_2050_trimmed_contig_43270	K03099
AllGFP_CLC_2050_trimmed_contig_7540	K03099
AllGFP_CLC_2050_trimmed_contig_653	K03102
AllGFP_CLC_2050_trimmed_contig_23594	K03104
AllGFP_CLC_2050_trimmed_contig_5796	K03106
AllGFP_CLC_2050_trimmed_contig_11981	K03107
AllGFP_CLC_2050_trimmed_contig_11982	K03107
AllGFP_CLC_2050_trimmed_contig_19581	K03107
AllGFP_CLC_2050_trimmed_contig_18689	K03108
AllGFP_CLC_2050_trimmed_contig_2150	K03109
AllGFP_CLC_2050_trimmed_contig_711	K03115
AllGFP_CLC_2050_trimmed_contig_25449	K03120
AllGFP_CLC_2050_trimmed_contig_7916	K03123
AllGFP_CLC_2050_trimmed_contig_17530	K03124
AllGFP_CLC_2050_trimmed_contig_32553	K03125
AllGFP_CLC_2050_trimmed_contig_35641	K03125
AllGFP_CLC_2050_trimmed_contig_22141	K03126
AllGFP_CLC_2050_trimmed_contig_36901	K03128
AllGFP_CLC_2050_trimmed_contig_39946	K03128
AllGFP_CLC_2050_trimmed_contig_17472	K03129
AllGFP_CLC_2050_trimmed_contig_20128	K03130
AllGFP_CLC_2050_trimmed_contig_36570	K03130
AllGFP_CLC_2050_trimmed_contig_28025	K03131
AllGFP_CLC_2050_trimmed_contig_28152	K03131
AllGFP_CLC_2050_trimmed_contig_26777	K03132
AllGFP_CLC_2050_trimmed_contig_22441	K03133
AllGFP_CLC_2050_trimmed_contig_7738	K03134
AllGFP_CLC_2050_trimmed_contig_22864	K03135
AllGFP_CLC_2050_trimmed_contig_4072	K03137
AllGFP_CLC_2050_trimmed_contig_20805	K03138
AllGFP_CLC_2050_trimmed_contig_24347	K03138
AllGFP_CLC_2050_trimmed_contig_17883	K03139
AllGFP_CLC_2050_trimmed_contig_19713	K03141
AllGFP_CLC_2050_trimmed_contig_22722	K03142
AllGFP_CLC_2050_trimmed_contig_22065	K03143
AllGFP_CLC_2050_trimmed_contig_9119	K03143
AllGFP_CLC_2050_trimmed_contig_30323	K03144
AllGFP_CLC_2050_trimmed_contig_8134	K03144
AllGFP_CLC_2050_trimmed_contig_9022	K03145
AllGFP_CLC_2050_trimmed_contig_36053	K03155
AllGFP_CLC_2050_trimmed_contig_13223	K03163
AllGFP_CLC_2050_trimmed_contig_3872	K03163
AllGFP_CLC_2050_trimmed_contig_18648	K03164
AllGFP_CLC_2050_trimmed_contig_20238	K03164
AllGFP_CLC_2050_trimmed_contig_33594	K03164
AllGFP_CLC_2050_trimmed_contig_12311	K03165
AllGFP_CLC_2050_trimmed_contig_18924	K03165
AllGFP_CLC_2050_trimmed_contig_22895	K03165
AllGFP_CLC_2050_trimmed_contig_21251	K03168
AllGFP_CLC_2050_trimmed_contig_15279	K03175
AllGFP_CLC_2050_trimmed_contig_29325	K03175
AllGFP_CLC_2050_trimmed_contig_10485	K03177
AllGFP_CLC_2050_trimmed_contig_2454	K03178
AllGFP_CLC_2050_trimmed_contig_35640	K03211
AllGFP_CLC_2050_trimmed_contig_26715	K03215
AllGFP_CLC_2050_trimmed_contig_16433	K03217
AllGFP_CLC_2050_trimmed_contig_9845	K03217
AllGFP_CLC_2050_trimmed_contig_2333	K03231
AllGFP_CLC_2050_trimmed_contig_253	K03231
AllGFP_CLC_2050_trimmed_contig_880	K03232
AllGFP_CLC_2050_trimmed_contig_472	K03233
AllGFP_CLC_2050_trimmed_contig_102	K03234
AllGFP_CLC_2050_trimmed_contig_320	K03234
AllGFP_CLC_2050_trimmed_contig_346	K03234
AllGFP_CLC_2050_trimmed_contig_743	K03237
AllGFP_CLC_2050_trimmed_contig_321	K03238
AllGFP_CLC_2050_trimmed_contig_19663	K03239
AllGFP_CLC_2050_trimmed_contig_27788	K03241
AllGFP_CLC_2050_trimmed_contig_1257	K03242
AllGFP_CLC_2050_trimmed_contig_5080	K03243
AllGFP_CLC_2050_trimmed_contig_1145	K03246
AllGFP_CLC_2050_trimmed_contig_6737	K03246
AllGFP_CLC_2050_trimmed_contig_4558	K03248
AllGFP_CLC_2050_trimmed_contig_1455	K03251
AllGFP_CLC_2050_trimmed_contig_2034	K03251
AllGFP_CLC_2050_trimmed_contig_1417	K03252
AllGFP_CLC_2050_trimmed_contig_9016	K03253
AllGFP_CLC_2050_trimmed_contig_6487	K03254
AllGFP_CLC_2050_trimmed_contig_12576	K03255
AllGFP_CLC_2050_trimmed_contig_22980	K03255
AllGFP_CLC_2050_trimmed_contig_37035	K03255
AllGFP_CLC_2050_trimmed_contig_356	K03257
AllGFP_CLC_2050_trimmed_contig_5752	K03258
AllGFP_CLC_2050_trimmed_contig_18060	K03259
AllGFP_CLC_2050_trimmed_contig_5707	K03259
AllGFP_CLC_2050_trimmed_contig_1919	K03260
AllGFP_CLC_2050_trimmed_contig_2098	K03260
AllGFP_CLC_2050_trimmed_contig_2605	K03260
AllGFP_CLC_2050_trimmed_contig_3715	K03260
AllGFP_CLC_2050_trimmed_contig_1579	K03262
AllGFP_CLC_2050_trimmed_contig_30145	K03264
AllGFP_CLC_2050_trimmed_contig_6184	K03265
AllGFP_CLC_2050_trimmed_contig_5310	K03267
AllGFP_CLC_2050_trimmed_contig_6975	K03283
AllGFP_CLC_2050_trimmed_contig_22509	K03309
AllGFP_CLC_2050_trimmed_contig_26964	K03331
AllGFP_CLC_2050_trimmed_contig_28768	K03331
AllGFP_CLC_2050_trimmed_contig_35246	K03341
AllGFP_CLC_2050_trimmed_contig_5249	K03347
AllGFP_CLC_2050_trimmed_contig_5806	K03347
AllGFP_CLC_2050_trimmed_contig_25623	K03348
AllGFP_CLC_2050_trimmed_contig_25628	K03348
AllGFP_CLC_2050_trimmed_contig_27107	K03348
AllGFP_CLC_2050_trimmed_contig_10370	K03350
AllGFP_CLC_2050_trimmed_contig_39980	K03351
AllGFP_CLC_2050_trimmed_contig_14499	K03352
AllGFP_CLC_2050_trimmed_contig_23068	K03353
AllGFP_CLC_2050_trimmed_contig_23258	K03353
AllGFP_CLC_2050_trimmed_contig_28637	K03353
AllGFP_CLC_2050_trimmed_contig_23020	K03354
AllGFP_CLC_2050_trimmed_contig_39687	K03354
AllGFP_CLC_2050_trimmed_contig_20103	K03355
AllGFP_CLC_2050_trimmed_contig_27696	K03355
AllGFP_CLC_2050_trimmed_contig_19994	K03357
AllGFP_CLC_2050_trimmed_contig_37070	K03357
AllGFP_CLC_2050_trimmed_contig_9795	K03357
AllGFP_CLC_2050_trimmed_contig_37369	K03358
AllGFP_CLC_2050_trimmed_contig_11214	K03362
AllGFP_CLC_2050_trimmed_contig_21231	K03362
AllGFP_CLC_2050_trimmed_contig_13507	K03363
AllGFP_CLC_2050_trimmed_contig_13508	K03363
AllGFP_CLC_2050_trimmed_contig_15086	K03363
AllGFP_CLC_2050_trimmed_contig_24614	K03364
AllGFP_CLC_2050_trimmed_contig_28810	K03364
AllGFP_CLC_2050_trimmed_contig_20925	K03372
AllGFP_CLC_2050_trimmed_contig_24516	K03372
AllGFP_CLC_2050_trimmed_contig_4880	K03386
AllGFP_CLC_2050_trimmed_contig_3637	K03424
AllGFP_CLC_2050_trimmed_contig_38780	K03424
AllGFP_CLC_2050_trimmed_contig_12776	K03426
AllGFP_CLC_2050_trimmed_contig_35896	K03438
AllGFP_CLC_2050_trimmed_contig_21743	K03439
AllGFP_CLC_2050_trimmed_contig_27095	K03444
AllGFP_CLC_2050_trimmed_contig_1771	K03450
AllGFP_CLC_2050_trimmed_contig_14883	K03454
AllGFP_CLC_2050_trimmed_contig_21855	K03454
AllGFP_CLC_2050_trimmed_contig_4371	K03456
AllGFP_CLC_2050_trimmed_contig_955	K03469
AllGFP_CLC_2050_trimmed_contig_956	K03469
AllGFP_CLC_2050_trimmed_contig_957	K03469
AllGFP_CLC_2050_trimmed_contig_6254	K03495
AllGFP_CLC_2050_trimmed_contig_27368	K03504
AllGFP_CLC_2050_trimmed_contig_43752	K03506
AllGFP_CLC_2050_trimmed_contig_27900	K03509
AllGFP_CLC_2050_trimmed_contig_19690	K03510
AllGFP_CLC_2050_trimmed_contig_25175	K03510
AllGFP_CLC_2050_trimmed_contig_36724	K03510
AllGFP_CLC_2050_trimmed_contig_24755	K03511
AllGFP_CLC_2050_trimmed_contig_27272	K03511
AllGFP_CLC_2050_trimmed_contig_19955	K03514
AllGFP_CLC_2050_trimmed_contig_24069	K03515
AllGFP_CLC_2050_trimmed_contig_4080	K03521
AllGFP_CLC_2050_trimmed_contig_34	K03522
AllGFP_CLC_2050_trimmed_contig_13690	K03539
AllGFP_CLC_2050_trimmed_contig_16769	K03544
AllGFP_CLC_2050_trimmed_contig_21381	K03544
AllGFP_CLC_2050_trimmed_contig_5986	K03575
AllGFP_CLC_2050_trimmed_contig_12558	K03593
AllGFP_CLC_2050_trimmed_contig_4470	K03593
AllGFP_CLC_2050_trimmed_contig_2773	K03627
AllGFP_CLC_2050_trimmed_contig_17830	K03635
AllGFP_CLC_2050_trimmed_contig_11243	K03637
AllGFP_CLC_2050_trimmed_contig_29042	K03639
AllGFP_CLC_2050_trimmed_contig_17258	K03644
AllGFP_CLC_2050_trimmed_contig_38550	K03648
AllGFP_CLC_2050_trimmed_contig_42474	K03652
AllGFP_CLC_2050_trimmed_contig_16828	K03660
AllGFP_CLC_2050_trimmed_contig_1904	K03661
AllGFP_CLC_2050_trimmed_contig_7276	K03662
AllGFP_CLC_2050_trimmed_contig_2788	K03671
AllGFP_CLC_2050_trimmed_contig_35084	K03676
AllGFP_CLC_2050_trimmed_contig_12969	K03678
AllGFP_CLC_2050_trimmed_contig_34817	K03679
AllGFP_CLC_2050_trimmed_contig_947	K03680
AllGFP_CLC_2050_trimmed_contig_12785	K03681
AllGFP_CLC_2050_trimmed_contig_10042	K03687
AllGFP_CLC_2050_trimmed_contig_39727	K03691
AllGFP_CLC_2050_trimmed_contig_39791	K03691
AllGFP_CLC_2050_trimmed_contig_18901	K03695
AllGFP_CLC_2050_trimmed_contig_26254	K03695
AllGFP_CLC_2050_trimmed_contig_38382	K03695
AllGFP_CLC_2050_trimmed_contig_35012	K03750
AllGFP_CLC_2050_trimmed_contig_7742	K03768
AllGFP_CLC_2050_trimmed_contig_23790	K03781
AllGFP_CLC_2050_trimmed_contig_19066	K03783
AllGFP_CLC_2050_trimmed_contig_11689	K03833
AllGFP_CLC_2050_trimmed_contig_25338	K03833
AllGFP_CLC_2050_trimmed_contig_39541	K03833
AllGFP_CLC_2050_trimmed_contig_6177	K03841
AllGFP_CLC_2050_trimmed_contig_9263	K03842
AllGFP_CLC_2050_trimmed_contig_12025	K03843
AllGFP_CLC_2050_trimmed_contig_16247	K03845
AllGFP_CLC_2050_trimmed_contig_28665	K03845
AllGFP_CLC_2050_trimmed_contig_22067	K03846
AllGFP_CLC_2050_trimmed_contig_28554	K03846
AllGFP_CLC_2050_trimmed_contig_10311	K03847
AllGFP_CLC_2050_trimmed_contig_9000	K03847
AllGFP_CLC_2050_trimmed_contig_13961	K03848
AllGFP_CLC_2050_trimmed_contig_20466	K03849
AllGFP_CLC_2050_trimmed_contig_21493	K03849
AllGFP_CLC_2050_trimmed_contig_9534	K03857
AllGFP_CLC_2050_trimmed_contig_23372	K03859
AllGFP_CLC_2050_trimmed_contig_28086	K03860
AllGFP_CLC_2050_trimmed_contig_1903	K03861
AllGFP_CLC_2050_trimmed_contig_27686	K03868
AllGFP_CLC_2050_trimmed_contig_2430	K03869
AllGFP_CLC_2050_trimmed_contig_7505	K03870
AllGFP_CLC_2050_trimmed_contig_28394	K03871
AllGFP_CLC_2050_trimmed_contig_29277	K03873
AllGFP_CLC_2050_trimmed_contig_26238	K03875
AllGFP_CLC_2050_trimmed_contig_36036	K03875
AllGFP_CLC_2050_trimmed_contig_542	K03881
AllGFP_CLC_2050_trimmed_contig_1828	K03883
AllGFP_CLC_2050_trimmed_contig_31036	K03900
AllGFP_CLC_2050_trimmed_contig_7978	K03909
AllGFP_CLC_2050_trimmed_contig_30808	K03911
AllGFP_CLC_2050_trimmed_contig_30841	K03911
AllGFP_CLC_2050_trimmed_contig_6706	K03934
AllGFP_CLC_2050_trimmed_contig_7900	K03934
AllGFP_CLC_2050_trimmed_contig_4108	K03935
AllGFP_CLC_2050_trimmed_contig_4113	K03936
AllGFP_CLC_2050_trimmed_contig_17780	K03937
AllGFP_CLC_2050_trimmed_contig_1142	K03938
AllGFP_CLC_2050_trimmed_contig_5229	K03940
AllGFP_CLC_2050_trimmed_contig_2031	K03941
AllGFP_CLC_2050_trimmed_contig_4200	K03942
AllGFP_CLC_2050_trimmed_contig_18973	K03943
AllGFP_CLC_2050_trimmed_contig_38887	K03946
AllGFP_CLC_2050_trimmed_contig_8498	K03951
AllGFP_CLC_2050_trimmed_contig_2622	K03953
AllGFP_CLC_2050_trimmed_contig_5704	K03954
AllGFP_CLC_2050_trimmed_contig_512	K03955
AllGFP_CLC_2050_trimmed_contig_29789	K03957
AllGFP_CLC_2050_trimmed_contig_5186	K03961
AllGFP_CLC_2050_trimmed_contig_4759	K03962
AllGFP_CLC_2050_trimmed_contig_9535	K03965
AllGFP_CLC_2050_trimmed_contig_25235	K03979
AllGFP_CLC_2050_trimmed_contig_3840	K04043
AllGFP_CLC_2050_trimmed_contig_14974	K04077
AllGFP_CLC_2050_trimmed_contig_10831	K04079
AllGFP_CLC_2050_trimmed_contig_200	K04079
AllGFP_CLC_2050_trimmed_contig_12478	K04082
AllGFP_CLC_2050_trimmed_contig_38501	K04237
AllGFP_CLC_2050_trimmed_contig_4197	K04237
AllGFP_CLC_2050_trimmed_contig_9833	K04237
AllGFP_CLC_2050_trimmed_contig_15765	K04255
AllGFP_CLC_2050_trimmed_contig_22616	K04280
AllGFP_CLC_2050_trimmed_contig_9115	K04345
AllGFP_CLC_2050_trimmed_contig_18082	K04346
AllGFP_CLC_2050_trimmed_contig_3546	K04348
AllGFP_CLC_2050_trimmed_contig_4837	K04348
AllGFP_CLC_2050_trimmed_contig_30080	K04351
AllGFP_CLC_2050_trimmed_contig_4259	K04353
AllGFP_CLC_2050_trimmed_contig_2221	K04354
AllGFP_CLC_2050_trimmed_contig_18802	K04361
AllGFP_CLC_2050_trimmed_contig_23059	K04361
AllGFP_CLC_2050_trimmed_contig_30498	K04364
AllGFP_CLC_2050_trimmed_contig_34495	K04365
AllGFP_CLC_2050_trimmed_contig_4896	K04365
AllGFP_CLC_2050_trimmed_contig_31186	K04368
AllGFP_CLC_2050_trimmed_contig_16941	K04370
AllGFP_CLC_2050_trimmed_contig_20066	K04371
AllGFP_CLC_2050_trimmed_contig_39534	K04371
AllGFP_CLC_2050_trimmed_contig_604	K04372
AllGFP_CLC_2050_trimmed_contig_13753	K04373
AllGFP_CLC_2050_trimmed_contig_22589	K04373
AllGFP_CLC_2050_trimmed_contig_9102	K04380
AllGFP_CLC_2050_trimmed_contig_2321	K04382
AllGFP_CLC_2050_trimmed_contig_2211	K04392
AllGFP_CLC_2050_trimmed_contig_40517	K04403
AllGFP_CLC_2050_trimmed_contig_5592	K04405
AllGFP_CLC_2050_trimmed_contig_4288	K04409
AllGFP_CLC_2050_trimmed_contig_6429	K04409
AllGFP_CLC_2050_trimmed_contig_1481	K04413
AllGFP_CLC_2050_trimmed_contig_15089	K04416
AllGFP_CLC_2050_trimmed_contig_44017	K04426
AllGFP_CLC_2050_trimmed_contig_6242	K04426
AllGFP_CLC_2050_trimmed_contig_4248	K04427
AllGFP_CLC_2050_trimmed_contig_19056	K04428
AllGFP_CLC_2050_trimmed_contig_43555	K04428
AllGFP_CLC_2050_trimmed_contig_37942	K04429
AllGFP_CLC_2050_trimmed_contig_8449	K04429
AllGFP_CLC_2050_trimmed_contig_19478	K04431
AllGFP_CLC_2050_trimmed_contig_41366	K04431
AllGFP_CLC_2050_trimmed_contig_18976	K04437
AllGFP_CLC_2050_trimmed_contig_31060	K04437
AllGFP_CLC_2050_trimmed_contig_31684	K04437
AllGFP_CLC_2050_trimmed_contig_32078	K04437
AllGFP_CLC_2050_trimmed_contig_32459	K04437
AllGFP_CLC_2050_trimmed_contig_36	K04437
AllGFP_CLC_2050_trimmed_contig_21415	K04438
AllGFP_CLC_2050_trimmed_contig_29745	K04441
AllGFP_CLC_2050_trimmed_contig_37941	K04441
AllGFP_CLC_2050_trimmed_contig_22463	K04443
AllGFP_CLC_2050_trimmed_contig_27305	K04445
AllGFP_CLC_2050_trimmed_contig_8591	K04445
AllGFP_CLC_2050_trimmed_contig_23889	K04447
AllGFP_CLC_2050_trimmed_contig_1235	K04448
AllGFP_CLC_2050_trimmed_contig_26978	K04453
AllGFP_CLC_2050_trimmed_contig_26399	K04456
AllGFP_CLC_2050_trimmed_contig_1026	K04459
AllGFP_CLC_2050_trimmed_contig_9303	K04459
AllGFP_CLC_2050_trimmed_contig_18328	K04460
AllGFP_CLC_2050_trimmed_contig_1099	K04461
AllGFP_CLC_2050_trimmed_contig_233	K04461
AllGFP_CLC_2050_trimmed_contig_32690	K04462
AllGFP_CLC_2050_trimmed_contig_14440	K04468
AllGFP_CLC_2050_trimmed_contig_14441	K04468
AllGFP_CLC_2050_trimmed_contig_9094	K04487
AllGFP_CLC_2050_trimmed_contig_6249	K04488
AllGFP_CLC_2050_trimmed_contig_5509	K04489
AllGFP_CLC_2050_trimmed_contig_4591	K04491
AllGFP_CLC_2050_trimmed_contig_23266	K04496
AllGFP_CLC_2050_trimmed_contig_27409	K04497
AllGFP_CLC_2050_trimmed_contig_27799	K04498
AllGFP_CLC_2050_trimmed_contig_8707	K04498
AllGFP_CLC_2050_trimmed_contig_3201	K04500
AllGFP_CLC_2050_trimmed_contig_7092	K04500
AllGFP_CLC_2050_trimmed_contig_34013	K04505
AllGFP_CLC_2050_trimmed_contig_35366	K04506
AllGFP_CLC_2050_trimmed_contig_3848	K04507
AllGFP_CLC_2050_trimmed_contig_13739	K04508
AllGFP_CLC_2050_trimmed_contig_3219	K04510
AllGFP_CLC_2050_trimmed_contig_16055	K04511
AllGFP_CLC_2050_trimmed_contig_6449	K04511
AllGFP_CLC_2050_trimmed_contig_4177	K04512
AllGFP_CLC_2050_trimmed_contig_5020	K04515
AllGFP_CLC_2050_trimmed_contig_32056	K04521
AllGFP_CLC_2050_trimmed_contig_32588	K04521
AllGFP_CLC_2050_trimmed_contig_23633	K04523
AllGFP_CLC_2050_trimmed_contig_24094	K04523
AllGFP_CLC_2050_trimmed_contig_19975	K04527
AllGFP_CLC_2050_trimmed_contig_31649	K04527
AllGFP_CLC_2050_trimmed_contig_43705	K04530
AllGFP_CLC_2050_trimmed_contig_19130	K04531
AllGFP_CLC_2050_trimmed_contig_15958	K04532
AllGFP_CLC_2050_trimmed_contig_22523	K04532
AllGFP_CLC_2050_trimmed_contig_24289	K04532
AllGFP_CLC_2050_trimmed_contig_23452	K04533
AllGFP_CLC_2050_trimmed_contig_32963	K04533
AllGFP_CLC_2050_trimmed_contig_34156	K04533
AllGFP_CLC_2050_trimmed_contig_43506	K04534
AllGFP_CLC_2050_trimmed_contig_5344	K04536
AllGFP_CLC_2050_trimmed_contig_26334	K04552
AllGFP_CLC_2050_trimmed_contig_4711	K04554
AllGFP_CLC_2050_trimmed_contig_36923	K04556
AllGFP_CLC_2050_trimmed_contig_23999	K04559
AllGFP_CLC_2050_trimmed_contig_17868	K04560
AllGFP_CLC_2050_trimmed_contig_19701	K04560
AllGFP_CLC_2050_trimmed_contig_12539	K04564
AllGFP_CLC_2050_trimmed_contig_31124	K04564
AllGFP_CLC_2050_trimmed_contig_3276	K04565
AllGFP_CLC_2050_trimmed_contig_2210	K04567
AllGFP_CLC_2050_trimmed_contig_15725	K04570
AllGFP_CLC_2050_trimmed_contig_7676	K04571
AllGFP_CLC_2050_trimmed_contig_12019	K04577
AllGFP_CLC_2050_trimmed_contig_44243	K04577
AllGFP_CLC_2050_trimmed_contig_13519	K04578
AllGFP_CLC_2050_trimmed_contig_25745	K04579
AllGFP_CLC_2050_trimmed_contig_32679	K04592
AllGFP_CLC_2050_trimmed_contig_11921	K04599
AllGFP_CLC_2050_trimmed_contig_22105	K04599
AllGFP_CLC_2050_trimmed_contig_8497	K04599
AllGFP_CLC_2050_trimmed_contig_12808	K04630
AllGFP_CLC_2050_trimmed_contig_1601	K04632
AllGFP_CLC_2050_trimmed_contig_2160	K04634
AllGFP_CLC_2050_trimmed_contig_2080	K04644
AllGFP_CLC_2050_trimmed_contig_16910	K04646
AllGFP_CLC_2050_trimmed_contig_32898	K04648
AllGFP_CLC_2050_trimmed_contig_5143	K04648
AllGFP_CLC_2050_trimmed_contig_5144	K04648
AllGFP_CLC_2050_trimmed_contig_3309	K04649
AllGFP_CLC_2050_trimmed_contig_20718	K04650
AllGFP_CLC_2050_trimmed_contig_2111	K04650
AllGFP_CLC_2050_trimmed_contig_27664	K04657
AllGFP_CLC_2050_trimmed_contig_6329	K04657
AllGFP_CLC_2050_trimmed_contig_181	K04659
AllGFP_CLC_2050_trimmed_contig_2083	K04659
AllGFP_CLC_2050_trimmed_contig_2819	K04659
AllGFP_CLC_2050_trimmed_contig_17698	K04671
AllGFP_CLC_2050_trimmed_contig_7248	K04676
AllGFP_CLC_2050_trimmed_contig_39542	K04677
AllGFP_CLC_2050_trimmed_contig_23447	K04678
AllGFP_CLC_2050_trimmed_contig_26797	K04679
AllGFP_CLC_2050_trimmed_contig_35729	K04679
AllGFP_CLC_2050_trimmed_contig_10318	K04681
AllGFP_CLC_2050_trimmed_contig_23365	K04681
AllGFP_CLC_2050_trimmed_contig_28324	K04682
AllGFP_CLC_2050_trimmed_contig_2759	K04686
AllGFP_CLC_2050_trimmed_contig_11129	K04695
AllGFP_CLC_2050_trimmed_contig_23163	K04699
AllGFP_CLC_2050_trimmed_contig_37027	K04699
AllGFP_CLC_2050_trimmed_contig_33958	K04703
AllGFP_CLC_2050_trimmed_contig_12129	K04705
AllGFP_CLC_2050_trimmed_contig_14564	K04706
AllGFP_CLC_2050_trimmed_contig_4670	K04707
AllGFP_CLC_2050_trimmed_contig_17396	K04708
AllGFP_CLC_2050_trimmed_contig_25716	K04712
AllGFP_CLC_2050_trimmed_contig_27569	K04712
AllGFP_CLC_2050_trimmed_contig_3499	K04714
AllGFP_CLC_2050_trimmed_contig_21351	K04715
AllGFP_CLC_2050_trimmed_contig_34930	K04718
AllGFP_CLC_2050_trimmed_contig_9797	K04725
AllGFP_CLC_2050_trimmed_contig_3826	K04727
AllGFP_CLC_2050_trimmed_contig_15265	K04728
AllGFP_CLC_2050_trimmed_contig_42056	K04728
AllGFP_CLC_2050_trimmed_contig_12800	K04729
AllGFP_CLC_2050_trimmed_contig_39626	K04730
AllGFP_CLC_2050_trimmed_contig_6719	K04739
AllGFP_CLC_2050_trimmed_contig_34683	K04794
AllGFP_CLC_2050_trimmed_contig_14837	K04799
AllGFP_CLC_2050_trimmed_contig_9969	K04802
AllGFP_CLC_2050_trimmed_contig_4697	K04883
AllGFP_CLC_2050_trimmed_contig_39213	K04912
AllGFP_CLC_2050_trimmed_contig_1969	K04936
AllGFP_CLC_2050_trimmed_contig_23047	K04936
AllGFP_CLC_2050_trimmed_contig_13648	K04958
AllGFP_CLC_2050_trimmed_contig_26088	K04958
AllGFP_CLC_2050_trimmed_contig_6532	K04958
AllGFP_CLC_2050_trimmed_contig_2137	K04962
AllGFP_CLC_2050_trimmed_contig_2702	K04962
AllGFP_CLC_2050_trimmed_contig_398	K04962
AllGFP_CLC_2050_trimmed_contig_4487	K04962
AllGFP_CLC_2050_trimmed_contig_4526	K04962
AllGFP_CLC_2050_trimmed_contig_607	K04962
AllGFP_CLC_2050_trimmed_contig_25207	K04976
AllGFP_CLC_2050_trimmed_contig_24832	K04978
AllGFP_CLC_2050_trimmed_contig_20231	K04984
AllGFP_CLC_2050_trimmed_contig_2171	K04984
AllGFP_CLC_2050_trimmed_contig_24407	K04986
AllGFP_CLC_2050_trimmed_contig_26980	K04986
AllGFP_CLC_2050_trimmed_contig_23713	K04987
AllGFP_CLC_2050_trimmed_contig_27012	K04988
AllGFP_CLC_2050_trimmed_contig_40520	K05011
AllGFP_CLC_2050_trimmed_contig_6167	K05011
AllGFP_CLC_2050_trimmed_contig_8562	K05012
AllGFP_CLC_2050_trimmed_contig_17621	K05016
AllGFP_CLC_2050_trimmed_contig_31556	K05016
AllGFP_CLC_2050_trimmed_contig_19740	K05019
AllGFP_CLC_2050_trimmed_contig_33045	K05030
AllGFP_CLC_2050_trimmed_contig_42721	K05030
AllGFP_CLC_2050_trimmed_contig_5488	K05030
AllGFP_CLC_2050_trimmed_contig_16963	K05034
AllGFP_CLC_2050_trimmed_contig_6333	K05034
AllGFP_CLC_2050_trimmed_contig_6655	K05034
AllGFP_CLC_2050_trimmed_contig_3943	K05036
AllGFP_CLC_2050_trimmed_contig_31262	K05038
AllGFP_CLC_2050_trimmed_contig_29951	K05039
AllGFP_CLC_2050_trimmed_contig_21744	K05122
AllGFP_CLC_2050_trimmed_contig_7013	K05122
AllGFP_CLC_2050_trimmed_contig_25937	K05128
AllGFP_CLC_2050_trimmed_contig_18182	K05129
AllGFP_CLC_2050_trimmed_contig_705	K05175
AllGFP_CLC_2050_trimmed_contig_9171	K05181
AllGFP_CLC_2050_trimmed_contig_2215	K05202
AllGFP_CLC_2050_trimmed_contig_20841	K05210
AllGFP_CLC_2050_trimmed_contig_22329	K05210
AllGFP_CLC_2050_trimmed_contig_5446	K05236
AllGFP_CLC_2050_trimmed_contig_760	K05273
AllGFP_CLC_2050_trimmed_contig_20792	K05283
AllGFP_CLC_2050_trimmed_contig_3617	K05284
AllGFP_CLC_2050_trimmed_contig_3618	K05284
AllGFP_CLC_2050_trimmed_contig_28428	K05285
AllGFP_CLC_2050_trimmed_contig_29434	K05286
AllGFP_CLC_2050_trimmed_contig_40054	K05286
AllGFP_CLC_2050_trimmed_contig_18609	K05288
AllGFP_CLC_2050_trimmed_contig_40490	K05290
AllGFP_CLC_2050_trimmed_contig_43723	K05290
AllGFP_CLC_2050_trimmed_contig_14482	K05291
AllGFP_CLC_2050_trimmed_contig_26178	K05292
AllGFP_CLC_2050_trimmed_contig_7636	K05305
AllGFP_CLC_2050_trimmed_contig_11966	K05309
AllGFP_CLC_2050_trimmed_contig_38415	K05310
AllGFP_CLC_2050_trimmed_contig_22993	K05312
AllGFP_CLC_2050_trimmed_contig_38252	K05312
AllGFP_CLC_2050_trimmed_contig_2587	K05313
AllGFP_CLC_2050_trimmed_contig_41387	K05315
AllGFP_CLC_2050_trimmed_contig_7858	K05315
AllGFP_CLC_2050_trimmed_contig_27190	K05316
AllGFP_CLC_2050_trimmed_contig_6572	K05317
AllGFP_CLC_2050_trimmed_contig_18253	K05318
AllGFP_CLC_2050_trimmed_contig_9269	K05318
AllGFP_CLC_2050_trimmed_contig_3002	K05323
AllGFP_CLC_2050_trimmed_contig_21768	K05326
AllGFP_CLC_2050_trimmed_contig_21937	K05328
AllGFP_CLC_2050_trimmed_contig_25287	K05330
AllGFP_CLC_2050_trimmed_contig_34080	K05336
AllGFP_CLC_2050_trimmed_contig_10813	K05357
AllGFP_CLC_2050_trimmed_contig_42779	K05360
AllGFP_CLC_2050_trimmed_contig_36249	K05402
AllGFP_CLC_2050_trimmed_contig_36250	K05402
AllGFP_CLC_2050_trimmed_contig_11939	K05410
AllGFP_CLC_2050_trimmed_contig_43025	K05463
AllGFP_CLC_2050_trimmed_contig_7520	K05497
AllGFP_CLC_2050_trimmed_contig_4934	K05527
AllGFP_CLC_2050_trimmed_contig_16692	K05542
AllGFP_CLC_2050_trimmed_contig_21145	K05542
AllGFP_CLC_2050_trimmed_contig_28407	K05544
AllGFP_CLC_2050_trimmed_contig_28744	K05544
AllGFP_CLC_2050_trimmed_contig_2248	K05545
AllGFP_CLC_2050_trimmed_contig_5666	K05546
AllGFP_CLC_2050_trimmed_contig_1624	K05605
AllGFP_CLC_2050_trimmed_contig_4300	K05606
AllGFP_CLC_2050_trimmed_contig_25236	K05607
AllGFP_CLC_2050_trimmed_contig_3435	K05610
AllGFP_CLC_2050_trimmed_contig_24828	K05612
AllGFP_CLC_2050_trimmed_contig_5090	K05617
AllGFP_CLC_2050_trimmed_contig_8021	K05619
AllGFP_CLC_2050_trimmed_contig_32445	K05627
AllGFP_CLC_2050_trimmed_contig_20237	K05629
AllGFP_CLC_2050_trimmed_contig_21991	K05631
AllGFP_CLC_2050_trimmed_contig_29660	K05633
AllGFP_CLC_2050_trimmed_contig_31463	K05633
AllGFP_CLC_2050_trimmed_contig_6895	K05635
AllGFP_CLC_2050_trimmed_contig_3015	K05636
AllGFP_CLC_2050_trimmed_contig_9075	K05636
AllGFP_CLC_2050_trimmed_contig_38673	K05637
AllGFP_CLC_2050_trimmed_contig_16265	K05648
AllGFP_CLC_2050_trimmed_contig_21237	K05662
AllGFP_CLC_2050_trimmed_contig_38131	K05662
AllGFP_CLC_2050_trimmed_contig_8689	K05662
AllGFP_CLC_2050_trimmed_contig_8690	K05662
AllGFP_CLC_2050_trimmed_contig_14767	K05665
AllGFP_CLC_2050_trimmed_contig_25440	K05665
AllGFP_CLC_2050_trimmed_contig_25530	K05667
AllGFP_CLC_2050_trimmed_contig_23419	K05668
AllGFP_CLC_2050_trimmed_contig_23420	K05668
AllGFP_CLC_2050_trimmed_contig_25811	K05668
AllGFP_CLC_2050_trimmed_contig_23717	K05674
AllGFP_CLC_2050_trimmed_contig_36028	K05674
AllGFP_CLC_2050_trimmed_contig_10342	K05676
AllGFP_CLC_2050_trimmed_contig_30030	K05676
AllGFP_CLC_2050_trimmed_contig_39966	K05676
AllGFP_CLC_2050_trimmed_contig_39104	K05677
AllGFP_CLC_2050_trimmed_contig_42548	K05677
AllGFP_CLC_2050_trimmed_contig_23854	K05679
AllGFP_CLC_2050_trimmed_contig_43328	K05683
AllGFP_CLC_2050_trimmed_contig_1558	K05688
AllGFP_CLC_2050_trimmed_contig_18242	K05691
AllGFP_CLC_2050_trimmed_contig_25051	K05691
AllGFP_CLC_2050_trimmed_contig_110	K05692
AllGFP_CLC_2050_trimmed_contig_11107	K05692
AllGFP_CLC_2050_trimmed_contig_528	K05692
AllGFP_CLC_2050_trimmed_contig_32743	K05694
AllGFP_CLC_2050_trimmed_contig_31730	K05695
AllGFP_CLC_2050_trimmed_contig_23782	K05696
AllGFP_CLC_2050_trimmed_contig_312	K05699
AllGFP_CLC_2050_trimmed_contig_18025	K05700
AllGFP_CLC_2050_trimmed_contig_29385	K05700
AllGFP_CLC_2050_trimmed_contig_6428	K05700
AllGFP_CLC_2050_trimmed_contig_27846	K05701
AllGFP_CLC_2050_trimmed_contig_37221	K05701
AllGFP_CLC_2050_trimmed_contig_42809	K05701
AllGFP_CLC_2050_trimmed_contig_5447	K05701
AllGFP_CLC_2050_trimmed_contig_21913	K05702
AllGFP_CLC_2050_trimmed_contig_41184	K05702
AllGFP_CLC_2050_trimmed_contig_36129	K05705
AllGFP_CLC_2050_trimmed_contig_22462	K05719
AllGFP_CLC_2050_trimmed_contig_4787	K05719
AllGFP_CLC_2050_trimmed_contig_698	K05724
AllGFP_CLC_2050_trimmed_contig_10576	K05725
AllGFP_CLC_2050_trimmed_contig_13633	K05725
AllGFP_CLC_2050_trimmed_contig_12409	K05726
AllGFP_CLC_2050_trimmed_contig_17248	K05727
AllGFP_CLC_2050_trimmed_contig_20120	K05727
AllGFP_CLC_2050_trimmed_contig_34306	K05728
AllGFP_CLC_2050_trimmed_contig_23626	K05730
AllGFP_CLC_2050_trimmed_contig_28392	K05730
AllGFP_CLC_2050_trimmed_contig_4158	K05731
AllGFP_CLC_2050_trimmed_contig_34222	K05732
AllGFP_CLC_2050_trimmed_contig_43279	K05736
AllGFP_CLC_2050_trimmed_contig_13351	K05741
AllGFP_CLC_2050_trimmed_contig_24837	K05742
AllGFP_CLC_2050_trimmed_contig_25566	K05743
AllGFP_CLC_2050_trimmed_contig_19802	K05747
AllGFP_CLC_2050_trimmed_contig_25800	K05749
AllGFP_CLC_2050_trimmed_contig_37863	K05749
AllGFP_CLC_2050_trimmed_contig_23725	K05750
AllGFP_CLC_2050_trimmed_contig_27609	K05750
AllGFP_CLC_2050_trimmed_contig_4900	K05750
AllGFP_CLC_2050_trimmed_contig_16853	K05754
AllGFP_CLC_2050_trimmed_contig_9396	K05756
AllGFP_CLC_2050_trimmed_contig_778	K05757
AllGFP_CLC_2050_trimmed_contig_26328	K05758
AllGFP_CLC_2050_trimmed_contig_9666	K05759
AllGFP_CLC_2050_trimmed_contig_25658	K05760
AllGFP_CLC_2050_trimmed_contig_40284	K05766
AllGFP_CLC_2050_trimmed_contig_1674	K05768
AllGFP_CLC_2050_trimmed_contig_3654	K05768
AllGFP_CLC_2050_trimmed_contig_30642	K05770
AllGFP_CLC_2050_trimmed_contig_112	K05849
AllGFP_CLC_2050_trimmed_contig_572	K05849
AllGFP_CLC_2050_trimmed_contig_2584	K05850
AllGFP_CLC_2050_trimmed_contig_7635	K05850
AllGFP_CLC_2050_trimmed_contig_74	K05853
AllGFP_CLC_2050_trimmed_contig_8967	K05857
AllGFP_CLC_2050_trimmed_contig_42595	K05858
AllGFP_CLC_2050_trimmed_contig_742	K05863
AllGFP_CLC_2050_trimmed_contig_25337	K05868
AllGFP_CLC_2050_trimmed_contig_28710	K05901
AllGFP_CLC_2050_trimmed_contig_25405	K05906
AllGFP_CLC_2050_trimmed_contig_27088	K05906
AllGFP_CLC_2050_trimmed_contig_12879	K05925
AllGFP_CLC_2050_trimmed_contig_4899	K05925
AllGFP_CLC_2050_trimmed_contig_29418	K05929
AllGFP_CLC_2050_trimmed_contig_38310	K05929
AllGFP_CLC_2050_trimmed_contig_14001	K05931
AllGFP_CLC_2050_trimmed_contig_22578	K05931
AllGFP_CLC_2050_trimmed_contig_35928	K05931
AllGFP_CLC_2050_trimmed_contig_11664	K05940
AllGFP_CLC_2050_trimmed_contig_19544	K05940
AllGFP_CLC_2050_trimmed_contig_25708	K05954
AllGFP_CLC_2050_trimmed_contig_34516	K05955
AllGFP_CLC_2050_trimmed_contig_17961	K05956
AllGFP_CLC_2050_trimmed_contig_10198	K05961
AllGFP_CLC_2050_trimmed_contig_13605	K06013
AllGFP_CLC_2050_trimmed_contig_33629	K06030
AllGFP_CLC_2050_trimmed_contig_38951	K06030
AllGFP_CLC_2050_trimmed_contig_23290	K06051
AllGFP_CLC_2050_trimmed_contig_36325	K06051
AllGFP_CLC_2050_trimmed_contig_38698	K06051
AllGFP_CLC_2050_trimmed_contig_24633	K06053
AllGFP_CLC_2050_trimmed_contig_18724	K06057
AllGFP_CLC_2050_trimmed_contig_26977	K06058
AllGFP_CLC_2050_trimmed_contig_39686	K06058
AllGFP_CLC_2050_trimmed_contig_16208	K06059
AllGFP_CLC_2050_trimmed_contig_19356	K06059
AllGFP_CLC_2050_trimmed_contig_24546	K06062
AllGFP_CLC_2050_trimmed_contig_33547	K06062
AllGFP_CLC_2050_trimmed_contig_15291	K06063
AllGFP_CLC_2050_trimmed_contig_18669	K06067
AllGFP_CLC_2050_trimmed_contig_3141	K06068
AllGFP_CLC_2050_trimmed_contig_1574	K06070
AllGFP_CLC_2050_trimmed_contig_22591	K06070
AllGFP_CLC_2050_trimmed_contig_4441	K06070
AllGFP_CLC_2050_trimmed_contig_1554	K06071
AllGFP_CLC_2050_trimmed_contig_28647	K06071
AllGFP_CLC_2050_trimmed_contig_35014	K06071
AllGFP_CLC_2050_trimmed_contig_16826	K06072
AllGFP_CLC_2050_trimmed_contig_2781	K06082
AllGFP_CLC_2050_trimmed_contig_6579	K06082
AllGFP_CLC_2050_trimmed_contig_8211	K06082
AllGFP_CLC_2050_trimmed_contig_1621	K06084
AllGFP_CLC_2050_trimmed_contig_6103	K06091
AllGFP_CLC_2050_trimmed_contig_13630	K06093
AllGFP_CLC_2050_trimmed_contig_12379	K06094
AllGFP_CLC_2050_trimmed_contig_18283	K06095
AllGFP_CLC_2050_trimmed_contig_21732	K06095
AllGFP_CLC_2050_trimmed_contig_28614	K06095
AllGFP_CLC_2050_trimmed_contig_4703	K06095
AllGFP_CLC_2050_trimmed_contig_20898	K06096
AllGFP_CLC_2050_trimmed_contig_2475	K06096
AllGFP_CLC_2050_trimmed_contig_19825	K06100
AllGFP_CLC_2050_trimmed_contig_22978	K06100
AllGFP_CLC_2050_trimmed_contig_25892	K06100
AllGFP_CLC_2050_trimmed_contig_39495	K06100
AllGFP_CLC_2050_trimmed_contig_23282	K06101
AllGFP_CLC_2050_trimmed_contig_31858	K06101
AllGFP_CLC_2050_trimmed_contig_21814	K06103
AllGFP_CLC_2050_trimmed_contig_16483	K06105
AllGFP_CLC_2050_trimmed_contig_3422	K06107
AllGFP_CLC_2050_trimmed_contig_14904	K06110
AllGFP_CLC_2050_trimmed_contig_19510	K06110
AllGFP_CLC_2050_trimmed_contig_20210	K06111
AllGFP_CLC_2050_trimmed_contig_23416	K06111
AllGFP_CLC_2050_trimmed_contig_4824	K06114
AllGFP_CLC_2050_trimmed_contig_2194	K06115
AllGFP_CLC_2050_trimmed_contig_13119	K06125
AllGFP_CLC_2050_trimmed_contig_19102	K06126
AllGFP_CLC_2050_trimmed_contig_12846	K06127
AllGFP_CLC_2050_trimmed_contig_18522	K06129
AllGFP_CLC_2050_trimmed_contig_14871	K06130
AllGFP_CLC_2050_trimmed_contig_505	K06134
AllGFP_CLC_2050_trimmed_contig_11804	K06158
AllGFP_CLC_2050_trimmed_contig_9866	K06158
AllGFP_CLC_2050_trimmed_contig_4651	K06168
AllGFP_CLC_2050_trimmed_contig_32346	K06171
AllGFP_CLC_2050_trimmed_contig_43567	K06171
AllGFP_CLC_2050_trimmed_contig_16600	K06172
AllGFP_CLC_2050_trimmed_contig_20131	K06173
AllGFP_CLC_2050_trimmed_contig_6150	K06173
AllGFP_CLC_2050_trimmed_contig_1248	K06174
AllGFP_CLC_2050_trimmed_contig_25442	K06176
AllGFP_CLC_2050_trimmed_contig_777	K06184
AllGFP_CLC_2050_trimmed_contig_2738	K06201
AllGFP_CLC_2050_trimmed_contig_22683	K06210
AllGFP_CLC_2050_trimmed_contig_14880	K06220
AllGFP_CLC_2050_trimmed_contig_12873	K06226
AllGFP_CLC_2050_trimmed_contig_22355	K06226
AllGFP_CLC_2050_trimmed_contig_11654	K06233
AllGFP_CLC_2050_trimmed_contig_18502	K06233
AllGFP_CLC_2050_trimmed_contig_8695	K06233
AllGFP_CLC_2050_trimmed_contig_4065	K06237
AllGFP_CLC_2050_trimmed_contig_4377	K06237
AllGFP_CLC_2050_trimmed_contig_43805	K06238
AllGFP_CLC_2050_trimmed_contig_2700	K06240
AllGFP_CLC_2050_trimmed_contig_3224	K06240
AllGFP_CLC_2050_trimmed_contig_30784	K06254
AllGFP_CLC_2050_trimmed_contig_31400	K06255
AllGFP_CLC_2050_trimmed_contig_24762	K06258
AllGFP_CLC_2050_trimmed_contig_40042	K06259
AllGFP_CLC_2050_trimmed_contig_31750	K06265
AllGFP_CLC_2050_trimmed_contig_32871	K06265
AllGFP_CLC_2050_trimmed_contig_42442	K06265
AllGFP_CLC_2050_trimmed_contig_12784	K06267
AllGFP_CLC_2050_trimmed_contig_4911	K06268
AllGFP_CLC_2050_trimmed_contig_21556	K06270
AllGFP_CLC_2050_trimmed_contig_5940	K06270
AllGFP_CLC_2050_trimmed_contig_2323	K06271
AllGFP_CLC_2050_trimmed_contig_5614	K06271
AllGFP_CLC_2050_trimmed_contig_7728	K06271
AllGFP_CLC_2050_trimmed_contig_39077	K06272
AllGFP_CLC_2050_trimmed_contig_31800	K06275
AllGFP_CLC_2050_trimmed_contig_4024	K06275
AllGFP_CLC_2050_trimmed_contig_3543	K06277
AllGFP_CLC_2050_trimmed_contig_40105	K06279
AllGFP_CLC_2050_trimmed_contig_14378	K06316
AllGFP_CLC_2050_trimmed_contig_7421	K06487
AllGFP_CLC_2050_trimmed_contig_31635	K06491
AllGFP_CLC_2050_trimmed_contig_40080	K06491
AllGFP_CLC_2050_trimmed_contig_11894	K06497
AllGFP_CLC_2050_trimmed_contig_2961	K06497
AllGFP_CLC_2050_trimmed_contig_9922	K06497
AllGFP_CLC_2050_trimmed_contig_641	K06508
AllGFP_CLC_2050_trimmed_contig_42858	K06532
AllGFP_CLC_2050_trimmed_contig_555	K06560
AllGFP_CLC_2050_trimmed_contig_34372	K06564
AllGFP_CLC_2050_trimmed_contig_4335	K06569
AllGFP_CLC_2050_trimmed_contig_14352	K06580
AllGFP_CLC_2050_trimmed_contig_8034	K06580
AllGFP_CLC_2050_trimmed_contig_6668	K06585
AllGFP_CLC_2050_trimmed_contig_14448	K06619
AllGFP_CLC_2050_trimmed_contig_2263	K06624
AllGFP_CLC_2050_trimmed_contig_19292	K06626
AllGFP_CLC_2050_trimmed_contig_9717	K06627
AllGFP_CLC_2050_trimmed_contig_26506	K06628
AllGFP_CLC_2050_trimmed_contig_26805	K06628
AllGFP_CLC_2050_trimmed_contig_39782	K06628
AllGFP_CLC_2050_trimmed_contig_24397	K06630
AllGFP_CLC_2050_trimmed_contig_8732	K06630
AllGFP_CLC_2050_trimmed_contig_17617	K06631
AllGFP_CLC_2050_trimmed_contig_23272	K06631
AllGFP_CLC_2050_trimmed_contig_11528	K06632
AllGFP_CLC_2050_trimmed_contig_11532	K06632
AllGFP_CLC_2050_trimmed_contig_30561	K06633
AllGFP_CLC_2050_trimmed_contig_32249	K06633
AllGFP_CLC_2050_trimmed_contig_18812	K06634
AllGFP_CLC_2050_trimmed_contig_24727	K06636
AllGFP_CLC_2050_trimmed_contig_25281	K06636
AllGFP_CLC_2050_trimmed_contig_30243	K06636
AllGFP_CLC_2050_trimmed_contig_32085	K06636
AllGFP_CLC_2050_trimmed_contig_18477	K06637
AllGFP_CLC_2050_trimmed_contig_6488	K06637
AllGFP_CLC_2050_trimmed_contig_7139	K06639
AllGFP_CLC_2050_trimmed_contig_35490	K06640
AllGFP_CLC_2050_trimmed_contig_8020	K06641
AllGFP_CLC_2050_trimmed_contig_19487	K06642
AllGFP_CLC_2050_trimmed_contig_25633	K06642
AllGFP_CLC_2050_trimmed_contig_42351	K06642
AllGFP_CLC_2050_trimmed_contig_9955	K06642
AllGFP_CLC_2050_trimmed_contig_35317	K06662
AllGFP_CLC_2050_trimmed_contig_43432	K06662
AllGFP_CLC_2050_trimmed_contig_6034	K06664
AllGFP_CLC_2050_trimmed_contig_1409	K06669
AllGFP_CLC_2050_trimmed_contig_15077	K06669
AllGFP_CLC_2050_trimmed_contig_25627	K06669
AllGFP_CLC_2050_trimmed_contig_19385	K06670
AllGFP_CLC_2050_trimmed_contig_20748	K06670
AllGFP_CLC_2050_trimmed_contig_10239	K06671
AllGFP_CLC_2050_trimmed_contig_820	K06672
AllGFP_CLC_2050_trimmed_contig_19674	K06674
AllGFP_CLC_2050_trimmed_contig_21961	K06674
AllGFP_CLC_2050_trimmed_contig_14570	K06675
AllGFP_CLC_2050_trimmed_contig_25348	K06675
AllGFP_CLC_2050_trimmed_contig_19440	K06676
AllGFP_CLC_2050_trimmed_contig_35498	K06678
AllGFP_CLC_2050_trimmed_contig_460	K06678
AllGFP_CLC_2050_trimmed_contig_5417	K06685
AllGFP_CLC_2050_trimmed_contig_17076	K06688
AllGFP_CLC_2050_trimmed_contig_22950	K06689
AllGFP_CLC_2050_trimmed_contig_3711	K06689
AllGFP_CLC_2050_trimmed_contig_4406	K06692
AllGFP_CLC_2050_trimmed_contig_27249	K06694
AllGFP_CLC_2050_trimmed_contig_22204	K06695
AllGFP_CLC_2050_trimmed_contig_10180	K06698
AllGFP_CLC_2050_trimmed_contig_164	K06699
AllGFP_CLC_2050_trimmed_contig_42090	K06699
AllGFP_CLC_2050_trimmed_contig_30581	K06704
AllGFP_CLC_2050_trimmed_contig_34476	K06704
AllGFP_CLC_2050_trimmed_contig_42714	K06704
AllGFP_CLC_2050_trimmed_contig_17290	K06709
AllGFP_CLC_2050_trimmed_contig_23244	K06768
AllGFP_CLC_2050_trimmed_contig_43605	K06816
AllGFP_CLC_2050_trimmed_contig_25608	K06820
AllGFP_CLC_2050_trimmed_contig_28408	K06820
AllGFP_CLC_2050_trimmed_contig_39743	K06820
AllGFP_CLC_2050_trimmed_contig_42169	K06820
AllGFP_CLC_2050_trimmed_contig_42875	K06820
AllGFP_CLC_2050_trimmed_contig_2859	K06826
AllGFP_CLC_2050_trimmed_contig_4815	K06826
AllGFP_CLC_2050_trimmed_contig_5544	K06826
AllGFP_CLC_2050_trimmed_contig_19045	K06835
AllGFP_CLC_2050_trimmed_contig_23914	K06841
AllGFP_CLC_2050_trimmed_contig_22291	K06842
AllGFP_CLC_2050_trimmed_contig_24430	K06850
AllGFP_CLC_2050_trimmed_contig_13471	K06883
AllGFP_CLC_2050_trimmed_contig_24158	K06883
AllGFP_CLC_2050_trimmed_contig_26988	K06883
AllGFP_CLC_2050_trimmed_contig_34210	K06883
AllGFP_CLC_2050_trimmed_contig_21851	K06889
AllGFP_CLC_2050_trimmed_contig_33324	K06889
AllGFP_CLC_2050_trimmed_contig_1111	K06890
AllGFP_CLC_2050_trimmed_contig_16479	K06890
AllGFP_CLC_2050_trimmed_contig_17595	K06890
AllGFP_CLC_2050_trimmed_contig_38458	K06890
AllGFP_CLC_2050_trimmed_contig_33449	K06911
AllGFP_CLC_2050_trimmed_contig_35615	K06927
AllGFP_CLC_2050_trimmed_contig_8308	K06927
AllGFP_CLC_2050_trimmed_contig_1856	K06942
AllGFP_CLC_2050_trimmed_contig_3689	K06943
AllGFP_CLC_2050_trimmed_contig_21348	K06944
AllGFP_CLC_2050_trimmed_contig_28535	K06944
AllGFP_CLC_2050_trimmed_contig_15401	K06947
AllGFP_CLC_2050_trimmed_contig_9907	K06947
AllGFP_CLC_2050_trimmed_contig_26549	K06959
AllGFP_CLC_2050_trimmed_contig_1137	K06961
AllGFP_CLC_2050_trimmed_contig_1021	K06965
AllGFP_CLC_2050_trimmed_contig_42853	K06971
AllGFP_CLC_2050_trimmed_contig_24648	K06972
AllGFP_CLC_2050_trimmed_contig_32792	K06972
AllGFP_CLC_2050_trimmed_contig_22946	K06990
AllGFP_CLC_2050_trimmed_contig_18525	K06997
AllGFP_CLC_2050_trimmed_contig_1282	K07023
AllGFP_CLC_2050_trimmed_contig_2514	K07048
AllGFP_CLC_2050_trimmed_contig_34859	K07050
AllGFP_CLC_2050_trimmed_contig_298	K07059
AllGFP_CLC_2050_trimmed_contig_35291	K07071
AllGFP_CLC_2050_trimmed_contig_24310	K07127
AllGFP_CLC_2050_trimmed_contig_33530	K07140
AllGFP_CLC_2050_trimmed_contig_5751	K07151
AllGFP_CLC_2050_trimmed_contig_11680	K07152
AllGFP_CLC_2050_trimmed_contig_18912	K07178
AllGFP_CLC_2050_trimmed_contig_25377	K07178
AllGFP_CLC_2050_trimmed_contig_17417	K07188
AllGFP_CLC_2050_trimmed_contig_10563	K07190
AllGFP_CLC_2050_trimmed_contig_29617	K07190
AllGFP_CLC_2050_trimmed_contig_2998	K07190
AllGFP_CLC_2050_trimmed_contig_38060	K07190
AllGFP_CLC_2050_trimmed_contig_39205	K07190
AllGFP_CLC_2050_trimmed_contig_6849	K07190
AllGFP_CLC_2050_trimmed_contig_24198	K07192
AllGFP_CLC_2050_trimmed_contig_8293	K07192
AllGFP_CLC_2050_trimmed_contig_26504	K07195
AllGFP_CLC_2050_trimmed_contig_2635	K07197
AllGFP_CLC_2050_trimmed_contig_636	K07197
AllGFP_CLC_2050_trimmed_contig_4062	K07198
AllGFP_CLC_2050_trimmed_contig_27813	K07199
AllGFP_CLC_2050_trimmed_contig_4436	K07200
AllGFP_CLC_2050_trimmed_contig_1031	K07203
AllGFP_CLC_2050_trimmed_contig_21669	K07203
AllGFP_CLC_2050_trimmed_contig_14876	K07206
AllGFP_CLC_2050_trimmed_contig_17713	K07206
AllGFP_CLC_2050_trimmed_contig_35902	K07206
AllGFP_CLC_2050_trimmed_contig_10846	K07207
AllGFP_CLC_2050_trimmed_contig_21204	K07207
AllGFP_CLC_2050_trimmed_contig_24534	K07207
AllGFP_CLC_2050_trimmed_contig_4289	K07207
AllGFP_CLC_2050_trimmed_contig_23260	K07208
AllGFP_CLC_2050_trimmed_contig_17876	K07209
AllGFP_CLC_2050_trimmed_contig_20881	K07252
AllGFP_CLC_2050_trimmed_contig_14051	K07277
AllGFP_CLC_2050_trimmed_contig_2573	K07277
AllGFP_CLC_2050_trimmed_contig_41674	K07293
AllGFP_CLC_2050_trimmed_contig_3199	K07297
AllGFP_CLC_2050_trimmed_contig_19545	K07298
AllGFP_CLC_2050_trimmed_contig_31970	K07299
AllGFP_CLC_2050_trimmed_contig_7349	K07299
AllGFP_CLC_2050_trimmed_contig_42930	K07304
AllGFP_CLC_2050_trimmed_contig_2162	K07305
AllGFP_CLC_2050_trimmed_contig_2753	K07305
AllGFP_CLC_2050_trimmed_contig_1782	K07342
AllGFP_CLC_2050_trimmed_contig_8388	K07359
AllGFP_CLC_2050_trimmed_contig_251	K07374
AllGFP_CLC_2050_trimmed_contig_5714	K07374
AllGFP_CLC_2050_trimmed_contig_1333	K07375
AllGFP_CLC_2050_trimmed_contig_8691	K07390
AllGFP_CLC_2050_trimmed_contig_11354	K07424
AllGFP_CLC_2050_trimmed_contig_24803	K07424
AllGFP_CLC_2050_trimmed_contig_7859	K07432
AllGFP_CLC_2050_trimmed_contig_32310	K07442
AllGFP_CLC_2050_trimmed_contig_386	K07466
AllGFP_CLC_2050_trimmed_contig_4222	K07508
AllGFP_CLC_2050_trimmed_contig_14266	K07509
AllGFP_CLC_2050_trimmed_contig_770	K07511
AllGFP_CLC_2050_trimmed_contig_14534	K07512
AllGFP_CLC_2050_trimmed_contig_1429	K07515
AllGFP_CLC_2050_trimmed_contig_592	K07520
AllGFP_CLC_2050_trimmed_contig_19298	K07521
AllGFP_CLC_2050_trimmed_contig_24124	K07521
AllGFP_CLC_2050_trimmed_contig_10816	K07523
AllGFP_CLC_2050_trimmed_contig_27509	K07525
AllGFP_CLC_2050_trimmed_contig_25959	K07526
AllGFP_CLC_2050_trimmed_contig_3251	K07541
AllGFP_CLC_2050_trimmed_contig_36478	K07542
AllGFP_CLC_2050_trimmed_contig_7596	K07554
AllGFP_CLC_2050_trimmed_contig_24223	K07555
AllGFP_CLC_2050_trimmed_contig_30966	K07555
AllGFP_CLC_2050_trimmed_contig_6081	K07556
AllGFP_CLC_2050_trimmed_contig_23924	K07560
AllGFP_CLC_2050_trimmed_contig_18720	K07561
AllGFP_CLC_2050_trimmed_contig_7683	K07562
AllGFP_CLC_2050_trimmed_contig_8793	K07565
AllGFP_CLC_2050_trimmed_contig_22773	K07573
AllGFP_CLC_2050_trimmed_contig_27533	K07573
AllGFP_CLC_2050_trimmed_contig_5995	K07575
AllGFP_CLC_2050_trimmed_contig_168	K07579
AllGFP_CLC_2050_trimmed_contig_25190	K07583
AllGFP_CLC_2050_trimmed_contig_43533	K07588
AllGFP_CLC_2050_trimmed_contig_15209	K07611
AllGFP_CLC_2050_trimmed_contig_5732	K07739
AllGFP_CLC_2050_trimmed_contig_29010	K07750
AllGFP_CLC_2050_trimmed_contig_25678	K07752
AllGFP_CLC_2050_trimmed_contig_29901	K07752
AllGFP_CLC_2050_trimmed_contig_35559	K07752
AllGFP_CLC_2050_trimmed_contig_34234	K07753
AllGFP_CLC_2050_trimmed_contig_18456	K07756
AllGFP_CLC_2050_trimmed_contig_22287	K07759
AllGFP_CLC_2050_trimmed_contig_3729	K07819
AllGFP_CLC_2050_trimmed_contig_27622	K07827
AllGFP_CLC_2050_trimmed_contig_4782	K07827
AllGFP_CLC_2050_trimmed_contig_1279	K07830
AllGFP_CLC_2050_trimmed_contig_18628	K07834
AllGFP_CLC_2050_trimmed_contig_19726	K07839
AllGFP_CLC_2050_trimmed_contig_22954	K07865
AllGFP_CLC_2050_trimmed_contig_4351	K07868
AllGFP_CLC_2050_trimmed_contig_12101	K07870
AllGFP_CLC_2050_trimmed_contig_22522	K07870
AllGFP_CLC_2050_trimmed_contig_20158	K07874
AllGFP_CLC_2050_trimmed_contig_2796	K07874
AllGFP_CLC_2050_trimmed_contig_29068	K07874
AllGFP_CLC_2050_trimmed_contig_552	K07876
AllGFP_CLC_2050_trimmed_contig_4132	K07889
AllGFP_CLC_2050_trimmed_contig_17120	K07893
AllGFP_CLC_2050_trimmed_contig_20770	K07899
AllGFP_CLC_2050_trimmed_contig_18251	K07903
AllGFP_CLC_2050_trimmed_contig_1588	K07904
AllGFP_CLC_2050_trimmed_contig_19414	K07918
AllGFP_CLC_2050_trimmed_contig_41412	K07925
AllGFP_CLC_2050_trimmed_contig_29471	K07928
AllGFP_CLC_2050_trimmed_contig_15210	K07930
AllGFP_CLC_2050_trimmed_contig_13071	K07933
AllGFP_CLC_2050_trimmed_contig_23770	K07935
AllGFP_CLC_2050_trimmed_contig_3704	K07936
AllGFP_CLC_2050_trimmed_contig_546	K07936
AllGFP_CLC_2050_trimmed_contig_1997	K07937
AllGFP_CLC_2050_trimmed_contig_4631	K07937
AllGFP_CLC_2050_trimmed_contig_21147	K07942
AllGFP_CLC_2050_trimmed_contig_34305	K07943
AllGFP_CLC_2050_trimmed_contig_22288	K07945
AllGFP_CLC_2050_trimmed_contig_39196	K07950
AllGFP_CLC_2050_trimmed_contig_4705	K07952
AllGFP_CLC_2050_trimmed_contig_2927	K07953
AllGFP_CLC_2050_trimmed_contig_1436	K07955
AllGFP_CLC_2050_trimmed_contig_38744	K07963
AllGFP_CLC_2050_trimmed_contig_6580	K07997
AllGFP_CLC_2050_trimmed_contig_21465	K08018
AllGFP_CLC_2050_trimmed_contig_28322	K08018
AllGFP_CLC_2050_trimmed_contig_43823	K08040
AllGFP_CLC_2050_trimmed_contig_12188	K08048
AllGFP_CLC_2050_trimmed_contig_22232	K08051
AllGFP_CLC_2050_trimmed_contig_43505	K08052
AllGFP_CLC_2050_trimmed_contig_4476	K08054
AllGFP_CLC_2050_trimmed_contig_7125	K08056
AllGFP_CLC_2050_trimmed_contig_2561	K08057
AllGFP_CLC_2050_trimmed_contig_31343	K08059
AllGFP_CLC_2050_trimmed_contig_32941	K08059
AllGFP_CLC_2050_trimmed_contig_29234	K08066
AllGFP_CLC_2050_trimmed_contig_29235	K08066
AllGFP_CLC_2050_trimmed_contig_16321	K08073
AllGFP_CLC_2050_trimmed_contig_24777	K08074
AllGFP_CLC_2050_trimmed_contig_27460	K08074
AllGFP_CLC_2050_trimmed_contig_9603	K08076
AllGFP_CLC_2050_trimmed_contig_31469	K08110
AllGFP_CLC_2050_trimmed_contig_20252	K08111
AllGFP_CLC_2050_trimmed_contig_24595	K08115
AllGFP_CLC_2050_trimmed_contig_24820	K08115
AllGFP_CLC_2050_trimmed_contig_7450	K08134
AllGFP_CLC_2050_trimmed_contig_7212	K08145
AllGFP_CLC_2050_trimmed_contig_24794	K08186
AllGFP_CLC_2050_trimmed_contig_11486	K08193
AllGFP_CLC_2050_trimmed_contig_16147	K08202
AllGFP_CLC_2050_trimmed_contig_19193	K08202
AllGFP_CLC_2050_trimmed_contig_2175	K08202
AllGFP_CLC_2050_trimmed_contig_23746	K08202
AllGFP_CLC_2050_trimmed_contig_33844	K08202
AllGFP_CLC_2050_trimmed_contig_8277	K08202
AllGFP_CLC_2050_trimmed_contig_1056	K08205
AllGFP_CLC_2050_trimmed_contig_21346	K08211
AllGFP_CLC_2050_trimmed_contig_17493	K08220
AllGFP_CLC_2050_trimmed_contig_22694	K08239
AllGFP_CLC_2050_trimmed_contig_42759	K08266
AllGFP_CLC_2050_trimmed_contig_36311	K08267
AllGFP_CLC_2050_trimmed_contig_40905	K08267
AllGFP_CLC_2050_trimmed_contig_6915	K08268
AllGFP_CLC_2050_trimmed_contig_35601	K08269
AllGFP_CLC_2050_trimmed_contig_36223	K08269
AllGFP_CLC_2050_trimmed_contig_34153	K08271
AllGFP_CLC_2050_trimmed_contig_35997	K08271
AllGFP_CLC_2050_trimmed_contig_6652	K08272
AllGFP_CLC_2050_trimmed_contig_11963	K08283
AllGFP_CLC_2050_trimmed_contig_11965	K08283
AllGFP_CLC_2050_trimmed_contig_11799	K08288
AllGFP_CLC_2050_trimmed_contig_11972	K08288
AllGFP_CLC_2050_trimmed_contig_7246	K08288
AllGFP_CLC_2050_trimmed_contig_39361	K08291
AllGFP_CLC_2050_trimmed_contig_7968	K08292
AllGFP_CLC_2050_trimmed_contig_31087	K08306
AllGFP_CLC_2050_trimmed_contig_15980	K08331
AllGFP_CLC_2050_trimmed_contig_31941	K08333
AllGFP_CLC_2050_trimmed_contig_6063	K08333
AllGFP_CLC_2050_trimmed_contig_7769	K08334
AllGFP_CLC_2050_trimmed_contig_41576	K08336
AllGFP_CLC_2050_trimmed_contig_10493	K08337
AllGFP_CLC_2050_trimmed_contig_428	K08341
AllGFP_CLC_2050_trimmed_contig_19596	K08342
AllGFP_CLC_2050_trimmed_contig_25128	K08342
AllGFP_CLC_2050_trimmed_contig_30267	K08342
AllGFP_CLC_2050_trimmed_contig_12377	K08343
AllGFP_CLC_2050_trimmed_contig_16020	K08360
AllGFP_CLC_2050_trimmed_contig_35270	K08451
AllGFP_CLC_2050_trimmed_contig_22929	K08462
AllGFP_CLC_2050_trimmed_contig_31090	K08463
AllGFP_CLC_2050_trimmed_contig_24553	K08469
AllGFP_CLC_2050_trimmed_contig_513	K08488
AllGFP_CLC_2050_trimmed_contig_12738	K08489
AllGFP_CLC_2050_trimmed_contig_20228	K08489
AllGFP_CLC_2050_trimmed_contig_14294	K08490
AllGFP_CLC_2050_trimmed_contig_20927	K08493
AllGFP_CLC_2050_trimmed_contig_22252	K08495
AllGFP_CLC_2050_trimmed_contig_30677	K08496
AllGFP_CLC_2050_trimmed_contig_15225	K08497
AllGFP_CLC_2050_trimmed_contig_29147	K08501
AllGFP_CLC_2050_trimmed_contig_14934	K08504
AllGFP_CLC_2050_trimmed_contig_23869	K08509
AllGFP_CLC_2050_trimmed_contig_36105	K08515
AllGFP_CLC_2050_trimmed_contig_27152	K08516
AllGFP_CLC_2050_trimmed_contig_15216	K08518
AllGFP_CLC_2050_trimmed_contig_21368	K08518
AllGFP_CLC_2050_trimmed_contig_28319	K08518
AllGFP_CLC_2050_trimmed_contig_28723	K08518
AllGFP_CLC_2050_trimmed_contig_8697	K08524
AllGFP_CLC_2050_trimmed_contig_8672	K08574
AllGFP_CLC_2050_trimmed_contig_990	K08574
AllGFP_CLC_2050_trimmed_contig_22660	K08582
AllGFP_CLC_2050_trimmed_contig_2050	K08585
AllGFP_CLC_2050_trimmed_contig_19383	K08588
AllGFP_CLC_2050_trimmed_contig_18382	K08596
AllGFP_CLC_2050_trimmed_contig_3678	K08597
AllGFP_CLC_2050_trimmed_contig_32047	K08621
AllGFP_CLC_2050_trimmed_contig_27165	K08622
[truncated: 2,710 more rows]
