# Supplementary material for: Optimizing Hybrid de Novo Transcriptome Assembly and Extending Genomic Resources for Giant Freshwater Prawns (Macrobrachium rosenbergii): The Identification of Genes and Markers Associated with Reproduction
Source: Int J Mol Sci. 2016 May 7;17(5):690. doi: 10.3390/ijms17050690 (PMC4881516; doi:10.3390/ijms17050690)
Supplement: Supplementary file 1 [file ijms-17-00690-s001.zip › ijms-125344-Supplementary Materials/Table S3.xlsx]

## Sheet: Sheet1
Identifier	Contig number	logFC	logCPM	PValue	FDR	Seq. Description	Seq. Length	#Hits	min. eValue
AllGFP_CLC2050_trimmed_contig	2	-7.22767	3.59583	0.00661795	0.169849	myosin heavy isoform p	5503	20	0
AllGFP_CLC2050_trimmed_contig	4	-2.44867	8.16583	0.0874721	0.424281	hypothetical protein BOS_23236	1958	20	1.92186e-31
AllGFP_CLC2050_trimmed_contig	5	-3.61011	13.7826	0.0157693	0.240889	protein	1624	20	1.53456e-19
AllGFP_CLC2050_trimmed_contig	6	-6.01806	2.1433	0.0472323	0.332262	---NA---	949	0
AllGFP_CLC2050_trimmed_contig	8	-3.54032	-1.1489	0.583333	0.876439	sarcoplasmic calcium-binding protein	438	20	6.46418e-30
AllGFP_CLC2050_trimmed_contig	9	-5.04015	0.849503	0.186198	0.537756	nli interacting factor-like phosphatase	369	4	3.83454
AllGFP_CLC2050_trimmed_contig	12	-0.0824474	9.54087	0.952426	1	enolase	1580	20	0
AllGFP_CLC2050_trimmed_contig	13	1.25927	8.5554	0.363126	0.71401	glycogenin 1	2458	20	2.21297e-88
AllGFP_CLC2050_trimmed_contig	14	-5.75947	1.81012	0.0690002	0.38057	myosin light chain 2	1545	20	7.56445e-68
AllGFP_CLC2050_trimmed_contig	15	3.06864	0.0109836	1	1	o-antigen polymerase family protein	217	2	5.30826
AllGFP_CLC2050_trimmed_contig	16	-8.17056	4.63497	0.00139455	0.0642121	pyrroline-5-carboxylate reductase	227	1	8.7472
AllGFP_CLC2050_trimmed_contig	17	-0.962707	6.61418	0.491292	0.862068	tropomyosin	517	20	4.32831e-32
AllGFP_CLC2050_trimmed_contig	18	-5.44418	1.39396	0.10791	0.452144	coagulation factor 5 8 type domain protein	581	9	0.961596
AllGFP_CLC2050_trimmed_contig	19	-1.13644	7.56126	0.411191	0.758361	tropomyosin	1247	10	0.000960536
AllGFP_CLC2050_trimmed_contig	20	-9.05723	5.5704	0.000310316	0.0237188	eukaryotic initiation factor 4b protein	2020	20	0.00549359
AllGFP_CLC2050_trimmed_contig	21	-6.74609	3.03724	0.0138672	0.226994	myosin heavy isoform k	5610	20	0
AllGFP_CLC2050_trimmed_contig	24	-10.6307	7.1823	2.11268e-05	0.00376335	myosin heavy chain	519	20	3.16576e-61
AllGFP_CLC2050_trimmed_contig	25	-0.973132	0.272888	1	1	hypothetical protein Ccan_12960	202	1	3.04911
AllGFP_CLC2050_trimmed_contig	26	1.96235	2.53042	0.442687	0.792494	histone-lysine n-methyltransferase setd1b	444	2	1.79491
AllGFP_CLC2050_trimmed_contig	27	-1.74819	-0.241584	0.583333	0.876439	troponin t	540	20	1.85387e-14
AllGFP_CLC2050_trimmed_contig	28	-5.44418	1.39396	0.10791	0.452144	arginine kinase	806	20	8.57179e-51
AllGFP_CLC2050_trimmed_contig	29	-7.22767	3.59583	0.00661795	0.169849	isoform d	456	20	2.68666e-34
AllGFP_CLC2050_trimmed_contig	31	-3.71452	13.5838	0.0134105	0.226994	senescence-associated protein	2108	20	2.29256e-62
AllGFP_CLC2050_trimmed_contig	32	-6.75168	5.04352	0.000760163	0.0437162	---NA---	2830	0
AllGFP_CLC2050_trimmed_contig	33	-0.879283	5.8414	0.541313	0.876439	charged multivesicular body protein 4b-like	1058	20	2.04299e-66
AllGFP_CLC2050_trimmed_contig	34	2.20073	4.16259	0.192924	0.549854	electron transfer flavoprotein subunit mitochondrial	563	20	4.65764e-70
AllGFP_CLC2050_trimmed_contig	35	0.0269132	3.3194	1	1	protein	255	20	6.57421e-19
AllGFP_CLC2050_trimmed_contig	36	-1.75041	9.31756	0.21094	0.587304	isoform i	3976	20	0
AllGFP_CLC2050_trimmed_contig	37	-4.44513	2.50799	0.0339916	0.295854	fructose -bisphosphate aldolase	1614	20	0
AllGFP_CLC2050_trimmed_contig	38	-5.67765	5.96677	0.00126816	0.0612276	Nardilysin	860	6	0.109741
AllGFP_CLC2050_trimmed_contig	40	-4.47695	0.0863272	0.375	0.71401	---NA---	216	0
AllGFP_CLC2050_trimmed_contig	46	-2.35657	7.33563	0.0998887	0.452144	conserved domain protein	319	20	2.37098e-07
AllGFP_CLC2050_trimmed_contig	49	-3.47967	7.64051	0.0204857	0.261239	conserved domain protein	236	17	1.19479e-07
AllGFP_CLC2050_trimmed_contig	54	-1.78371	9.84368	0.201913	0.569411	arginine kinase	2025	20	3.87927e-45
AllGFP_CLC2050_trimmed_contig	55	-6.88237	3.19769	0.0112804	0.213323	arginine kinase	859	20	0
AllGFP_CLC2050_trimmed_contig	57	3.73512	0.687058	0.375	0.71401	amino acid permease	776	4	5.33225
AllGFP_CLC2050_trimmed_contig	62	-9.39009	5.91515	0.000176177	0.0159733	---NA---	716	0
AllGFP_CLC2050_trimmed_contig	63	3.06864	0.0109836	1	1	---NA---	325	0
AllGFP_CLC2050_trimmed_contig	64	-9.41278	5.93856	0.000169736	0.0155121	extracellular protein	1426	8	1.81232
AllGFP_CLC2050_trimmed_contig	66	0.356588	6.17598	0.814314	1	lim domain-binding protein 3	1611	20	2.3634e-106
AllGFP_CLC2050_trimmed_contig	70	2.38481	5.26381	0.122833	0.496326	envelope partial	365	2	6.09212
AllGFP_CLC2050_trimmed_contig	71	-2.93182	6.6129	0.0495536	0.344556	ankyrin unc44	1549	20	1.58605e-58
AllGFP_CLC2050_trimmed_contig	72	-10.1668	6.71098	4.68963e-05	0.00638017	troponin i	1403	20	3.0228e-67
AllGFP_CLC2050_trimmed_contig	74	-5.25951	5.23542	0.00412941	0.129453	calcium-transporting atpase sarcoplasmic endoplasmic reticulum type-like	3210	20	0
AllGFP_CLC2050_trimmed_contig	78	-9.78733	6.32344	9.00909e-05	0.00996666	actin 1	278	20	3.9434e-22
AllGFP_CLC2050_trimmed_contig	81	-1.40574	5.26936	0.3256	0.71401	fructose -bisphosphate aldolase	327	20	5.68465e-59
AllGFP_CLC2050_trimmed_contig	84	-6.23727	2.41931	0.0339916	0.295854	ribosomal protein s5	211	20	1.05921e-26
AllGFP_CLC2050_trimmed_contig	85	-6.75168	5.04352	0.000760163	0.0437162	ribosomal protein s5	285	20	2.20367e-50
AllGFP_CLC2050_trimmed_contig	87	-3.24802	1.13874	0.186198	0.537756	phosphate transporter	308	20	1.44328e-28
AllGFP_CLC2050_trimmed_contig	88	-7.90315	8.84574	2.8468e-05	0.00449913	---NA---	956	0
AllGFP_CLC2050_trimmed_contig	89	-2.68519	6.39451	0.0701505	0.386002	guanine nucleotide-binding 3 homolog	700	20	5.47317e-48
AllGFP_CLC2050_trimmed_contig	90	-1.97151	1.54824	0.330078	0.71401	ferritin 2 light chain isoform a	360	20	1.16449e-26
AllGFP_CLC2050_trimmed_contig	91	-2.1483	8.4697	0.129602	0.506705	ferritin 2 light chain isoform a	1119	20	1.50622e-71
AllGFP_CLC2050_trimmed_contig	92	-0.668165	2.17227	0.862534	1	chk1 checkpoint-like protein	334	11	6.19651e-13
AllGFP_CLC2050_trimmed_contig	94	-3.54032	-1.1489	0.583333	0.876439	chk1 checkpoint-like protein	290	11	4.05002e-13
AllGFP_CLC2050_trimmed_contig	95	-2.50214	2.7994	0.153959	0.537756	chk1 checkpoint-like protein	299	13	5.39044e-15
AllGFP_CLC2050_trimmed_contig	96	0.0589313	3.60063	1	1	chk1 checkpoint-like protein	298	11	4.42531e-13
AllGFP_CLC2050_trimmed_contig	99	-3.16994	8.68271	0.0315125	0.295854	chk1 checkpoint-like protein	300	14	5.55905e-15
AllGFP_CLC2050_trimmed_contig	102	-3.33495	12.6025	0.0240393	0.270874	elongation factor 2	3571	20	0
AllGFP_CLC2050_trimmed_contig	103	-6.74609	3.03724	0.0138672	0.226994	muscle myosin heavy chain	420	20	0.000356347
AllGFP_CLC2050_trimmed_contig	104	-1.41339	7.31602	0.313748	0.703485	hypothetical protein LOAG_15079	3967	3	0.849721
AllGFP_CLC2050_trimmed_contig	105	-6.42752	2.654	0.0254192	0.270874	muscle m-line assembly protein unc-89	3429	20	0
AllGFP_CLC2050_trimmed_contig	106	-9.34362	5.86718	0.000193855	0.0170848	projectin short variant	2253	20	0
AllGFP_CLC2050_trimmed_contig	107	-4.47695	0.0863272	0.375	0.71401	skeletal muscle actin 6	411	20	2.73405e-77
AllGFP_CLC2050_trimmed_contig	108	-2.7634	5.12173	0.0663146	0.38057	senescence-associated protein	278	20	2.15424e-14
AllGFP_CLC2050_trimmed_contig	109	-3.45087	2.35318	0.11018	0.455174	senescence-associated protein	228	20	2.148e-15
AllGFP_CLC2050_trimmed_contig	110	-1.90976	0.881935	0.544271	0.876439	alpha skeletal muscle	2278	20	0
AllGFP_CLC2050_trimmed_contig	112	-1.74819	-0.241584	0.583333	0.876439	sodium calcium exchanger 3	4600	20	0
AllGFP_CLC2050_trimmed_contig	113	1.70567	2.32044	0.598175	0.888356	non-structural protein partial	256	20	3.75006
AllGFP_CLC2050_trimmed_contig	114	-1.06702	4.83297	0.491136	0.862068	---NA---	1221	0
AllGFP_CLC2050_trimmed_contig	115	0.395161	5.44965	0.803674	1	mitochondrial carnitine acylcarnitine carrier protein	1412	20	1.5575e-49
AllGFP_CLC2050_trimmed_contig	116	0.904676	5.84155	0.534437	0.876439	cop9 signalosome complex subunit 3	1436	20	1.26249e-125
AllGFP_CLC2050_trimmed_contig	117	-5.04015	0.849503	0.186198	0.537756	muscle-specific protein isoform b	2205	20	5.17892e-40
AllGFP_CLC2050_trimmed_contig	119	0.0572016	2.01991	1	1	pinus taeda anonymous locus 2_4109_02 genomic sequence	1232	20	9.95533e-16
AllGFP_CLC2050_trimmed_contig	121	-7.00688	3.34259	0.00932199	0.208666	---NA---	529	0
AllGFP_CLC2050_trimmed_contig	122	-1.5861	8.01291	0.2567	0.613227	fructose -bisphosphate aldolase	1653	20	3.79633e-108
AllGFP_CLC2050_trimmed_contig	124	-3.54032	-1.1489	0.583333	0.876439	isoform c	2680	20	2.31911e-08
AllGFP_CLC2050_trimmed_contig	133	-2.85645	8.48868	0.0504978	0.350599	kinesin k39	5726	20	1.30187e-27
AllGFP_CLC2050_trimmed_contig	136	0.693572	5.19566	0.640779	0.918988	t-complex protein 1 subunit delta-like	500	20	3.04388e-65
AllGFP_CLC2050_trimmed_contig	137	-1.66465	5.84369	0.246462	0.613227	---NA---	984	0
AllGFP_CLC2050_trimmed_contig	138	0.994172	4.19746	0.555095	0.876439	isl1 protein	364	20	0.00428204
AllGFP_CLC2050_trimmed_contig	139	-2.62326	6.05086	0.0733018	0.400719	senescence-associated protein	253	20	3.58455e-16
AllGFP_CLC2050_trimmed_contig	140	1.25637	7.70293	0.367408	0.71401	myosin light chain smooth muscle	9495	20	0
AllGFP_CLC2050_trimmed_contig	141	3.73512	0.687058	0.375	0.71401	glycogen operon protein	363	1	4.69505
AllGFP_CLC2050_trimmed_contig	142	-2.40923	8.63499	0.0916306	0.442085	fructose -bisphosphate aldolase	555	20	1.8033e-75
AllGFP_CLC2050_trimmed_contig	143	-6.52993	4.81034	0.00109139	0.0551453	cytoplasmic actin partial	235	20	2.83631e-48
AllGFP_CLC2050_trimmed_contig	144	-7.00688	3.34259	0.00932199	0.208666	---NA---	338	0
AllGFP_CLC2050_trimmed_contig	145	0.0674071	8.21571	0.964893	1	f1f0-atp synthase beta subunit	1401	20	0
AllGFP_CLC2050_trimmed_contig	146	2.56719	-0.535307	1	1	synaptophysin-like protein 2	206	20	9.9005e-06
AllGFP_CLC2050_trimmed_contig	147	-3.38942	6.07902	0.0263542	0.275119	titin-like protein	2181	20	9.28174e-96
AllGFP_CLC2050_trimmed_contig	148	-9.46121	9.09748	2.76544e-06	0.00100221	long form-like	3239	20	0
AllGFP_CLC2050_trimmed_contig	149	-2.92095	5.90631	0.0554315	0.359528	zinc finger protein	857	20	6.50461e-07
AllGFP_CLC2050_trimmed_contig	150	-4.89651	9.79451	0.00206735	0.0841328	fibril-forming collagen alpha chain-like	2914	20	1.84558e-111
AllGFP_CLC2050_trimmed_contig	151	-3.35807	7.24004	0.0253414	0.270874	protein	238	20	4.95791e-17
AllGFP_CLC2050_trimmed_contig	152	-5.8081	6.75011	0.000632095	0.0390774	isoform g	7634	20	0
AllGFP_CLC2050_trimmed_contig	153	-3.91468	10.8328	0.00986775	0.212288	transmembrane transport protein	502	8	0.48823
AllGFP_CLC2050_trimmed_contig	154	-3.93289	7.35256	0.0110015	0.213323	---NA---	207	0
AllGFP_CLC2050_trimmed_contig	156	-2.6349	3.63829	0.133173	0.506705	rhs element vgr family protein	1388	20	0.0393283
AllGFP_CLC2050_trimmed_contig	157	0.440086	5.68643	0.771623	1	pyruvate kinase	554	20	5.21721e-114
AllGFP_CLC2050_trimmed_contig	159	-1.90976	0.881935	0.544271	0.876439	extracellular solute-binding protein	204	3	6.79972
AllGFP_CLC2050_trimmed_contig	161	-9.26593	8.39767	9.22309e-06	0.00206239	troponin c-like	728	20	1.05841e-89
AllGFP_CLC2050_trimmed_contig	163	-1.68775	9.55705	0.226621	0.613227	protein	501	20	1.9844e-07
AllGFP_CLC2050_trimmed_contig	164	0.991756	7.32244	0.481225	0.850439	proteasome ( macropain) activator subunit 4	2742	20	4.53531e-102
AllGFP_CLC2050_trimmed_contig	165	-3.30895	11.3259	0.025115	0.270874	y box binding	907	20	3.75528e-36
AllGFP_CLC2050_trimmed_contig	166	-1.81949	7.93492	0.19738	0.561183	actin partial	362	20	3.01484e-77
AllGFP_CLC2050_trimmed_contig	167	-0.900547	3.33654	0.659377	0.932784	---NA---	1256	0
AllGFP_CLC2050_trimmed_contig	168	1.65809	4.42992	0.308336	0.693926	methyltransferase-like protein 5	694	20	5.92486e-31
AllGFP_CLC2050_trimmed_contig	170	1.04249	3.6667	0.594328	0.888356	vacuolar protein-sorting-associated protein 25	340	20	2.20246e-38
AllGFP_CLC2050_trimmed_contig	171	0.0596072	5.598	0.983752	1	lipoyltransferase mitochondrial-like	464	20	5.28933e-61
AllGFP_CLC2050_trimmed_contig	172	-2.23427	6.58034	0.121089	0.492592	loc400590 protein	244	6	0.452021
AllGFP_CLC2050_trimmed_contig	173	6.40516	3.17011	0.019594	0.253449	patched domain-containing protein 3	295	15	0.163891
AllGFP_CLC2050_trimmed_contig	174	-1.74819	-0.241584	0.583333	0.876439	extracellular solute-binding protein	986	2	2.71502
AllGFP_CLC2050_trimmed_contig	176	1.74991	3.25869	0.371122	0.71401	sec-independent protein translocase protein	549	1	1.50236
AllGFP_CLC2050_trimmed_contig	177	-2.96527	10.1746	0.0419788	0.326503	beta-actin	245	20	2.68296e-54
AllGFP_CLC2050_trimmed_contig	178	-11.336	7.89512	6.2309e-06	0.00165785	beta actin	405	20	5.97962e-87
AllGFP_CLC2050_trimmed_contig	180	-1.77948	2.46451	0.385134	0.720706	dna glycosylase	242	20	0.185507
AllGFP_CLC2050_trimmed_contig	181	-5.44418	1.39396	0.10791	0.452144	cartilage oligomeric matrix protein	1663	20	8.97256e-171
AllGFP_CLC2050_trimmed_contig	182	-4.62224	7.80214	0.00366525	0.120283	transcription factor tfiid complex subunit taf11	306	19	0.00208415
AllGFP_CLC2050_trimmed_contig	183	-1.57942	8.67536	0.257329	0.613227	lipase-like protein	698	15	0.0208556
AllGFP_CLC2050_trimmed_contig	184	2.56719	-0.535307	1	1	na+ h+ antiporter subunit-related protein	225	4	2.11667
AllGFP_CLC2050_trimmed_contig	185	-7.00688	3.34259	0.00932199	0.208666	abc transporter atp-binding subunit	252	20	0.108949
AllGFP_CLC2050_trimmed_contig	186	-4.07995	4.61169	0.0198158	0.255533	---NA---	396	0
AllGFP_CLC2050_trimmed_contig	187	-1.97233	3.90946	0.1987	0.562137	membrane protein	272	17	0.00154875
AllGFP_CLC2050_trimmed_contig	188	-2.58844	7.28858	0.0752477	0.410078	hypothetical protein EAG_01178	277	6	6.60378e-08
AllGFP_CLC2050_trimmed_contig	190	1.79213	-1.48832	1	1	cg8503 cg8503-pa	2882	20	6.75886e-48
AllGFP_CLC2050_trimmed_contig	191	1.25988	6.01246	0.383414	0.720706	calcineurin-like phosphoesterase domain containing 1	1280	20	1.55976e-110
AllGFP_CLC2050_trimmed_contig	192	0.614326	8.96646	0.654982	0.927816	atp synthase	1826	20	0
AllGFP_CLC2050_trimmed_contig	194	-3.29119	9.01535	0.026499	0.276356	periplasmic sensor signal transduction histidine kinase	1322	5	1.85541
AllGFP_CLC2050_trimmed_contig	195	-5.75947	1.81012	0.0690002	0.38057	muscle m-line assembly protein unc-89	2177	20	6.03105e-166
AllGFP_CLC2050_trimmed_contig	196	0.76738	6.0712	0.587336	0.882105	---NA---	985	0
AllGFP_CLC2050_trimmed_contig	198	2.56884	6.50375	0.0855953	0.415609	enterin neuropeptide	1452	20	0.021405
AllGFP_CLC2050_trimmed_contig	199	-0.973132	0.272888	1	1	---NA---	664	0
AllGFP_CLC2050_trimmed_contig	200	-5.44418	1.39396	0.10791	0.452144	heat shock protein 90	886	20	1.07742e-171
AllGFP_CLC2050_trimmed_contig	201	0.793616	5.61841	0.594125	0.888356	ran-binding protein	934	20	1.53483e-18
AllGFP_CLC2050_trimmed_contig	202	6.2944	7.9335	0.000399499	0.0285621	hypothetical protein MUY_03148	939	3	0.255641
AllGFP_CLC2050_trimmed_contig	203	-3.22137	6.72174	0.0310428	0.295854	hypothetical protein	1054	5	8.19035e-11
AllGFP_CLC2050_trimmed_contig	205	-2.13851	9.50087	0.130427	0.506705	glyceraldehyde 3-phosphate dehydrogenase	1034	20	0
AllGFP_CLC2050_trimmed_contig	206	0.207307	3.1086	0.916816	1	membrane protein	317	18	0.00224333
AllGFP_CLC2050_trimmed_contig	208	-3.17654	9.37275	0.0311694	0.295854	s2 ribosomal protein	642	20	2.79277e-85
AllGFP_CLC2050_trimmed_contig	209	2.39277	8.219	0.0975123	0.452144	glycogen phosphorylase	2067	20	0
AllGFP_CLC2050_trimmed_contig	210	1.69414	6.98474	0.235908	0.613227	glycogen debranching enzyme	3237	20	2.14256e-168
AllGFP_CLC2050_trimmed_contig	213	1.32566	5.00145	0.381299	0.720706	dna-directed rna polymerase iii subunit rpc8-like isoform 1	1759	20	1.29315e-38
AllGFP_CLC2050_trimmed_contig	214	-6.59558	2.85765	0.019594	0.253449	muscle m-line assembly protein unc-89	4461	20	1.19217e-161
AllGFP_CLC2050_trimmed_contig	216	4.53415	1.45128	0.186198	0.537756	---NA---	324	0
AllGFP_CLC2050_trimmed_contig	217	-0.689063	6.88163	0.618807	0.910542	elongation factor-1 alpha	2975	20	3.17756e-58
AllGFP_CLC2050_trimmed_contig	218	-2.31667	7.01228	0.106215	0.452144	secreted protein	441	10	1.91727e-11
AllGFP_CLC2050_trimmed_contig	219	-7.00688	3.34259	0.00932199	0.208666	translation initiation factor if-2	1419	20	0.00967494
AllGFP_CLC2050_trimmed_contig	220	0.866518	7.31755	0.536398	0.876439	heat shock 70 kda protein cognate 3	458	20	1.36376e-82
AllGFP_CLC2050_trimmed_contig	222	4.74422	7.14317	0.00393003	0.124596	pyruvate kinase	1314	20	1.10923e-21
AllGFP_CLC2050_trimmed_contig	223	-8.05993	4.51592	0.00166604	0.0719823	---NA---	253	0
AllGFP_CLC2050_trimmed_contig	224	-6.34672	9.91678	0.000192059	0.0170848	collagen alpha-1 chain	4248	20	5.85019e-94
AllGFP_CLC2050_trimmed_contig	225	-8.62378	5.11676	0.000645869	0.0393236	myosin light chain	243	20	7.14403e-12
AllGFP_CLC2050_trimmed_contig	226	-4.85865	6.49329	0.00326768	0.11213	3-octaprenyl-4hydroxybenzoate decarboxylase	1227	19	1.20049
AllGFP_CLC2050_trimmed_contig	227	-1.93661	4.41412	0.193549	0.551187	hypothetical protein DAPPUDRAFT_67127	232	20	2.29548e-10
AllGFP_CLC2050_trimmed_contig	228	3.44003	0.393324	0.583333	0.876439	serine threonine-protein kinase rio3	250	20	6.71962e-28
AllGFP_CLC2050_trimmed_contig	229	-0.825936	2.86365	0.726424	0.995441	serine threonine-protein kinase rio3	250	20	6.71962e-28
AllGFP_CLC2050_trimmed_contig	230	1.79213	-1.48832	1	1	dna uptake protein	232	20	0.0912611
AllGFP_CLC2050_trimmed_contig	232	-3.77429	7.44439	0.013956	0.228109	40s ribosomal protein s11	237	20	2.20318e-25
AllGFP_CLC2050_trimmed_contig	233	0.25548	3.71711	0.944227	1	protein phosphatase 1b isoform 2	469	20	3.60878e-52
AllGFP_CLC2050_trimmed_contig	234	5.78638	2.60367	0.0472323	0.332262	voltage-gated sodium channel fpc2 alpha subunit	1362	1	5.37905
AllGFP_CLC2050_trimmed_contig	236	-3.47741	8.76558	0.0199443	0.256784	ribosomal protein l21	756	20	1.17969e-48
AllGFP_CLC2050_trimmed_contig	237	0.198481	5.61195	0.903587	1	gram positive anchor	2123	3	3.42996
AllGFP_CLC2050_trimmed_contig	239	-3.08492	8.20084	0.0361652	0.309725	aldehyde dehydrogenase	1047	20	2.20911e-112
AllGFP_CLC2050_trimmed_contig	241	1.30944	2.9172	0.554718	0.876439	ring finger protein 145-like	235	1	2.04675
AllGFP_CLC2050_trimmed_contig	243	-3.07195	7.59158	0.0377493	0.316044	ribosomal protein l37	290	20	1.31949e-36
AllGFP_CLC2050_trimmed_contig	244	-3.54032	-1.1489	0.583333	0.876439	partial	507	20	8.04093e-85
AllGFP_CLC2050_trimmed_contig	245	-1.06016	1.96346	0.703918	0.971345	drosophila melanogaster partial	876	20	4.17197e-31
AllGFP_CLC2050_trimmed_contig	246	-1.74819	-0.241584	0.583333	0.876439	#NAME?	386	20	2.59359e-07
AllGFP_CLC2050_trimmed_contig	247	-1.68101	5.90332	0.242532	0.613227	---NA---	1086	0
AllGFP_CLC2050_trimmed_contig	248	-2.95458	3.93528	0.0598487	0.375631	glutathione s-transferase mu 2	545	20	4.26648e-27
AllGFP_CLC2050_trimmed_contig	249	2.56719	-0.535307	1	1	conserved plasmodium protein	224	1	2.05002
AllGFP_CLC2050_trimmed_contig	250	-4.4397	3.42467	0.0286089	0.281774	protein	1756	20	0.00103174
AllGFP_CLC2050_trimmed_contig	251	-1.07485	8.48762	0.435067	0.787266	tubulin alpha-1 chain	842	20	1.33448e-155
AllGFP_CLC2050_trimmed_contig	252	-8.36923	4.84725	0.00101087	0.052464	elongation factor 1 partial	444	20	3.91306e-89
AllGFP_CLC2050_trimmed_contig	253	-3.40163	12.2715	0.0217553	0.26285	elongation factor-1 alpha	1366	20	3.94873e-165
AllGFP_CLC2050_trimmed_contig	255	1.08158	3.69459	0.55517	0.876439	sideroflexin 1	560	20	2.48366e-65
AllGFP_CLC2050_trimmed_contig	256	-4.67628	4.63848	0.0105671	0.213323	low quality protein: titin-like	1115	20	5.06777e-154
AllGFP_CLC2050_trimmed_contig	258	-0.855438	9.82256	0.531604	0.875939	14-3-3 zeta	1413	20	2.68977e-23
AllGFP_CLC2050_trimmed_contig	260	1.39321	2.06789	0.524475	0.86539	microfibril-associated glycoprotein 4-like	366	20	0.000408256
AllGFP_CLC2050_trimmed_contig	261	-3.54032	-1.1489	0.583333	0.876439	beta actin	295	20	6.94363e-60
AllGFP_CLC2050_trimmed_contig	263	-6.88237	3.19769	0.0112804	0.213323	actin	205	20	3.66296e-27
AllGFP_CLC2050_trimmed_contig	264	-4.1789	3.14181	0.0416015	0.323933	beta-actin	215	20	4.21806e-40
AllGFP_CLC2050_trimmed_contig	265	3.41577	3.76692	0.0921208	0.442085	---NA---	615	0
AllGFP_CLC2050_trimmed_contig	268	1.10328	7.79122	0.428545	0.78339	protein unc-50 homolog	2616	20	6.11333e-75
AllGFP_CLC2050_trimmed_contig	269	0.792771	7.39095	0.569794	0.876439	---NA---	2983	0
AllGFP_CLC2050_trimmed_contig	270	0.718827	4.22816	0.678349	0.957111	---NA---	684	0
AllGFP_CLC2050_trimmed_contig	271	0.0189725	3.99229	1	1	mitochondrial processing peptidase beta subunit	431	20	1.15319e-61
AllGFP_CLC2050_trimmed_contig	272	-0.454606	5.852	0.743888	1	kinesin heavy chain isoform 5c	1160	20	0.000731748
AllGFP_CLC2050_trimmed_contig	273	-3.54934	8.41933	0.0178488	0.249201	---NA---	915	0
AllGFP_CLC2050_trimmed_contig	274	-11.5249	8.08545	4.5102e-06	0.00140448	actin isoform a	622	20	1.54685e-100
AllGFP_CLC2050_trimmed_contig	275	-0.140777	8.87272	0.919373	1	hypothetical protein AtheD1_16064	735	1	5.9703
AllGFP_CLC2050_trimmed_contig	276	-3.54032	-1.1489	0.583333	0.876439	actin isoform c	674	20	8.92254e-117
AllGFP_CLC2050_trimmed_contig	277	-2.85123	4.96115	0.0680262	0.38057	hypothetical protein SORBIDRAFT_0351s002020	214	4	1.2801e-10
AllGFP_CLC2050_trimmed_contig	278	-1.96519	8.8461	0.162441	0.537756	ribosomal protein ubq l40e	692	20	4.67756e-60
AllGFP_CLC2050_trimmed_contig	279	-1.18379	6.58385	0.400998	0.745349	ubiquitin c	558	20	1.22113e-124
AllGFP_CLC2050_trimmed_contig	280	-1.74819	-0.241584	0.583333	0.876439	s68349pol polyprotein - tribolium freemani retrotransposon woot	366	20	9.47942e-08
AllGFP_CLC2050_trimmed_contig	281	-4.44699	6.70825	0.0051501	0.148801	kruppel-like protein 1	1120	20	6.34965e-86
AllGFP_CLC2050_trimmed_contig	282	-0.0434983	8.45184	0.977045	1	malate cytoplasmic	1191	20	4.70792e-81
AllGFP_CLC2050_trimmed_contig	283	-6.51567	8.5975	0.000164666	0.0153012	rhamnogalacturonan permease	284	8	0.00492443
AllGFP_CLC2050_trimmed_contig	285	-2.20876	9.07134	0.119367	0.487286	n-myc downstream regulated	2857	20	1.71188e-125
AllGFP_CLC2050_trimmed_contig	286	3.44003	0.393324	0.583333	0.876439	---NA---	364	0
AllGFP_CLC2050_trimmed_contig	287	3.06059	3.45685	0.140972	0.508655	---NA---	355	0
AllGFP_CLC2050_trimmed_contig	288	-4.23992	9.03132	0.0061328	0.165056	40s ribosomal protein sa	1087	20	1.7156e-80
AllGFP_CLC2050_trimmed_contig	289	-2.61559	3.18321	0.154914	0.537756	bridging integrator	675	20	3.09008e-47
AllGFP_CLC2050_trimmed_contig	290	-0.956973	6.21272	0.493533	0.86539	cytochrome c oxidase subunit iv	674	20	1.84969e-73
AllGFP_CLC2050_trimmed_contig	291	-1.25187	7.79505	0.366183	0.71401	phosphoglucomutase 1	2157	20	0
AllGFP_CLC2050_trimmed_contig	292	-0.714095	2.91817	0.726424	0.995441	---NA---	281	0
AllGFP_CLC2050_trimmed_contig	293	-3.54032	-1.1489	0.583333	0.876439	hypothetical protein Pmar_PMAR003274	222	3	5.29157
AllGFP_CLC2050_trimmed_contig	294	-2.21194	3.44181	0.182831	0.537756	cadherin-related protein	379	3	2.90904
AllGFP_CLC2050_trimmed_contig	295	-2.53693	8.67369	0.0773939	0.415323	splicing factor u2af large subunit b	2319	20	0.18677
AllGFP_CLC2050_trimmed_contig	296	3.44003	0.393324	0.583333	0.876439	synaptopodin	302	20	0.00456145
AllGFP_CLC2050_trimmed_contig	297	-2.44753	3.02978	0.189149	0.541444	isoform j	966	20	2.11001e-36
AllGFP_CLC2050_trimmed_contig	298	0.726746	4.99739	0.636918	0.918988	an1-type zinc finger protein 1	1485	20	1.19405e-62
AllGFP_CLC2050_trimmed_contig	299	2.71199	7.23854	0.0650853	0.38057	fch domain only protein 2-like isoform 1	3013	20	3.93884e-139
AllGFP_CLC2050_trimmed_contig	300	2.73975	5.96585	0.069685	0.38371	---NA---	1202	0
AllGFP_CLC2050_trimmed_contig	301	-1.19189	3.21392	0.494719	0.86539	---NA---	288	0
AllGFP_CLC2050_trimmed_contig	302	-4.41544	9.63882	0.00459445	0.137863	neuroblast differentiation-associated protein ahnak-like	6661	20	2.01968e-43
AllGFP_CLC2050_trimmed_contig	303	0.132193	6.85783	0.931461	1	transcription factor stea	969	20	0.04148
AllGFP_CLC2050_trimmed_contig	304	-0.825936	2.86365	0.726424	0.995441	---NA---	202	0
AllGFP_CLC2050_trimmed_contig	305	-1.36041	6.39559	0.339804	0.71401	---NA---	575	0
AllGFP_CLC2050_trimmed_contig	306	-4.47695	0.0863272	0.375	0.71401	quinoprotein dehydrogenase-associated probable abc transporter substrate-binding protein	318	9	0.015273
AllGFP_CLC2050_trimmed_contig	308	0.632806	3.38378	0.792862	1	---NA---	360	0
AllGFP_CLC2050_trimmed_contig	309	2.20841	7.43967	0.12487	0.503686	hypothetical protein TBLA_0A04130	548	2	3.61095
AllGFP_CLC2050_trimmed_contig	310	-4.37198	6.1218	0.00612521	0.164957	---NA---	359	0
AllGFP_CLC2050_trimmed_contig	311	-4.57022	11.4874	0.00346194	0.115781	#NAME?	2201	3	0.247868
AllGFP_CLC2050_trimmed_contig	312	-1.94346	8.8428	0.166901	0.537756	alpha- sarcomeric-like	1728	20	0
AllGFP_CLC2050_trimmed_contig	313	0.456282	6.04215	0.749053	1	lethal k09913	1213	20	2.38455e-65
AllGFP_CLC2050_trimmed_contig	314	5.04538	1.92523	0.139648	0.506705	---NA---	370	0
AllGFP_CLC2050_trimmed_contig	315	-0.43857	7.46302	0.753354	1	alpha- sarcomeric	886	20	4.27675e-24
AllGFP_CLC2050_trimmed_contig	316	4.18926	1.12593	0.257812	0.613227	hypothetical protein DAPPUDRAFT_313799	404	20	4.61334e-36
AllGFP_CLC2050_trimmed_contig	319	-0.207166	5.12404	0.910147	1	membrane protein	291	1	5.81439
AllGFP_CLC2050_trimmed_contig	320	-3.29417	5.53256	0.0350973	0.302348	elongation factor 2	344	20	4.26153e-69
AllGFP_CLC2050_trimmed_contig	321	1.24874	6.14717	0.384352	0.720706	eukaryotic translation initiation factor 2 subunit 2	470	20	3.58175e-62
AllGFP_CLC2050_trimmed_contig	322	-2.79724	2.73406	0.153959	0.537756	purine-cytosine permease	250	1	6.3874
AllGFP_CLC2050_trimmed_contig	323	-1.59063	6.18318	0.261981	0.616138	hypothetical protein DAPPUDRAFT_218600	550	3	1.96718e-08
AllGFP_CLC2050_trimmed_contig	324	0.597526	4.50589	0.72894	0.998466	---NA---	557	0
AllGFP_CLC2050_trimmed_contig	325	-0.10029	0.906318	1	1	pre-mrna-processing factor 6-like	539	20	5.60299e-74
AllGFP_CLC2050_trimmed_contig	326	-0.610303	2.9702	0.82571	1	---NA---	220	0
AllGFP_CLC2050_trimmed_contig	327	-2.16069	12.3762	0.126015	0.506705	polyadenylate-binding protein	2360	20	0
AllGFP_CLC2050_trimmed_contig	329	2.55801	9.17984	0.0755974	0.411823	ornithine decarboxylase	1106	20	5.47447e-36
AllGFP_CLC2050_trimmed_contig	330	0.945135	2.64464	0.780606	1	ornithine decarboxylase	263	20	1.4823e-25
AllGFP_CLC2050_trimmed_contig	332	-6.01806	2.1433	0.0472323	0.332262	---NA---	332	0
AllGFP_CLC2050_trimmed_contig	334	-2.62952	8.52758	0.0687567	0.38057	isoform c	1515	20	4.83441e-69
AllGFP_CLC2050_trimmed_contig	335	-3.45087	2.35318	0.11018	0.455174	rna polymerase sigma-c factor	523	20	2.9683e-07
AllGFP_CLC2050_trimmed_contig	336	-4.24535	9.75328	0.0060131	0.162354	ribosomal protein s3	889	20	6.47339e-125
AllGFP_CLC2050_trimmed_contig	337	-1.77204	7.52356	0.209324	0.585522	ubiqp_xenla ame: full=polyubiquitin contains: ame: full=ubiquitin flags: precursor	276	20	6.9734e-57
AllGFP_CLC2050_trimmed_contig	338	0.372762	6.18528	0.804782	1	ubiqp_xenla ame: full=polyubiquitin contains: ame: full=ubiquitin flags: precursor	289	20	2.4712e-59
AllGFP_CLC2050_trimmed_contig	339	-1.89337	3.17642	0.262357	0.616138	cdk5 regulatory subunit associated protein 3	251	1	8.85125
AllGFP_CLC2050_trimmed_contig	340	0.42975	5.31065	0.785787	1	hypothetical conserved protein	2577	20	6.29309e-78
AllGFP_CLC2050_trimmed_contig	341	-9.52115	6.0502	0.000142012	0.0137877	isoform a	341	6	5.28374
AllGFP_CLC2050_trimmed_contig	343	-3.96734	1.95389	0.0690002	0.38057	large neutral amino acids transporter small subunit 1 (l-type amino acid transporter 1) (solute carrier family 7 member 5) (y+ system cationic amino acid transporter) (4f2 light chain) (4f2 lc) (cd98 light chain) (integral	207	4	1.81672
AllGFP_CLC2050_trimmed_contig	344	-2.77093	7.35581	0.0585339	0.36992	ribosomal protein l13a	355	20	3.98207e-29
AllGFP_CLC2050_trimmed_contig	345	-6.41014	6.02275	0.000519672	0.0341352	titin-like protein	2182	20	0
AllGFP_CLC2050_trimmed_contig	346	-3.96734	1.95389	0.0690002	0.38057	elongation factor 2	346	20	8.9142e-70
AllGFP_CLC2050_trimmed_contig	347	-9.22044	5.73978	0.000237476	0.0197688	isoform g	4631	20	0
AllGFP_CLC2050_trimmed_contig	348	-4.05548	7.84285	0.00859796	0.202153	---NA---	841	0
AllGFP_CLC2050_trimmed_contig	349	-2.47296	1.36363	0.330078	0.71401	integrase	3172	1	8.34318
AllGFP_CLC2050_trimmed_contig	350	-0.505893	7.99675	0.712199	0.981097	conserved plasmodium membrane protein	1378	10	0.426897
AllGFP_CLC2050_trimmed_contig	351	1.79213	-1.48832	1	1	glutamate-trna ligase	329	10	1.11199
AllGFP_CLC2050_trimmed_contig	352	3.06864	0.0109836	1	1	dna mismatch repair protein	399	2	4.74359
AllGFP_CLC2050_trimmed_contig	353	1.79213	-1.48832	1	1	---NA---	390	0
AllGFP_CLC2050_trimmed_contig	354	-0.947181	2.80638	0.619108	0.910542	bag gene product	862	2	1.8783
AllGFP_CLC2050_trimmed_contig	355	-3.19228	2.07894	0.151143	0.536558	dentin sialophosphoprotein precursor	1425	20	0.00173682
AllGFP_CLC2050_trimmed_contig	356	-2.22746	10.7666	0.115877	0.475762	dead-domain-containing protein	2395	20	0
AllGFP_CLC2050_trimmed_contig	357	-0.0552339	4.65272	1	1	ring finger and spry domain-containing protein 1	408	20	9.84078e-35
AllGFP_CLC2050_trimmed_contig	358	-2.68481	0.554912	0.257812	0.613227	sparc	394	20	1.69873e-54
AllGFP_CLC2050_trimmed_contig	359	-6.57046	7.95712	0.000196114	0.0171796	sparc	866	20	1.95965e-100
AllGFP_CLC2050_trimmed_contig	360	-2.68481	0.554912	0.257812	0.613227	sparc	264	20	3.82551e-29
AllGFP_CLC2050_trimmed_contig	362	-10.4229	6.97148	3.00742e-05	0.00468255	actin	202	20	5.59049e-37
AllGFP_CLC2050_trimmed_contig	363	4.56783	5.71487	0.00906087	0.208666	4-coumarate: ligase	765	1	5.34695
AllGFP_CLC2050_trimmed_contig	364	4.37199	1.29901	0.257812	0.613227	six sine homebox transcription factors	435	3	0.590945
AllGFP_CLC2050_trimmed_contig	365	-0.454964	7.10863	0.74834	1	phosphatidylinositol 3-kinase regulatory subunit alpha	2101	20	4.93073e-46
AllGFP_CLC2050_trimmed_contig	366	-4.22593	2.25396	0.0472323	0.332262	serine threonine protein kinase	1093	4	0.00354787
AllGFP_CLC2050_trimmed_contig	367	-0.595977	3.24863	0.7746	1	PREDICTED: talin-1-like	226	1	2.66849
AllGFP_CLC2050_trimmed_contig	368	3.97999	0.925409	0.375	0.71401	hypothetical protein HMPREF1011_02782	381	1	8.82449
AllGFP_CLC2050_trimmed_contig	370	1.93119	4.3364	0.234063	0.613227	---NA---	281	0
AllGFP_CLC2050_trimmed_contig	371	-0.815185	3.37467	0.659377	0.932784	n-acetyltransferase 10	521	20	5.92543e-08
AllGFP_CLC2050_trimmed_contig	372	-3.3776	7.96276	0.0240099	0.270874	eukaryotic translation initiation factor 3 subunit k	863	20	2.48294e-87
AllGFP_CLC2050_trimmed_contig	374	-2.23826	3.08093	0.189149	0.541444	chromobox homolog 7a	355	2	0.000319032
AllGFP_CLC2050_trimmed_contig	375	0.101609	9.21846	0.941937	1	plasminogen activator inhibitor 1 rna-binding protein	1604	20	3.46704e-25
AllGFP_CLC2050_trimmed_contig	376	-4.87454	8.49841	0.0023861	0.0909421	salivary gland secretion protein 4	620	18	0.473791
AllGFP_CLC2050_trimmed_contig	377	-5.15422	4.73382	0.00422746	0.130981	dna-directed rna polymerase subunit omega	350	6	3.19669
AllGFP_CLC2050_trimmed_contig	378	-6.74609	3.03724	0.0138672	0.226994	anion transporter 4	351	11	0.104301
AllGFP_CLC2050_trimmed_contig	379	-1.36607	9.68672	0.323541	0.71401	---NA---	1721	0
AllGFP_CLC2050_trimmed_contig	380	4.67991	1.58725	0.186198	0.537756	---NA---	251	0
AllGFP_CLC2050_trimmed_contig	381	-0.684647	8.73871	0.617315	0.910542	---NA---	2831	0
AllGFP_CLC2050_trimmed_contig	382	-0.465171	7.45162	0.73817	1	atp synthase	1085	20	1.32215e-94
AllGFP_CLC2050_trimmed_contig	383	-1.54565	3.77664	0.316206	0.707488	cell envelope integrity inner membrane protein	812	20	0.0185027
AllGFP_CLC2050_trimmed_contig	384	0.732249	6.89198	0.601722	0.893244	citrate synthase	1283	20	0
AllGFP_CLC2050_trimmed_contig	385	-0.471684	0.631368	1	1	dna topoisomerase iv subunit a	1887	20	6.4999e-12
AllGFP_CLC2050_trimmed_contig	386	1.01513	6.34431	0.480105	0.848958	replication protein a 70 kda dna-binding subunit	1843	20	0
AllGFP_CLC2050_trimmed_contig	387	3.41429	5.20333	0.0395354	0.316044	replication protein a 70 kda dna-binding subunit	671	20	4.6165e-05
AllGFP_CLC2050_trimmed_contig	388	-0.46861	6.4334	0.736426	1	lactate dehydrogenase a	852	20	1.91596e-142
AllGFP_CLC2050_trimmed_contig	389	-0.10029	0.906318	1	1	chromodomain-helicase-dna-binding protein 1	222	20	6.52985e-29
AllGFP_CLC2050_trimmed_contig	390	1.79213	-1.48832	1	1	---NA---	217	0
AllGFP_CLC2050_trimmed_contig	391	-1.70906	2.12944	0.364716	0.71401	---NA---	327	0
AllGFP_CLC2050_trimmed_contig	392	2.24248	8.65614	0.11592	0.475762	succinate dehydrogenase	4594	20	0
AllGFP_CLC2050_trimmed_contig	393	-3.54032	-1.1489	0.583333	0.876439	isoform a	620	20	8.23742e-33
AllGFP_CLC2050_trimmed_contig	394	-0.471684	0.631368	1	1	---NA---	1370	0
AllGFP_CLC2050_trimmed_contig	397	-5.23088	7.95711	0.00137476	0.0641464	ribosomal protein s26	462	20	2.98194e-57
AllGFP_CLC2050_trimmed_contig	398	-0.213903	3.67156	0.884855	1	ryanodine receptor	3884	20	0
AllGFP_CLC2050_trimmed_contig	399	-6.23727	2.41931	0.0339916	0.295854	muscle myosin heavy chain	486	20	1.56051e-63
AllGFP_CLC2050_trimmed_contig	400	-7.94011	4.38624	0.00212172	0.0844648	muscle lim protein	1572	20	7.49961e-131
AllGFP_CLC2050_trimmed_contig	401	0.14475	6.01234	0.938745	1	mitochondrial cytochrome c oxidase subunit 5b isoform 1	621	20	3.71078e-50
AllGFP_CLC2050_trimmed_contig	402	-2.28293	2.60239	0.199066	0.562137	glutamate-ammonia ligase (glutamine synthase) a	325	6	2.31036
AllGFP_CLC2050_trimmed_contig	403	-1.13011	8.46403	0.412515	0.760676	farnesoic acid o-methyltransferase	1207	20	1.76799e-108
AllGFP_CLC2050_trimmed_contig	404	-4.85193	3.86858	0.015484	0.237393	vesicle-associated membrane protein-associated protein b	1855	17	0.0706641
AllGFP_CLC2050_trimmed_contig	405	1.1867	3.37503	0.532702	0.875939	z band alternatively spliced pdz-motif protein isoform j	367	20	1.09521e-36
AllGFP_CLC2050_trimmed_contig	406	-2.38424	6.51736	0.101894	0.452144	pinus taeda anonymous locus cl2299contig1_03 genomic sequence	217	20	1.66932e-37
AllGFP_CLC2050_trimmed_contig	407	-3.62585	8.14619	0.0160033	0.243995	ribosomal protein l34	420	20	8.00912e-48
AllGFP_CLC2050_trimmed_contig	408	-3.65205	1.59086	0.10791	0.452144	ferritin	317	20	1.6432e-32
AllGFP_CLC2050_trimmed_contig	412	3.97999	0.925409	0.375	0.71401	aminopeptidase n	511	6	1.14238
AllGFP_CLC2050_trimmed_contig	413	-0.741822	1.51134	0.794922	1	---NA---	223	0
AllGFP_CLC2050_trimmed_contig	414	-3.45087	2.35318	0.11018	0.455174	platelet-activating factor acetylhydrolase	522	20	2.83795e-36
AllGFP_CLC2050_trimmed_contig	415	-2.47296	1.36363	0.330078	0.71401	---NA---	484	0
AllGFP_CLC2050_trimmed_contig	416	-2.69379	4.17122	0.0953467	0.452144	allene oxide synthase-lipoxygenase	646	20	1.54505e-60
AllGFP_CLC2050_trimmed_contig	417	1.13959	1.86528	0.641113	0.918988	hypothetical protein Mflv_0475	527	1	7.27804
AllGFP_CLC2050_trimmed_contig	418	1.88176	2.46424	0.512573	0.86539	hypothetical protein Mflv_0475	527	1	9.77979
AllGFP_CLC2050_trimmed_contig	420	-7.22767	3.59583	0.00661795	0.169849	family metal ion	253	14	1.7086
AllGFP_CLC2050_trimmed_contig	421	1.84392	6.89614	0.200336	0.565345	---NA---	656	0
AllGFP_CLC2050_trimmed_contig	423	-3.96734	1.95389	0.0690002	0.38057	hypothetical protein Plabr_3656	669	1	6.01412
AllGFP_CLC2050_trimmed_contig	425	2.20345	4.5556	0.176878	0.537756	zinc finger protein	1018	20	4.77889e-12
AllGFP_CLC2050_trimmed_contig	426	3.06864	0.0109836	1	1	v-type na(+)-transporting atpase subunit i	372	3	8.11113
AllGFP_CLC2050_trimmed_contig	428	-2.0554	9.09684	0.144971	0.522319	gamma-aminobutyric acid receptor-associated protein	1458	20	1.34877e-74
AllGFP_CLC2050_trimmed_contig	429	-4.44513	2.50799	0.0339916	0.295854	---NA---	350	0
AllGFP_CLC2050_trimmed_contig	430	-6.59558	2.85765	0.019594	0.253449	---NA---	580	0
AllGFP_CLC2050_trimmed_contig	431	-1.2484	5.67567	0.388123	0.725879	ligand of numb protein x 2	1184	20	2.50758e-32
AllGFP_CLC2050_trimmed_contig	432	-4.68074	8.41717	0.00326229	0.11213	ribosomal protein s7	403	20	1.02994e-63
AllGFP_CLC2050_trimmed_contig	433	-4.67757	7.60848	0.00338669	0.113626	40s ribosomal protein s7	220	20	3.09702e-33
AllGFP_CLC2050_trimmed_contig	435	-3.18278	4.75316	0.0394402	0.316044	PREDICTED: similar to GA10108-PA	1972	20	1.89855e-127
AllGFP_CLC2050_trimmed_contig	437	-1.77948	2.46451	0.385134	0.720706	prolyl endopeptidase	296	20	1.3046e-18
AllGFP_CLC2050_trimmed_contig	438	-1.91567	3.35481	0.284107	0.65387	prolyl endopeptidase	357	20	7.32056e-41
AllGFP_CLC2050_trimmed_contig	439	-10.7424	7.29543	1.74161e-05	0.00328321	ribosomal protein s5	310	20	2.53632e-59
AllGFP_CLC2050_trimmed_contig	440	-4.05337	6.00482	0.00992484	0.212288	ribosomal protein s5	310	20	2.53632e-59
AllGFP_CLC2050_trimmed_contig	441	-4.43362	9.9482	0.00444305	0.135618	60s ribosomal protein l7a	883	20	2.6575e-121
AllGFP_CLC2050_trimmed_contig	442	-1.72076	9.86215	0.217483	0.594765	pentatricopeptide repeat-containing protein 2-like	1422	20	3.41105e-23
AllGFP_CLC2050_trimmed_contig	444	6.36261	3.13104	0.0222418	0.26285	sensor histidine kinase	265	3	3.99252
AllGFP_CLC2050_trimmed_contig	445	2.08654	4.76717	0.186636	0.538763	nuclear receptor coactivator 6	1144	20	0.0168662
AllGFP_CLC2050_trimmed_contig	446	-5.6659	6.42127	0.0010966	0.055276	lim domain and actin-binding protein 1	3005	20	3.55293e-30
AllGFP_CLC2050_trimmed_contig	447	-2.24058	9.6378	0.114594	0.47128	atpase 6	2280	20	1.0499e-64
AllGFP_CLC2050_trimmed_contig	448	4.81229	1.7101	0.186198	0.537756	serine-rich platelet adhesin	1046	20	9.90157e-07
AllGFP_CLC2050_trimmed_contig	449	-4.52212	5.05578	0.0101522	0.212288	lupus la	1721	20	3.34073e-53
AllGFP_CLC2050_trimmed_contig	450	-5.37558	8.45952	0.00105909	0.0542966	bzip transcription factor idi-4	729	20	0.00164725
AllGFP_CLC2050_trimmed_contig	451	-1.91567	3.35481	0.284107	0.65387	nhl repeat-containing	1131	20	0
AllGFP_CLC2050_trimmed_contig	452	-2.04801	2.91891	0.234839	0.613227	---NA---	204	0
AllGFP_CLC2050_trimmed_contig	453	-4.14563	10.2512	0.00694028	0.175233	ribosomal protein s18	566	20	5.84365e-89
AllGFP_CLC2050_trimmed_contig	455	-3.54032	-1.1489	0.583333	0.876439	plexin repeat family protein	274	20	0.00424406
AllGFP_CLC2050_trimmed_contig	457	-8.22285	4.69102	0.00128167	0.0612276	---NA---	1429	0
AllGFP_CLC2050_trimmed_contig	458	-0.741822	1.51134	0.794922	1	---NA---	223	0
AllGFP_CLC2050_trimmed_contig	459	-2.15046	8.72579	0.129883	0.506705	programmed cell death-involved	2443	20	3.52751e-122
AllGFP_CLC2050_trimmed_contig	460	5.14917	2.02064	0.10791	0.452144	condensin complex subunit 3	953	20	1.54813e-55
AllGFP_CLC2050_trimmed_contig	461	-0.741822	1.51134	0.794922	1	---NA---	701	0
AllGFP_CLC2050_trimmed_contig	462	1.02516	5.60439	0.490117	0.862068	metaxin 2	877	20	1.69444e-128
AllGFP_CLC2050_trimmed_contig	463	1.50506	2.15792	0.524475	0.86539	unnamed protein product	471	1	7.67673
AllGFP_CLC2050_trimmed_contig	464	-4.33902	5.45382	0.00867835	0.203021	ribosomal protein l7	269	20	9.39951e-06
AllGFP_CLC2050_trimmed_contig	465	-6.75168	5.04352	0.000760163	0.0437162	ribosomal protein l7	273	20	9.88119e-06
AllGFP_CLC2050_trimmed_contig	467	3.44003	0.393324	0.583333	0.876439	flagellar m-ring protein	484	4	6.18035
AllGFP_CLC2050_trimmed_contig	468	-3.27826	5.91862	0.0341035	0.296279	ORF MSV070 hypothetical protein	1996	1	2.80982
AllGFP_CLC2050_trimmed_contig	470	-1.70312	3.02634	0.320773	0.71401	methionyl-trna synthetase	227	3	0.463866
AllGFP_CLC2050_trimmed_contig	471	-2.07008	3.62628	0.206509	0.578878	---NA---	231	0
AllGFP_CLC2050_trimmed_contig	472	-3.32095	10.4741	0.0247536	0.270874	elongation factor 1-gamma	1441	20	0
AllGFP_CLC2050_trimmed_contig	473	-0.563614	4.15856	0.710526	0.978888	---NA---	255	0
AllGFP_CLC2050_trimmed_contig	474	-4.47695	0.0863272	0.375	0.71401	troponin i	633	20	0.401408
AllGFP_CLC2050_trimmed_contig	475	-3.24802	1.13874	0.186198	0.537756	chk1 checkpoint-like protein	287	11	3.9306e-13
AllGFP_CLC2050_trimmed_contig	477	2.40984	6.36954	0.105929	0.452144	---NA---	387	0
AllGFP_CLC2050_trimmed_contig	478	-2.21425	7.37104	0.122883	0.49648	guanine nucleotide-binding protein subunit beta-like protein	208	20	3.84324e-36
AllGFP_CLC2050_trimmed_contig	479	-1.74431	8.57844	0.212851	0.591879	thioredoxin domain-containing protein 15-like	2554	20	3.35793e-43
AllGFP_CLC2050_trimmed_contig	480	-1.87339	8.14422	0.184244	0.537756	---NA---	247	0
AllGFP_CLC2050_trimmed_contig	481	-1.9898	6.68144	0.161146	0.537756	activated protein kinase c receptor	253	20	1.17019e-31
AllGFP_CLC2050_trimmed_contig	482	-6.05485	11.1795	0.000299266	0.0231265	vitellogenin	5280	20	0
AllGFP_CLC2050_trimmed_contig	483	-6.23727	2.41931	0.0339916	0.295854	---NA---	719	0
AllGFP_CLC2050_trimmed_contig	484	0.10356	7.20506	0.945875	1	histidine triad nucleotide-binding protein 1	1564	20	3.28569e-59
AllGFP_CLC2050_trimmed_contig	485	1.69008	5.79172	0.255385	0.613227	f-box leucine rich repeat protein	2913	20	0
AllGFP_CLC2050_trimmed_contig	486	2.56719	-0.535307	1	1	isoform c	321	20	2.07094e-31
AllGFP_CLC2050_trimmed_contig	487	-0.933974	4.88209	0.521061	0.86539	hippocalcin-like protein 1	1948	20	1.71196e-122
AllGFP_CLC2050_trimmed_contig	488	1.25154	7.10596	0.376611	0.716916	isoform c	2874	20	0
AllGFP_CLC2050_trimmed_contig	489	-2.51907	4.9052	0.0946196	0.452144	10 kda secreted protein	223	3	1.00789e-14
AllGFP_CLC2050_trimmed_contig	490	-5.09024	3.24477	0.0112804	0.213323	---NA---	321	0
AllGFP_CLC2050_trimmed_contig	491	-0.654387	7.59482	0.63583	0.918988	nad mitochondrial	4519	20	0
AllGFP_CLC2050_trimmed_contig	492	3.06864	0.0109836	1	1	hypothetical protein	238	3	3.23044
AllGFP_CLC2050_trimmed_contig	494	-1.44693	5.44746	0.32328	0.71401	alcohol dehydrogenase class-3	1205	20	1.17376e-135
AllGFP_CLC2050_trimmed_contig	495	-6.42752	2.654	0.0254192	0.270874	neuroblast differentiation-associated protein ahnak-like	456	20	2.11521e-11
AllGFP_CLC2050_trimmed_contig	496	-4.95396	3.09089	0.0138672	0.226994	conserved hypothetical protein	517	1	9.41865
AllGFP_CLC2050_trimmed_contig	497	-2.877	1.75465	0.216858	0.594179	neuroblast differentiation-associated protein ahnak-like	331	20	5.84476e-08
AllGFP_CLC2050_trimmed_contig	498	-1.033	3.95888	0.510442	0.86539	nhp2-like protein 1	262	20	2.63042e-31
AllGFP_CLC2050_trimmed_contig	499	-0.973132	0.272888	1	1	mical-like protein 2	410	20	0.00123514
AllGFP_CLC2050_trimmed_contig	500	-3.96734	1.95389	0.0690002	0.38057	isoform cra_c	1425	20	2.62017e-06
AllGFP_CLC2050_trimmed_contig	501	-4.47695	0.0863272	0.375	0.71401	conserved hypothetical protein	238	1	5.91733
AllGFP_CLC2050_trimmed_contig	502	0.224583	5.49561	0.895701	1	26s proteasome non-atpase regulatory subunit 1	1008	20	1.24246e-80
AllGFP_CLC2050_trimmed_contig	503	-10.232	6.7774	4.20901e-05	0.00598772	aquaporin	498	20	1.59773e-29
AllGFP_CLC2050_trimmed_contig	504	0.473423	8.8238	0.729925	0.999684	---NA---	1114	0
AllGFP_CLC2050_trimmed_contig	505	5.06774	5.27503	0.00792103	0.189847	ubiquinone biosynthesis protein	446	20	7.99923e-65
AllGFP_CLC2050_trimmed_contig	506	-11.3537	7.91296	6.05039e-06	0.00164098	aquaporin	821	20	1.80698e-18
AllGFP_CLC2050_trimmed_contig	507	0.361317	8.60088	0.794381	1	spermatogenesis associated factor	3783	20	0
AllGFP_CLC2050_trimmed_contig	509	3.97999	0.925409	0.375	0.71401	wnk protein kinase	366	8	2.03123
AllGFP_CLC2050_trimmed_contig	510	-1.0722	2.40519	0.652345	0.924641	hypothetical protein AZKH_p0438	224	1	7.15084
AllGFP_CLC2050_trimmed_contig	511	-2.43058	7.57442	0.0923524	0.443096	calmodulin	279	20	3.78867e-44
AllGFP_CLC2050_trimmed_contig	512	2.08122	5.72919	0.158126	0.537756	acyl carrier protein	935	20	3.41375e-23
AllGFP_CLC2050_trimmed_contig	513	3.0988	5.62393	0.0491331	0.342993	syntaxin 12	1187	20	2.10474e-25
AllGFP_CLC2050_trimmed_contig	514	-1.22288	5.96997	0.395323	0.737507	15-hydroxyprostaglandin dehydrogenase	882	20	2.95319e-19
AllGFP_CLC2050_trimmed_contig	515	-0.471684	0.631368	1	1	phopho-sugar aldolase	457	2	2.16592
AllGFP_CLC2050_trimmed_contig	516	-2.47296	1.36363	0.330078	0.71401	galactokinase	247	2	1.92193
AllGFP_CLC2050_trimmed_contig	517	-1.30285	6.43597	0.361298	0.71401	echinoderm microtubule-associated 1-like	1883	20	0
AllGFP_CLC2050_trimmed_contig	518	-2.10435	8.6408	0.136483	0.506705	eukaryotic translation initiation factor 3 subunit l	1951	20	0
AllGFP_CLC2050_trimmed_contig	519	-2.00415	2.01898	0.364716	0.71401	brucei -specific protein	329	20	1.16281e-07
AllGFP_CLC2050_trimmed_contig	520	0.210687	5.09688	0.907707	1	hypothetical protein Bcoa_2082	924	1	9.62555
AllGFP_CLC2050_trimmed_contig	521	-4.0502	5.169	0.0134755	0.226994	merozoite surface protein-9 precursor	1400	20	0.00146779
AllGFP_CLC2050_trimmed_contig	522	-3.49539	10.4776	0.0189962	0.253449	vigilin-like	2400	20	0
AllGFP_CLC2050_trimmed_contig	523	1.10626	5.2517	0.45037	0.8029	specific rna polymerase ii transcription factor	473	4	2.81771
AllGFP_CLC2050_trimmed_contig	524	-2.47296	1.36363	0.330078	0.71401	---NA---	381	0
AllGFP_CLC2050_trimmed_contig	525	-0.59092	7.99938	0.668101	0.944078	phosphate carrier mitochondrial isoform b precursor	1359	20	8.5355e-174
AllGFP_CLC2050_trimmed_contig	526	0.913532	5.84742	0.525819	0.867506	cop9 signalosome complex subunit 6	771	20	8.62365e-114
AllGFP_CLC2050_trimmed_contig	527	3.73512	0.687058	0.375	0.71401	---NA---	333	0
AllGFP_CLC2050_trimmed_contig	528	-1.6889	10.1316	0.225576	0.613227	actin	548	20	2.95014e-90
AllGFP_CLC2050_trimmed_contig	530	-1.85077	7.68438	0.189835	0.543037	cd98 heavy chain	892	20	7.92152e-10
AllGFP_CLC2050_trimmed_contig	531	-3.54032	-1.1489	0.583333	0.876439	maltase a6	414	20	4.69259e-10
AllGFP_CLC2050_trimmed_contig	532	-1.97151	1.54824	0.330078	0.71401	lim domain-binding protein	431	20	9.79595e-24
AllGFP_CLC2050_trimmed_contig	533	-4.22593	2.25396	0.0472323	0.332262	hypothetical protein	799	1	4.58267
AllGFP_CLC2050_trimmed_contig	534	0.645689	3.70576	0.771299	1	centromeric protein	6641	20	7.22866e-94
AllGFP_CLC2050_trimmed_contig	535	-10.4991	7.04882	2.65068e-05	0.00436987	cg6687 protein	367	20	0.0019507
AllGFP_CLC2050_trimmed_contig	536	-11.4719	8.03203	4.94801e-06	0.00145461	serpin peptidase clade member 11	619	20	2.69746e-33
AllGFP_CLC2050_trimmed_contig	537	-11.9307	8.49379	2.23623e-06	0.000839366	serpin peptidase clade b member like 1	518	20	7.31323e-22
AllGFP_CLC2050_trimmed_contig	538	-1.91304	9.00468	0.173951	0.537756	venom protein	2214	20	0.000461029
AllGFP_CLC2050_trimmed_contig	539	0.882174	4.52527	0.576929	0.876439	hypothetical protein	424	2	3.05134
AllGFP_CLC2050_trimmed_contig	540	-7.00688	3.34259	0.00932199	0.208666	serine arginine repetitive matrix protein 2	1519	20	0.00830691
AllGFP_CLC2050_trimmed_contig	541	-9.75218	6.28743	9.54763e-05	0.0103181	serine proteinase inhibitor	299	20	6.45036e-12
AllGFP_CLC2050_trimmed_contig	542	-3.03554	7.79586	0.0399459	0.316726	nadh dehydrogenase subunit 4	781	20	1.58516e-106
AllGFP_CLC2050_trimmed_contig	543	1.66544	7.75079	0.239389	0.613227	lix1-like protein	1615	20	3.33066e-117
AllGFP_CLC2050_trimmed_contig	545	0.275123	4.83551	0.86454	1	chromodomain-helicase-dna-binding protein mi-2 homolog	915	20	5.5775e-49
AllGFP_CLC2050_trimmed_contig	546	0.509993	7.5838	0.715967	0.985835	gtp-binding nuclear protein ran	948	20	2.0537e-87
AllGFP_CLC2050_trimmed_contig	547	0.276329	3.1519	0.916816	1	hepatoma-derived growth factor	612	20	1.23895e-15
AllGFP_CLC2050_trimmed_contig	548	-3.24802	1.13874	0.186198	0.537756	---NA---	251	0
AllGFP_CLC2050_trimmed_contig	550	1.79213	-1.48832	1	1	ribosomal protein l20	228	2	3.28054
AllGFP_CLC2050_trimmed_contig	551	-1.94728	5.44698	0.18567	0.537756	extramacrochaetae protein	800	20	7.90385e-07
AllGFP_CLC2050_trimmed_contig	552	3.36907	4.61887	0.0551323	0.359528	ras-related protein rab-35-like	772	20	2.09564e-88
AllGFP_CLC2050_trimmed_contig	554	0.194805	1.12937	1	1	trap-type uncharacterized transport system fused permease component	677	1	8.12997
AllGFP_CLC2050_trimmed_contig	555	-6.23727	2.41931	0.0339916	0.295854	c-type lectin domain family member c	869	20	7.75862e-20
AllGFP_CLC2050_trimmed_contig	556	-4.27355	7.38785	0.00649819	0.169849	---NA---	628	0
AllGFP_CLC2050_trimmed_contig	558	-1.29058	6.10274	0.36505	0.71401	rolling pebbles	2804	20	0
AllGFP_CLC2050_trimmed_contig	559	-3.45087	2.35318	0.11018	0.455174	activator of hsp90 atpase 1 family protein	1618	10	0.296834
AllGFP_CLC2050_trimmed_contig	560	-5.78508	7.87242	0.000568689	0.036046	liver stage	1844	20	2.84289e-13
AllGFP_CLC2050_trimmed_contig	561	-0.521646	4.81448	0.727424	0.996648	serine threonine protein kinase	1337	20	1.32213e-145
AllGFP_CLC2050_trimmed_contig	562	3.73512	0.687058	0.375	0.71401	abc solute-binding protein	465	4	1.38716
AllGFP_CLC2050_trimmed_contig	563	-4.1528	10.3464	0.00678181	0.173103	cytochrome c oxidase subunit i	454	20	1.04047e-62
AllGFP_CLC2050_trimmed_contig	564	-2.95649	5.14129	0.051126	0.353807	isoform b	3356	20	3.79394e-41
AllGFP_CLC2050_trimmed_contig	565	6.07699	2.86932	0.0339916	0.295854	---NA---	856	0
AllGFP_CLC2050_trimmed_contig	566	-3.16863	2.66424	0.0831901	0.415323	sorbin and sh3 domain-containing protein 1	530	20	4.25276e-34
AllGFP_CLC2050_trimmed_contig	567	4.24255	4.50884	0.0285768	0.281774	x-pro dipeptidyl-peptidase	1425	20	3.91375e-15
AllGFP_CLC2050_trimmed_contig	568	-6.88237	3.19769	0.0112804	0.213323	isoform g	212	20	2.14797e-33
AllGFP_CLC2050_trimmed_contig	569	-0.31139	6.28986	0.838561	1	glucose-6-phosphate 1-epimerase-like	2141	20	2.54563e-34
AllGFP_CLC2050_trimmed_contig	570	-0.655519	4.11692	0.662672	0.937035	---NA---	519	0
AllGFP_CLC2050_trimmed_contig	571	0.503126	4.0894	0.781031	1	potential transcriptional regulator	783	20	1.55874e-05
AllGFP_CLC2050_trimmed_contig	573	0.162843	8.45822	0.9064	1	camp-response element binding	2718	20	3.21587e-38
AllGFP_CLC2050_trimmed_contig	574	-4.21236	5.15892	0.00866877	0.203021	---NA---	230	0
AllGFP_CLC2050_trimmed_contig	575	-1.00079	7.49177	0.469373	0.831134	---NA---	300	0
AllGFP_CLC2050_trimmed_contig	579	-5.44418	1.39396	0.10791	0.452144	isoform b	1003	20	3.043e-72
AllGFP_CLC2050_trimmed_contig	581	-5.36787	9.59954	0.000971356	0.0517552	smc domain protein	3009	20	8.21603e-07
AllGFP_CLC2050_trimmed_contig	582	-4.47695	0.0863272	0.375	0.71401	protein	1262	20	7.15354e-13
AllGFP_CLC2050_trimmed_contig	584	-2.07439	7.70685	0.143022	0.515664	family transcriptional regulator	206	4	2.85954
AllGFP_CLC2050_trimmed_contig	585	-3.54032	-1.1489	0.583333	0.876439	---NA---	523	0
AllGFP_CLC2050_trimmed_contig	592	-5.92038	7.64984	0.000469904	0.0317593	actin-binding lim protein 1-like	1689	20	0
AllGFP_CLC2050_trimmed_contig	593	-3.52579	4.65679	0.030262	0.289594	actin-binding lim protein 1-like	325	20	1.99895e-34
AllGFP_CLC2050_trimmed_contig	594	-6.01806	2.1433	0.0472323	0.332262	protein isoform	4715	20	4.50297e-104
AllGFP_CLC2050_trimmed_contig	595	0.604791	6.45189	0.669767	0.946367	glutamate dehydrogenase	740	20	1.09495e-161
AllGFP_CLC2050_trimmed_contig	596	0.99423	6.27624	0.480933	0.849958	phosphoenolpyruvate cytosolic	1065	20	0
AllGFP_CLC2050_trimmed_contig	597	-4.20499	4.47478	0.0138029	0.226994	collagen alpha-2 chain-like	257	5	2.45768
AllGFP_CLC2050_trimmed_contig	598	-5.30555	7.61868	0.00138668	0.0642121	doublesex male isoform	2064	20	5.24152e-13
AllGFP_CLC2050_trimmed_contig	599	-5.44418	1.39396	0.10791	0.452144	gp32	204	11	0.839251
AllGFP_CLC2050_trimmed_contig	600	-2.56086	6.45143	0.0830157	0.415323	n-acetylated-alpha-linked acidic dipeptidase 2	2544	20	4.30231e-166
AllGFP_CLC2050_trimmed_contig	601	-1.70472	8.93443	0.222855	0.606569	Protein of unknown function (DUF2500)	2856	1	9.86785
AllGFP_CLC2050_trimmed_contig	602	1.96309	6.00473	0.187047	0.539838	ring finger protein 31	898	20	2.98135e-14
AllGFP_CLC2050_trimmed_contig	603	-3.97909	3.92242	0.0315739	0.295854	---NA---	210	0
AllGFP_CLC2050_trimmed_contig	604	-2.4882	7.11083	0.0866554	0.420562	map kinase-interacting serine threonine-protein kinase 1	1143	20	0
AllGFP_CLC2050_trimmed_contig	605	-4.47695	0.0863272	0.375	0.71401	conserved domain protein	275	20	4.40358e-33
AllGFP_CLC2050_trimmed_contig	606	-4.47695	0.0863272	0.375	0.71401	---NA---	417	0
AllGFP_CLC2050_trimmed_contig	607	-3.41033	9.53445	0.0218932	0.26285	ryanodine receptor	3045	20	0
AllGFP_CLC2050_trimmed_contig	609	1.96235	2.53042	0.442687	0.792494	chromosome 3 open reading frame 54	228	16	1.15916
AllGFP_CLC2050_trimmed_contig	610	-1.74819	-0.241584	0.583333	0.876439	glutamine synthetase	237	20	6.97893e-47
AllGFP_CLC2050_trimmed_contig	612	0.859599	4.51009	0.600052	0.890923	tata box-binding protein-associated rna polymerase subunit c	534	1	4.75259
AllGFP_CLC2050_trimmed_contig	613	-0.850891	2.07277	0.703918	0.971345	cdk5 regulatory subunit-associated protein 3	213	4	0.0229329
AllGFP_CLC2050_trimmed_contig	614	2.93648	5.73458	0.0582388	0.368331	---NA---	1043	0
AllGFP_CLC2050_trimmed_contig	615	2.18019	2.71048	0.385134	0.720706	enoyl coenzyme a short mitochondrial	230	20	6.66064e-27
AllGFP_CLC2050_trimmed_contig	617	-0.395698	4.23784	0.801395	1	PREDICTED: hypothetical protein LOC100741686	507	1	5.55454
AllGFP_CLC2050_trimmed_contig	618	-3.93825	3.46339	0.0286089	0.281774	cg8503 cg8503-pa	950	20	1.70294e-49
AllGFP_CLC2050_trimmed_contig	619	-1.90976	0.881935	0.544271	0.876439	fumarate hydratase 1	221	20	3.32228e-34
AllGFP_CLC2050_trimmed_contig	620	-3.0269	3.5717	0.0921208	0.442085	methionine synthase	1126	20	1.5021e-120
AllGFP_CLC2050_trimmed_contig	621	-3.54032	-1.1489	0.583333	0.876439	small g protein signaling modulator 3 homolog	402	20	2.1119e-31
AllGFP_CLC2050_trimmed_contig	622	-3.54032	-1.1489	0.583333	0.876439	heat shock protein 21	412	3	4.48682e-06
AllGFP_CLC2050_trimmed_contig	623	-4.65402	8.6497	0.00327232	0.11213	---NA---	269	0
AllGFP_CLC2050_trimmed_contig	624	0.139948	7.09882	0.924103	1	ribosome biogenesis protein nsa2 homolog	1149	20	1.01457e-59
AllGFP_CLC2050_trimmed_contig	625	1.7964	2.3944	0.512573	0.86539	fh1 fh2 domain-containing protein 3	1006	20	1.79184e-80
AllGFP_CLC2050_trimmed_contig	626	1.88176	2.46424	0.512573	0.86539	fh1 fh2 domain-containing protein 3	962	20	8.70466e-116
AllGFP_CLC2050_trimmed_contig	627	-7.7282	8.98006	2.26744e-05	0.00398224	protein isoform b	528	7	0.186043
AllGFP_CLC2050_trimmed_contig	628	-5.15084	9.81965	0.00140622	0.0646786	hypothetical protein DFA_05058	662	1	0.0765972
AllGFP_CLC2050_trimmed_contig	629	0.271034	7.37319	0.846085	1	atp synthase subunit mitochondrial	1243	20	5.30408e-149
AllGFP_CLC2050_trimmed_contig	630	6.17861	2.96234	0.0292706	0.281774	---NA---	553	0
AllGFP_CLC2050_trimmed_contig	631	1.79213	-1.48832	1	1	---NA---	279	0
AllGFP_CLC2050_trimmed_contig	632	-2.40745	8.9307	0.0924142	0.443341	cytochrome b	1390	20	3.39057e-94
AllGFP_CLC2050_trimmed_contig	633	0.434544	5.4729	0.788308	1	cytochrome b	1792	20	8.45381e-11
AllGFP_CLC2050_trimmed_contig	634	-1.77948	2.46451	0.385134	0.720706	membrane protein	270	5	0.988889
AllGFP_CLC2050_trimmed_contig	635	-0.567483	4.01676	0.731388	1	zinc finger protein on ecdysone puffs	823	20	1.12931e-26
AllGFP_CLC2050_trimmed_contig	636	-0.459565	7.32185	0.743011	1	sterol regulatory element-binding protein 1	1371	20	5.88569e-110
AllGFP_CLC2050_trimmed_contig	637	-1.29688	6.57019	0.357354	0.71401	mediator complex subunit rgr-1	1237	20	8.87413e-40
AllGFP_CLC2050_trimmed_contig	638	-1.03495	5.43995	0.472437	0.836348	protein shroom	1163	20	1.33801e-71
AllGFP_CLC2050_trimmed_contig	639	-4.47695	0.0863272	0.375	0.71401	receptor-transporting protein 3	275	8	0.583763
AllGFP_CLC2050_trimmed_contig	640	-2.0612	6.86153	0.147775	0.530739	eukaryotic translation initiation factor 3 subunit b	721	20	2.19659e-87
AllGFP_CLC2050_trimmed_contig	641	-0.953508	6.80293	0.496324	0.86539	cd9 antigen-like	1863	20	1.25058e-46
AllGFP_CLC2050_trimmed_contig	642	-3.54032	-1.1489	0.583333	0.876439	low quality protein: twitchin	654	20	5.47797e-127
AllGFP_CLC2050_trimmed_contig	643	1.79213	-1.48832	1	1	nadh dehydrogenase subunit 5	436	20	1.08412e-06
AllGFP_CLC2050_trimmed_contig	645	-3.24861	9.86331	0.0276304	0.281774	60s ribosomal protein l4-a	1209	20	1.67927e-172
AllGFP_CLC2050_trimmed_contig	647	-6.42752	2.654	0.0254192	0.270874	sarcalumenin	2216	20	5.45723e-151
AllGFP_CLC2050_trimmed_contig	648	-3.24802	1.13874	0.186198	0.537756	---NA---	206	0
AllGFP_CLC2050_trimmed_contig	649	0.194805	1.12937	1	1	signal peptide peptidase	267	20	3.81138e-36
AllGFP_CLC2050_trimmed_contig	650	-1.06016	1.96346	0.703918	0.971345	signal peptide peptidase-like 3-like isoform 1	228	20	7.98739e-27
AllGFP_CLC2050_trimmed_contig	653	-2.61092	7.83525	0.0702255	0.386061	rna-binding protein squid-like isoform 1	497	20	3.17552e-39
AllGFP_CLC2050_trimmed_contig	654	1.79213	-1.48832	1	1	loc733250 protein	221	20	0.0224362
AllGFP_CLC2050_trimmed_contig	655	-0.0225194	5.29185	1	1	isoform c	772	20	1.97886e-47
AllGFP_CLC2050_trimmed_contig	656	-2.25461	7.51272	0.116939	0.479655	---NA---	647	0
AllGFP_CLC2050_trimmed_contig	657	1.63715	4.41388	0.308336	0.693926	nipped-b-like protein	1259	20	1.22661e-71
AllGFP_CLC2050_trimmed_contig	658	2.56719	-0.535307	1	1	sterol regulatory element-binding protein cleavage-activating	434	20	9.47198e-22
AllGFP_CLC2050_trimmed_contig	659	-3.54032	-1.1489	0.583333	0.876439	chloroquine resistance transporter	235	11	0.551912
AllGFP_CLC2050_trimmed_contig	660	-2.33125	5.96818	0.114323	0.470303	rrm domain-containing protein	250	13	0.881939
AllGFP_CLC2050_trimmed_contig	661	0.927517	3.18748	0.688007	0.9642	ham group protein	930	20	2.28091e-05
AllGFP_CLC2050_trimmed_contig	662	0.39363	6.62225	0.79092	1	s-phase kinase-associated protein 1	1121	20	6.87854e-62
AllGFP_CLC2050_trimmed_contig	663	-2.24995	5.06179	0.132403	0.506705	---NA---	261	0
AllGFP_CLC2050_trimmed_contig	664	-6.66634	8.89685	0.000125717	0.0125535	---NA---	218	0
AllGFP_CLC2050_trimmed_contig	665	-2.68481	0.554912	0.257812	0.613227	---NA---	415	0
AllGFP_CLC2050_trimmed_contig	666	-0.0389568	3.28097	1	1	e3 ubiquitin-protein ligase ubr4-like	805	20	3.46631e-58
AllGFP_CLC2050_trimmed_contig	667	3.87724	4.17761	0.0465456	0.332262	hypothetical protein	494	2	3.56044
AllGFP_CLC2050_trimmed_contig	669	1.71612	8.23672	0.222421	0.606569	---NA---	1991	0
AllGFP_CLC2050_trimmed_contig	671	3.86988	6.01131	0.0172603	0.247746	sugar transferase	975	2	3.99027
AllGFP_CLC2050_trimmed_contig	672	-1.5447	6.32029	0.277748	0.642825	tpr domain containing protein	570	20	9.15233e-06
AllGFP_CLC2050_trimmed_contig	674	1.35177	6.15141	0.345016	0.71401	translation initiation factor	861	20	2.08128e-62
AllGFP_CLC2050_trimmed_contig	675	0.360898	5.50323	0.826753	1	protein extra bases-like	496	20	2.03729e-84
AllGFP_CLC2050_trimmed_contig	676	-3.54032	-1.1489	0.583333	0.876439	---NA---	325	0
AllGFP_CLC2050_trimmed_contig	678	-3.31389	5.38821	0.034666	0.299368	isoform a	1057	20	1.21752e-59
AllGFP_CLC2050_trimmed_contig	679	0.58583	4.6483	0.723241	0.994548	reverse transcriptase	1039	20	1.65079e-08
AllGFP_CLC2050_trimmed_contig	680	-0.973132	0.272888	1	1	e3 ubiquitin-protein ligase huwe1-like	279	8	0.0621922
AllGFP_CLC2050_trimmed_contig	681	2.56719	-0.535307	1	1	pts system cellobiose-specific transporter subunit iic	311	20	0.346074
AllGFP_CLC2050_trimmed_contig	682	-0.729952	6.43556	0.608527	0.902263	exonuclease helicase family protein	320	20	0.44246
AllGFP_CLC2050_trimmed_contig	683	-3.95671	11.2242	0.00922257	0.208666	---NA---	2480	0
AllGFP_CLC2050_trimmed_contig	687	-7.22767	3.59583	0.00661795	0.169849	hypothetical protein SCHCODRAFT_46400	1074	1	2.70841
AllGFP_CLC2050_trimmed_contig	688	-1.34989	7.35842	0.331475	0.71401	ww domain-binding protein 2	1800	20	4.4437e-29
AllGFP_CLC2050_trimmed_contig	689	0.685681	7.2276	0.624834	0.91783	t-complex protein 1 subunit epsilon	1149	20	0
AllGFP_CLC2050_trimmed_contig	690	1.76065	5.16266	0.242184	0.613227	t-complex protein 1 subunit epsilon	394	20	3.96351e-62
AllGFP_CLC2050_trimmed_contig	691	-0.227862	2.42693	1	1	tbc1 domain member 4	481	20	4.14521e-28
AllGFP_CLC2050_trimmed_contig	692	-1.40831	1.13355	0.544271	0.876439	prostamide prostaglandin f synthase-like	338	20	2.7341e-08
AllGFP_CLC2050_trimmed_contig	693	-0.747122	5.54768	0.609623	0.90376	nadh dehydrogenase subunit 2	1891	3	4.20849
AllGFP_CLC2050_trimmed_contig	694	-1.82962	4.59967	0.21835	0.596284	---NA---	1552	0
AllGFP_CLC2050_trimmed_contig	695	-4.05286	3.58364	0.0241812	0.270874	tripartite motif protein	3157	20	1.72009e-162
AllGFP_CLC2050_trimmed_contig	696	0.439668	1.3171	1	1	---NA---	1128	0
AllGFP_CLC2050_trimmed_contig	697	-2.68481	0.554912	0.257812	0.613227	---NA---	440	0
AllGFP_CLC2050_trimmed_contig	698	0.734869	6.35873	0.612013	0.906984	and ph domain-containing protein 6	3068	20	1.47912e-153
AllGFP_CLC2050_trimmed_contig	699	-4.19833	9.46822	0.00652677	0.169849	cytochrome oxidase subunit i	306	20	2.51811e-54
AllGFP_CLC2050_trimmed_contig	700	-0.718769	6.30163	0.610404	0.904791	glutamine synthetase	1238	20	8.28123e-57
AllGFP_CLC2050_trimmed_contig	703	-1.14407	8.50019	0.406627	0.753441	---NA---	1090	0
AllGFP_CLC2050_trimmed_contig	704	-5.36617	5.34426	0.0034898	0.116066	transcriptional corepressor leunig	550	3	2.11429
AllGFP_CLC2050_trimmed_contig	705	-1.60012	1.70521	0.524475	0.86539	glycine receptor subunit alpha-2 isoform 2	1107	20	8.2357e-69
AllGFP_CLC2050_trimmed_contig	706	0.439668	1.3171	1	1	mitochondrial 39s ribosomal protein l3	204	20	3.63117e-12
AllGFP_CLC2050_trimmed_contig	707	-3.24802	1.13874	0.186198	0.537756	chk1 checkpoint-like protein	298	11	4.42531e-13
AllGFP_CLC2050_trimmed_contig	708	-5.44418	1.39396	0.10791	0.452144	---NA---	955	0
AllGFP_CLC2050_trimmed_contig	709	-0.869014	4.6682	0.564692	0.876439	sodium hydrogen exchanger 8	457	20	2.15774e-52
AllGFP_CLC2050_trimmed_contig	710	1.30696	6.5474	0.363424	0.71401	casein kinase ii subunit beta	407	20	3.33195e-14
AllGFP_CLC2050_trimmed_contig	711	0.732249	6.89198	0.601722	0.893244	casein kinase ii subunit beta	576	20	1.82458e-120
AllGFP_CLC2050_trimmed_contig	714	0.694676	5.70568	0.642924	0.920475	---NA---	1412	0
AllGFP_CLC2050_trimmed_contig	715	-2.02435	2.38081	0.264796	0.616138	---NA---	663	0
AllGFP_CLC2050_trimmed_contig	717	4.37199	1.29901	0.257812	0.613227	amino acid polyamine transporter	348	12	0.366761
AllGFP_CLC2050_trimmed_contig	718	-3.0214	4.8303	0.0489034	0.341503	probable adenylate kinase isoenzyme	1086	20	2.20008e-79
AllGFP_CLC2050_trimmed_contig	719	-11.7149	8.27672	3.24809e-06	0.00112848	---NA---	818	0
AllGFP_CLC2050_trimmed_contig	721	-1.74819	-0.241584	0.583333	0.876439	rna-directed dna polymerase	453	16	0.074016
AllGFP_CLC2050_trimmed_contig	722	-2.90051	7.45438	0.0475079	0.333861	cytochrome c oxidase subunit iii	236	20	2.54094e-44
AllGFP_CLC2050_trimmed_contig	723	-7.22582	6.84979	0.000129587	0.0128182	loc407656 protein	793	20	2.64751e-05
AllGFP_CLC2050_trimmed_contig	725	1.79213	-1.48832	1	1	carbamoyl phosphate synthase large subunit	333	4	0.586613
AllGFP_CLC2050_trimmed_contig	726	1.79213	-1.48832	1	1	sugar abc transporter substrate-binding protein	413	2	4.32431
AllGFP_CLC2050_trimmed_contig	727	-1.24459	5.71591	0.383004	0.720706	protein qil1-like	701	20	0.000454775
AllGFP_CLC2050_trimmed_contig	730	9.56926	6.17431	0.000431618	0.0300909	abc-type transport involved in lipoprotein permease component	311	1	9.73087
AllGFP_CLC2050_trimmed_contig	731	-3.95421	8.21828	0.0100775	0.212288	---NA---	495	0
AllGFP_CLC2050_trimmed_contig	732	-4.9341	6.77212	0.00278618	0.100886	conjugal transfer protein	295	18	1.16707
AllGFP_CLC2050_trimmed_contig	733	0.4046	5.84904	0.781868	1	transmembrane 9 superfamily member 2-like	1476	20	1.20909e-35
AllGFP_CLC2050_trimmed_contig	734	-0.645862	4.67132	0.675473	0.953853	maturase k	276	20	0.753347
AllGFP_CLC2050_trimmed_contig	735	-1.66228	8.56364	0.233867	0.613227	isocitrate dehydrogenase	2670	20	0
AllGFP_CLC2050_trimmed_contig	736	0.194805	1.12937	1	1	---NA---	445	0
AllGFP_CLC2050_trimmed_contig	737	-6.74609	3.03724	0.0138672	0.226994	---NA---	1103	0
AllGFP_CLC2050_trimmed_contig	738	4.35223	8.00757	0.00607652	0.163751	histidyl-tRNA synthetase, putative	1326	1	4.49798
AllGFP_CLC2050_trimmed_contig	739	-4.47695	0.0863272	0.375	0.71401	peptide-methionine -s-oxide reductase	513	1	9.94956
AllGFP_CLC2050_trimmed_contig	740	-4.47695	0.0863272	0.375	0.71401	reverse	209	20	0.000181958
AllGFP_CLC2050_trimmed_contig	742	-0.796716	6.4361	0.575244	0.876439	adenine nucleotide translocase	494	20	3.38923e-68
AllGFP_CLC2050_trimmed_contig	743	0.663283	6.0616	0.639321	0.918988	eukaryotic translation initiation factor 2 subunit 1-like	887	20	7.07853e-121
AllGFP_CLC2050_trimmed_contig	744	-3.23952	7.59066	0.0302066	0.28926	cd59 glyco	544	20	0.184747
AllGFP_CLC2050_trimmed_contig	745	-2.68481	0.554912	0.257812	0.613227	prostate stem cell antigen-like	256	4	4.62659
AllGFP_CLC2050_trimmed_contig	747	-5.04015	0.849503	0.186198	0.537756	ankyrin repeat domain-containing protein 17	550	20	3.54641e-65
AllGFP_CLC2050_trimmed_contig	748	-1.0722	2.40519	0.652345	0.924641	ga-binding protein alpha chain	639	20	8.89566e-46
AllGFP_CLC2050_trimmed_contig	749	-0.10029	0.906318	1	1	protein serine threonine phosphatase	206	1	8.6712
AllGFP_CLC2050_trimmed_contig	751	0.334818	4.63106	0.844783	1	es1 protein mitochondrial-like isoform 1	618	20	2.2146e-66
AllGFP_CLC2050_trimmed_contig	752	1.41724	7.32621	0.313748	0.703485	neurofilament triplet m	1219	20	2.23649e-16
AllGFP_CLC2050_trimmed_contig	753	0.0774774	7.89166	0.959389	1	phosphoglucose isomerase	1543	20	0
AllGFP_CLC2050_trimmed_contig	754	1.13959	1.86528	0.641113	0.918988	downstream target of agl15 2	206	20	0.727795
AllGFP_CLC2050_trimmed_contig	755	0.202964	2.11842	1	1	gliding motility-associated protein	255	2	9.2005
AllGFP_CLC2050_trimmed_contig	756	-5.44418	1.39396	0.10791	0.452144	dna translocase ftsk	229	20	0.868967
AllGFP_CLC2050_trimmed_contig	758	-2.407	6.78315	0.0979849	0.452144	heterogeneous nuclear ribonucleoprotein k	1857	20	7.60746e-34
AllGFP_CLC2050_trimmed_contig	759	1.10148	6.04418	0.443211	0.79333	h aca ribonucleoprotein complex subunit 4	950	20	9.59462e-142
AllGFP_CLC2050_trimmed_contig	760	-3.08315	5.33695	0.0472881	0.332488	glutamate-gated chloride channel	2513	20	8.99315e-46
AllGFP_CLC2050_trimmed_contig	761	-2.68481	0.554912	0.257812	0.613227	---NA---	457	0
AllGFP_CLC2050_trimmed_contig	762	-0.421181	6.5368	0.771201	1	upf0364 protein c6orf211 homolog	1893	20	2.38062e-68
AllGFP_CLC2050_trimmed_contig	763	-3.54032	-1.1489	0.583333	0.876439	---NA---	205	0
AllGFP_CLC2050_trimmed_contig	764	-0.36024	2.3482	1	1	autophagy-related protein 16-1-like	575	20	1.19213e-82
AllGFP_CLC2050_trimmed_contig	765	4.18926	1.12593	0.257812	0.613227	cra2_homga ame: full=crustacyanin-a2 subunit	276	6	2.15246e-07
AllGFP_CLC2050_trimmed_contig	766	-1.90976	0.881935	0.544271	0.876439	disks large homolog 5-like	404	20	5.83079e-17
AllGFP_CLC2050_trimmed_contig	767	-0.742684	9.23761	0.586759	0.881294	receptor expression-enhancing protein 5	1666	20	6.34469e-82
AllGFP_CLC2050_trimmed_contig	768	-1.30503	1.84203	0.524475	0.86539	upf0696 protein c11orf68 homolog	306	20	4.21775e-20
AllGFP_CLC2050_trimmed_contig	769	-1.93377	8.0249	0.17133	0.537756	atp-dependent rna	972	20	1.07604e-68
AllGFP_CLC2050_trimmed_contig	770	1.51296	4.7873	0.326491	0.71401	enoyl- mitochondrial precursor	884	20	6.6494e-75
AllGFP_CLC2050_trimmed_contig	771	-3.63251	8.05598	0.0158402	0.241884	ribosomal protein s4	374	20	1.28088e-37
AllGFP_CLC2050_trimmed_contig	773	1.79213	-1.48832	1	1	atp-dependent rna helicase	353	5	2.2961
AllGFP_CLC2050_trimmed_contig	774	-0.973132	0.272888	1	1	envelope glycoprotein	250	20	1.58444
AllGFP_CLC2050_trimmed_contig	775	-1.60012	1.70521	0.524475	0.86539	---NA---	1201	0
AllGFP_CLC2050_trimmed_contig	777	-1.43973	8.65028	0.300084	0.677765	atp-binding cassette sub-family f member 1-like	1515	20	0
AllGFP_CLC2050_trimmed_contig	778	-2.29028	7.20304	0.112631	0.464523	suppressor of profilin 2	1158	20	2.53081e-166
AllGFP_CLC2050_trimmed_contig	779	-1.74819	-0.241584	0.583333	0.876439	---NA---	272	0
AllGFP_CLC2050_trimmed_contig	780	0.784076	7.0762	0.574596	0.876439	spry domain-containing socs box protein 1-like	1490	20	5.09199e-118
AllGFP_CLC2050_trimmed_contig	781	7.1437	3.85304	0.020656	0.261239	---NA---	309	0
AllGFP_CLC2050_trimmed_contig	782	-0.731664	8.60827	0.594573	0.888356	conserved plasmodium protein	1775	1	7.57988
AllGFP_CLC2050_trimmed_contig	783	1.79213	-1.48832	1	1	---NA---	293	0
AllGFP_CLC2050_trimmed_contig	784	-3.86648	10.7642	0.0106364	0.213323	protein with signal peptide	1483	1	3.32601
AllGFP_CLC2050_trimmed_contig	785	-3.91149	7.70643	0.0108207	0.213323	---NA---	298	0
AllGFP_CLC2050_trimmed_contig	786	1.51191	4.01133	0.380212	0.720706	coiled-coil domain containing 55	1064	19	0.327217
AllGFP_CLC2050_trimmed_contig	787	-1.60271	4.80304	0.293871	0.672652	far upstream element-binding protein 1-like	902	20	3.39333e-51
AllGFP_CLC2050_trimmed_contig	788	-3.54032	-1.1489	0.583333	0.876439	rna polymerase second largest subunit	270	2	3.38216
AllGFP_CLC2050_trimmed_contig	789	-1.95119	7.43303	0.170119	0.537756	viral a-type inclusion protein	1745	20	1.33471e-11
AllGFP_CLC2050_trimmed_contig	790	-0.106616	2.50063	1	1	sensor histidine kinase	301	1	2.87887
AllGFP_CLC2050_trimmed_contig	791	1.79213	-1.48832	1	1	hypothetical protein IscW_ISCW008750	248	1	6.31069
AllGFP_CLC2050_trimmed_contig	792	0.194805	1.12937	1	1	nonstructural protein	236	1	9.89072
AllGFP_CLC2050_trimmed_contig	793	5.84938	2.66123	0.0472323	0.332262	glutamyl-trna amidotransferase subunit	384	1	7.37906
AllGFP_CLC2050_trimmed_contig	794	0.0572016	2.01991	1	1	---NA---	248	0
AllGFP_CLC2050_trimmed_contig	796	-7.66571	4.08606	0.0033051	0.11213	transposon unclassified	857	5	0.049627
AllGFP_CLC2050_trimmed_contig	797	-0.231676	3.4375	1	1	hypothetical protein PGTG_13919	211	2	0.186819
AllGFP_CLC2050_trimmed_contig	798	-0.460689	5.66775	0.754532	1	trna guanosine-2 -o-methyltransferase trm11 homolog	1232	20	4.07474e-31
AllGFP_CLC2050_trimmed_contig	799	0.882174	4.52527	0.576929	0.876439	factor viii intron 22 protein	1294	20	1.37008e-75
AllGFP_CLC2050_trimmed_contig	800	-3.86033	2.7955	0.0646071	0.38057	acetyl- biotin carboxyl carrier protein	290	8	0.788912
AllGFP_CLC2050_trimmed_contig	801	-2.68481	0.554912	0.257812	0.613227	---NA---	230	0
AllGFP_CLC2050_trimmed_contig	802	0.335342	2.20931	1	1	golgin subfamily a member 4	516	20	6.31196e-17
AllGFP_CLC2050_trimmed_contig	804	-2.46667	8.4875	0.0862706	0.418791	hypothetical protein KGM_12267	2096	10	8.11055e-97
AllGFP_CLC2050_trimmed_contig	805	3.70056	4.01934	0.0598487	0.375631	ankyrin repeat domain-containing protein 50	429	20	0.0190037
AllGFP_CLC2050_trimmed_contig	809	-0.10029	0.906318	1	1	valyl-trna mitochondrial precursor	258	4	2.54375
AllGFP_CLC2050_trimmed_contig	810	-6.01806	2.1433	0.0472323	0.332262	---NA---	507	0
AllGFP_CLC2050_trimmed_contig	811	-0.149089	4.07102	0.955849	1	---NA---	656	0
AllGFP_CLC2050_trimmed_contig	812	0.97916	8.27034	0.480766	0.849843	sodium potassium-dependent atpase beta-2 subunit	1056	20	1.55229e-28
AllGFP_CLC2050_trimmed_contig	813	-2.04095	5.82001	0.157829	0.537756	---NA---	871	0
AllGFP_CLC2050_trimmed_contig	814	-0.471684	0.631368	1	1	---NA---	309	0
AllGFP_CLC2050_trimmed_contig	815	6.36261	3.13104	0.0222418	0.26285	cleavage and polyadenylation specificity factor subunit 3-i-like	234	2	0.493285
AllGFP_CLC2050_trimmed_contig	816	-0.786607	8.59935	0.567919	0.876439	tho complex subunit 4	1617	20	9.13147e-27
AllGFP_CLC2050_trimmed_contig	818	-1.55021	3.46789	0.352343	0.71401	serine threonine kinase 11-interacting protein	510	20	7.78361e-10
AllGFP_CLC2050_trimmed_contig	819	-3.65205	1.59086	0.10791	0.452144	isoform n	430	20	9.93789e-63
AllGFP_CLC2050_trimmed_contig	820	0.747552	5.32858	0.621906	0.913977	nipped-b-like protein	809	20	2.18699e-89
AllGFP_CLC2050_trimmed_contig	822	-0.516754	3.51583	0.808396	1	transglycosylase slt domain protein	571	11	1.77201
AllGFP_CLC2050_trimmed_contig	823	5.50267	2.34443	0.0690002	0.38057	---NA---	271	0
AllGFP_CLC2050_trimmed_contig	824	-0.714095	2.91817	0.726424	0.995441	cytochrome c oxidase subunit ii	239	1	7.74973
AllGFP_CLC2050_trimmed_contig	825	-0.77207	3.16366	0.688007	0.9642	senescence-associated protein	635	20	6.49987e-13
AllGFP_CLC2050_trimmed_contig	827	0.13631	4.05888	1	1	atp-binding cassette sub-family f member 2	384	20	3.52263e-66
AllGFP_CLC2050_trimmed_contig	828	-5.44418	1.39396	0.10791	0.452144	hypothetical protein MELLADRAFT_95625	311	5	1.08268
AllGFP_CLC2050_trimmed_contig	829	-3.67008	2.58921	0.0831901	0.415323	muscle m-line assembly protein unc-89	893	20	3.82147e-72
AllGFP_CLC2050_trimmed_contig	831	-2.7141	6.39044	0.0647797	0.38057	lef-8	418	4	1.2592
AllGFP_CLC2050_trimmed_contig	834	6.27354	3.04933	0.0254192	0.270874	thiol-specific antioxidant protein	557	3	3.40364
AllGFP_CLC2050_trimmed_contig	835	1.46822	5.62476	0.327963	0.71401	secretory carrier-associated membrane protein 1-like	1299	2	8.03415
AllGFP_CLC2050_trimmed_contig	836	-3.3421	4.47961	0.0393354	0.316044	multiple pdz domain protein	447	20	0.258889
AllGFP_CLC2050_trimmed_contig	838	5.66217	7.316	0.00115204	0.0570275	tpr domain-containing protein	544	3	4.54064
AllGFP_CLC2050_trimmed_contig	839	2.11117	2.65324	0.385134	0.720706	glycosyl transferase	342	4	7.14075
AllGFP_CLC2050_trimmed_contig	840	5.24599	2.10948	0.10791	0.452144	---NA---	698	0
AllGFP_CLC2050_trimmed_contig	841	-2.78631	11.4424	0.0539046	0.359528	protein disulfide isomerase	2009	20	0
AllGFP_CLC2050_trimmed_contig	843	-3.48913	10.8799	0.0191471	0.253449	s-adenosylmethionine synthase-like isoform 2	1404	20	1.18842e-90
AllGFP_CLC2050_trimmed_contig	844	-3.99259	8.23617	0.00922168	0.208666	ribosomal protein l5	576	20	5.40665e-34
AllGFP_CLC2050_trimmed_contig	845	-6.13235	5.21611	0.00191472	0.0793207	titin	1356	20	1.8956e-101
AllGFP_CLC2050_trimmed_contig	846	1.79213	-1.48832	1	1	e3 ubiquitin-protein ligase herc1	314	20	1.79992e-27
AllGFP_CLC2050_trimmed_contig	847	-2.80582	4.40326	0.0663873	0.38057	cg33205-pf-like protein	1085	20	2.60831e-15
AllGFP_CLC2050_trimmed_contig	848	-5.2097	9.64614	0.001271	0.0612276	hypothetical protein CGB_C1190C	617	1	0.771832
AllGFP_CLC2050_trimmed_contig	850	0.00533262	4.15457	1	1	sumo ligase	817	20	1.15619e-19
AllGFP_CLC2050_trimmed_contig	851	-3.93335	8.80225	0.00981791	0.212288	40s ribosomal protein s28	383	20	1.08595e-24
AllGFP_CLC2050_trimmed_contig	852	3.06864	0.0109836	1	1	acyl- synthetase family member 4	504	20	2.70879e-12
AllGFP_CLC2050_trimmed_contig	853	-2.02435	2.38081	0.264796	0.616138	hemolysin-type calcium-binding protein	316	20	0.175786
AllGFP_CLC2050_trimmed_contig	854	0.988648	6.15804	0.488663	0.860772	bacteriophage replication gene a protein	240	2	1.90223
AllGFP_CLC2050_trimmed_contig	855	-0.879196	8.45736	0.523351	0.86539	ornithine decarboxylase antizyme	1555	20	9.1679e-33
AllGFP_CLC2050_trimmed_contig	856	3.06864	0.0109836	1	1	---NA---	306	0
AllGFP_CLC2050_trimmed_contig	857	2.32844	3.72641	0.206509	0.578878	huntingtin interacting protein	301	20	0.00205952
AllGFP_CLC2050_trimmed_contig	858	-4.11675	6.71096	0.00930469	0.208666	group 1 glycosyl transferase	925	1	8.97427
AllGFP_CLC2050_trimmed_contig	859	-3.64455	8.0837	0.015919	0.242823	methyl-accepting chemotaxis sensory transducer	1897	20	0.054583
AllGFP_CLC2050_trimmed_contig	860	-7.20118	6.82489	0.000134948	0.0131932	---NA---	398	0
AllGFP_CLC2050_trimmed_contig	861	1.79213	-1.48832	1	1	erythrocyte membrane protein 1	386	1	0.484554
AllGFP_CLC2050_trimmed_contig	862	3.51241	7.80166	0.0206329	0.261239	---NA---	2004	0
AllGFP_CLC2050_trimmed_contig	863	-2.64989	6.47577	0.0737049	0.401931	peptidase d	1216	20	0
AllGFP_CLC2050_trimmed_contig	865	-0.496958	1.66123	1	1	dna-directed rna polymerase iii subunit rpc7-like	372	20	1.08935e-06
AllGFP_CLC2050_trimmed_contig	866	1.79213	-1.48832	1	1	organic cation transporter	363	20	1.82837e-13
AllGFP_CLC2050_trimmed_contig	867	0.340921	5.41802	0.835558	1	stress-induced-phosphoprotein 1	998	20	5.41291e-96
AllGFP_CLC2050_trimmed_contig	868	-2.47296	1.36363	0.330078	0.71401	rolling pebbles	622	20	2.08929e-17
AllGFP_CLC2050_trimmed_contig	869	3.06864	0.0109836	1	1	hypothetical protein TDE0805	257	1	1.03433
AllGFP_CLC2050_trimmed_contig	870	-4.75037	9.44414	0.0026669	0.0980016	ribosomal protein l7	387	20	1.08569e-66
AllGFP_CLC2050_trimmed_contig	871	-2.88712	6.38689	0.0531551	0.359528	collagen alpha-2 chain	1229	20	1.00715e-54
AllGFP_CLC2050_trimmed_contig	872	-3.52579	4.65679	0.030262	0.289594	serine threonine-protein kinase pim-3	371	20	5.54526e-50
AllGFP_CLC2050_trimmed_contig	873	-3.05396	4.2051	0.0618726	0.38057	isoform b	321	20	5.40441e-13
AllGFP_CLC2050_trimmed_contig	874	-0.973132	0.272888	1	1	yeats2 protein	748	20	0.00153392
AllGFP_CLC2050_trimmed_contig	875	-2.43927	6.26673	0.0949241	0.452144	tata-binding protein-associated factor 172	1193	3	1.13249
AllGFP_CLC2050_trimmed_contig	876	-1.02116	8.6286	0.457954	0.813429	bifunctional protein ncoat	4343	20	0
AllGFP_CLC2050_trimmed_contig	877	-3.54032	-1.1489	0.583333	0.876439	abc atp-binding protein	265	11	3.74556
AllGFP_CLC2050_trimmed_contig	879	0.599543	4.1507	0.744707	1	hypothetical protein BH0412	537	1	8.59883
AllGFP_CLC2050_trimmed_contig	880	-5.07536	9.56139	0.00154893	0.0688325	elongation factor 1 beta	1239	20	2.20049e-80
AllGFP_CLC2050_trimmed_contig	882	1.02137	7.04829	0.467546	0.828108	transmembrane protein 38a	2244	20	1.10949e-138
AllGFP_CLC2050_trimmed_contig	885	0.00530524	3.56971	1	1	glutaryl-coenzyme a dehydrogenase	268	20	2.42533e-44
AllGFP_CLC2050_trimmed_contig	886	0.88108	4.33635	0.592578	0.888356	glutaryl- mitochondrial	607	20	2.58431e-43
AllGFP_CLC2050_trimmed_contig	887	-2.93286	5.27477	0.0526688	0.359528	---NA---	573	0
AllGFP_CLC2050_trimmed_contig	888	-1.71588	6.12492	0.226313	0.613227	probable serine incorporator-like	550	20	3.23646e-37
AllGFP_CLC2050_trimmed_contig	889	-2.68481	0.554912	0.257812	0.613227	---NA---	348	0
AllGFP_CLC2050_trimmed_contig	890	1.79213	-1.48832	1	1	pas pac sensor hybrid histidine kinase	563	20	0.0477186
AllGFP_CLC2050_trimmed_contig	893	-5.26332	5.54775	0.00256983	0.0962003	solute carrier family 8 member 1	1404	20	5.84049e-18
AllGFP_CLC2050_trimmed_contig	894	-0.372236	6.2947	0.79872	1	transcription elongation factor spt6	1140	20	9.73121e-81
AllGFP_CLC2050_trimmed_contig	895	0.859774	2.5821	0.652345	0.924641	lacb2_drome ame: full=beta-lactamase-like protein 2 homolog	643	20	4.0519e-45
AllGFP_CLC2050_trimmed_contig	896	-1.24874	5.15749	0.38039	0.720706	sb:cb283 partial	824	20	3.26075e-98
AllGFP_CLC2050_trimmed_contig	899	1.79213	-1.48832	1	1	hypothetical protein PCYB_122430	552	1	9.42097
AllGFP_CLC2050_trimmed_contig	903	-1.75726	6.38148	0.218758	0.597321	potential hyphal form cell wall protein	1737	1	2.34687
AllGFP_CLC2050_trimmed_contig	907	-3.54032	-1.1489	0.583333	0.876439	uncoordinated protein	1526	20	1.34887e-55
AllGFP_CLC2050_trimmed_contig	909	-2.66147	5.57752	0.0806459	0.415323	---NA---	377	0
AllGFP_CLC2050_trimmed_contig	910	-3.79858	4.75047	0.0168051	0.247746	tbc1 domain family member cg11727-like	636	20	8.66963e-37
AllGFP_CLC2050_trimmed_contig	911	-4.2295	7.98313	0.00677703	0.173086	ribosomal protein l30	470	20	2.07083e-61
AllGFP_CLC2050_trimmed_contig	913	-0.422749	3.06769	0.916816	1	klingon cg6669-pa	1016	20	6.19592e-16
AllGFP_CLC2050_trimmed_contig	915	0.831666	1.6221	0.794922	1	tpr repeat-containing protein	399	4	0.232228
AllGFP_CLC2050_trimmed_contig	916	0.972629	5.37884	0.527234	0.869635	tpr repeat-containing protein	346	1	0.925264
AllGFP_CLC2050_trimmed_contig	917	0.665134	5.7569	0.654746	0.927513	---NA---	1042	0
AllGFP_CLC2050_trimmed_contig	918	6.27354	3.04933	0.0254192	0.270874	hypothetical protein	302	4	3.0837
AllGFP_CLC2050_trimmed_contig	919	-2.877	1.75465	0.216858	0.594179	---NA---	327	0
AllGFP_CLC2050_trimmed_contig	920	1.30944	2.9172	0.554718	0.876439	atp synthase f0 subunit 6	565	13	0.47537
AllGFP_CLC2050_trimmed_contig	921	0.0202565	6.2016	1	1	lonm_ashgo ame: full=lon protease mitochondrial flags: precursor	541	2	0.855658
AllGFP_CLC2050_trimmed_contig	922	1.88176	2.46424	0.512573	0.86539	alkylated dna repair protein alkb homolog 8-like	530	20	2.6493e-07
AllGFP_CLC2050_trimmed_contig	923	2.03868	2.59331	0.442687	0.792494	sialidase a	503	3	2.38697
AllGFP_CLC2050_trimmed_contig	924	-4.63118	7.14963	0.00374215	0.120283	40s ribosomal protein s15	216	20	9.84081e-10
AllGFP_CLC2050_trimmed_contig	925	-3.45087	2.35318	0.11018	0.455174	transcriptional enhancer factor tef-	486	20	3.7184e-42
AllGFP_CLC2050_trimmed_contig	926	-2.20658	4.90703	0.139937	0.5074	nucleotide kinase 17-kda	483	13	0.516523
AllGFP_CLC2050_trimmed_contig	927	4.58561	4.8245	0.0168051	0.247746	---NA---	1117	0
AllGFP_CLC2050_trimmed_contig	928	5.96767	2.76934	0.0398523	0.316044	periodic tryptophan protein 2 homolog	264	20	4.23937e-08
AllGFP_CLC2050_trimmed_contig	929	-2.65446	5.88807	0.0748434	0.40798	aaa atpase	727	10	0.0330293
AllGFP_CLC2050_trimmed_contig	930	-0.973132	0.272888	1	1	---NA---	243	0
AllGFP_CLC2050_trimmed_contig	932	1.01378	3.95644	0.571208	0.876439	---NA---	729	0
AllGFP_CLC2050_trimmed_contig	933	-1.42498	3.12409	0.408201	0.753441	---NA---	577	0
AllGFP_CLC2050_trimmed_contig	934	-3.63998	7.59618	0.016495	0.247746	cytochrome c oxidase subunit viia	837	20	1.38789e-09
AllGFP_CLC2050_trimmed_contig	935	-0.585776	3.48209	0.736008	1	phosphonate metabolism protein	366	12	0.0552511
AllGFP_CLC2050_trimmed_contig	936	-1.70906	2.12944	0.364716	0.71401	hypothetical protein FOXB_07652	469	2	4.34879
AllGFP_CLC2050_trimmed_contig	937	0.667946	5.88888	0.6458	0.924057	---NA---	1709	0
AllGFP_CLC2050_trimmed_contig	938	1.31073	8.35505	0.346352	0.71401	voltage-dependent anion-selective channel	873	20	1.39454e-95
AllGFP_CLC2050_trimmed_contig	939	-3.11614	9.22548	0.0339723	0.295854	isoform c	2858	20	4.32609e-39
AllGFP_CLC2050_trimmed_contig	940	-0.973132	0.272888	1	1	methyl-accepting chemotaxis partial	301	20	0.579336
AllGFP_CLC2050_trimmed_contig	943	5.24599	2.10948	0.10791	0.452144	nucleoporin p58 p45-like isoform 1	223	20	0.0329789
AllGFP_CLC2050_trimmed_contig	944	0.945135	2.64464	0.780606	1	cyclic nucleotide-binding domain containing protein	338	2	2.9851
AllGFP_CLC2050_trimmed_contig	945	3.06864	0.0109836	1	1	jerky protein homolog-like	324	20	4.49448e-08
AllGFP_CLC2050_trimmed_contig	946	5.50267	2.34443	0.0690002	0.38057	---NA---	231	0
AllGFP_CLC2050_trimmed_contig	947	1.63715	6.28983	0.25813	0.613671	translation initiation factor eif-2b subunit delta isoform 2	1609	20	2.78178e-73
AllGFP_CLC2050_trimmed_contig	948	1.24467	6.55505	0.385767	0.721857	thioredoxin-like protein 1-like	1551	20	1.23623e-113
AllGFP_CLC2050_trimmed_contig	949	-1.97151	1.54824	0.330078	0.71401	muscular dystrophy	481	20	5.90923e-11
AllGFP_CLC2050_trimmed_contig	952	2.21053	7.19004	0.127733	0.506705	cullin	2775	20	0
AllGFP_CLC2050_trimmed_contig	954	-0.323919	4.98903	0.853914	1	cytochrome c oxidase subunit ii	492	2	1.81079
AllGFP_CLC2050_trimmed_contig	955	-1.74819	-0.241584	0.583333	0.876439	ribonuclease h1	265	20	2.1546e-27
AllGFP_CLC2050_trimmed_contig	957	-2.21056	4.84739	0.149939	0.536558	ribonuclease h1	402	20	1.76722e-17
AllGFP_CLC2050_trimmed_contig	958	-3.14725	3.41407	0.0672907	0.38057	cyclase family protein	501	20	3.11106e-34
AllGFP_CLC2050_trimmed_contig	959	2.56719	-0.535307	1	1	---NA---	380	0
AllGFP_CLC2050_trimmed_contig	960	-0.256796	3.15766	1	1	loc494726 protein	585	20	5.52723e-06
AllGFP_CLC2050_trimmed_contig	962	3.23495	5.43657	0.0448829	0.332262	peroxisomal leader peptide-processing protease-like	1916	20	1.97857e-10
AllGFP_CLC2050_trimmed_contig	963	-6.2678	4.53244	0.00166604	0.0719823	family transcriptional regulator	262	7	1.58198
AllGFP_CLC2050_trimmed_contig	964	-4.79363	7.04629	0.002931	0.104072	peptidase m23b	293	20	0.0387061
AllGFP_CLC2050_trimmed_contig	966	-4.63539	2.72731	0.0254192	0.270874	novex-3 (titin isoform)	1333	20	0
AllGFP_CLC2050_trimmed_contig	967	-4.6341	4.91	0.00715267	0.18027	titin	3596	20	0
AllGFP_CLC2050_trimmed_contig	969	1.13959	1.86528	0.641113	0.918988	regulation of nuclear pre-mrna domain containing 1b-like	330	20	7.13181e-16
AllGFP_CLC2050_trimmed_contig	970	-4.40593	8.6114	0.00489763	0.143779	60s ribosomal protein l27	394	20	9.47463e-25
AllGFP_CLC2050_trimmed_contig	971	-1.74819	-0.241584	0.583333	0.876439	atp-dependent nuclease subunit b	327	7	2.38771
AllGFP_CLC2050_trimmed_contig	972	-0.850891	2.07277	0.703918	0.971345	ankyrin repeat domain-containing protein 17	1470	20	9.0738e-120
AllGFP_CLC2050_trimmed_contig	973	0.123619	9.02808	0.929166	1	subfamily member 7	3080	20	2.75375e-173
AllGFP_CLC2050_trimmed_contig	975	1.66631	8.31527	0.235824	0.613227	hypothetical protein TSTA_111970	1800	1	9.28295
AllGFP_CLC2050_trimmed_contig	977	-4.47695	0.0863272	0.375	0.71401	ac transposable element-derived protein 4	224	20	3.08542e-10
AllGFP_CLC2050_trimmed_contig	979	1.13959	1.86528	0.641113	0.918988	fimbriae-associated protein fap1	225	3	0.926469
AllGFP_CLC2050_trimmed_contig	981	-0.681338	3.20693	0.7746	1	cxxc-rich protein	493	3	3.79206
AllGFP_CLC2050_trimmed_contig	982	-4.49399	5.60716	0.00667058	0.170574	leucine-rich repeat-containing protein 20-like isoform 1	776	20	2.03531e-23
AllGFP_CLC2050_trimmed_contig	983	1.95938	8.44685	0.165559	0.537756	rap55	1594	20	5.68761e-27
AllGFP_CLC2050_trimmed_contig	984	1.7964	2.3944	0.512573	0.86539	cdk10 11	260	20	2.24363e-42
AllGFP_CLC2050_trimmed_contig	985	0.0597636	7.26022	0.968711	1	phosphoglycerate kinase	1330	20	0
AllGFP_CLC2050_trimmed_contig	986	0.719475	5.40264	0.637627	0.918988	sugar permease	677	1	7.8821
AllGFP_CLC2050_trimmed_contig	987	0.732517	4.74206	0.631737	0.918988	hypothetical protein	875	2	2.94904
AllGFP_CLC2050_trimmed_contig	988	0.639148	6.55279	0.650446	0.924641	hypothetical protein BCH308197_B0013	950	1	6.52375
AllGFP_CLC2050_trimmed_contig	989	0.939858	7.41517	0.4989	0.86539	malate mitochondrial	779	20	3.59349e-99
AllGFP_CLC2050_trimmed_contig	990	-1.76649	6.42289	0.214278	0.594179	calpain-5	1383	20	0
AllGFP_CLC2050_trimmed_contig	991	-3.54032	-1.1489	0.583333	0.876439	cytochrome c-like	805	1	2.71132e-07
AllGFP_CLC2050_trimmed_contig	992	0.599543	4.1507	0.744707	1	serine proteinase	315	4	1.09285
AllGFP_CLC2050_trimmed_contig	993	-3.54032	-1.1489	0.583333	0.876439	serine proteinase	201	5	5.05212
AllGFP_CLC2050_trimmed_contig	994	-0.562078	6.39371	0.694765	0.96687	n-acetylgalactosaminyltransferase 7	1500	20	0
AllGFP_CLC2050_trimmed_contig	995	5.14917	2.02064	0.10791	0.452144	tpa: zinc finger protein	476	20	2.27464e-13
AllGFP_CLC2050_trimmed_contig	997	2.56719	-0.535307	1	1	---NA---	407	0
AllGFP_CLC2050_trimmed_contig	998	-3.54032	-1.1489	0.583333	0.876439	---NA---	258	0
AllGFP_CLC2050_trimmed_contig	999	1.51362	5.65846	0.308918	0.694855	chaperonin subunit 6a zeta	746	20	3.99807e-133
AllGFP_CLC2050_trimmed_contig	1000	-3.54032	-1.1489	0.583333	0.876439	---NA---	213	0
AllGFP_CLC2050_trimmed_contig	1001	1.80729	5.36398	0.225335	0.613021	---NA---	378	0
AllGFP_CLC2050_trimmed_contig	1002	-2.68481	0.554912	0.257812	0.613227	---NA---	380	0
AllGFP_CLC2050_trimmed_contig	1005	1.11417	5.66556	0.454037	0.808193	hypothetical protein HMPREF0733_10516	747	2	1.85121
AllGFP_CLC2050_trimmed_contig	1006	-3.54032	-1.1489	0.583333	0.876439	---NA---	610	0
AllGFP_CLC2050_trimmed_contig	1009	-0.915386	7.78119	0.509991	0.86539	camp-responsive element-binding 2-like	657	20	9.18639e-42
AllGFP_CLC2050_trimmed_contig	1010	0.970745	4.90044	0.521061	0.86539	---NA---	315	0
AllGFP_CLC2050_trimmed_contig	1012	0.205839	2.69737	1	1	origin recognition complex subunit orc4	503	9	5.30382
AllGFP_CLC2050_trimmed_contig	1013	2.32778	4.96417	0.139937	0.5074	coronin-6 isoform 1	1419	20	1.65468e-94
AllGFP_CLC2050_trimmed_contig	1014	0.477094	7.74998	0.73083	1	26s proteasome non-atpase regulatory subunit 8	3427	20	5.47805e-73
AllGFP_CLC2050_trimmed_contig	1016	-3.89725	11.0472	0.0101834	0.212288	PREDICTED: hypothetical protein isoform 1	355	20	6.41776e-13
AllGFP_CLC2050_trimmed_contig	1017	3.06864	0.0109836	1	1	---NA---	767	0
AllGFP_CLC2050_trimmed_contig	1018	-1.08452	3.02307	0.595896	0.888356	golgin subfamily a member 4	610	20	1.90841e-06
AllGFP_CLC2050_trimmed_contig	1019	-2.37555	1.89536	0.216858	0.594179	---NA---	248	0
AllGFP_CLC2050_trimmed_contig	1021	-0.594183	7.4395	0.670249	0.946985	low quality protein: protein pelota-like	1315	20	7.11537e-132
AllGFP_CLC2050_trimmed_contig	1022	3.32725	3.68915	0.0997529	0.452144	PREDICTED: uncharacterized protein LOC100438052	785	9	1.10891
AllGFP_CLC2050_trimmed_contig	1023	-0.952297	7.34525	0.494862	0.86539	cell cycle control protein 50a-like	2372	20	3.1259e-104
AllGFP_CLC2050_trimmed_contig	1024	-1.0908	3.4575	0.491415	0.862068	e3 sumo-protein ligase pli1-like	380	2	1.18484
AllGFP_CLC2050_trimmed_contig	1025	-1.35528	5.23298	0.34259	0.71401	hypothetical protein	408	2	3.56468
AllGFP_CLC2050_trimmed_contig	1026	0.834464	4.94407	0.579833	0.876439	dual specificity protein phosphatase 10-like	1643	20	4.53568e-74
AllGFP_CLC2050_trimmed_contig	1029	-1.35463	6.92325	0.336309	0.71401	dual specificty	4044	20	2.83291e-42
AllGFP_CLC2050_trimmed_contig	1030	1.45849	6.22929	0.309232	0.694855	PREDICTED: hypothetical protein LOC100632262	1117	1	9.53655
AllGFP_CLC2050_trimmed_contig	1031	-0.522433	5.18982	0.729307	0.998936	serine threonine-protein kinase mtor	1697	20	0
AllGFP_CLC2050_trimmed_contig	1032	0.431313	4.81312	0.780894	1	---NA---	244	0
AllGFP_CLC2050_trimmed_contig	1033	-0.668165	2.17227	0.862534	1	abc substrate binding phosphate	439	1	7.67114
AllGFP_CLC2050_trimmed_contig	1034	-4.47695	0.0863272	0.375	0.71401	---NA---	965	0
AllGFP_CLC2050_trimmed_contig	1037	-5.97772	7.48894	0.000435721	0.0303266	60s acidic ribosomal protein p2-like	381	20	1.48779e-19
AllGFP_CLC2050_trimmed_contig	1038	-3.54032	-1.1489	0.583333	0.876439	cytochrome oxidase subunit partial	235	7	2.10999
AllGFP_CLC2050_trimmed_contig	1039	-0.668165	2.17227	0.862534	1	dual specificity phosphatase	719	20	9.1516e-27
AllGFP_CLC2050_trimmed_contig	1040	-1.2205	4.0187	0.40848	0.753658	abc transporter atp-binding protein	344	5	0.157093
AllGFP_CLC2050_trimmed_contig	1042	1.79213	-1.48832	1	1	proprotein convertase subtilisin kexin type 4	367	20	2.82739e-07
AllGFP_CLC2050_trimmed_contig	1043	2.05532	4.74203	0.193934	0.552059	---NA---	1203	0
AllGFP_CLC2050_trimmed_contig	1044	-6.01806	2.1433	0.0472323	0.332262	centrosome-associated protein cep250	733	20	0.000711924
AllGFP_CLC2050_trimmed_contig	1045	-1.08452	3.02307	0.595896	0.888356	uncharacterized wd repeat-containing protein alr3466-like	362	8	1.04557
AllGFP_CLC2050_trimmed_contig	1047	1.02815	7.98202	0.459254	0.815139	e3 ubiquitin-protein ligase huwe1	3184	20	0
AllGFP_CLC2050_trimmed_contig	1048	3.06864	0.0109836	1	1	---NA---	290	0
AllGFP_CLC2050_trimmed_contig	1049	0.714804	6.39159	0.620239	0.911591	---NA---	1662	0
AllGFP_CLC2050_trimmed_contig	1051	-5.4445	7.88559	0.00108043	0.0550545	isoform c	2301	20	2.6923e-14
AllGFP_CLC2050_trimmed_contig	1052	2.56719	-0.535307	1	1	spectrin beta brain 4	358	20	1.93643e-45
AllGFP_CLC2050_trimmed_contig	1053	-2.877	1.75465	0.216858	0.594179	hypothetical glycine-rich protein	830	6	3.0066
AllGFP_CLC2050_trimmed_contig	1054	-1.76514	6.33463	0.220771	0.602506	ethanolamine-phosphate cytidylyltransferase	2162	20	0
AllGFP_CLC2050_trimmed_contig	1055	-1.73994	5.72336	0.231987	0.613227	serine-arginine protein 55	829	20	6.74057e-36
AllGFP_CLC2050_trimmed_contig	1056	0.831666	1.6221	0.794922	1	solute carrier family 22 member 8	474	20	1.44668e-21
AllGFP_CLC2050_trimmed_contig	1057	3.47191	3.81641	0.0852787	0.415323	unc- partial	815	12	0.456758
AllGFP_CLC2050_trimmed_contig	1058	-0.0955479	6.57757	0.949965	1	t-complex protein 1 subunit beta	626	20	5.53353e-113
AllGFP_CLC2050_trimmed_contig	1059	-2.58164	5.78318	0.0779938	0.415323	nadh dehydrogenase subunit 4	212	20	6.52664e-20
AllGFP_CLC2050_trimmed_contig	1060	1.79213	-1.48832	1	1	nadh dehydrogenase subunit 4	226	20	1.32347e-13
AllGFP_CLC2050_trimmed_contig	1061	-2.01884	4.55349	0.189759	0.542883	nadh dehydrogenase subunit 4	227	20	2.55205e-16
AllGFP_CLC2050_trimmed_contig	1062	-0.973132	0.272888	1	1	melanoma antigen preferentially expressed in tumors	222	4	2.02608
AllGFP_CLC2050_trimmed_contig	1063	-2.37555	1.89536	0.216858	0.594179	msha biogenesis protein	415	1	9.06053
AllGFP_CLC2050_trimmed_contig	1064	2.56719	-0.535307	1	1	immunoglobulin heavy chain variable region	446	20	0.0454633
AllGFP_CLC2050_trimmed_contig	1065	-5.04015	0.849503	0.186198	0.537756	acyltransferase 3	707	10	2.58373
AllGFP_CLC2050_trimmed_contig	1067	6.17861	2.96234	0.0292706	0.281774	atp-dependent clp proteinase	265	6	7.25391
AllGFP_CLC2050_trimmed_contig	1068	0.525044	5.4498	0.733843	1	ras suppressor protein 1	840	20	2.11545e-85
AllGFP_CLC2050_trimmed_contig	1069	-3.54032	-1.1489	0.583333	0.876439	monocarboxylate transporter 12-like	273	20	7.54798e-05
AllGFP_CLC2050_trimmed_contig	1070	-5.04015	0.849503	0.186198	0.537756	sugar ribokinase family	389	2	2.19492
AllGFP_CLC2050_trimmed_contig	1071	0.712453	4.72906	0.653126	0.925623	transcription initiation factor tfiid subunit 3	1132	20	5.59243e-52
AllGFP_CLC2050_trimmed_contig	1072	-1.24874	5.15749	0.38039	0.720706	acriflavin resistance protein	297	7	3.8789
AllGFP_CLC2050_trimmed_contig	1073	-1.23088	3.8842	0.428974	0.78339	phosducin-like protein 3	255	20	4.13514e-20
AllGFP_CLC2050_trimmed_contig	1074	-3.54032	-1.1489	0.583333	0.876439	polycomb group protein asxl2	863	20	1.07669
AllGFP_CLC2050_trimmed_contig	1075	-3.47014	10.2272	0.0196886	0.25436	---NA---	2452	0
AllGFP_CLC2050_trimmed_contig	1076	-0.385543	5.11306	0.82105	1	mediator of rna polymerase ii transcription subunit 23	1987	20	2.5558e-70
AllGFP_CLC2050_trimmed_contig	1078	0.312873	4.16262	0.874411	1	rala-binding protein 1	652	20	5.45962e-33
AllGFP_CLC2050_trimmed_contig	1079	-1.74819	-0.241584	0.583333	0.876439	hypothetical protein HMPREF9144_1765	264	1	8.7668
AllGFP_CLC2050_trimmed_contig	1080	3.73512	0.687058	0.375	0.71401	membrane protein	316	12	0.0166022
AllGFP_CLC2050_trimmed_contig	1081	-0.668165	2.17227	0.862534	1	phage integrase family protein	229	1	0.568769
AllGFP_CLC2050_trimmed_contig	1082	2.98023	4.82034	0.0729427	0.399588	longitudinals lacking	737	20	2.40672e-10
AllGFP_CLC2050_trimmed_contig	1083	-0.471684	0.631368	1	1	zinc finger protein 330 homolog	260	20	3.19971e-36
AllGFP_CLC2050_trimmed_contig	1084	-0.850891	2.07277	0.703918	0.971345	zinc finger protein 330	201	20	4.28148e-35
AllGFP_CLC2050_trimmed_contig	1085	3.60338	3.93283	0.0685506	0.38057	sugar transport protein	455	1	8.92983
AllGFP_CLC2050_trimmed_contig	1086	0.689676	6.4628	0.629169	0.918988	phosphoglucose isomerase	1046	20	6.94122e-89
AllGFP_CLC2050_trimmed_contig	1087	-6.636	10.7181	0.00011715	0.0120119	muscle-specific protein isoform g	6208	20	0
AllGFP_CLC2050_trimmed_contig	1088	-5.04015	0.849503	0.186198	0.537756	hypothetical protein Strvi_0118	425	1	5.37325
AllGFP_CLC2050_trimmed_contig	1089	1.79213	-1.48832	1	1	cxxc-rich protein	378	13	0.232959
AllGFP_CLC2050_trimmed_contig	1090	2.97233	7.05643	0.047673	0.334523	e3 ubiquitin-protein ligase hectd1-like	1684	20	0
AllGFP_CLC2050_trimmed_contig	1091	-1.0722	2.40519	0.652345	0.924641	polyadenylation factor	609	20	8.61858e-16
AllGFP_CLC2050_trimmed_contig	1092	-2.32863	7.90807	0.104246	0.452144	high density lipoprotein binding isoform cra_d	513	20	2.94368e-55
AllGFP_CLC2050_trimmed_contig	1093	0.859774	2.5821	0.652345	0.924641	hCG2005277	280	1	7.12813
AllGFP_CLC2050_trimmed_contig	1094	-1.08455	6.48174	0.439122	0.792494	ubiquitin carboxyl-terminal hydrolase 10	652	20	9.09203e-75
AllGFP_CLC2050_trimmed_contig	1095	2.08688	3.52853	0.261362	0.616138	protein tyrosine receptor f polypeptide interacting protein alpha 1	794	4	2.29585
AllGFP_CLC2050_trimmed_contig	1096	-5.19266	6.70934	0.00162887	0.0711068	sporulation domain-containing protein	287	20	0.00083699
AllGFP_CLC2050_trimmed_contig	1097	-2.30461	5.70409	0.112397	0.463651	ankyrin unc44	1309	20	0
AllGFP_CLC2050_trimmed_contig	1098	-7.32657	3.70784	0.00566684	0.157143	protein isoform b-like	1437	20	1.19101e-47
AllGFP_CLC2050_trimmed_contig	1099	0.168948	4.88152	0.92108	1	protein phosphatase 1b-like	512	20	2.82879e-67
AllGFP_CLC2050_trimmed_contig	1100	-0.496958	1.66123	1	1	---NA---	214	0
AllGFP_CLC2050_trimmed_contig	1101	-1.1295	8.70705	0.413232	0.76169	atp synthase delta mitochondrial	1052	20	8.51066e-47
AllGFP_CLC2050_trimmed_contig	1102	3.07924	4.36412	0.0811262	0.415323	hypothetical protein STEHIDRAFT_113332	482	1	8.58891
AllGFP_CLC2050_trimmed_contig	1103	-6.59558	2.85765	0.019594	0.253449	heat shock protein	2847	20	2.19777e-48
AllGFP_CLC2050_trimmed_contig	1104	0.55157	6.33503	0.699793	0.971345	cell division cycle 2-like protein kinase 5	1503	20	4.15537e-177
AllGFP_CLC2050_trimmed_contig	1105	-0.850891	2.07277	0.703918	0.971345	---NA---	361	0
AllGFP_CLC2050_trimmed_contig	1107	-1.57021	2.54206	0.385134	0.720706	abc transporter	721	4	5.85143
AllGFP_CLC2050_trimmed_contig	1108	-7.05909	7.05903	0.00020357	0.0176088	thiamin pyrophosphokinase	735	20	3.57362e-72
AllGFP_CLC2050_trimmed_contig	1109	-0.287687	1.79362	1	1	dynein heavy chain	327	2	7.55112
AllGFP_CLC2050_trimmed_contig	1110	-1.37841	7.38608	0.32463	0.71401	transport and golgi organization isoform a	2203	20	2.11052e-62
AllGFP_CLC2050_trimmed_contig	1111	1.31015	6.04838	0.36645	0.71401	fas apoptotic inhibitory molecule 2	1388	20	3.17884e-52
AllGFP_CLC2050_trimmed_contig	1112	-1.74819	-0.241584	0.583333	0.876439	ubiquitin carboxyl-terminal hydrolase 34-like	495	12	0.0242487
AllGFP_CLC2050_trimmed_contig	1113	0.568429	2.37253	0.862534	1	cap-specific mrna (nucleoside-2 -o-)-methyltransferase 1-like	271	20	8.42902e-28
AllGFP_CLC2050_trimmed_contig	1114	-1.76868	6.2636	0.219255	0.598562	tropomodulin-like isoform 1	1040	20	3.13005e-115
AllGFP_CLC2050_trimmed_contig	1116	-3.99724	4.94614	0.0124462	0.223452	uracil-dna glycosylase	1196	8	0.0731765
AllGFP_CLC2050_trimmed_contig	1117	-2.68782	7.8389	0.06492	0.38057	---NA---	963	0
AllGFP_CLC2050_trimmed_contig	1118	0.128847	7.47458	0.932417	1	---NA---	638	0
AllGFP_CLC2050_trimmed_contig	1119	-3.54032	-1.1489	0.583333	0.876439	#NAME?	442	20	0.0264444
AllGFP_CLC2050_trimmed_contig	1120	1.79213	-1.48832	1	1	hypothetical protein	328	1	9.56951
AllGFP_CLC2050_trimmed_contig	1121	-4.72588	9.36658	0.00277298	0.100668	kinesin family protein	595	20	0.000151317
AllGFP_CLC2050_trimmed_contig	1122	-6.04347	7.77214	0.000380226	0.0275117	merozoite surface protein 3b	330	20	5.72062e-05
AllGFP_CLC2050_trimmed_contig	1125	0.927396	6.88426	0.514174	0.86539	aconitate mitochondrial-like	1735	20	0
AllGFP_CLC2050_trimmed_contig	1126	1.79213	-1.48832	1	1	tyrosine-protein phosphatase non-receptor type 13-like	421	4	2.25187
AllGFP_CLC2050_trimmed_contig	1127	-0.0302312	5.42541	1	1	expansin family protein	625	11	0.00342109
AllGFP_CLC2050_trimmed_contig	1128	-1.84011	4.26045	0.234063	0.613227	---NA---	322	0
AllGFP_CLC2050_trimmed_contig	1129	-3.19228	2.07894	0.151143	0.536558	zinc finger protein 512b	657	17	0.100738
AllGFP_CLC2050_trimmed_contig	1130	0.887686	6.31146	0.538254	0.876439	transmembrane and coiled-coil domain-containing protein 1-like	973	20	8.49821e-86
AllGFP_CLC2050_trimmed_contig	1131	-3.54032	-1.1489	0.583333	0.876439	---NA---	308	0
AllGFP_CLC2050_trimmed_contig	1135	-0.551924	6.42609	0.690798	0.965699	---NA---	1179	0
AllGFP_CLC2050_trimmed_contig	1136	3.06864	0.0109836	1	1	---NA---	264	0
AllGFP_CLC2050_trimmed_contig	1137	-0.287687	1.79362	1	1	krr1 small subunit processome component homolog	203	20	1.65841e-18
AllGFP_CLC2050_trimmed_contig	1138	5.04538	1.92523	0.139648	0.506705	---NA---	237	0
AllGFP_CLC2050_trimmed_contig	1139	2.56719	-0.535307	1	1	pe-pgrs family protein	801	20	0.0818566
AllGFP_CLC2050_trimmed_contig	1140	-3.54032	-1.1489	0.583333	0.876439	zinc finger homeobox protein 3	439	20	1.24224e-07
AllGFP_CLC2050_trimmed_contig	1142	-0.0590579	4.75776	1	1	nadh dehydrogenase	800	20	1.90783e-29
AllGFP_CLC2050_trimmed_contig	1143	2.06269	7.94741	0.146622	0.5275	nadh dehydrogenase subunit 4	1168	2	5.68384
AllGFP_CLC2050_trimmed_contig	1144	-4.95396	3.09089	0.0138672	0.226994	serine protease easter	278	20	2.29444e-14
AllGFP_CLC2050_trimmed_contig	1145	0.774964	4.26522	0.648046	0.924641	eukaryotic translation initiation factor 3 subunit i	307	20	7.60138e-38
AllGFP_CLC2050_trimmed_contig	1146	2.69644	6.71799	0.0711216	0.390477	---NA---	1486	0
AllGFP_CLC2050_trimmed_contig	1147	-2.877	1.75465	0.216858	0.594179	---NA---	406	0
AllGFP_CLC2050_trimmed_contig	1150	-4.77185	9.18888	0.00262312	0.0966463	aspartate racemase	680	4	2.25317
AllGFP_CLC2050_trimmed_contig	1156	-2.31944	2.28979	0.264796	0.616138	protein jagunal-like	252	20	3.34031e-09
AllGFP_CLC2050_trimmed_contig	1159	-7.00688	3.34259	0.00932199	0.208666	at hook motif family protein	324	20	0.0455628
AllGFP_CLC2050_trimmed_contig	1161	0.335342	2.20931	1	1	tetratricopeptide repeat protein	375	6	5.5897
AllGFP_CLC2050_trimmed_contig	1162	0.687023	3.73315	0.724723	0.995441	---NA---	1032	0
AllGFP_CLC2050_trimmed_contig	1164	-2.68481	0.554912	0.257812	0.613227	ccaat enhancer-binding	431	20	6.95496e-32
AllGFP_CLC2050_trimmed_contig	1165	-0.0221024	2.96846	1	1	ribosomal rna methyltransferase cg11447-like	328	20	2.9666e-27
AllGFP_CLC2050_trimmed_contig	1167	-0.889667	6.11569	0.528721	0.871811	hypothetical protein MPER_01354	761	1	8.66355
AllGFP_CLC2050_trimmed_contig	1168	-0.596357	7.18578	0.666695	0.942154	alcohol dehydrogenase	1058	20	0
AllGFP_CLC2050_trimmed_contig	1169	-3.15542	6.84338	0.0344243	0.297587	egl nine homolog 1	1626	20	1.63653e-60
AllGFP_CLC2050_trimmed_contig	1170	-2.39303	4.03359	0.120322	0.489662	glutathione transferase	247	5	0.590479
AllGFP_CLC2050_trimmed_contig	1171	0.618157	5.79424	0.676615	0.955273	protein	1790	20	0
AllGFP_CLC2050_trimmed_contig	1173	-1.40831	1.13355	0.544271	0.876439	---NA---	218	0
AllGFP_CLC2050_trimmed_contig	1174	0.381931	2.81246	0.896397	1	---NA---	361	0
AllGFP_CLC2050_trimmed_contig	1176	0.809226	3.10386	0.752825	1	tryptophan alpha subunit	500	1	9.97321
AllGFP_CLC2050_trimmed_contig	1179	2.56719	-0.535307	1	1	71 kda protein	380	20	2.72623e-12
AllGFP_CLC2050_trimmed_contig	1180	-2.28293	2.60239	0.199066	0.562137	mediator of rna polymerase ii transcription subunit 1	370	20	1.81482e-09
AllGFP_CLC2050_trimmed_contig	1181	-1.33084	6.14782	0.352005	0.71401	smoothelin-like protein 2	1438	20	2.03911e-48
AllGFP_CLC2050_trimmed_contig	1184	-1.5775	4.87629	0.301009	0.679745	trans- -dihydrobenzene- -diol dehydrogenase-like	1177	20	9.79774e-67
AllGFP_CLC2050_trimmed_contig	1186	5.72051	2.5435	0.0566788	0.359528	---NA---	264	0
AllGFP_CLC2050_trimmed_contig	1188	-3.16837	9.32996	0.0312366	0.295854	hla-b associated transcript 1	820	20	9.99817e-117
AllGFP_CLC2050_trimmed_contig	1190	-3.78764	3.72617	0.0416099	0.323933	hypothetical protein CTN_1101	593	1	7.88021
AllGFP_CLC2050_trimmed_contig	1191	-6.29922	7.05598	0.000375051	0.0273729	---NA---	541	0
AllGFP_CLC2050_trimmed_contig	1192	-2.40304	9.88945	0.0920099	0.442085	proactivator polypeptide-like	1977	20	0
AllGFP_CLC2050_trimmed_contig	1193	1.55022	4.34773	0.338631	0.71401	transmembrane protein 5	1715	20	0.0198437
AllGFP_CLC2050_trimmed_contig	1194	0.0572016	2.01991	1	1	family cobalt zinc cadmium efflux rnd transporter	294	3	6.46462
AllGFP_CLC2050_trimmed_contig	1195	1.91094	5.28019	0.205122	0.577183	heme-binding protein 2-like	1191	20	6.07949e-20
AllGFP_CLC2050_trimmed_contig	1196	1.96235	2.53042	0.442687	0.792494	---NA---	521	0
AllGFP_CLC2050_trimmed_contig	1197	-1.35545	9.78934	0.326371	0.71401	na+ k+-atpase alpha subunit	3948	20	0
AllGFP_CLC2050_trimmed_contig	1198	-5.43554	3.62995	0.00661795	0.169849	gcn5-related n-acetyltransferase family protein	342	3	4.9039
AllGFP_CLC2050_trimmed_contig	1199	-0.35053	3.79506	0.843609	1	---NA---	265	0
AllGFP_CLC2050_trimmed_contig	1200	-0.809199	3.75228	0.619597	0.910679	chrd domain protein	423	11	0.454207
AllGFP_CLC2050_trimmed_contig	1201	-1.74819	-0.241584	0.583333	0.876439	retrotransposable element tf2 155 kda protein	208	20	3.30062e-05
AllGFP_CLC2050_trimmed_contig	1202	2.75794	7.47767	0.062278	0.38057	aminoacyl-trna synthetase auxiliary	2285	20	8.8665e-29
AllGFP_CLC2050_trimmed_contig	1204	-2.03807	2.67359	0.297309	0.672652	ankyrin isoform e	442	20	6.97662e-78
AllGFP_CLC2050_trimmed_contig	1205	1.74659	7.24551	0.217427	0.594765	sumo-activating enzyme subunit 2	2340	20	0
AllGFP_CLC2050_trimmed_contig	1206	4.37199	1.29901	0.257812	0.613227	hypothetical protein	435	2	2.87818
AllGFP_CLC2050_trimmed_contig	1207	-4.95396	3.09089	0.0138672	0.226994	cytochrome p450	558	3	1.10648
AllGFP_CLC2050_trimmed_contig	1208	0.970745	4.90044	0.521061	0.86539	---NA---	644	0
AllGFP_CLC2050_trimmed_contig	1210	-1.30503	1.84203	0.524475	0.86539	lpxtg-motif cell wall anchor domain protein	1242	20	0.000235976
AllGFP_CLC2050_trimmed_contig	1211	3.65279	3.97676	0.0639937	0.38057	acyl- dehydrogenase	347	20	1.15613e-55
AllGFP_CLC2050_trimmed_contig	1212	-2.3449	8.74422	0.100134	0.452144	probable atp-dependent rna helicase ddx17-like	979	20	0
AllGFP_CLC2050_trimmed_contig	1213	6.36261	3.13104	0.0222418	0.26285	blastoderm specific protein 25d	489	20	1.80567e-09
AllGFP_CLC2050_trimmed_contig	1214	0.993828	1.74978	0.794922	1	ser thr protein phosphatase family	360	2	3.85999
AllGFP_CLC2050_trimmed_contig	1215	1.79213	-1.48832	1	1	potassium voltage-gated channel subfamily d member 1-like	465	2	4.10704
AllGFP_CLC2050_trimmed_contig	1217	3.97999	0.925409	0.375	0.71401	discoidin domain receptor	308	20	0.00592449
AllGFP_CLC2050_trimmed_contig	1218	-5.04015	0.849503	0.186198	0.537756	PREDICTED: uncharacterized protein LOC100873005	711	9	0.916424
AllGFP_CLC2050_trimmed_contig	1219	-7.91819	9.42439	1.5779e-05	0.00309969	arginine kinase	317	20	1.78682e-50
AllGFP_CLC2050_trimmed_contig	1220	-1.70906	2.12944	0.364716	0.71401	isoform b	249	20	4.33811e-40
AllGFP_CLC2050_trimmed_contig	1221	2.03964	7.95843	0.153215	0.537756	---NA---	3368	0
AllGFP_CLC2050_trimmed_contig	1222	-0.910036	2.4835	0.652345	0.924641	phosphatidylinositol 4-kinase beta-like	758	20	1.12569e-11
AllGFP_CLC2050_trimmed_contig	1223	-4.91775	10.2383	0.00199648	0.0821232	hypothetical protein SELMODRAFT_448393	1354	1	5.8877
AllGFP_CLC2050_trimmed_contig	1224	-4.32739	7.07722	0.00605828	0.163433	gmp synthase	376	2	1.16024
AllGFP_CLC2050_trimmed_contig	1225	-1.81256	3.54859	0.241053	0.613227	conserved hypothetical protein	205	2	3.82772
AllGFP_CLC2050_trimmed_contig	1226	-0.471684	0.631368	1	1	---NA---	218	0
AllGFP_CLC2050_trimmed_contig	1228	-2.34823	3.56002	0.15528	0.537756	srb8_canga ame: full=mediator of rna polymerase ii transcription subunit 12 ame: full=mediator complex subunit 12	405	5	4.86966
AllGFP_CLC2050_trimmed_contig	1229	4.81229	1.7101	0.186198	0.537756	---NA---	325	0
AllGFP_CLC2050_trimmed_contig	1230	2.74024	4.07207	0.127971	0.506705	PREDICTED: uncharacterized protein LOC100892902	220	4	6.23854
AllGFP_CLC2050_trimmed_contig	1233	5.579	2.4142	0.0690002	0.38057	pol polyprotein	257	20	2.14165e-15
AllGFP_CLC2050_trimmed_contig	1235	-0.885566	6.35029	0.524718	0.865757	transcription factor ap-1	1060	20	4.69164e-43
AllGFP_CLC2050_trimmed_contig	1236	-5.04015	0.849503	0.186198	0.537756	tetratricopeptide repeat protein	1628	20	2.73627e-08
AllGFP_CLC2050_trimmed_contig	1237	3.44003	0.393324	0.583333	0.876439	arginine ornithine antiporter	269	4	3.03292
AllGFP_CLC2050_trimmed_contig	1238	-0.471684	0.631368	1	1	rrmf_phyas ame: full=probable rrna maturation factor	343	2	3.05983
AllGFP_CLC2050_trimmed_contig	1239	1.70166	3.22066	0.408201	0.753441	---NA---	489	0
AllGFP_CLC2050_trimmed_contig	1240	-0.165404	4.5954	0.936528	1	alpha beta hydrolase fold protein	917	20	0.832797
AllGFP_CLC2050_trimmed_contig	1241	1.99694	5.91857	0.18324	0.537756	dihydrolipoyl mitochondrial	623	20	5.80728e-70
AllGFP_CLC2050_trimmed_contig	1242	-1.31722	5.29645	0.367719	0.71401	cell division control protein	777	3	4.20026
AllGFP_CLC2050_trimmed_contig	1243	0.993828	1.74978	0.794922	1	---NA---	249	0
AllGFP_CLC2050_trimmed_contig	1245	3.44003	0.393324	0.583333	0.876439	bromodomain adjacent to zinc finger domain protein 2b-like	313	20	1.54721e-18
AllGFP_CLC2050_trimmed_contig	1246	1.90578	4.62284	0.227432	0.613227	chromosome segregation protein smc	650	18	0.00026109
AllGFP_CLC2050_trimmed_contig	1247	-2.09401	7.14314	0.141063	0.508938	ferritin subunit	358	20	3.21234e-28
AllGFP_CLC2050_trimmed_contig	1248	-2.75327	9.45197	0.0569927	0.361048	atp-binding cassette sub-family e member 1	3088	20	0
AllGFP_CLC2050_trimmed_contig	1249	-4.63539	2.72731	0.0254192	0.270874	anopheles gambiae pest agap012534-pa	570	20	1.31389e-22
AllGFP_CLC2050_trimmed_contig	1250	-1.67016	3.87077	0.276983	0.641442	---NA---	1234	0
AllGFP_CLC2050_trimmed_contig	1251	3.2735	6.03259	0.035637	0.306682	---NA---	1344	0
AllGFP_CLC2050_trimmed_contig	1252	-4.54524	6.07012	0.00473148	0.141772	chromodomain-helicase-dna-binding protein mi-2 homolog	579	20	0.0226069
AllGFP_CLC2050_trimmed_contig	1253	0.25548	3.71711	0.944227	1	nsfl1 cofactor	353	20	2.6177e-25
AllGFP_CLC2050_trimmed_contig	1254	0.993828	1.74978	0.794922	1	nsfl1 cofactor p47	237	20	3.83841e-15
AllGFP_CLC2050_trimmed_contig	1255	1.28708	8.88601	0.352678	0.71401	cold shock domain-containing protein e1	3502	20	6.56707e-77
AllGFP_CLC2050_trimmed_contig	1256	2.47706	4.78188	0.12212	0.493968	cytoplasmic trna 2-thiolation protein 2-like	957	20	4.38758e-38
AllGFP_CLC2050_trimmed_contig	1257	0.504047	8.17631	0.71543	0.98516	eukaryotic translation initiation factor 2 subunit 3-like	3052	20	4.16448e-156
AllGFP_CLC2050_trimmed_contig	1258	3.07311	7.4051	0.0395584	0.316044	propionyl- carboxylase beta mitochondrial	1562	20	4.93304e-98
AllGFP_CLC2050_trimmed_contig	1260	4.18926	1.12593	0.257812	0.613227	---NA---	249	0
AllGFP_CLC2050_trimmed_contig	1261	3.73512	0.687058	0.375	0.71401	atp-dependent chaperone protein	244	5	0.594045
AllGFP_CLC2050_trimmed_contig	1262	2.40907	7.29882	0.0991249	0.452144	hbs1-like protein	2084	20	2.06413e-168
AllGFP_CLC2050_trimmed_contig	1263	4.18926	1.12593	0.257812	0.613227	membrane protein rl12	233	1	7.64355
AllGFP_CLC2050_trimmed_contig	1264	-9.31981	5.84258	0.000201624	0.0175125	tropomyosin	400	20	7.83973e-19
AllGFP_CLC2050_trimmed_contig	1265	-0.947693	5.26189	0.51927	0.86539	cap-gly domain-containing linker protein 1	1415	20	7.25375e-29
AllGFP_CLC2050_trimmed_contig	1266	-0.725653	4.54267	0.651761	0.924641	autophagy-related protein 9a	1166	20	5.50212e-89
AllGFP_CLC2050_trimmed_contig	1267	-1.90976	0.881935	0.544271	0.876439	---NA---	250	0
AllGFP_CLC2050_trimmed_contig	1268	-8.58435	5.07518	0.000711289	0.0421747	myosin heavy chain	207	20	3.49458e-22
AllGFP_CLC2050_trimmed_contig	1269	4.53415	1.45128	0.186198	0.537756	type iv leader peptidase family protein	237	4	3.65498
AllGFP_CLC2050_trimmed_contig	1270	-0.168682	3.47193	1	1	upf0466 protein mitochondrial	561	20	1.31218e-07
AllGFP_CLC2050_trimmed_contig	1271	-3.54032	-1.1489	0.583333	0.876439	gastric caeca sugar partial	282	20	1.4873e-26
AllGFP_CLC2050_trimmed_contig	1273	-0.188126	5.93204	0.896898	1	aldehyde mitochondrial	1094	20	0
AllGFP_CLC2050_trimmed_contig	1274	-4.47695	0.0863272	0.375	0.71401	protein kinase	736	2	4.29916
AllGFP_CLC2050_trimmed_contig	1275	-0.513481	3.01997	0.82571	1	succinyl- ligase	227	20	1.86701e-33
AllGFP_CLC2050_trimmed_contig	1276	-3.65205	1.59086	0.10791	0.452144	l-threonine 3-dehydrogenase	498	20	6.66076e-58
AllGFP_CLC2050_trimmed_contig	1277	-0.718019	8.32289	0.602725	0.894417	olfactory receptor olfr1175-like	760	3	1.92195
AllGFP_CLC2050_trimmed_contig	1278	3.44003	0.393324	0.583333	0.876439	uroporphyrinogen iii methylase	437	2	7.57092
AllGFP_CLC2050_trimmed_contig	1279	-2.34823	3.56002	0.15528	0.537756	ras-like protein 2-like	228	20	1.30211e-34
AllGFP_CLC2050_trimmed_contig	1281	3.44003	0.393324	0.583333	0.876439	50s ribosomal protein l13	270	4	5.69566
AllGFP_CLC2050_trimmed_contig	1282	-2.1774	4.07974	0.15546	0.537756	hd domain-containing protein 2-like	258	20	6.0526e-24
AllGFP_CLC2050_trimmed_contig	1283	-1.73855	7.82875	0.215096	0.594179	hypothetical protein LEMA_P097220.1	615	1	3.67011
AllGFP_CLC2050_trimmed_contig	1284	-1.70636	6.45873	0.226045	0.613227	laminin-like protein epi-1	1044	20	3.00296e-60
AllGFP_CLC2050_trimmed_contig	1285	-0.36683	6.50633	0.800637	1	tyrosine-protein phosphatase non-receptor type 13	2221	20	2.9597e-83
AllGFP_CLC2050_trimmed_contig	1286	2.56719	-0.535307	1	1	small gtp-binding protein domain protein	499	5	2.98124
AllGFP_CLC2050_trimmed_contig	1287	-3.54032	-1.1489	0.583333	0.876439	crispr-associated helicase cas3	237	1	6.63754
AllGFP_CLC2050_trimmed_contig	1289	-6.32146	5.93244	0.000600308	0.0376101	chromodomain helicase dna binding protein	1970	20	0.0115043
AllGFP_CLC2050_trimmed_contig	1291	0.104754	6.84332	0.944253	1	large proline-rich protein bat2	1370	20	1.2175e-15
AllGFP_CLC2050_trimmed_contig	1292	2.56719	-0.535307	1	1	sodium-bile acid cotransporter	227	20	2.28819e-16
AllGFP_CLC2050_trimmed_contig	1293	-5.16082	7.83624	0.00168718	0.0727389	40s ribosomal protein s14	290	20	4.70061e-11
AllGFP_CLC2050_trimmed_contig	1294	1.29184	5.4962	0.38729	0.724547	wd repeat domain phosphoinositide-interacting protein 4-like	1072	20	2.07932e-143
AllGFP_CLC2050_trimmed_contig	1297	0.831666	1.6221	0.794922	1	phosphoenolpyruvate carboxykinase	988	20	0.519404
AllGFP_CLC2050_trimmed_contig	1298	1.69797	5.79776	0.255385	0.613227	wd-repeat protein	693	20	1.27141e-66
AllGFP_CLC2050_trimmed_contig	1299	-5.98859	5.59263	0.00105019	0.0539717	four and a half lim domains	334	20	1.63233e-53
AllGFP_CLC2050_trimmed_contig	1300	-2.84389	8.21237	0.0509154	0.353323	four and a half lim domains	1495	20	1.16035e-62
AllGFP_CLC2050_trimmed_contig	1301	-8.66215	5.15718	0.000606852	0.0377388	myosin heavy chain	361	20	1.49449e-58
AllGFP_CLC2050_trimmed_contig	1302	-0.992125	6.31231	0.480371	0.849393	conserved hypothetical protein	783	1	1.64593
AllGFP_CLC2050_trimmed_contig	1303	1.60004	3.14106	0.450506	0.8029	2-amino-3-ketobutyrate coenzyme a mitochondrial-like	1077	20	1.37892e-69
AllGFP_CLC2050_trimmed_contig	1304	-5.80842	9.66559	0.000459493	0.0312602	antiviral protein	1620	20	3.0391e-59
AllGFP_CLC2050_trimmed_contig	1305	1.2919	6.10836	0.370306	0.71401	aldehyde dehydrogenase	1428	15	0.172173
AllGFP_CLC2050_trimmed_contig	1307	-1.32893	5.01375	0.358933	0.71401	sap dna-binding domain protein	1032	2	0.262975
AllGFP_CLC2050_trimmed_contig	1308	0.0820206	4.83341	0.972825	1	nadh dehydrogenase subunit 2	711	18	0.000645971
AllGFP_CLC2050_trimmed_contig	1310	4.81229	1.7101	0.186198	0.537756	---NA---	227	0
AllGFP_CLC2050_trimmed_contig	1313	-3.19228	2.07894	0.151143	0.536558	---NA---	1593	0
AllGFP_CLC2050_trimmed_contig	1314	3.44003	0.393324	0.583333	0.876439	ribonuclease bn	690	6	0.336963
AllGFP_CLC2050_trimmed_contig	1316	1.79213	-1.48832	1	1	hypothetical protein NECHADRAFT_94868	346	1	3.71308
AllGFP_CLC2050_trimmed_contig	1317	0.927517	3.18748	0.688007	0.9642	ubiquitin carboxyl-terminal hydrolase 5	517	20	1.05914e-54
AllGFP_CLC2050_trimmed_contig	1318	4.37199	1.29901	0.257812	0.613227	cytochrome oxidase subunit i	244	20	6.84235e-17
AllGFP_CLC2050_trimmed_contig	1322	1.26002	5.76807	0.391957	0.731844	G4	1176	2	4.46065
AllGFP_CLC2050_trimmed_contig	1323	2.11117	2.65324	0.385134	0.720706	isoform c	433	20	1.55231e-19
AllGFP_CLC2050_trimmed_contig	1324	0.276199	7.05927	0.844956	1	selenoprotein m precursor	496	20	7.6407e-60
AllGFP_CLC2050_trimmed_contig	1325	-3.82089	7.54282	0.0129497	0.226994	ribosomal protein s25	395	20	1.80469e-39
AllGFP_CLC2050_trimmed_contig	1326	0.37733	6.35727	0.797158	1	serine threonine-protein kinase doa	2515	20	0
AllGFP_CLC2050_trimmed_contig	1328	-2.34823	3.56002	0.15528	0.537756	---NA---	854	0
AllGFP_CLC2050_trimmed_contig	1329	1.18392	6.7902	0.401047	0.745408	rrna binding protein	941	4	0.526885
AllGFP_CLC2050_trimmed_contig	1330	4.67991	1.58725	0.186198	0.537756	von willebrand factor type egf and pentraxin domain-containing protein 1	495	20	6.47997e-21
AllGFP_CLC2050_trimmed_contig	1332	-2.01472	6.2557	0.163426	0.537756	#NAME?	2230	20	0
AllGFP_CLC2050_trimmed_contig	1333	-1.10609	9.70831	0.421604	0.772447	tubulin beta chain	1970	20	0
AllGFP_CLC2050_trimmed_contig	1335	3.06864	0.0109836	1	1	uncharacterized leucine-rich repeat-containing protein	482	1	4.69521
AllGFP_CLC2050_trimmed_contig	1336	-3.94837	8.24887	0.0101877	0.212288	---NA---	1018	0
AllGFP_CLC2050_trimmed_contig	1339	-5.86005	6.80206	0.000580849	0.0364997	hypothetical protein LOAG_00165	241	2	0.969675
AllGFP_CLC2050_trimmed_contig	1340	-3.19228	2.07894	0.151143	0.536558	restriction endonuclease s subunit	214	2	2.8089
AllGFP_CLC2050_trimmed_contig	1341	-3.54032	-1.1489	0.583333	0.876439	peptidase m50 family protein	313	3	0.634867
AllGFP_CLC2050_trimmed_contig	1342	-7.87625	4.3168	0.00235346	0.0903535	cell surface protein	1541	20	8.53513e-15
AllGFP_CLC2050_trimmed_contig	1343	1.47276	7.26567	0.298008	0.674163	hypothetical protein Huta_2589	1522	1	7.25076
AllGFP_CLC2050_trimmed_contig	1344	0.859774	2.5821	0.652345	0.924641	solute carrier organic anion transporter member isoform cra_b	637	7	4.81311
AllGFP_CLC2050_trimmed_contig	1345	-0.262613	7.52734	0.85312	1	---NA---	1314	0
AllGFP_CLC2050_trimmed_contig	1348	2.56719	-0.535307	1	1	reverse transcriptase	202	11	1.80766
AllGFP_CLC2050_trimmed_contig	1349	-3.01097	3.28093	0.0808028	0.415323	restriction endonuclease s subunit	214	2	2.8089
AllGFP_CLC2050_trimmed_contig	1350	-1.74819	-0.241584	0.583333	0.876439	protein col- isoform a	381	20	1.13042e-08
AllGFP_CLC2050_trimmed_contig	1351	-0.496958	1.66123	1	1	endonuclease 8-like 1	536	20	6.94593e-37
AllGFP_CLC2050_trimmed_contig	1352	-3.86033	2.7955	0.0646071	0.38057	---NA---	222	0
AllGFP_CLC2050_trimmed_contig	1353	0.809226	3.10386	0.752825	1	---NA---	460	0
AllGFP_CLC2050_trimmed_contig	1354	-0.973132	0.272888	1	1	---NA---	247	0
AllGFP_CLC2050_trimmed_contig	1355	4.37199	1.29901	0.257812	0.613227	transmembrane protein 18-like	239	20	2.18541e-13
AllGFP_CLC2050_trimmed_contig	1356	0.802889	5.91113	0.5782	0.876439	26s protease regulatory subunit	716	20	4.62496e-115
AllGFP_CLC2050_trimmed_contig	1358	3.06864	0.0109836	1	1	e3 ubiquitin-protein ligase herc2-like	348	3	7.55536
AllGFP_CLC2050_trimmed_contig	1359	-2.97307	8.10076	0.0426694	0.331213	hypothetical protein EGM_17765, partial	1722	2	5.31738
AllGFP_CLC2050_trimmed_contig	1360	-0.256016	6.68976	0.861246	1	domain-containing histone demethylation protein 2b	1599	20	6.77873e-141
AllGFP_CLC2050_trimmed_contig	1361	-1.60605	4.22824	0.298459	0.674674	hypothetical protein CHGG_06984	423	2	0.930299
AllGFP_CLC2050_trimmed_contig	1362	4.18926	1.12593	0.257812	0.613227	---NA---	380	0
AllGFP_CLC2050_trimmed_contig	1364	-4.25905	8.99847	0.00594092	0.161715	60s ribosomal protein l14	588	20	3.76048e-42
AllGFP_CLC2050_trimmed_contig	1365	-1.57314	8.62488	0.258812	0.614596	protein far1-related sequence 5-like	1608	8	3.09648e-30
AllGFP_CLC2050_trimmed_contig	1366	4.5338	4.77656	0.0182238	0.253343	predicted protein	703	1	1.92296
AllGFP_CLC2050_trimmed_contig	1367	-0.590605	4.49995	0.701955	0.971345	---NA---	214	0
AllGFP_CLC2050_trimmed_contig	1368	3.7468	4.06064	0.0560691	0.359528	mitochondrial inner membrane protease subunit 1	1060	20	3.00122e-45
AllGFP_CLC2050_trimmed_contig	1370	-2.28293	2.60239	0.199066	0.562137	polysaccharide export protein	556	1	9.34207
AllGFP_CLC2050_trimmed_contig	1372	3.44003	0.393324	0.583333	0.876439	calpain-a-like isoform 2	1167	20	0
AllGFP_CLC2050_trimmed_contig	1373	-0.496958	1.66123	1	1	g patch domain containing 8	512	1	8.04189
AllGFP_CLC2050_trimmed_contig	1374	-1.74819	-0.241584	0.583333	0.876439	m20 domain-containing	719	6	3.10763
AllGFP_CLC2050_trimmed_contig	1375	-2.37357	4.62251	0.11444	0.470694	trap 4tm 12tm fusion protein	311	6	1.40919
AllGFP_CLC2050_trimmed_contig	1376	1.79213	-1.48832	1	1	muscle-specific calpain	236	20	2.45348e-30
AllGFP_CLC2050_trimmed_contig	1378	0.037962	7.21053	0.983807	1	hypothetical protein Salmoneentericaenterica_14220	456	2	5.17356
AllGFP_CLC2050_trimmed_contig	1379	1.10205	2.76093	0.693763	0.965699	ankyrin repeat-containing protein	647	20	7.58772e-27
AllGFP_CLC2050_trimmed_contig	1380	1.79213	-1.48832	1	1	hypothetical protein AK37_18113	205	2	2.93285
AllGFP_CLC2050_trimmed_contig	1383	-0.973132	0.272888	1	1	ferritin 2 light chain isoform a	334	20	7.52276e-24
AllGFP_CLC2050_trimmed_contig	1386	-0.298826	3.82151	0.843609	1	---NA---	237	0
AllGFP_CLC2050_trimmed_contig	1387	-3.14725	3.41407	0.0672907	0.38057	---NA---	824	0
AllGFP_CLC2050_trimmed_contig	1388	-3.93825	3.46339	0.0286089	0.281774	AGAP007801-PA	702	4	6.73963e-06
AllGFP_CLC2050_trimmed_contig	1389	2.26933	6.7913	0.11971	0.488497	nuclear pore protein	3212	20	1.12547e-31
AllGFP_CLC2050_trimmed_contig	1390	-2.07008	3.62628	0.206509	0.578878	gag-like protein	571	20	0.0235454
AllGFP_CLC2050_trimmed_contig	1392	2.77844	3.21426	0.189149	0.541444	mitochondrial import inner membrane translocase subunit tim22-like	688	20	5.45767e-48
AllGFP_CLC2050_trimmed_contig	1394	2.56719	-0.535307	1	1	---NA---	205	0
AllGFP_CLC2050_trimmed_contig	1395	9.12334	5.73946	0.00091707	0.0497454	GG11572	708	2	6.83908
AllGFP_CLC2050_trimmed_contig	1396	0.831666	1.6221	0.794922	1	golgin subfamily a member 3	443	20	8.53847e-10
AllGFP_CLC2050_trimmed_contig	1397	-2.02435	2.38081	0.264796	0.616138	---NA---	243	0
AllGFP_CLC2050_trimmed_contig	1398	7.87658	4.54181	0.00690598	0.174576	transmembrane protein	267	8	0.956684
AllGFP_CLC2050_trimmed_contig	1400	-2.16905	6.77845	0.131881	0.506705	mitochondrial import receptor subunit tom22 homolog	1156	20	3.57905e-18
AllGFP_CLC2050_trimmed_contig	1403	3.6073	5.77112	0.0257851	0.274148	---NA---	721	0
AllGFP_CLC2050_trimmed_contig	1406	-0.973132	0.272888	1	1	hypothetical protein TcasGA2_TC004706	311	1	4.59641
AllGFP_CLC2050_trimmed_contig	1407	-4.14807	4.09596	0.0246228	0.270874	muscle-specific protein isoform e	1251	15	0.00174033
AllGFP_CLC2050_trimmed_contig	1409	-0.43914	6.23244	0.759191	1	structural maintenance of chromosomes protein 3	1330	20	3.90177e-142
AllGFP_CLC2050_trimmed_contig	1410	5.96767	2.76934	0.0398523	0.316044	xaa-pro dipeptidase app( )	256	20	6.97394e-31
AllGFP_CLC2050_trimmed_contig	1411	-2.57918	4.71728	0.0975411	0.452144	keratin-associated protein	241	2	0.714492
AllGFP_CLC2050_trimmed_contig	1412	-0.10029	0.906318	1	1	heat shock protein isoform b	389	20	0.00109386
AllGFP_CLC2050_trimmed_contig	1413	-1.30337	3.85823	0.428974	0.78339	e3 ubiquitin-protein ligase ubr2-like	678	20	0.000614281
AllGFP_CLC2050_trimmed_contig	1414	-3.14151	3.68248	0.079125	0.415323	nitrate assimilation regulatory protein nira	243	1	3.65203
AllGFP_CLC2050_trimmed_contig	1416	1.24357	2.86725	0.619108	0.910542	eukaryotic translation initiation factor 3 subunit	291	20	1.21137e-34
AllGFP_CLC2050_trimmed_contig	1417	-2.22623	9.69767	0.116777	0.479041	eukaryotic translation initiation factor 3 subunit c	4587	20	0
AllGFP_CLC2050_trimmed_contig	1418	1.79213	-1.48832	1	1	muscle-specific calpain	220	20	4.37295e-25
AllGFP_CLC2050_trimmed_contig	1419	-0.586356	5.66113	0.695013	0.967183	unc-84 homolog a ( elegans)	1009	20	1.48064e-71
AllGFP_CLC2050_trimmed_contig	1420	1.03345	5.99761	0.470179	0.832528	glycerol-3-phosphate dehydrogenase	1504	20	1.30272e-155
AllGFP_CLC2050_trimmed_contig	1421	4.53415	1.45128	0.186198	0.537756	isoform c	828	20	2.43584e-15
AllGFP_CLC2050_trimmed_contig	1422	-0.307377	7.19161	0.831347	1	ubx domain-containing protein 1	2812	20	4.0693e-114
AllGFP_CLC2050_trimmed_contig	1424	2.55331	4.45496	0.127372	0.506705	---NA---	631	0
AllGFP_CLC2050_trimmed_contig	1426	-1.75929	5.68313	0.22675	0.613227	prolyl-trna synthetase	619	4	0.00898087
AllGFP_CLC2050_trimmed_contig	1428	3.12113	7.09035	0.0389179	0.316044	annexin vii	490	20	0.0738322
AllGFP_CLC2050_trimmed_contig	1429	2.03149	6.26196	0.167972	0.537756	trifunctional enzyme subunit mitochondrial-like	1384	20	0
AllGFP_CLC2050_trimmed_contig	1430	0.766802	6.37902	0.591953	0.888356	3-hydroxyacyl-coa dehyrogenase	1443	20	1.51643e-156
AllGFP_CLC2050_trimmed_contig	1431	-1.55736	3.0763	0.408201	0.753441	glutamine type i	429	6	3.59202
AllGFP_CLC2050_trimmed_contig	1433	0.409286	6.4535	0.774456	1	---NA---	1918	0
AllGFP_CLC2050_trimmed_contig	1434	-0.108573	3.72865	0.944227	1	resa-like protein with	791	20	4.9129e-07
AllGFP_CLC2050_trimmed_contig	1436	1.64772	8.3197	0.240643	0.613227	adp-ribosylation factor-like protein 8b	3101	20	4.11327e-117
AllGFP_CLC2050_trimmed_contig	1437	0.437575	5.03733	0.764773	1	swi snf complex subunit smarcc2	972	20	5.6228e-49
AllGFP_CLC2050_trimmed_contig	1438	0.419139	3.55908	0.876473	1	isoform b	366	20	2.95587e-54
AllGFP_CLC2050_trimmed_contig	1439	-3.45087	2.35318	0.11018	0.455174	limbic system-associated membrane protein	691	20	5.00005e-45
AllGFP_CLC2050_trimmed_contig	1440	-2.44753	3.02978	0.189149	0.541444	uncharacterized mfs-type transporter c19orf28 homolog	802	20	2.47587e-13
AllGFP_CLC2050_trimmed_contig	1442	-6.01806	2.1433	0.0472323	0.332262	type i antifreeze protein: family secretion protein	686	14	0.518267
AllGFP_CLC2050_trimmed_contig	1444	-1.8288	2.74027	0.297309	0.672652	---NA---	615	0
AllGFP_CLC2050_trimmed_contig	1446	0.387329	5.71924	0.792149	1	amyloid protein-binding protein 2	1169	20	8.23899e-96
AllGFP_CLC2050_trimmed_contig	1448	-2.00949	7.13498	0.159331	0.537756	---NA---	725	0
AllGFP_CLC2050_trimmed_contig	1449	-1.61321	7.42564	0.2494	0.613227	---NA---	896	0
AllGFP_CLC2050_trimmed_contig	1450	-1.40831	1.13355	0.544271	0.876439	---NA---	220	0
AllGFP_CLC2050_trimmed_contig	1452	-0.0134379	7.34996	0.9951	1	t-complex protein 1 subunit alpha-like	1705	20	0
AllGFP_CLC2050_trimmed_contig	1453	-3.19228	2.07894	0.151143	0.536558	---NA---	204	0
AllGFP_CLC2050_trimmed_contig	1454	0.194805	1.12937	1	1	---NA---	336	0
AllGFP_CLC2050_trimmed_contig	1455	-1.49189	6.71141	0.289881	0.666028	eukaryotic translation initiation factor 3 subunit d	268	20	1.07424e-47
AllGFP_CLC2050_trimmed_contig	1457	0.410675	4.80071	0.804763	1	dnaj homolog subfamily c member 3-like	1254	20	4.94316e-49
AllGFP_CLC2050_trimmed_contig	1458	2.12372	8.21801	0.136241	0.506705	trna-splicing ligase homolog	3192	20	0
AllGFP_CLC2050_trimmed_contig	1459	2.11213	5.25449	0.163862	0.537756	zinc finger ccch domain-containing protein 3	1832	20	6.9462e-57
AllGFP_CLC2050_trimmed_contig	1460	-3.96734	1.95389	0.0690002	0.38057	junctophilin-1-like isoform 1	4174	20	0
AllGFP_CLC2050_trimmed_contig	1461	1.60885	2.24183	0.434753	0.786936	trna-splicing ligase homolog	332	20	2.12416e-41
AllGFP_CLC2050_trimmed_contig	1464	-10.8618	10.5001	2.45253e-07	0.000219366	nicotinate-nucleotide dimethylbenzimidazole phosphoribosyltransferase	284	20	0.214651
AllGFP_CLC2050_trimmed_contig	1466	-0.10029	0.906318	1	1	hypothetical protein SSUR61_0607	261	1	6.03965
AllGFP_CLC2050_trimmed_contig	1467	1.03792	6.92274	0.464084	0.82208	---NA---	2063	0
AllGFP_CLC2050_trimmed_contig	1468	1.90963	4.3193	0.246001	0.613227	---NA---	293	0
AllGFP_CLC2050_trimmed_contig	1469	-4.31519	3.28976	0.034259	0.296279	casein kinase i isoform gamma-3	298	1	9.65777
AllGFP_CLC2050_trimmed_contig	1470	-7.22767	3.59583	0.00661795	0.169849	immune- lectin-like receptor 3	264	20	1.56828e-13
AllGFP_CLC2050_trimmed_contig	1471	0.29657	2.7563	0.896397	1	spore germination protein	869	3	3.23003
AllGFP_CLC2050_trimmed_contig	1472	0.363647	4.00282	0.86069	1	zinc finger protein	264	20	2.14765e-28
AllGFP_CLC2050_trimmed_contig	1473	-5.04015	0.849503	0.186198	0.537756	exocyst complex component sec3	558	20	0.00211609
AllGFP_CLC2050_trimmed_contig	1474	-0.904245	6.01223	0.519115	0.86539	ugp	1487	20	0
AllGFP_CLC2050_trimmed_contig	1475	-2.00415	2.01898	0.364716	0.71401	---NA---	249	0
AllGFP_CLC2050_trimmed_contig	1476	1.79213	-1.48832	1	1	two-component hybrid sensor and regulator	568	6	2.13189
AllGFP_CLC2050_trimmed_contig	1477	1.39321	2.06789	0.524475	0.86539	ariadne ubiquitin-conjugating enzyme e2 binding protein	618	20	3.404e-105
AllGFP_CLC2050_trimmed_contig	1478	0.0572016	2.01991	1	1	---NA---	256	0
AllGFP_CLC2050_trimmed_contig	1479	-3.40925	7.84942	0.0222313	0.26285	sequestosome 1	1403	20	1.58199e-19
AllGFP_CLC2050_trimmed_contig	1481	-1.60012	1.70521	0.524475	0.86539	serine threonine-protein kinase mig-15	378	20	2.6661e-61
AllGFP_CLC2050_trimmed_contig	1482	4.53415	1.45128	0.186198	0.537756	---NA---	492	0
AllGFP_CLC2050_trimmed_contig	1483	-2.45964	7.77587	0.0878799	0.425924	rna-binding protein 39	2770	20	7.82805e-168
AllGFP_CLC2050_trimmed_contig	1484	1.13959	1.86528	0.641113	0.918988	regulating synaptic membrane exocytosis protein 2-like	294	3	4.59993
AllGFP_CLC2050_trimmed_contig	1485	-8.22285	4.69102	0.00128167	0.0612276	low quality protein: titin-like	425	20	5.92298e-79
AllGFP_CLC2050_trimmed_contig	1486	1.79213	-1.48832	1	1	---NA---	395	0
AllGFP_CLC2050_trimmed_contig	1487	2.86484	3.2882	0.170847	0.537756	mmr1 hsr1 gtp binding protein	287	20	1.62682e-21
AllGFP_CLC2050_trimmed_contig	1489	-0.0393247	4.28224	1	1	hypothetical protein CAEBREN_24636	675	1	3.20218
AllGFP_CLC2050_trimmed_contig	1490	2.56719	-0.535307	1	1	abc transporter atp-binding protein	229	18	0.365314
AllGFP_CLC2050_trimmed_contig	1491	-6.59558	2.85765	0.019594	0.253449	membrane protein	716	6	2.31235e-05
AllGFP_CLC2050_trimmed_contig	1494	0.859774	2.5821	0.652345	0.924641	mitochondrial atp synthase f chain	320	13	0.000324379
AllGFP_CLC2050_trimmed_contig	1495	-3.54032	-1.1489	0.583333	0.876439	muscle m-line assembly protein unc-89	312	20	1.33682e-22
AllGFP_CLC2050_trimmed_contig	1497	-2.47296	1.36363	0.330078	0.71401	I-connectin	500	2	2.67316e-26
AllGFP_CLC2050_trimmed_contig	1498	-0.227862	2.42693	1	1	disks large 1 tumor suppressor	348	20	2.23319e-37
AllGFP_CLC2050_trimmed_contig	1499	-3.65205	1.59086	0.10791	0.452144	---NA---	238	0
AllGFP_CLC2050_trimmed_contig	1500	2.64164	8.01796	0.0706549	0.388258	bifunctional purine biosynthesis protein purh	2585	20	1.76112e-176
AllGFP_CLC2050_trimmed_contig	1501	-1.42119	8.51265	0.30658	0.690729	atp-dependent rna helicase wm6-like	1057	20	6.51364e-142
AllGFP_CLC2050_trimmed_contig	1502	1.79213	-1.48832	1	1	eco57i restriction endonuclease	288	5	5.22714
AllGFP_CLC2050_trimmed_contig	1503	-0.496958	1.66123	1	1	muscle m-line assembly protein unc-89-like	1276	20	5.17228e-42
AllGFP_CLC2050_trimmed_contig	1504	-0.350879	5.20005	0.811315	1	---NA---	500	0
AllGFP_CLC2050_trimmed_contig	1505	5.58938	5.77035	0.00347784	0.115899	hypothetical protein LOAG_13063	1060	1	4.49646
AllGFP_CLC2050_trimmed_contig	1506	5.33672	2.1926	0.0854289	0.415323	hydrolytic protein	495	20	0.0136893
AllGFP_CLC2050_trimmed_contig	1507	-1.33815	2.91853	0.498969	0.86539	molybdenum cofactor biosynthesis protein a	202	1	1.86891
AllGFP_CLC2050_trimmed_contig	1508	2.07396	8.74305	0.143498	0.517281	cystatin- partial	4207	20	5.36092e-22
AllGFP_CLC2050_trimmed_contig	1509	-1.51009	7.57851	0.281657	0.651513	lethal k09913	1302	20	1.88683e-61
AllGFP_CLC2050_trimmed_contig	1510	0.511132	7.65473	0.713663	0.983016	protein arginine n-methyltransferase 8	865	20	5.58641e-124
AllGFP_CLC2050_trimmed_contig	1511	-0.647908	5.48738	0.658959	0.932784	transmembrane protein c20orf108-like	1557	20	1.61899e-06
AllGFP_CLC2050_trimmed_contig	1512	7.16862	3.87626	0.020656	0.261239	glutamate--cysteine ligase	208	3	2.42237
AllGFP_CLC2050_trimmed_contig	1513	6.63707	3.38352	0.0138672	0.226994	taste type member 116	274	12	0.23911
AllGFP_CLC2050_trimmed_contig	1514	1.79213	-1.48832	1	1	nuclear pore glycoprotein	919	20	0.0597393
AllGFP_CLC2050_trimmed_contig	1515	-1.15383	4.16266	0.4586	0.814322	twist neighbor	895	20	3.04181e-22
AllGFP_CLC2050_trimmed_contig	1516	2.18056	6.38261	0.139433	0.506705	---NA---	1408	0
AllGFP_CLC2050_trimmed_contig	1517	1.79213	-1.48832	1	1	---NA---	405	0
AllGFP_CLC2050_trimmed_contig	1518	-1.57381	6.79615	0.266056	0.618933	poly	2329	20	1.18337e-13
AllGFP_CLC2050_trimmed_contig	1519	-3.05627	10.0592	0.0368599	0.314758	casein kinase i isoform delta-like	1212	20	5.27996e-57
AllGFP_CLC2050_trimmed_contig	1523	-3.54032	-1.1489	0.583333	0.876439	multi-sensor hybrid histidine kinase	323	20	0.0246688
AllGFP_CLC2050_trimmed_contig	1524	1.79213	-1.48832	1	1	hypothetical protein	224	1	3.8026
AllGFP_CLC2050_trimmed_contig	1525	-3.54032	-1.1489	0.583333	0.876439	---NA---	208	0
AllGFP_CLC2050_trimmed_contig	1528	-1.45078	7.36589	0.299776	0.677615	---NA---	2332	0
AllGFP_CLC2050_trimmed_contig	1530	-0.51065	2.69006	0.896397	1	---NA---	528	0
AllGFP_CLC2050_trimmed_contig	1531	1.69754	7.16636	0.230917	0.613227	---NA---	2559	0
AllGFP_CLC2050_trimmed_contig	1532	2.42074	3.80299	0.191773	0.547464	hypothetical protein DAPPUDRAFT_313799	1112	20	8.156e-53
AllGFP_CLC2050_trimmed_contig	1533	1.13959	1.86528	0.641113	0.918988	kh domain- rna- signal transduction-associated protein 3-like isoform 2	401	20	2.78684e-28
AllGFP_CLC2050_trimmed_contig	1534	-0.601726	4.26896	0.692659	0.965699	---NA---	1343	0
AllGFP_CLC2050_trimmed_contig	1535	-0.873844	5.1101	0.565724	0.876439	hydroxysteroid (17-beta) dehydrogenase 4	1609	20	1.61197e-112
AllGFP_CLC2050_trimmed_contig	1536	-6.22697	5.83612	0.000713608	0.0421932	pe-tn-6--lipooligosaccharide phosphorylethanolamine transferase	604	13	0.785017
AllGFP_CLC2050_trimmed_contig	1537	1.22416	5.82881	0.402231	0.747278	hypothetical protein SSAG_06955	2537	1	6.81162
AllGFP_CLC2050_trimmed_contig	1539	-0.168682	3.47193	1	1	protein phosphatase 2c-like domain-containing protein 1	264	3	2.48813
AllGFP_CLC2050_trimmed_contig	1540	0.746233	3.05985	0.752825	1	---NA---	208	0
AllGFP_CLC2050_trimmed_contig	1541	-3.54032	-1.1489	0.583333	0.876439	shaker cognate isoform h	335	20	1.41884e-09
AllGFP_CLC2050_trimmed_contig	1544	-4.63539	2.72731	0.0254192	0.270874	papilin	332	20	8.57324e-31
AllGFP_CLC2050_trimmed_contig	1545	-3.27176	3.5368	0.0567356	0.359528	papilin	285	20	6.28479e-12
AllGFP_CLC2050_trimmed_contig	1546	4.53415	1.45128	0.186198	0.537756	massive surface protein	338	20	0.00143809
AllGFP_CLC2050_trimmed_contig	1547	0.816932	7.20782	0.561267	0.876439	serine threonine-protein kinase srpk1	2704	20	1.79215e-111
AllGFP_CLC2050_trimmed_contig	1548	2.56719	-0.535307	1	1	expressed protein	242	1	8.65588
AllGFP_CLC2050_trimmed_contig	1549	-4.47695	0.0863272	0.375	0.71401	troponin t	228	6	0.00713054
AllGFP_CLC2050_trimmed_contig	1550	-2.68481	0.554912	0.257812	0.613227	14-3-3-like protein	238	20	1.34241e-08
AllGFP_CLC2050_trimmed_contig	1551	-0.304941	7.13887	0.830799	1	14-3-3 zeta	439	20	3.18848e-73
AllGFP_CLC2050_trimmed_contig	1552	2.3706	4.69315	0.143038	0.515664	mrna cap guanine-n7 methyltransferase-like	817	20	9.54687e-44
AllGFP_CLC2050_trimmed_contig	1553	0.618157	5.79424	0.676615	0.955273	atp-dependent rna helicase ddx1-like	1535	20	3.69784e-167
AllGFP_CLC2050_trimmed_contig	1554	-0.681338	3.20693	0.7746	1	protein kinase related to protein kinase isoform g	807	20	1.38725e-29
AllGFP_CLC2050_trimmed_contig	1555	1.54018	6.91535	0.278514	0.64456	hypothetical protein IMG5_109580	2364	1	0.320023
AllGFP_CLC2050_trimmed_contig	1556	-4.47695	0.0863272	0.375	0.71401	vitamin k-dependent gamma-carboxylase-like protein	210	10	1.39836e-20
AllGFP_CLC2050_trimmed_contig	1557	-2.64869	8.03271	0.0680133	0.38057	ubiquitin carboxyl-terminal hydrolase 10	1744	20	2.31359e-45
AllGFP_CLC2050_trimmed_contig	1558	-0.422684	7.14033	0.76426	1	serine threonine protein kinase	1652	20	4.16367e-83
AllGFP_CLC2050_trimmed_contig	1559	-3.49255	3.75642	0.0416099	0.323933	cold acclimation protein	547	20	0.705971
AllGFP_CLC2050_trimmed_contig	1561	-5.04015	0.849503	0.186198	0.537756	conserved hypothetical protein	378	3	7.35019
AllGFP_CLC2050_trimmed_contig	1562	-0.608835	4.13792	0.710526	0.978888	general amino-acid permease gap1	323	5	1.84579
AllGFP_CLC2050_trimmed_contig	1563	2.56719	-0.535307	1	1	set and mynd domain-containing protein 4-like	871	20	1.02824e-32
AllGFP_CLC2050_trimmed_contig	1564	-2.00415	2.01898	0.364716	0.71401	---NA---	517	0
AllGFP_CLC2050_trimmed_contig	1566	-5.04015	0.849503	0.186198	0.537756	pyruvate dehydrogenase	477	4	2.51082
AllGFP_CLC2050_trimmed_contig	1567	0.226056	6.3873	0.87668	1	domain-containing histone demethylation protein	1143	20	2.62601e-178
AllGFP_CLC2050_trimmed_contig	1569	5.42208	2.27073	0.0854289	0.415323	a chain thermodynamic and structure guided design of statin hmg-coa reductase inhibitors	333	20	1.46541e-29
AllGFP_CLC2050_trimmed_contig	1570	3.73512	0.687058	0.375	0.71401	zinc finger protein 271-like	500	20	6.06233e-15
AllGFP_CLC2050_trimmed_contig	1571	1.79213	-1.48832	1	1	protein	243	6	2.97436e-13
AllGFP_CLC2050_trimmed_contig	1572	-1.03692	1.33837	0.794922	1	pas pac sensor signal transduction histidine kinase	501	20	0.00133462
AllGFP_CLC2050_trimmed_contig	1573	1.70567	2.32044	0.598175	0.888356	rna-binding protein 28	315	20	2.68093e-17
AllGFP_CLC2050_trimmed_contig	1574	1.62208	4.09522	0.338701	0.71401	serine threonine-protein kinase d3	614	20	2.17176e-121
AllGFP_CLC2050_trimmed_contig	1575	-0.868892	3.1187	0.688007	0.9642	dihydrolipoyllysine-residue acetyltransferase component of pyruvate dehydrogenase mitochondrial-like	643	20	1.257e-47
AllGFP_CLC2050_trimmed_contig	1577	-4.47695	0.0863272	0.375	0.71401	allene oxide synthase-lipoxygenase	260	20	2.6209e-05
AllGFP_CLC2050_trimmed_contig	1578	-6.01703	7.12366	0.000538987	0.0347534	collagen alpha-1 chain	1786	20	1.97302e-25
AllGFP_CLC2050_trimmed_contig	1579	-1.08476	7.42774	0.433631	0.786936	eukaryotic translation initiation factor 5	1119	20	4.70571e-129
AllGFP_CLC2050_trimmed_contig	1581	-2.48558	4.11498	0.106825	0.452144	#NAME?	547	20	3.06352e-81
AllGFP_CLC2050_trimmed_contig	1582	8.31633	4.96075	0.00335222	0.112559	---NA---	375	0
AllGFP_CLC2050_trimmed_contig	1583	1.48562	3.59849	0.420915	0.771218	hypothetical protein EAI_00728	433	1	8.88584
AllGFP_CLC2050_trimmed_contig	1584	1.78086	4.77723	0.248093	0.613227	elongation factor 1 gamma	838	20	1.83683e-37
AllGFP_CLC2050_trimmed_contig	1586	-1.90976	0.881935	0.544271	0.876439	glycyl-trna synthetase	261	5	3.14109
AllGFP_CLC2050_trimmed_contig	1588	-1.06598	8.47876	0.439824	0.792494	ras-related protein rab-11a-like	1970	20	1.6455e-87
AllGFP_CLC2050_trimmed_contig	1589	1.88176	2.46424	0.512573	0.86539	---NA---	326	0
AllGFP_CLC2050_trimmed_contig	1590	-0.813076	6.66833	0.563194	0.876439	---NA---	1314	0
AllGFP_CLC2050_trimmed_contig	1591	1.79213	-1.48832	1	1	zinc and mercury-transporting atpase	603	6	1.13175
AllGFP_CLC2050_trimmed_contig	1592	-5.43314	5.41253	0.00313814	0.109299	hypothetical protein	292	1	0.38123
AllGFP_CLC2050_trimmed_contig	1593	-6.42752	2.654	0.0254192	0.270874	manganese-containing catalase	266	7	2.74479
AllGFP_CLC2050_trimmed_contig	1594	-2.57803	2.52594	0.199066	0.562137	fila2_mouse ame: full=filaggrin-2 short=flg-2 ame: full=intermediate filament-associated protein	258	4	5.83092
AllGFP_CLC2050_trimmed_contig	1595	-6.34363	9.56553	0.000205116	0.0177061	zinc transporter zip domain-containing protein	2318	20	1.28665e-05
AllGFP_CLC2050_trimmed_contig	1597	-0.318543	4.27566	0.844358	1	smek-like protein 1	337	20	8.62487e-17
AllGFP_CLC2050_trimmed_contig	1598	-3.54032	-1.1489	0.583333	0.876439	e3 ubiquitin-protein ligase ubr4	441	20	8.17498e-29
AllGFP_CLC2050_trimmed_contig	1599	0.75502	6.50399	0.597726	0.888356	isoform b	1546	20	4.34677e-23
AllGFP_CLC2050_trimmed_contig	1601	-2.42473	7.24865	0.0927335	0.44467	guanine nucleotide-binding protein g subunit alpha-like	1735	20	0
AllGFP_CLC2050_trimmed_contig	1603	-2.59237	5.2386	0.0830335	0.415323	hyphally-regulated cell wall protein	1101	20	0.0137981
AllGFP_CLC2050_trimmed_contig	1604	1.60004	3.14106	0.450506	0.8029	cca trna nucleotidyltransferase mitochondrial	540	20	2.74173e-60
AllGFP_CLC2050_trimmed_contig	1605	1.13959	1.86528	0.641113	0.918988	spondin 1b	717	6	5.0527
AllGFP_CLC2050_trimmed_contig	1607	-1.30311	4.67608	0.396528	0.739657	microsomal glutathione s-transferase-like	771	20	3.66294e-26
AllGFP_CLC2050_trimmed_contig	1608	1.79213	-1.48832	1	1	hypothetical protein	415	1	1.6898
AllGFP_CLC2050_trimmed_contig	1609	-5.43554	3.62995	0.00661795	0.169849	sodium:neurotransmitter symporter family protein	297	20	7.67271e-31
AllGFP_CLC2050_trimmed_contig	1610	-2.21395	5.96223	0.127749	0.506705	glucose dehydrogenase	218	20	2.09367e-23
AllGFP_CLC2050_trimmed_contig	1611	5.579	2.4142	0.0690002	0.38057	secreted protein with cysteine rich repeats and a mucin like threonine rich signal peptide	225	9	0.000953557
AllGFP_CLC2050_trimmed_contig	1612	1.03887	5.08189	0.487897	0.859951	leptin receptor overlapping transcript-like 1-like	715	20	1.11649e-69
AllGFP_CLC2050_trimmed_contig	1614	-3.16891	5.06902	0.0447475	0.332262	n-glycosylase dna lyase	531	14	0.00564918
AllGFP_CLC2050_trimmed_contig	1615	-2.19116	6.95308	0.128289	0.506705	membrane protein tms1d	1203	20	3.69152e-132
AllGFP_CLC2050_trimmed_contig	1616	-3.20882	6.89201	0.0318937	0.295854	---NA---	848	0
AllGFP_CLC2050_trimmed_contig	1618	2.56719	-0.535307	1	1	olfactory receptor 14j1-like	281	3	3.26607
AllGFP_CLC2050_trimmed_contig	1619	1.44652	3.56884	0.420915	0.771218	---NA---	478	0
AllGFP_CLC2050_trimmed_contig	1621	-3.21612	4.18409	0.0414115	0.323933	isoform c	1104	20	5.51703e-37
AllGFP_CLC2050_trimmed_contig	1623	0.205839	2.69737	1	1	cdkal1-like protein	234	20	2.14701e-29
AllGFP_CLC2050_trimmed_contig	1624	1.13959	1.86528	0.641113	0.918988	3-hydroxyisobutyryl-coenzyme a hydrolase	274	20	2.42437e-18
AllGFP_CLC2050_trimmed_contig	1625	-0.460012	6.95608	0.739989	1	an1-type zinc finger protein 5-like	2079	20	9.70281e-14
AllGFP_CLC2050_trimmed_contig	1626	4.11426	7.01973	0.00941303	0.208666	---NA---	907	0
AllGFP_CLC2050_trimmed_contig	1628	0.522558	5.08884	0.726392	0.995441	dna methyltransferase 1-associated protein 1	1462	20	2.16932e-150
AllGFP_CLC2050_trimmed_contig	1629	0.439668	1.3171	1	1	---NA---	276	0
AllGFP_CLC2050_trimmed_contig	1630	-1.38748	2.61437	0.504637	0.86539	atp-dependent rna helicase	334	8	0.247445
AllGFP_CLC2050_trimmed_contig	1631	4.67991	1.58725	0.186198	0.537756	isoform b	313	20	2.89067e-05
AllGFP_CLC2050_trimmed_contig	1632	3.73512	0.687058	0.375	0.71401	wd repeat-containing protein 89-like	212	16	2.63758e-05
AllGFP_CLC2050_trimmed_contig	1633	-0.314336	4.72884	0.855331	1	polycystic kidney disease protein 1-like 2	720	3	5.71676
AllGFP_CLC2050_trimmed_contig	1634	0.806768	5.97721	0.572981	0.876439	proteasome subunit alpha type-6	1299	20	1.28894e-57
AllGFP_CLC2050_trimmed_contig	1635	0.0406271	6.88515	0.9865	1	allergen v5 tpx-1 family protein	1151	20	0.113883
AllGFP_CLC2050_trimmed_contig	1637	-0.471684	0.631368	1	1	major facilitator family transporter	408	11	2.05795
AllGFP_CLC2050_trimmed_contig	1638	1.60004	3.14106	0.450506	0.8029	---NA---	330	0
AllGFP_CLC2050_trimmed_contig	1639	3.06864	0.0109836	1	1	gsl1 beta- -glucan synthase subunit	339	2	2.52554
AllGFP_CLC2050_trimmed_contig	1641	-1.53015	5.87933	0.286445	0.658998	rna-directed dna polymerase from mobile element jockey-like	320	20	2.19106e-15
AllGFP_CLC2050_trimmed_contig	1642	1.02573	2.70415	0.693763	0.965699	hypothetical protein	301	1	1.99267
AllGFP_CLC2050_trimmed_contig	1643	5.72051	2.5435	0.0566788	0.359528	cdk5 regulatory subunit-associated protein 2-like	323	20	1.00342e-13
AllGFP_CLC2050_trimmed_contig	1644	-3.40596	4.54104	0.0359325	0.308916	e3 ubiquitin-protein ligase partial	218	4	0.33409
AllGFP_CLC2050_trimmed_contig	1645	-1.44989	7.99631	0.29819	0.674392	t-complex protein 1 subunit theta-like	1682	20	0
AllGFP_CLC2050_trimmed_contig	1647	-1.34959	3.53742	0.420915	0.771218	signal-induced proliferation-associated 1-like protein 2-like	517	20	3.10412e-32
AllGFP_CLC2050_trimmed_contig	1649	-3.54032	-1.1489	0.583333	0.876439	chromosome partition protein smc	552	20	0.0726545
AllGFP_CLC2050_trimmed_contig	1651	-5.04015	0.849503	0.186198	0.537756	cement precursor protein 3b variant 1	507	4	2.42518
AllGFP_CLC2050_trimmed_contig	1652	0.804361	3.81197	0.681717	0.960509	zinc finger protein	425	20	5.15311e-32
AllGFP_CLC2050_trimmed_contig	1654	0.194805	1.12937	1	1	protein fam44a	597	20	0.000853762
AllGFP_CLC2050_trimmed_contig	1655	-1.27212	4.12047	0.412646	0.760676	hormone receptor 4	535	20	5.00793e-54
AllGFP_CLC2050_trimmed_contig	1656	-3.54032	-1.1489	0.583333	0.876439	peptidase m50	234	10	0.496451
AllGFP_CLC2050_trimmed_contig	1658	-2.00415	2.01898	0.364716	0.71401	---NA---	416	0
AllGFP_CLC2050_trimmed_contig	1659	1.62022	6.92855	0.256366	0.613227	fas-associated factor 1-like	1686	20	1.2365e-83
AllGFP_CLC2050_trimmed_contig	1660	0.643273	7.4089	0.645603	0.923806	mitotic spindle assembly checkpoint protein mad2a	2529	20	2.3154e-73
AllGFP_CLC2050_trimmed_contig	1661	-1.40831	1.13355	0.544271	0.876439	isoform g	270	20	6.02049e-15
AllGFP_CLC2050_trimmed_contig	1662	-4.47695	0.0863272	0.375	0.71401	family protein	269	3	0.467564
AllGFP_CLC2050_trimmed_contig	1663	-2.94942	2.44328	0.11018	0.455174	reverse transcriptase	625	20	6.74676e-29
AllGFP_CLC2050_trimmed_contig	1665	3.44003	0.393324	0.583333	0.876439	fat-like cadherin-related tumor suppressor-like protein	525	20	6.85684e-40
AllGFP_CLC2050_trimmed_contig	1666	-7.5881	4.00027	0.00374249	0.120283	fasciclin-like protein	546	20	6.08705e-26
AllGFP_CLC2050_trimmed_contig	1667	-1.90976	0.881935	0.544271	0.876439	isoform cra_b	204	20	0.00568463
AllGFP_CLC2050_trimmed_contig	1668	0.632806	3.38378	0.792862	1	mitochondrial inheritance component mdm12	237	18	0.44265
AllGFP_CLC2050_trimmed_contig	1669	-2.00415	2.01898	0.364716	0.71401	cytochrome c biogenesis protein transmembrane region	214	1	7.52237
AllGFP_CLC2050_trimmed_contig	1670	-1.74819	-0.241584	0.583333	0.876439	hypothetical protein	368	1	2.29657
AllGFP_CLC2050_trimmed_contig	1671	-4.47695	0.0863272	0.375	0.71401	---NA---	366	0
AllGFP_CLC2050_trimmed_contig	1672	1.13959	1.86528	0.641113	0.918988	programmed cell death	290	20	2.12476e-10
AllGFP_CLC2050_trimmed_contig	1673	-1.83144	6.04293	0.199546	0.563379	---NA---	488	0
AllGFP_CLC2050_trimmed_contig	1674	-3.11856	9.64981	0.0335433	0.295854	gelsolin precursor	2498	20	0
AllGFP_CLC2050_trimmed_contig	1675	0.993828	1.74978	0.794922	1	chromodomain helicase dna binding protein	320	20	4.61884e-19
AllGFP_CLC2050_trimmed_contig	1676	1.96235	2.53042	0.442687	0.792494	chromodomain-helicase-dna-binding protein 1	337	20	1.32085e-16
AllGFP_CLC2050_trimmed_contig	1677	-0.51065	2.69006	0.896397	1	---NA---	406	0
AllGFP_CLC2050_trimmed_contig	1678	-1.03692	1.33837	0.794922	1	poly	241	20	3.99152e-10
AllGFP_CLC2050_trimmed_contig	1680	3.06864	0.0109836	1	1	---NA---	219	0
AllGFP_CLC2050_trimmed_contig	1681	0.841444	3.8372	0.641979	0.919152	---NA---	815	0
AllGFP_CLC2050_trimmed_contig	1682	-2.81528	5.94668	0.060225	0.377768	nitrate alpha subunit	625	2	0.996565
AllGFP_CLC2050_trimmed_contig	1683	0.0572016	2.01991	1	1	possible acetyltransferase	821	9	0.480516
AllGFP_CLC2050_trimmed_contig	1685	-7.50608	3.90912	0.00426541	0.130981	---NA---	207	0
AllGFP_CLC2050_trimmed_contig	1686	-0.471684	0.631368	1	1	zinc finger protein 658-like	350	20	1.05762e-22
AllGFP_CLC2050_trimmed_contig	1687	-6.59558	2.85765	0.019594	0.253449	gch4_pelpd ame: full=gtp cyclohydrolase fole2	201	1	9.74156
AllGFP_CLC2050_trimmed_contig	1688	1.36501	3.50742	0.454321	0.808193	protein cwc15 homolog a-like	341	20	6.63069e-14
AllGFP_CLC2050_trimmed_contig	1690	-3.21612	4.18409	0.0414115	0.323933	---NA---	642	0
AllGFP_CLC2050_trimmed_contig	1691	-8.54382	5.03238	0.000760163	0.0437162	von willebrand factor type d domain protein	975	20	0.00011093
AllGFP_CLC2050_trimmed_contig	1692	1.79213	-1.48832	1	1	hypothetical protein BACCAP_02701	217	1	1.97448
AllGFP_CLC2050_trimmed_contig	1693	-0.443054	4.34221	0.777821	1	zgc:136409 protein	931	20	2.55858e-59
AllGFP_CLC2050_trimmed_contig	1695	3.44003	0.393324	0.583333	0.876439	---NA---	235	0
AllGFP_CLC2050_trimmed_contig	1696	-3.54032	-1.1489	0.583333	0.876439	ankyrin repeat domain-containing protein 17	598	20	8.26166e-06
AllGFP_CLC2050_trimmed_contig	1697	2.17636	4.83994	0.166897	0.537756	hypothetical protein Cflav_PD5902	581	1	7.95328
AllGFP_CLC2050_trimmed_contig	1699	-3.8276	9.49006	0.0114732	0.216592	cytochrome oxidase subunit ii	1589	10	0.0202144
AllGFP_CLC2050_trimmed_contig	1700	-0.281459	4.29416	0.885674	1	hypothetical protein VOLCADRAFT_88020	597	3	3.75425
AllGFP_CLC2050_trimmed_contig	1701	1.26258	3.82565	0.48661	0.857792	cell adhesion molecule	327	20	4.61734e-09
AllGFP_CLC2050_trimmed_contig	1702	-5.44418	1.39396	0.10791	0.452144	---NA---	301	0
AllGFP_CLC2050_trimmed_contig	1703	0.30281	4.73685	0.855331	1	undecaprenyl-phosphate galactose phosphotransferase	285	2	8.31195
AllGFP_CLC2050_trimmed_contig	1704	0.134816	3.06368	1	1	myosin-xviiia isoform 2	256	20	0.000114171
AllGFP_CLC2050_trimmed_contig	1706	-0.732828	4.72336	0.631737	0.918988	myosin heavy chain	1603	20	4.22388e-91
AllGFP_CLC2050_trimmed_contig	1707	1.79213	-1.48832	1	1	aminopeptidase n-like	489	20	4.68345e-40
AllGFP_CLC2050_trimmed_contig	1708	-3.54032	-1.1489	0.583333	0.876439	---NA---	320	0
AllGFP_CLC2050_trimmed_contig	1711	1.24953	5.46594	0.404381	0.750542	cullin-associated nedd8-dissociated protein 1	2079	20	0
AllGFP_CLC2050_trimmed_contig	1712	-0.106616	2.50063	1	1	dna helicase ino80-like	350	20	8.56986e-11
AllGFP_CLC2050_trimmed_contig	1713	-0.741822	1.51134	0.794922	1	protein fam105b-like	380	20	5.34427e-24
AllGFP_CLC2050_trimmed_contig	1714	-3.24955	8.32817	0.028323	0.281774	elongation factor 1 beta	669	20	1.12647e-46
AllGFP_CLC2050_trimmed_contig	1715	0.0970861	5.42561	0.963685	1	f-box wd repeat-containing protein 5-like	449	20	2.31522e-49
AllGFP_CLC2050_trimmed_contig	1716	0.202964	2.11842	1	1	28s ribosomal protein mitochondrial	388	20	5.15169e-32
AllGFP_CLC2050_trimmed_contig	1717	5.50267	2.34443	0.0690002	0.38057	---NA---	276	0
AllGFP_CLC2050_trimmed_contig	1719	1.50506	2.15792	0.524475	0.86539	pts iic component	342	3	0.224999
AllGFP_CLC2050_trimmed_contig	1720	-0.506002	2.26365	0.862534	1	condensin-2 complex subunit d3	581	20	6.73363e-19
AllGFP_CLC2050_trimmed_contig	1722	-7.56077	8.81276	3.02169e-05	0.00468421	anti-lipopolysaccharide factor isoform 6	644	20	7.98132e-84
AllGFP_CLC2050_trimmed_contig	1723	-1.69629	5.86791	0.238025	0.613227	penicillin-binding protein 1b	382	20	2.20433
AllGFP_CLC2050_trimmed_contig	1724	-2.68481	0.554912	0.257812	0.613227	methyl-accepting chemotaxis sensory transducer with cache sensor	400	20	0.00254309
AllGFP_CLC2050_trimmed_contig	1725	-2.68481	0.554912	0.257812	0.613227	hypothetical protein YPK_0408	235	1	8.7792
AllGFP_CLC2050_trimmed_contig	1726	-2.00415	2.01898	0.364716	0.71401	conserved plasmodium protein	1201	20	1.61461e-16
AllGFP_CLC2050_trimmed_contig	1727	-11.9563	10.3174	9.61886e-08	0.000126365	fibrinogen-related protein 1	1546	20	5.16398e-51
AllGFP_CLC2050_trimmed_contig	1728	2.45542	8.11394	0.0891324	0.43114	solute carrier family 25 member 38	1886	20	4.30809e-103
AllGFP_CLC2050_trimmed_contig	1729	-7.78892	11.6527	1.62172e-05	0.00314173	viral a-type inclusion protein	1647	20	2.61495e-10
AllGFP_CLC2050_trimmed_contig	1730	5.579	2.4142	0.0690002	0.38057	ornithine decarboxylase	263	20	2.08955e-25
AllGFP_CLC2050_trimmed_contig	1731	-2.68481	0.554912	0.257812	0.613227	heat shock protein 21	591	7	1.00004e-07
AllGFP_CLC2050_trimmed_contig	1733	0.25548	3.71711	0.944227	1	arginine serine-rich protein pnisr-like	917	20	0.120569
AllGFP_CLC2050_trimmed_contig	1734	4.67991	1.58725	0.186198	0.537756	---NA---	235	0
AllGFP_CLC2050_trimmed_contig	1735	0.208796	3.689	1	1	---NA---	503	0
AllGFP_CLC2050_trimmed_contig	1736	2.33773	6.51212	0.113095	0.466164	putative glycosyltransferase	814	1	0.606551
AllGFP_CLC2050_trimmed_contig	1737	-2.98749	2.91932	0.121897	0.493443	hypothetical protein, unlikely	858	1	9.67087
AllGFP_CLC2050_trimmed_contig	1739	0.470683	4.42659	0.787043	1	hypothetical protein IMG5_029931	1145	3	2.87678
AllGFP_CLC2050_trimmed_contig	1740	1.70956	5.28836	0.249644	0.613227	exportin-7	1503	20	0
AllGFP_CLC2050_trimmed_contig	1741	1.79213	-1.48832	1	1	phage baseplate assembly protein	266	20	3.12426
AllGFP_CLC2050_trimmed_contig	1742	-0.628795	6.52749	0.653421	0.92601	transcription elongation factor spt6	1458	20	6.40572e-64
AllGFP_CLC2050_trimmed_contig	1743	-4.63539	2.72731	0.0254192	0.270874	leucine-rich repeat-containing	225	20	1.93243e-16
AllGFP_CLC2050_trimmed_contig	1744	1.88176	2.46424	0.512573	0.86539	hyfb gene product	231	3	1.7025
AllGFP_CLC2050_trimmed_contig	1746	-1.74819	-0.241584	0.583333	0.876439	---NA---	253	0
AllGFP_CLC2050_trimmed_contig	1747	2.87534	6.08334	0.0578232	0.365758	prolipoprotein diacylglyceryl transferase	1105	1	9.92764
AllGFP_CLC2050_trimmed_contig	1748	7.4984	4.18491	0.0119577	0.22106	---NA---	442	0
AllGFP_CLC2050_trimmed_contig	1749	-2.02435	2.38081	0.264796	0.616138	hypothetical protein mv_L711	209	2	3.01035
AllGFP_CLC2050_trimmed_contig	1750	-2.877	1.75465	0.216858	0.594179	---NA---	298	0
AllGFP_CLC2050_trimmed_contig	1753	-0.083973	4.74471	0.970964	1	---NA---	315	0
AllGFP_CLC2050_trimmed_contig	1754	-5.04015	0.849503	0.186198	0.537756	serine threonine-protein kinase lmtk1-like	250	12	1.38802
AllGFP_CLC2050_trimmed_contig	1756	-4.93889	3.96162	0.0135618	0.226994	pf11-1 protein	472	20	0.00023353
AllGFP_CLC2050_trimmed_contig	1757	1.26415	5.36305	0.388811	0.726906	small nuclear ribonucleoprotein sm d2	285	20	1.81714e-46
AllGFP_CLC2050_trimmed_contig	1758	-3.54032	-1.1489	0.583333	0.876439	iron-regulated surface determinant protein b	593	1	6.00456
AllGFP_CLC2050_trimmed_contig	1759	1.80858	5.19989	0.228871	0.613227	---NA---	671	0
AllGFP_CLC2050_trimmed_contig	1760	-3.54032	-1.1489	0.583333	0.876439	isoform g	413	20	5.93496e-70
AllGFP_CLC2050_trimmed_contig	1763	0.131977	4.96018	0.949695	1	---NA---	424	0
AllGFP_CLC2050_trimmed_contig	1764	1.02144	4.21643	0.52874	0.871811	---NA---	370	0
AllGFP_CLC2050_trimmed_contig	1765	-5.04015	0.849503	0.186198	0.537756	wd repeat-containing protein 63	498	14	0.104404
AllGFP_CLC2050_trimmed_contig	1766	0.799747	5.15861	0.591081	0.887508	utp--glucose-1-phosphate uridylyltransferase-like	512	20	4.82297e-18
AllGFP_CLC2050_trimmed_contig	1767	-4.22558	7.38136	0.00658806	0.169849	betaine--homocysteine s-methyltransferase 1	1201	20	4.68169e-118
AllGFP_CLC2050_trimmed_contig	1771	-6.09789	7.35206	0.000367055	0.026949	y+l amino acid transporter 2-like	1450	20	1.37978e-151
AllGFP_CLC2050_trimmed_contig	1773	0.884271	4.97714	0.562992	0.876439	otu domain-containing protein 6b	1309	20	8.54009e-41
AllGFP_CLC2050_trimmed_contig	1775	-0.256796	3.15766	1	1	large tegument protein	1177	2	1.55368
AllGFP_CLC2050_trimmed_contig	1776	-1.4642	2.22942	0.512573	0.86539	g-protein gamma subunit	201	20	2.06405e-24
AllGFP_CLC2050_trimmed_contig	1781	-1.16021	5.18681	0.427121	0.781432	zinc finger (c2h2 type) domain-containing protein	1047	20	9.97194e-06
AllGFP_CLC2050_trimmed_contig	1782	0.241767	6.66467	0.867101	1	protein transport protein sec61 subunit gamma	394	20	3.96668e-23
AllGFP_CLC2050_trimmed_contig	1783	-1.70906	2.12944	0.364716	0.71401	leucine-rich repeat protein	367	20	3.08859e-16
AllGFP_CLC2050_trimmed_contig	1784	-1.98309	9.53593	0.158456	0.537756	ankyrin repeat-containing protein	2666	20	0.000444655
AllGFP_CLC2050_trimmed_contig	1786	0.183892	4.54344	0.934062	1	protein nap-like	734	20	3.97169e-47
AllGFP_CLC2050_trimmed_contig	1788	0.719288	6.85154	0.610009	0.904269	heterogeneous nuclear ribonucleoprotein l-like	1022	20	8.63195e-76
AllGFP_CLC2050_trimmed_contig	1790	-3.1264	4.70024	0.0427104	0.331213	flap endonuclease gen-like	254	2	9.42111
AllGFP_CLC2050_trimmed_contig	1791	-0.25393	4.55067	0.903066	1	ist1 homolog	532	20	8.0524e-20
AllGFP_CLC2050_trimmed_contig	1792	-0.741822	1.51134	0.794922	1	---NA---	381	0
AllGFP_CLC2050_trimmed_contig	1793	-3.54032	-1.1489	0.583333	0.876439	hypothetical protein Krodi_1122	325	3	4.87778
AllGFP_CLC2050_trimmed_contig	1794	-3.54032	-1.1489	0.583333	0.876439	hypothetical protein	663	1	9.10916
AllGFP_CLC2050_trimmed_contig	1795	-11.5609	8.1217	4.23003e-06	0.00135727	muscle protein 20-like protein	868	20	1.00625e-80
AllGFP_CLC2050_trimmed_contig	1796	0.877599	3.86195	0.641979	0.919152	hypothetical protein NEPG_00645	876	2	4.02936
AllGFP_CLC2050_trimmed_contig	1797	0.923113	6.88144	0.514174	0.86539	---NA---	1300	0
AllGFP_CLC2050_trimmed_contig	1798	-0.558025	6.89477	0.689436	0.965699	glycoprotein endo-alpha- -mannosidase	962	9	0.27086
AllGFP_CLC2050_trimmed_contig	1799	2.38481	5.26381	0.122833	0.496326	3-hydroxy-3-methylglutaryl synthetase	865	1	3.34981
AllGFP_CLC2050_trimmed_contig	1800	-3.81374	3.33287	0.034259	0.296279	isoform a	1594	20	1.04237e-43
AllGFP_CLC2050_trimmed_contig	1801	2.56719	-0.535307	1	1	hypothetical protein	333	1	9.49711
AllGFP_CLC2050_trimmed_contig	1802	-1.34959	3.53742	0.420915	0.771218	dna replication licensing factor mcm7	318	20	1.58674e-12
AllGFP_CLC2050_trimmed_contig	1804	-0.123062	5.67399	0.938014	1	pyruvate mitochondrial	1638	20	0
AllGFP_CLC2050_trimmed_contig	1805	-2.02301	8.23579	0.152335	0.537756	protein hu-li tai shao	2367	20	0
AllGFP_CLC2050_trimmed_contig	1806	-2.46071	4.21299	0.124254	0.501489	serine threonine-protein kinase d3	1229	20	1.71701e-32
AllGFP_CLC2050_trimmed_contig	1807	6.86757	3.59652	0.0102359	0.212288	transcription regulator	530	4	5.81673
AllGFP_CLC2050_trimmed_contig	1808	2.25566	4.59833	0.162132	0.537756	atp-dependent dna helicase	530	3	1.39643
AllGFP_CLC2050_trimmed_contig	1809	-0.741822	1.51134	0.794922	1	two component transcriptional winged helix family protein	348	11	0.726399
AllGFP_CLC2050_trimmed_contig	1811	-2.01543	5.34719	0.171109	0.537756	---NA---	205	0
AllGFP_CLC2050_trimmed_contig	1812	1.88566	3.36651	0.338493	0.71401	---NA---	272	0
AllGFP_CLC2050_trimmed_contig	1813	-0.741822	1.51134	0.794922	1	1-acyl-sn-glycerol-3-phosphate acyltransferase alpha-like	205	20	2.61247e-18
AllGFP_CLC2050_trimmed_contig	1814	0.294651	5.46507	0.85825	1	methylated-DNA-	1413	1	9.64682
AllGFP_CLC2050_trimmed_contig	1815	-3.6072	8.79043	0.0162658	0.247304	hypothetical protein, unlikely	2794	5	0.327211
AllGFP_CLC2050_trimmed_contig	1816	1.79213	-1.48832	1	1	---NA---	248	0
AllGFP_CLC2050_trimmed_contig	1817	1.05482	5.43482	0.482762	0.853046	---NA---	691	0
AllGFP_CLC2050_trimmed_contig	1818	-3.67746	3.1903	0.0416015	0.323933	fg-gap repeat domain protein	225	11	0.689636
AllGFP_CLC2050_trimmed_contig	1819	0.467385	3.58982	0.876473	1	kidney mitochondrial carrier protein 1-like	610	20	5.10914e-32
AllGFP_CLC2050_trimmed_contig	1820	-6.53556	7.92232	0.00020766	0.017889	muscle-specific protein isoform b	3020	20	9.52063e-146
AllGFP_CLC2050_trimmed_contig	1821	-0.623889	7.26906	0.655052	0.927883	protein ltv1 homolog	1809	20	6.40249e-80
AllGFP_CLC2050_trimmed_contig	1822	-1.25492	2.32086	0.512573	0.86539	acyltransferase 3	651	1	8.2993
AllGFP_CLC2050_trimmed_contig	1824	-4.18241	8.8315	0.00684899	0.174522	major facilitator superfamily domain-containing protein 6-like	927	20	2.43016e-22
AllGFP_CLC2050_trimmed_contig	1827	-11.8109	10.1719	1.23634e-07	0.000129936	muscle myosin heavy chain	2288	20	0
AllGFP_CLC2050_trimmed_contig	1828	-3.09568	7.54709	0.0365538	0.312398	nadh dehydrogenase subunit 5	1065	20	6.68064e-110
AllGFP_CLC2050_trimmed_contig	1829	-3.19228	2.07894	0.151143	0.536558	prepilin-type n-terminal cleavage methylation domain-containing protein	281	15	0.702792
AllGFP_CLC2050_trimmed_contig	1830	-1.30373	3.16991	0.494719	0.86539	---NA---	412	0
AllGFP_CLC2050_trimmed_contig	1831	-2.20183	6.49319	0.128972	0.506705	co-a ligase	1164	3	4.25915
AllGFP_CLC2050_trimmed_contig	1832	0.334763	5.48809	0.842317	1	prefoldin subunit 1	495	20	4.89937e-37
AllGFP_CLC2050_trimmed_contig	1833	-1.60012	1.70521	0.524475	0.86539	platelet-activating factor acetylhydrolase ib subunit gamma	343	20	3.521e-25
AllGFP_CLC2050_trimmed_contig	1835	-0.75438	6.13475	0.595093	0.888356	protein-l-isoaspartate o-methyltransferase domain-containing protein 1	863	20	1.48654e-05
AllGFP_CLC2050_trimmed_contig	1836	-2.37341	5.27584	0.110092	0.455174	voltage gated chloride channel domain-containing protein	685	20	0.00282849
AllGFP_CLC2050_trimmed_contig	1837	-2.877	1.75465	0.216858	0.594179	---NA---	1222	0
AllGFP_CLC2050_trimmed_contig	1838	-1.60012	1.70521	0.524475	0.86539	transcriptional regulator	501	4	0.216721
AllGFP_CLC2050_trimmed_contig	1839	-3.1538	9.46748	0.0319399	0.295854	af295546_31 orf332	1242	1	1.77365
AllGFP_CLC2050_trimmed_contig	1840	-5.44418	1.39396	0.10791	0.452144	---NA---	240	0
AllGFP_CLC2050_trimmed_contig	1841	0.734425	3.45235	0.736008	1	---NA---	226	0
AllGFP_CLC2050_trimmed_contig	1843	-0.545158	8.89848	0.690004	0.965699	upstream activation factor subunit spp27-like	2290	20	1.32197e-30
AllGFP_CLC2050_trimmed_contig	1844	1.79213	-1.48832	1	1	---NA---	672	0
AllGFP_CLC2050_trimmed_contig	1845	-3.67746	3.1903	0.0416015	0.323933	supervillin	455	20	6.64714e-26
AllGFP_CLC2050_trimmed_contig	1846	-1.27835	3.38409	0.491415	0.862068	---NA---	488	0
AllGFP_CLC2050_trimmed_contig	1847	6.12869	2.91664	0.0292706	0.281774	multidrug resistance regulator 1	592	20	0.00706482
AllGFP_CLC2050_trimmed_contig	1848	-0.62621	4.93107	0.67426	0.952332	tropomyosin invertebrate	369	20	7.73684e-24
AllGFP_CLC2050_trimmed_contig	1849	-1.97233	3.90946	0.1987	0.562137	beige beach domain containing protein	901	20	2.66633e-06
AllGFP_CLC2050_trimmed_contig	1850	-0.227862	2.42693	1	1	protein kinase domain containing protein	353	20	0.0566669
AllGFP_CLC2050_trimmed_contig	1851	5.14917	2.02064	0.10791	0.452144	---NA---	1263	0
AllGFP_CLC2050_trimmed_contig	1852	1.92808	5.45881	0.194619	0.553633	26s protease regulatory subunit 6b	392	20	4.72486e-20
AllGFP_CLC2050_trimmed_contig	1856	-3.21199	7.92745	0.0308856	0.294756	obg-like atpase 1	1231	20	2.52778e-134
AllGFP_CLC2050_trimmed_contig	1857	-5.04015	0.849503	0.186198	0.537756	uv-damage endonuclease	311	20	0.0196368
AllGFP_CLC2050_trimmed_contig	1858	1.32123	5.89808	0.363653	0.71401	glycine cleavage system h protein	833	20	8.34975e-50
AllGFP_CLC2050_trimmed_contig	1859	1.21769	6.89572	0.387523	0.724917	acyl- synthetase long-chain family member 4	3514	20	0
AllGFP_CLC2050_trimmed_contig	1860	-1.7928	7.18212	0.203004	0.571874	glycosyl transferase family protein	1124	1	1.16881
AllGFP_CLC2050_trimmed_contig	1861	-6.01956	9.13326	0.000335508	0.0250969	chromatin structure-remodeling complex protein rsc1	1190	20	0.691447
AllGFP_CLC2050_trimmed_contig	1862	1.79213	-1.48832	1	1	chromatin assembly complex protein	329	1	9.09321
AllGFP_CLC2050_trimmed_contig	1863	2.49703	4.40769	0.140444	0.508655	---NA---	888	0
AllGFP_CLC2050_trimmed_contig	1864	0.188831	5.78307	0.899875	1	---NA---	1953	0
AllGFP_CLC2050_trimmed_contig	1865	-0.297546	3.40206	0.930491	1	heterogeneous nuclear ribonucleoprotein u-like protein 1	424	20	8.64746e-42
AllGFP_CLC2050_trimmed_contig	1866	3.44003	0.393324	0.583333	0.876439	---NA---	221	0
AllGFP_CLC2050_trimmed_contig	1867	0.439668	1.3171	1	1	heterogeneous nuclear ribonucleoprotein u-like 1	288	20	0.00403895
AllGFP_CLC2050_trimmed_contig	1868	2.56719	-0.535307	1	1	hypothetical protein	218	1	5.02601
AllGFP_CLC2050_trimmed_contig	1869	-1.03692	1.33837	0.794922	1	conserved plasmodium protein	411	6	2.20838
AllGFP_CLC2050_trimmed_contig	1870	-4.08142	9.91204	0.00773619	0.187887	hypothetical protein TGME49_057650	1952	1	7.89129
AllGFP_CLC2050_trimmed_contig	1871	-0.973132	0.272888	1	1	x-prolyl aminopeptidase (aminopeptidase p) soluble	229	20	8.73802e-27
AllGFP_CLC2050_trimmed_contig	1872	-0.106616	2.50063	1	1	xaa-pro aminopeptidase	452	20	9.67093e-30
AllGFP_CLC2050_trimmed_contig	1873	-3.81277	7.53517	0.0131088	0.226994	hypothetical protein TcasGA2_TC005983	418	1	1.59291
AllGFP_CLC2050_trimmed_contig	1874	-3.54032	-1.1489	0.583333	0.876439	nadh dehydrogenase subunit 4l	580	20	6.82634e-05
AllGFP_CLC2050_trimmed_contig	1876	2.11117	2.65324	0.385134	0.720706	---NA---	514	0
AllGFP_CLC2050_trimmed_contig	1880	-6.57709	4.86007	0.00101087	0.052464	membrane protein	419	9	0.0337904
AllGFP_CLC2050_trimmed_contig	1881	-3.54032	-1.1489	0.583333	0.876439	#NAME?	311	20	0.131786
AllGFP_CLC2050_trimmed_contig	1883	-3.0269	3.5717	0.0921208	0.442085	myb-like dna-binding domain containing protein	301	13	0.92122
AllGFP_CLC2050_trimmed_contig	1884	-3.25993	6.65683	0.0310548	0.295854	mitochondrial ribosomal protein s17	352	7	1.19655
AllGFP_CLC2050_trimmed_contig	1885	0.24551	7.76905	0.860687	1	---NA---	872	0
AllGFP_CLC2050_trimmed_contig	1886	-0.287687	1.79362	1	1	---NA---	458	0
AllGFP_CLC2050_trimmed_contig	1887	-4.18443	6.13172	0.00811951	0.193392	60s acidic ribosomal protein p0	369	20	2.3376e-06
AllGFP_CLC2050_trimmed_contig	1888	2.98545	3.39192	0.154914	0.537756	---NA---	471	0
AllGFP_CLC2050_trimmed_contig	1889	-8.87317	5.3785	0.000430041	0.0300307	m23 m37 family protein	474	20	0.0349328
AllGFP_CLC2050_trimmed_contig	1890	3.44003	0.393324	0.583333	0.876439	conserved hypothetical protein	326	8	0.222776
AllGFP_CLC2050_trimmed_contig	1891	-0.471684	0.631368	1	1	abortive infection protein	288	4	2.23843
AllGFP_CLC2050_trimmed_contig	1892	-4.79418	8.30515	0.00273016	0.0993708	fibril-forming collagen alpha chain-like	1188	20	1.11369e-63
AllGFP_CLC2050_trimmed_contig	1893	5.24599	2.10948	0.10791	0.452144	---NA---	258	0
AllGFP_CLC2050_trimmed_contig	1895	-4.08405	4.83874	0.0143975	0.233786	lethal essential for life l2efl	1924	20	8.16414e-09
AllGFP_CLC2050_trimmed_contig	1896	-2.56278	6.81877	0.0774741	0.415323	---NA---	962	0
AllGFP_CLC2050_trimmed_contig	1897	1.79213	-1.48832	1	1	reverse transcriptase	482	20	7.82911e-07
AllGFP_CLC2050_trimmed_contig	1898	-1.40831	1.13355	0.544271	0.876439	enzymatic poly	387	20	1.44361e-10
AllGFP_CLC2050_trimmed_contig	1899	0.742064	6.53736	0.599459	0.890136	isoform g	1440	20	0.000494413
AllGFP_CLC2050_trimmed_contig	1900	4.37199	1.29901	0.257812	0.613227	ccr4-not transcription complex subunit 1	260	20	3.89504e-10
AllGFP_CLC2050_trimmed_contig	1901	1.00498	6.53521	0.478267	0.8461	ubiquinol-cytochrome c reductase	884	20	1.4694e-101
AllGFP_CLC2050_trimmed_contig	1903	-0.481081	6.53735	0.738081	1	phosphatidylinositol glycan anchor class p	1570	20	2.8956e-27
AllGFP_CLC2050_trimmed_contig	1904	1.13959	1.86528	0.641113	0.918988	vacuolar atp synthase 21 kda proteolipid subunit	229	20	1.87985e-33
AllGFP_CLC2050_trimmed_contig	1907	-5.85892	12.2481	0.000405666	0.0289112	viral a-type inclusion protein	1233	20	1.26662e-09
AllGFP_CLC2050_trimmed_contig	1908	1.70567	2.32044	0.598175	0.888356	nadh dehydrogenase subunit 2	219	2	3.0627
AllGFP_CLC2050_trimmed_contig	1909	1.79213	-1.48832	1	1	---NA---	358	0
AllGFP_CLC2050_trimmed_contig	1914	-4.44513	2.50799	0.0339916	0.295854	hypothetical protein PHYSODRAFT_554083	459	1	5.60959
AllGFP_CLC2050_trimmed_contig	1915	-4.93263	4.50381	0.00598174	0.161715	potential zinc finger protein	254	20	0.58759
AllGFP_CLC2050_trimmed_contig	1916	0.107958	5.73915	0.955527	1	f-box wd repeat-containing protein 5-like	1243	20	2.52484e-114
AllGFP_CLC2050_trimmed_contig	1918	1.79213	-1.48832	1	1	maturase partial	301	7	5.94084
AllGFP_CLC2050_trimmed_contig	1919	-0.103005	7.61708	0.94283	1	eif4g3 partial	1026	20	1.68248e-50
AllGFP_CLC2050_trimmed_contig	1920	2.30941	6.04991	0.12659	0.506705	---NA---	659	0
AllGFP_CLC2050_trimmed_contig	1921	-1.82858	7.87962	0.194412	0.553194	transcription factor btf3 homolog 4	555	20	5.22564e-60
AllGFP_CLC2050_trimmed_contig	1922	-0.911922	5.82937	0.525819	0.867506	thioredoxin domain-containing protein 11	1408	20	3.82644e-37
AllGFP_CLC2050_trimmed_contig	1923	-0.51065	2.69006	0.896397	1	importin beta-3	231	20	8.91973e-08
AllGFP_CLC2050_trimmed_contig	1924	-0.631896	2.62532	0.780606	1	importin beta-3	386	20	1.11292e-24
AllGFP_CLC2050_trimmed_contig	1925	-0.77207	3.16366	0.688007	0.9642	had family ia	700	5	0.142137
AllGFP_CLC2050_trimmed_contig	1926	0.945135	2.64464	0.780606	1	---NA---	470	0
AllGFP_CLC2050_trimmed_contig	1928	0.0859812	5.61204	0.967816	1	proteasome subunit alpha type-3	1155	20	4.21728e-59
AllGFP_CLC2050_trimmed_contig	1929	-0.168682	3.47193	1	1	isoform c	1156	20	4.96845e-15
AllGFP_CLC2050_trimmed_contig	1930	9.28588	5.89763	0.00069961	0.0419556	n-hydroxyarylamine o- partial	1283	4	6.65181
AllGFP_CLC2050_trimmed_contig	1931	2.03868	2.59331	0.442687	0.792494	---NA---	303	0
AllGFP_CLC2050_trimmed_contig	1932	5.65149	2.48044	0.0566788	0.359528	---NA---	339	0
AllGFP_CLC2050_trimmed_contig	1934	-3.54032	-1.1489	0.583333	0.876439	signal transducer and activator of transcription family protein	376	14	2.91207
AllGFP_CLC2050_trimmed_contig	1935	1.13959	1.86528	0.641113	0.918988	staufen	558	20	1.5548e-09
AllGFP_CLC2050_trimmed_contig	1937	-0.535944	6.01578	0.712199	0.981097	protein abrupt-like	1042	20	2.66784e-46
AllGFP_CLC2050_trimmed_contig	1939	0.374894	7.31301	0.790364	1	mfs multidrug transporter	1382	1	2.68432
AllGFP_CLC2050_trimmed_contig	1940	-2.877	1.75465	0.216858	0.594179	---NA---	260	0
AllGFP_CLC2050_trimmed_contig	1941	-6.42752	2.654	0.0254192	0.270874	molecular chaperone of hsp90 family	476	6	0.0488844
AllGFP_CLC2050_trimmed_contig	1942	-2.81742	9.81274	0.0520192	0.358028	leucine-rich repeat and immunoglobulin-like domain-containing nogo receptor-interacting protein 2-like	2739	20	1.21918e-107
AllGFP_CLC2050_trimmed_contig	1943	3.81139	7.37641	0.0146498	0.236186	glycerol-3-phosphate acyltransferase 3-like isoform 3	1962	20	1.55434e-146
AllGFP_CLC2050_trimmed_contig	1944	-0.345385	6.67392	0.813802	1	10-formyltetrahydrofolate dehydrogenase	1919	20	0
AllGFP_CLC2050_trimmed_contig	1945	-4.7224	8.87833	0.0029186	0.104072	hypothetical protein LOAG_15138	714	4	1.79221
AllGFP_CLC2050_trimmed_contig	1946	-0.85403	7.07022	0.538972	0.876439	---NA---	1535	0
AllGFP_CLC2050_trimmed_contig	1947	-3.54032	-1.1489	0.583333	0.876439	phytanoyl- dioxygenase family protein	265	20	6.47461e-12
AllGFP_CLC2050_trimmed_contig	1948	-0.741822	1.51134	0.794922	1	---NA---	220	0
AllGFP_CLC2050_trimmed_contig	1949	-1.5001	3.64608	0.363464	0.71401	disease resistance rpp13-like protein 1-like	737	2	3.41048
AllGFP_CLC2050_trimmed_contig	1950	1.90864	5.44345	0.199319	0.562775	mettl2b protein	1319	20	3.68711e-81
AllGFP_CLC2050_trimmed_contig	1951	2.56719	-0.535307	1	1	sh3 and multiple ankyrin repeat domains protein 3	280	20	6.80505e-40
AllGFP_CLC2050_trimmed_contig	1952	-6.01806	2.1433	0.0472323	0.332262	exo gene product	378	1	1.81787
AllGFP_CLC2050_trimmed_contig	1954	2.56719	-0.535307	1	1	ubiquitin carboxyl-terminal hydrolase 2	406	14	0.420947
AllGFP_CLC2050_trimmed_contig	1956	-0.153981	3.89761	0.950715	1	---NA---	427	0
AllGFP_CLC2050_trimmed_contig	1957	1.01378	3.95644	0.571208	0.876439	conserved Plasmodium protein, unknown function	607	4	0.0655961
AllGFP_CLC2050_trimmed_contig	1958	-3.96734	1.95389	0.0690002	0.38057	carbonic anhydrase 2-like	826	20	3.01188e-76
AllGFP_CLC2050_trimmed_contig	1959	0.53885	2.91751	0.805745	1	---NA---	344	0
AllGFP_CLC2050_trimmed_contig	1960	0.607752	6.1838	0.678508	0.957303	hypothetical protein LOAG_05702	949	5	0.169526
AllGFP_CLC2050_trimmed_contig	1962	-0.973132	0.272888	1	1	sh3 domain protein	287	20	0.115743
AllGFP_CLC2050_trimmed_contig	1964	4.93353	1.82217	0.139648	0.506705	atp-dependent rna helicase	404	2	1.96622
AllGFP_CLC2050_trimmed_contig	1965	-6.01806	2.1433	0.0472323	0.332262	von willebrand factor c and egf domains	306	20	8.62122e-07
AllGFP_CLC2050_trimmed_contig	1966	-0.825936	2.86365	0.726424	0.995441	---NA---	451	0
AllGFP_CLC2050_trimmed_contig	1967	-6.42752	2.654	0.0254192	0.270874	hypothetical protein PGTG_16688	284	1	3.289
AllGFP_CLC2050_trimmed_contig	1968	-3.54032	-1.1489	0.583333	0.876439	resolvase domain	201	14	1.31056
AllGFP_CLC2050_trimmed_contig	1970	-0.741822	1.51134	0.794922	1	---NA---	267	0
AllGFP_CLC2050_trimmed_contig	1971	0.922973	6.17256	0.513742	0.86539	protein	1529	20	6.63457e-109
AllGFP_CLC2050_trimmed_contig	1972	2.07373	4.4504	0.202708	0.571232	---NA---	286	0
AllGFP_CLC2050_trimmed_contig	1975	-5.18025	9.53694	0.00129542	0.0618141	---NA---	581	0
AllGFP_CLC2050_trimmed_contig	1976	1.95737	4.66373	0.21835	0.596284	adenylate kinase	544	20	1.66206e-92
AllGFP_CLC2050_trimmed_contig	1977	-0.803677	7.07222	0.563913	0.876439	wd repeat-containing protein 61	1383	20	5.0447e-121
AllGFP_CLC2050_trimmed_contig	1978	2.33389	5.43605	0.126132	0.506705	---NA---	212	0
AllGFP_CLC2050_trimmed_contig	1979	0.341671	6.41463	0.814051	1	---NA---	1832	0
AllGFP_CLC2050_trimmed_contig	1980	-3.75921	7.37348	0.014351	0.233786	protein btg1-like	894	20	6.73932e-48
AllGFP_CLC2050_trimmed_contig	1982	-0.175606	4.34806	0.925364	1	m polyprotein	367	12	0.932994
AllGFP_CLC2050_trimmed_contig	1983	-1.49399	3.3056	0.415361	0.764206	---NA---	735	0
AllGFP_CLC2050_trimmed_contig	1984	-0.356605	4.25689	0.844358	1	---NA---	683	0
AllGFP_CLC2050_trimmed_contig	1985	-0.337388	3.11354	0.916816	1	---NA---	238	0
AllGFP_CLC2050_trimmed_contig	1986	2.58993	5.18362	0.0986448	0.452144	nedd8-activating enzyme e1 catalytic subunit	963	20	3.7594e-66
AllGFP_CLC2050_trimmed_contig	1987	-6.23727	2.41931	0.0339916	0.295854	isoform j	327	20	2.83857e-14
AllGFP_CLC2050_trimmed_contig	1988	2.07763	6.77729	0.150242	0.536558	vacuolar amino acid transporter 1-like	757	3	2.70894
AllGFP_CLC2050_trimmed_contig	1989	-3.54032	-1.1489	0.583333	0.876439	crispr-associated csm1 family protein	1245	3	0.832238
AllGFP_CLC2050_trimmed_contig	1990	-6.33834	5.42901	0.00137482	0.0641464	heterodisulfide reductase subunit c ( -2)	256	17	0.488202
AllGFP_CLC2050_trimmed_contig	1991	-8.54198	10.6177	5.06907e-06	0.00146965	hydroxyproline-rich glycoprotein family protein	2476	20	3.86389e-27
AllGFP_CLC2050_trimmed_contig	1992	-0.227862	2.42693	1	1	uncharacterized methyltransferase wbscr22-like	353	20	3.07232e-12
AllGFP_CLC2050_trimmed_contig	1993	0.462523	2.86612	0.805745	1	breast and ovarian cancer susceptibility partial	415	9	0.342891
AllGFP_CLC2050_trimmed_contig	1994	-5.09852	4.13178	0.0106071	0.213323	low quality protein: wd repeat-containing protein 49	1240	3	0.273017
AllGFP_CLC2050_trimmed_contig	1996	-0.472621	5.56233	0.754159	1	dynactin 4	1412	20	9.9084e-62
AllGFP_CLC2050_trimmed_contig	1997	-0.756264	8.00721	0.580602	0.876439	integrin beta subunit	1684	20	4.50025e-93
AllGFP_CLC2050_trimmed_contig	1998	-3.89447	8.69159	0.0104243	0.213323	collagen alpha-1 chain-like	1922	20	6.05498e-97
AllGFP_CLC2050_trimmed_contig	1999	1.79213	-1.48832	1	1	cul5 protein	364	20	1.90147e-43
AllGFP_CLC2050_trimmed_contig	2000	-2.02435	2.38081	0.264796	0.616138	ubiquitin carboxyl-terminal hydrolase 47	645	20	2.66487e-41
AllGFP_CLC2050_trimmed_contig	2001	0.732936	6.15949	0.607849	0.901386	---NA---	1474	0
AllGFP_CLC2050_trimmed_contig	2003	-3.54032	-1.1489	0.583333	0.876439	cdp-alcohol phosphatidyltransferase	305	1	4.34697
AllGFP_CLC2050_trimmed_contig	2006	-4.47695	0.0863272	0.375	0.71401	isoform f	1669	20	0
AllGFP_CLC2050_trimmed_contig	2007	-5.131	9.7038	0.00141631	0.0649874	glycoside hydrolase family 18 protein	955	20	0.0134519
AllGFP_CLC2050_trimmed_contig	2011	-6.88237	3.19769	0.0112804	0.213323	---NA---	275	0
AllGFP_CLC2050_trimmed_contig	2012	0.335342	2.20931	1	1	hypothetical protein	270	1	9.97767
AllGFP_CLC2050_trimmed_contig	2013	0.417051	6.6358	0.777204	1	nuclear pore complex protein nup107	2819	20	1.02844e-39
AllGFP_CLC2050_trimmed_contig	2015	-4.47695	0.0863272	0.375	0.71401	cg3822 cg3822-pa	273	20	1.17501e-36
AllGFP_CLC2050_trimmed_contig	2016	-6.42752	2.654	0.0254192	0.270874	hypothetical protein MGG_16145	266	1	9.42043
AllGFP_CLC2050_trimmed_contig	2017	2.54372	5.39705	0.099118	0.452144	---NA---	397	0
AllGFP_CLC2050_trimmed_contig	2018	1.30141	5.13228	0.377155	0.717886	transmembrane channel-like protein 5	339	1	9.83111
AllGFP_CLC2050_trimmed_contig	2019	-0.973132	0.272888	1	1	alkaline phosphatase	248	7	3.45014
AllGFP_CLC2050_trimmed_contig	2020	-1.63381	7.98618	0.2425	0.613227	rna helicase dead-box protein	938	2	1.11982
AllGFP_CLC2050_trimmed_contig	2021	1.32747	7.32505	0.345055	0.71401	isoform a	2140	20	2.9788e-82
AllGFP_CLC2050_trimmed_contig	2022	1.43739	5.48879	0.341857	0.71401	upf0614 protein c14orf102	1499	20	2.40004e-34
AllGFP_CLC2050_trimmed_contig	2023	3.44003	0.393324	0.583333	0.876439	---NA---	204	0
AllGFP_CLC2050_trimmed_contig	2024	1.97338	4.36996	0.234063	0.613227	dihydrolipoamide succinyltransferase component of 2-oxoglutarate dehydrogenase	705	20	4.67914e-63
AllGFP_CLC2050_trimmed_contig	2025	-0.239175	6.93118	0.869543	1	---NA---	901	0
AllGFP_CLC2050_trimmed_contig	2026	1.79213	-1.48832	1	1	hypothetical protein SORBIDRAFT_01g021480	336	1	3.50628
AllGFP_CLC2050_trimmed_contig	2027	1.11806	6.18547	0.433157	0.786936	scramblase isoform b	843	20	2.35673e-113
AllGFP_CLC2050_trimmed_contig	2028	-0.10029	0.906318	1	1	---NA---	441	0
AllGFP_CLC2050_trimmed_contig	2029	2.56719	-0.535307	1	1	ring finger protein 31	1425	20	5.98394e-117
AllGFP_CLC2050_trimmed_contig	2031	1.28122	5.25226	0.383396	0.720706	nadh dehydrogenase	653	20	2.04679e-119
AllGFP_CLC2050_trimmed_contig	2032	-1.20577	2.97203	0.498969	0.86539	---NA---	480	0
AllGFP_CLC2050_trimmed_contig	2033	2.30906	2.81782	0.337333	0.71401	---NA---	270	0
AllGFP_CLC2050_trimmed_contig	2034	-2.88052	7.63016	0.0500115	0.347624	eukaryotic translation initiation factor 3 subunit d-like	744	20	1.98644e-88
AllGFP_CLC2050_trimmed_contig	2035	0.39642	4.90669	0.794083	1	rhophilin-2-like	1505	20	6.33195e-81
AllGFP_CLC2050_trimmed_contig	2036	5.14917	2.02064	0.10791	0.452144	cdk5 regulatory subunit-associated protein 1	556	4	0.847435
AllGFP_CLC2050_trimmed_contig	2037	-0.612062	5.15105	0.681376	0.960509	plexin domain-containing protein 2-like	981	20	5.5466e-43
AllGFP_CLC2050_trimmed_contig	2038	-0.412299	5.42481	0.783851	1	leucine-rich repeat protein soc-2 homolog	1367	20	6.26502e-146
AllGFP_CLC2050_trimmed_contig	2039	-1.33815	2.91853	0.498969	0.86539	pitslre serine threonine-protein kinase cdc2l1	590	20	0.0167082
AllGFP_CLC2050_trimmed_contig	2040	3.09675	3.48817	0.128716	0.506705	zinc finger	297	9	0.723779
AllGFP_CLC2050_trimmed_contig	2041	2.71008	4.58774	0.105874	0.452144	hypothetical protein NEPG_00122	1067	2	3.08811
AllGFP_CLC2050_trimmed_contig	2042	-2.92267	6.86974	0.0466609	0.332262	microfibril-associated glycoprotein 4-like	1054	20	4.14931e-128
AllGFP_CLC2050_trimmed_contig	2043	-1.73243	4.69812	0.257428	0.613227	---NA---	207	0
AllGFP_CLC2050_trimmed_contig	2044	-2.47296	1.36363	0.330078	0.71401	rho gtpase-activating protein 6	530	20	4.30193e-24
AllGFP_CLC2050_trimmed_contig	2045	-0.667235	5.8041	0.64492	0.923238	probable cation-transporting atpase 13a1-like	1828	20	1.92311e-29
AllGFP_CLC2050_trimmed_contig	2046	-4.47695	0.0863272	0.375	0.71401	protein lethal essential for life-like	1881	20	4.15862e-18
AllGFP_CLC2050_trimmed_contig	2047	-2.6349	3.63829	0.133173	0.506705	snf2-like protein	388	1	2.41092
AllGFP_CLC2050_trimmed_contig	2048	-4.94359	7.5131	0.0024414	0.0925956	hypothetical protein	920	1	3.95905
AllGFP_CLC2050_trimmed_contig	2049	3.97999	0.925409	0.375	0.71401	isoform s	252	20	5.83054e-15
AllGFP_CLC2050_trimmed_contig	2050	-2.089	6.74559	0.145756	0.52452	calpain-a-like isoform 3	1463	20	0
AllGFP_CLC2050_trimmed_contig	2051	-3.06396	4.51289	0.0551323	0.359528	carboxylesterase 3-like	264	1	1.214
AllGFP_CLC2050_trimmed_contig	2052	3.67687	3.99821	0.0639937	0.38057	---NA---	952	0
AllGFP_CLC2050_trimmed_contig	2053	-6.01806	2.1433	0.0472323	0.332262	---NA---	238	0
AllGFP_CLC2050_trimmed_contig	2054	1.79213	-1.48832	1	1	---NA---	239	0
AllGFP_CLC2050_trimmed_contig	2055	-3.96734	1.95389	0.0690002	0.38057	n- partial	363	2	8.41764
AllGFP_CLC2050_trimmed_contig	2056	5.33293	7.70972	0.00149582	0.0675431	thread matrix protein partial	1911	20	1.78031e-17
AllGFP_CLC2050_trimmed_contig	2057	4.81229	1.7101	0.186198	0.537756	---NA---	213	0
AllGFP_CLC2050_trimmed_contig	2058	0.183892	4.54344	0.934062	1	motif-containing protein	660	20	0.175031
AllGFP_CLC2050_trimmed_contig	2059	-4.49861	8.97262	0.00399704	0.12634	metallothionein-i gene transcription activator	705	2	1.57766
AllGFP_CLC2050_trimmed_contig	2061	0.0907183	4.35382	1	1	wd repeat-containing protein 76-like	596	3	0.669433
AllGFP_CLC2050_trimmed_contig	2062	-0.681338	3.20693	0.7746	1	gp40	204	6	0.540747
AllGFP_CLC2050_trimmed_contig	2063	-2.16392	5.76326	0.140631	0.508655	alanine dehydrogenase	423	2	5.10974
AllGFP_CLC2050_trimmed_contig	2064	-0.33123	5.62638	0.825553	1	maltase a7	1082	20	3.68009e-51
AllGFP_CLC2050_trimmed_contig	2065	-2.68481	0.554912	0.257812	0.613227	---NA---	887	0
AllGFP_CLC2050_trimmed_contig	2066	7.6298	4.30856	0.0100109	0.212288	dicarboxylate carrier protein	584	6	2.12157
AllGFP_CLC2050_trimmed_contig	2067	-6.23264	7.74271	0.000283966	0.0222363	grip1-associated protein 1	413	5	1.93712
AllGFP_CLC2050_trimmed_contig	2068	-0.972684	3.07189	0.595896	0.888356	isoform d	234	20	6.70864e-10
AllGFP_CLC2050_trimmed_contig	2069	3.79541	5.94286	0.0195936	0.253449	---NA---	1131	0
AllGFP_CLC2050_trimmed_contig	2070	0.611341	2.96681	0.82571	1	ubiquitin-conjugating enzyme e2 r2-like	318	20	8.5177e-76
AllGFP_CLC2050_trimmed_contig	2071	3.17069	4.44401	0.0732423	0.400446	---NA---	370	0
AllGFP_CLC2050_trimmed_contig	2072	-2.87032	4.79349	0.067614	0.38057	loc432204 partial	283	5	0.459971
AllGFP_CLC2050_trimmed_contig	2074	-2.1774	4.07974	0.15546	0.537756	ferm and pdz domain-containing protein 3-like	682	2	3.75656
AllGFP_CLC2050_trimmed_contig	2075	-2.07008	3.62628	0.206509	0.578878	hypothetical protein CK3_31280	368	2	5.11948
AllGFP_CLC2050_trimmed_contig	2076	5.50267	2.34443	0.0690002	0.38057	endonuclease-reverse transcriptase -e01	421	20	1.04322e-05
AllGFP_CLC2050_trimmed_contig	2078	5.50267	2.34443	0.0690002	0.38057	---NA---	1080	0
AllGFP_CLC2050_trimmed_contig	2079	-0.894644	4.26211	0.548742	0.876439	hypothetical protein TPHA_0O00600	244	1	4.0284
AllGFP_CLC2050_trimmed_contig	2080	-0.423354	7.06774	0.764471	1	clathrin light chain	1013	20	1.31325e-29
AllGFP_CLC2050_trimmed_contig	2081	-0.765689	4.70979	0.631737	0.918988	phospoenol pyruvate carboxykinase	439	20	9.86876e-91
AllGFP_CLC2050_trimmed_contig	2082	8.12592	4.77885	0.00459041	0.13784	phospoenol pyruvate carboxykinase	428	20	1.93824e-89
AllGFP_CLC2050_trimmed_contig	2083	-4.80345	2.91976	0.0173674	0.247746	cartilage oligomeric matrix protein	1568	20	1.58644e-31
AllGFP_CLC2050_trimmed_contig	2084	1.37983	5.18923	0.34745	0.71401	notch	969	1	2.40607
AllGFP_CLC2050_trimmed_contig	2085	-4.82725	7.75406	0.00265865	0.0977838	insulin-like growth factor-binding protein 7 precursor	561	20	1.84965e-20
AllGFP_CLC2050_trimmed_contig	2087	-2.25875	6.0864	0.123599	0.499133	sequestosome 1-like	718	20	2.25361e-20
AllGFP_CLC2050_trimmed_contig	2088	-4.75938	3.76933	0.0178101	0.248743	competence family protein	536	3	3.13555
AllGFP_CLC2050_trimmed_contig	2089	1.79213	-1.48832	1	1	---NA---	263	0
AllGFP_CLC2050_trimmed_contig	2090	2.56719	-0.535307	1	1	SPV034 hypothetical protein	295	1	6.60423
AllGFP_CLC2050_trimmed_contig	2091	-0.36024	2.3482	1	1	xaa-pro aminopeptidase 1	507	20	3.6631e-61
AllGFP_CLC2050_trimmed_contig	2092	-2.08543	4.37877	0.162888	0.537756	---NA---	697	0
AllGFP_CLC2050_trimmed_contig	2093	2.98545	3.39192	0.154914	0.537756	thiol:disulfide interchange protein	385	20	0.79211
AllGFP_CLC2050_trimmed_contig	2094	0.390269	5.10792	0.796321	1	pao retrotransposon peptidase family protein	2149	20	4.09982e-33
AllGFP_CLC2050_trimmed_contig	2096	-2.88016	5.15143	0.0624781	0.38057	major facilitator family transporter	756	12	2.64608
AllGFP_CLC2050_trimmed_contig	2097	1.02144	4.21643	0.52874	0.871811	---NA---	980	0
AllGFP_CLC2050_trimmed_contig	2098	-1.55681	8.46588	0.264717	0.616138	eukaryotic translation initiation factor 4 gamma 1 isoform 5	3779	20	3.3879e-96
AllGFP_CLC2050_trimmed_contig	2099	-4.47695	0.0863272	0.375	0.71401	hemocyte protein-glutamine gamma-glutamyltransferase-like	529	20	3.97531e-118
AllGFP_CLC2050_trimmed_contig	2101	0.993828	1.74978	0.794922	1	hypothetical protein Q7A_208	224	1	9.32935
AllGFP_CLC2050_trimmed_contig	2102	-0.471684	0.631368	1	1	olfactory receptor family 7	247	4	5.98136
AllGFP_CLC2050_trimmed_contig	2103	4.18926	1.12593	0.257812	0.613227	membrane endopeptidase	391	14	0.541859
AllGFP_CLC2050_trimmed_contig	2104	0.863378	5.49598	0.563109	0.876439	predicted protein	1033	2	0.967089
AllGFP_CLC2050_trimmed_contig	2105	4.81229	1.7101	0.186198	0.537756	hypothetical protein	241	2	3.20959
AllGFP_CLC2050_trimmed_contig	2106	-1.57021	2.54206	0.385134	0.720706	mosc domain-containing protein	250	4	3.64937
AllGFP_CLC2050_trimmed_contig	2107	1.10205	2.76093	0.693763	0.965699	---NA---	1550	0
AllGFP_CLC2050_trimmed_contig	2108	0.831666	1.6221	0.794922	1	hypothetical protein LOAG_08480	543	1	2.89316
AllGFP_CLC2050_trimmed_contig	2110	-3.52409	8.8978	0.0185876	0.253449	hypothetical protein CONPUDRAFT_164288	990	2	7.86676
AllGFP_CLC2050_trimmed_contig	2111	-0.707007	3.62291	0.705875	0.973342	ncor1 protein	357	20	3.78491e-43
AllGFP_CLC2050_trimmed_contig	2112	-0.0801801	6.52625	0.956814	1	hypothetical protein WALSEDRAFT_60468	1010	1	4.37665
AllGFP_CLC2050_trimmed_contig	2113	-3.54032	-1.1489	0.583333	0.876439	transmembrane family transporter associated protein	358	6	0.933229
AllGFP_CLC2050_trimmed_contig	2114	-4.55431	3.54854	0.0241812	0.270874	lim domain-containing protein	260	20	7.56929e-11
AllGFP_CLC2050_trimmed_contig	2115	1.79213	-1.48832	1	1	mg co ni transporter	305	1	3.83382
AllGFP_CLC2050_trimmed_contig	2116	0.445598	6.8979	0.753888	1	hypothetical protein Phum_PHUM297940	1269	2	5.60752
AllGFP_CLC2050_trimmed_contig	2117	0.627372	6.94916	0.656848	0.930239	protein phosphatase regulatory subunit 15b	1301	20	1.45406e-12
AllGFP_CLC2050_trimmed_contig	2118	-0.703764	4.09557	0.662672	0.937035	novel protein	471	20	1.50941e-47
AllGFP_CLC2050_trimmed_contig	2119	0.906433	4.35355	0.567188	0.876439	kiaa1370 partial	575	20	1.8788e-55
AllGFP_CLC2050_trimmed_contig	2120	5.96767	2.76934	0.0398523	0.316044	serine threonine-protein kinase h1	829	20	2.10962e-91
AllGFP_CLC2050_trimmed_contig	2121	2.57405	7.38015	0.0799905	0.415323	phosphatidylinositol 4-kinase type 2-alpha	1808	20	0
AllGFP_CLC2050_trimmed_contig	2122	2.8811	4.73444	0.0820967	0.415323	tyrosine-protein phosphatase 1	461	3	0.277455
AllGFP_CLC2050_trimmed_contig	2123	-0.825936	2.86365	0.726424	0.995441	viral a-type inclusion protein repeat containing protein	288	2	8.91888
AllGFP_CLC2050_trimmed_contig	2124	-0.492898	6.27348	0.736555	1	---NA---	1344	0
AllGFP_CLC2050_trimmed_contig	2125	-0.910036	2.4835	0.652345	0.924641	acyl-coenzyme a long chain	257	20	5.51493e-32
AllGFP_CLC2050_trimmed_contig	2126	1.46195	5.9145	0.318708	0.712669	acyl-coenzyme a long chain	1861	20	8.39598e-167
AllGFP_CLC2050_trimmed_contig	2128	1.34115	5.16105	0.366881	0.71401	---NA---	1130	0
AllGFP_CLC2050_trimmed_contig	2129	-1.03692	1.33837	0.794922	1	---NA---	238	0
AllGFP_CLC2050_trimmed_contig	2130	3.06864	0.0109836	1	1	---NA---	1122	0
AllGFP_CLC2050_trimmed_contig	2131	0.439668	1.3171	1	1	e3 ubiquitin-protein ligase znrf1-like	253	20	8.84718e-27
AllGFP_CLC2050_trimmed_contig	2132	0.550712	7.06876	0.69589	0.968372	---NA---	1548	0
AllGFP_CLC2050_trimmed_contig	2133	2.26345	3.67281	0.222858	0.606569	probable atp-dependent rna helicase ddx56-like	535	20	2.06665e-38
AllGFP_CLC2050_trimmed_contig	2135	1.34025	5.01204	0.369886	0.71401	cyclin g	598	20	2.298e-18
AllGFP_CLC2050_trimmed_contig	2136	5.04538	1.92523	0.139648	0.506705	eukaryotic translation elongation factor 1 epsilon 1	364	20	1.14914e-13
AllGFP_CLC2050_trimmed_contig	2138	-1.57021	2.54206	0.385134	0.720706	hypothetical protein TRIVIDRAFT_47698	385	1	5.49082
AllGFP_CLC2050_trimmed_contig	2139	0.257299	4.71041	0.882103	1	---NA---	1016	0
AllGFP_CLC2050_trimmed_contig	2140	1.08158	3.69459	0.55517	0.876439	---NA---	695	0
AllGFP_CLC2050_trimmed_contig	2141	-4.63391	5.74586	0.00536748	0.153499	ligand dependent nuclear receptor corepressor-like	599	20	0.414861
AllGFP_CLC2050_trimmed_contig	2142	2.14928	4.5115	0.184954	0.537756	---NA---	278	0
AllGFP_CLC2050_trimmed_contig	2143	-0.94409	3.69481	0.55517	0.876439	mitochondrial inner membrane protein	295	20	2.97416e-18
AllGFP_CLC2050_trimmed_contig	2144	-3.54032	-1.1489	0.583333	0.876439	muscle-specific protein 300 cg33715-pd	359	20	1.89811e-11
AllGFP_CLC2050_trimmed_contig	2145	-3.54032	-1.1489	0.583333	0.876439	dna-damage-inducible protein f	261	7	0.520852
AllGFP_CLC2050_trimmed_contig	2147	0.65029	7.23029	0.640781	0.918988	soluble nsf attachment	2111	20	3.62421e-124
AllGFP_CLC2050_trimmed_contig	2148	-3.39268	8.73306	0.0229935	0.269382	sugar abc transporter atp-binding protein	1028	2	7.57464
AllGFP_CLC2050_trimmed_contig	2149	-2.50736	5.33772	0.099118	0.452144	syntenin-1-like isoform 1	233	20	2.03328e-25
AllGFP_CLC2050_trimmed_contig	2150	-0.0104129	3.7832	1	1	signal recognition particle 9 kda protein	445	20	2.56367e-21
AllGFP_CLC2050_trimmed_contig	2151	-0.18047	3.2002	1	1	probable atp-dependent rna helicase dhx34-like	637	20	1.67903e-12
AllGFP_CLC2050_trimmed_contig	2152	-1.89217	8.23322	0.178307	0.537756	eukaryotic translation initiation factor theta subunit	1978	20	2.00855e-114
AllGFP_CLC2050_trimmed_contig	2153	-0.929895	4.1293	0.555095	0.876439	---NA---	397	0
AllGFP_CLC2050_trimmed_contig	2154	-3.21612	4.18409	0.0414115	0.323933	solute carrier family member 4	454	20	1.26332e-27
AllGFP_CLC2050_trimmed_contig	2155	4.53415	1.45128	0.186198	0.537756	ring finger protein 31	1130	17	6.57172e-06
AllGFP_CLC2050_trimmed_contig	2157	5.65149	2.48044	0.0566788	0.359528	PREDICTED: uncharacterized protein LOC100862051, partial	406	1	5.63275
AllGFP_CLC2050_trimmed_contig	2159	0.181093	4.40499	0.928508	1	PREDICTED: hypothetical protein LOC551498	873	20	3.49354e-17
AllGFP_CLC2050_trimmed_contig	2160	0.236417	7.21491	0.87123	1	guanine nucleotide-binding protein g subunit alpha-like	1598	20	1.30882e-170
AllGFP_CLC2050_trimmed_contig	2161	-0.936715	5.7415	0.521543	0.86539	leucine carboxyl methyltransferase	945	20	3.3083e-110
AllGFP_CLC2050_trimmed_contig	2162	-2.05553	3.12973	0.262357	0.616138	methionine-r-sulfoxide reductase	791	20	2.58406e-49
AllGFP_CLC2050_trimmed_contig	2164	-1.91644	4.24074	0.198248	0.562137	protein cpn-2	282	20	5.35092e-18
AllGFP_CLC2050_trimmed_contig	2165	-0.10169	6.38997	0.952462	1	serine threonine-protein phosphatase 2a 56 kda regulatory subunit alpha isoform-like	1968	20	0
AllGFP_CLC2050_trimmed_contig	2166	3.77089	4.97917	0.0303959	0.290478	protein isoform e	1147	20	6.81928e-67
AllGFP_CLC2050_trimmed_contig	2167	-2.877	1.75465	0.216858	0.594179	dnaj heat shock n-terminal domain-containing protein	315	20	1.04656
AllGFP_CLC2050_trimmed_contig	2168	-6.08411	4.33607	0.00235346	0.0903535	isoform n	1027	20	0
AllGFP_CLC2050_trimmed_contig	2171	-3.54032	-1.1489	0.583333	0.876439	ankyrin repeat protein	765	20	5.98267e-34
AllGFP_CLC2050_trimmed_contig	2172	2.17217	5.80292	0.15208	0.537756	enzymatic polyprotein endonuclease reverse	2858	20	2.00862e-26
AllGFP_CLC2050_trimmed_contig	2173	7.24088	3.94369	0.0178101	0.248743	nucleoporin-like protein 2	579	20	1.56951e-07
AllGFP_CLC2050_trimmed_contig	2175	-3.89626	4.42785	0.025944	0.274324	organic cation transporter protein	1229	20	7.68435e-52
AllGFP_CLC2050_trimmed_contig	2178	-0.855285	4.58441	0.570458	0.876439	acyl-(acyl-carrier-protein)--udp-n-acetylglucosamine o-acyltransferase	314	7	4.11816
AllGFP_CLC2050_trimmed_contig	2179	1.91138	5.85066	0.20014	0.564943	---NA---	871	0
AllGFP_CLC2050_trimmed_contig	2180	1.79213	-1.48832	1	1	crispr-associated protein cas4	262	12	0.114656
AllGFP_CLC2050_trimmed_contig	2182	0.134816	3.06368	1	1	pol-like protein	474	20	1.65741e-07
AllGFP_CLC2050_trimmed_contig	2183	-1.48115	6.75072	0.293996	0.672652	PREDICTED: similar to conserved hypothetical protein	1066	1	0.61693
AllGFP_CLC2050_trimmed_contig	2185	-0.947181	2.80638	0.619108	0.910542	ankyrin repeat domain-containing protein 13b-like	441	20	1.22084e-42
AllGFP_CLC2050_trimmed_contig	2186	-3.65205	1.59086	0.10791	0.452144	odontogenic ameloblast-associated protein precursor	395	15	0.410576
AllGFP_CLC2050_trimmed_contig	2187	-4.03053	7.44526	0.00941947	0.208666	antigenic cell wall protein mp2	1713	12	0.0734274
AllGFP_CLC2050_trimmed_contig	2191	2.48109	6.19332	0.100365	0.452144	acetyl- mitochondrial	1705	20	2.38889e-94
AllGFP_CLC2050_trimmed_contig	2193	5.72051	2.5435	0.0566788	0.359528	n-myc (and stat) interactor	465	20	0.786734
AllGFP_CLC2050_trimmed_contig	2194	-0.804693	8.1789	0.559082	0.876439	spectrin beta chain	3126	20	0
AllGFP_CLC2050_trimmed_contig	2195	-0.0141312	6.2964	1	1	threonyl-trna isoform c	593	20	3.57053e-120
AllGFP_CLC2050_trimmed_contig	2196	0.208796	3.689	1	1	a chain thermodynamic and structure guided design of statin hmg-coa reductase inhibitors	908	20	1.26954e-95
AllGFP_CLC2050_trimmed_contig	2198	3.44003	0.393324	0.583333	0.876439	hypothetical protein SPAPADRAFT_139973	333	1	9.66199
AllGFP_CLC2050_trimmed_contig	2199	-1.63466	6.59823	0.251805	0.613227	zinc finger protein 84	1179	20	1.24858e-23
AllGFP_CLC2050_trimmed_contig	2200	-2.28293	2.60239	0.199066	0.562137	lipoprotein signal peptidase	802	6	1.45459
AllGFP_CLC2050_trimmed_contig	2201	3.06864	0.0109836	1	1	briggsae cbr-vps-35 protein	350	1	3.16164
AllGFP_CLC2050_trimmed_contig	2202	5.50445	5.68921	0.00396422	0.125491	mg2+ transporter family protein	308	5	2.16922e-14
AllGFP_CLC2050_trimmed_contig	2203	-3.24802	1.13874	0.186198	0.537756	---NA---	1135	0
AllGFP_CLC2050_trimmed_contig	2204	0.209225	3.90992	0.950715	1	---NA---	578	0
AllGFP_CLC2050_trimmed_contig	2205	-1.30503	1.84203	0.524475	0.86539	sterile-alpha and armadillo motif containing protein	310	18	8.11146e-23
AllGFP_CLC2050_trimmed_contig	2206	2.56719	-0.535307	1	1	hypothetical protein PPL_10254	326	2	0.537156
AllGFP_CLC2050_trimmed_contig	2207	-4.47695	0.0863272	0.375	0.71401	protein	381	18	0.203078
AllGFP_CLC2050_trimmed_contig	2208	-2.77064	4.97275	0.0680262	0.38057	cytoplasmic type actin	277	20	1.11338e-57
AllGFP_CLC2050_trimmed_contig	2209	-3.15075	7.00059	0.0346102	0.299009	cytoplasmic type actin	230	20	3.48432e-46
AllGFP_CLC2050_trimmed_contig	2210	3.04482	7.79046	0.0411741	0.323933	lysyl-trna synthetase	2059	20	0
AllGFP_CLC2050_trimmed_contig	2211	-1.95297	4.56908	0.189759	0.542883	ras-related c3 botulinum toxin substrate 1 precursor	436	20	1.76944e-82
AllGFP_CLC2050_trimmed_contig	2212	-2.33942	4.82192	0.129033	0.506705	kinesin k39	1128	20	1.37657e-22
AllGFP_CLC2050_trimmed_contig	2213	-0.924847	3.5265	0.565602	0.876439	solute carrier family 7 member 13-like	285	3	4.57093
AllGFP_CLC2050_trimmed_contig	2214	3.06864	0.0109836	1	1	hypothetical protein	529	2	4.13793
AllGFP_CLC2050_trimmed_contig	2215	-6.42752	2.654	0.0254192	0.270874	glutamate ionotropic kainate 2	1130	20	8.77161e-114
AllGFP_CLC2050_trimmed_contig	2218	-6.59558	2.85765	0.019594	0.253449	elongation factor p	399	8	1.01844
AllGFP_CLC2050_trimmed_contig	2219	0.456588	2.29371	0.862534	1	n-acetyltransferase 5	226	20	1.18593e-41
AllGFP_CLC2050_trimmed_contig	2220	0.335342	2.20931	1	1	n-acetyltransferase 5	294	20	2.21027e-11
AllGFP_CLC2050_trimmed_contig	2221	0.960381	6.63767	0.495623	0.86539	protein phosphatase pp2a regulatory subunit b	1011	20	4.14819e-148
AllGFP_CLC2050_trimmed_contig	2222	0.250353	5.97429	0.861604	1	protein shq1 homolog	1375	20	6.06201e-14
AllGFP_CLC2050_trimmed_contig	2223	1.30855	5.71114	0.373822	0.71401	t-complex protein 1 subunit delta-like	401	20	8.69455e-67
AllGFP_CLC2050_trimmed_contig	2224	-1.0722	2.40519	0.652345	0.924641	embryonic polarity	978	20	9.68626e-94
AllGFP_CLC2050_trimmed_contig	2225	2.56719	-0.535307	1	1	transposase is607 family protein	329	3	2.73505
AllGFP_CLC2050_trimmed_contig	2227	0.194805	1.12937	1	1	poly(3-hydroxyalkanoate) synthetase	284	2	7.85793
AllGFP_CLC2050_trimmed_contig	2229	-0.741822	1.51134	0.794922	1	integrin beta-2 precursor	227	20	1.55298e-25
AllGFP_CLC2050_trimmed_contig	2230	-0.764273	2.55664	0.780606	1	conserved plasmodium membrane protein	758	11	2.02161
AllGFP_CLC2050_trimmed_contig	2231	0.64894	1.47927	1	1	retinol dehydrogenase 14	451	20	8.55649e-48
AllGFP_CLC2050_trimmed_contig	2232	1.74991	3.25869	0.371122	0.71401	myosin-rhogap myr	620	20	1.05667e-10
AllGFP_CLC2050_trimmed_contig	2233	-3.35888	2.85931	0.0646071	0.38057	protein	358	20	3.57907e-06
AllGFP_CLC2050_trimmed_contig	2234	0.335342	2.20931	1	1	cytosolic purine 5 -nucleotidase	339	8	0.0108106
AllGFP_CLC2050_trimmed_contig	2235	0.668122	7.40258	0.634911	0.918988	---NA---	669	0
AllGFP_CLC2050_trimmed_contig	2236	-0.798142	4.85979	0.585453	0.879435	vacuolar protein sorting-associated protein vta1 homolog	1132	20	1.64194e-74
AllGFP_CLC2050_trimmed_contig	2237	1.86551	4.28445	0.258796	0.614592	solute carrier family 35 member f5	584	16	2.75058
AllGFP_CLC2050_trimmed_contig	2238	1.64836	4.11539	0.32025	0.71401	nadh dehydrogenase subunit 5	548	4	2.65342
AllGFP_CLC2050_trimmed_contig	2239	0.883027	4.69218	0.564692	0.876439	trigger factor	545	1	3.30927
AllGFP_CLC2050_trimmed_contig	2240	1.79213	-1.48832	1	1	nhs-like protein 2-like	578	5	1.97424
AllGFP_CLC2050_trimmed_contig	2241	3.16199	6.50161	0.0415697	0.323933	hypothetical protein TGME49_068230	1632	3	1.93034
AllGFP_CLC2050_trimmed_contig	2242	-4.47695	0.0863272	0.375	0.71401	atp synthase subunit mitochondrial	262	20	1.61101e-30
AllGFP_CLC2050_trimmed_contig	2243	3.44003	0.393324	0.583333	0.876439	---NA---	424	0
AllGFP_CLC2050_trimmed_contig	2245	-0.959709	3.84583	0.5467	0.876439	carbohydrate kinase domain-containing	632	20	1.94967e-51
AllGFP_CLC2050_trimmed_contig	2246	0.109016	2.63537	1	1	---NA---	906	0
AllGFP_CLC2050_trimmed_contig	2247	2.18019	2.71048	0.385134	0.720706	hypothetical protein	498	1	5.26948
AllGFP_CLC2050_trimmed_contig	2248	1.61357	5.93619	0.272413	0.6326	trna-dihydrouridine synthase 4-like	1295	20	6.08182e-122
AllGFP_CLC2050_trimmed_contig	2249	-0.227862	2.42693	1	1	vacuolar protein sorting-associated protein 18 homolog	481	20	6.58393e-26
AllGFP_CLC2050_trimmed_contig	2251	1.79213	-1.48832	1	1	diphosphomevalonate decarboxylase	671	1	8.30459
AllGFP_CLC2050_trimmed_contig	2253	-6.42752	2.654	0.0254192	0.270874	e3 ubiquitin-protein ligase huwe1-like	1665	7	0.025203
AllGFP_CLC2050_trimmed_contig	2254	-0.736963	10.4258	0.589529	0.885336	staphylococcal nuclease domain-containing protein 1	3832	20	0
AllGFP_CLC2050_trimmed_contig	2255	0.977743	7.17354	0.482986	0.853407	pyruvate ferredoxin flavodoxin oxidoreductase	1351	1	5.17069
AllGFP_CLC2050_trimmed_contig	2256	2.94636	3.35824	0.154914	0.537756	rhomboid family member 1	442	19	0.00064201
AllGFP_CLC2050_trimmed_contig	2257	0.363647	4.00282	0.86069	1	---NA---	430	0
AllGFP_CLC2050_trimmed_contig	2258	-0.595977	3.24863	0.7746	1	PREDICTED: hypothetical protein	958	2	0.953763
AllGFP_CLC2050_trimmed_contig	2259	-0.183629	6.21226	0.90375	1	hypothetical protein DAPPUDRAFT_63917	1450	20	0
AllGFP_CLC2050_trimmed_contig	2260	-6.62917	6.24543	0.000357662	0.0263785	aldehyde dehydrogenase	675	20	1.02076e-58
AllGFP_CLC2050_trimmed_contig	2262	-2.30564	6.87524	0.107604	0.452144	isoforms a c f g	1455	20	3.12005e-56
AllGFP_CLC2050_trimmed_contig	2263	-2.31944	2.28979	0.264796	0.616138	cyclin-dependent kinase inhibitor 1b	432	20	1.03029e-13
AllGFP_CLC2050_trimmed_contig	2264	0.305751	7.46638	0.824163	1	---NA---	1210	0
AllGFP_CLC2050_trimmed_contig	2266	1.19662	4.08645	0.483285	0.853505	zinc finger ccch-type antiviral protein 1-like	571	20	1.67072e-14
AllGFP_CLC2050_trimmed_contig	2267	3.06864	0.0109836	1	1	enolase	401	20	1.06003e-06
AllGFP_CLC2050_trimmed_contig	2268	-2.55744	6.31218	0.0800374	0.415323	nadh dehydrogenase subunit 2	1840	2	4.0441
AllGFP_CLC2050_trimmed_contig	2269	-4.61568	10.8307	0.00323643	0.111796	headcase protein	3578	20	4.90255e-81
AllGFP_CLC2050_trimmed_contig	2270	-0.973132	0.272888	1	1	---NA---	426	0
AllGFP_CLC2050_trimmed_contig	2271	1.82394	7.30547	0.199135	0.562296	fact complex subunit spt16-like	1829	20	4.84122e-20
AllGFP_CLC2050_trimmed_contig	2272	1.33288	7.53218	0.34309	0.71401	fact complex subunit spt16-like	2748	20	0
AllGFP_CLC2050_trimmed_contig	2273	-1.07602	7.55866	0.438657	0.792494	protein tyrosine phosphatase type iva 1-like	887	20	2.25138e-89
AllGFP_CLC2050_trimmed_contig	2276	0.225417	7.05475	0.874147	1	cre-unc-89 protein	2326	5	1.74533
AllGFP_CLC2050_trimmed_contig	2277	-3.54032	-1.1489	0.583333	0.876439	cre-fipp-1 protein	512	4	0.102535
AllGFP_CLC2050_trimmed_contig	2278	-2.01012	6.18518	0.159345	0.537756	viral a-type inclusion protein	1266	20	0.000958643
AllGFP_CLC2050_trimmed_contig	2279	1.80005	8.03557	0.201607	0.568661	ras gtpase-activating protein-binding protein 2 isoform 1	1924	20	2.86526e-21
AllGFP_CLC2050_trimmed_contig	2280	3.38687	3.74149	0.0921208	0.442085	dna mismatch repair protein msh3	595	20	6.66762e-40
AllGFP_CLC2050_trimmed_contig	2282	-1.38748	2.61437	0.504637	0.86539	lipase 3	360	20	3.6257e-13
AllGFP_CLC2050_trimmed_contig	2283	0.599543	4.1507	0.744707	1	GE18065	353	1	6.07471
AllGFP_CLC2050_trimmed_contig	2284	-3.54032	-1.1489	0.583333	0.876439	outer membrane probably involved in nutrient binding	395	6	0.0622462
AllGFP_CLC2050_trimmed_contig	2285	-3.49793	7.67735	0.0204688	0.261239	annexin	1127	20	1.69454e-100
AllGFP_CLC2050_trimmed_contig	2287	-0.784387	5.32421	0.586398	0.880792	chloroquine resistance marker protein	671	3	6.72015
AllGFP_CLC2050_trimmed_contig	2289	1.1092	6.97134	0.43252	0.786936	stearoyl- desaturase (acyl- faty acid desaturase)	1322	5	1.5174
AllGFP_CLC2050_trimmed_contig	2290	-3.41379	5.08928	0.0324418	0.295854	nf-kappa-b inhibitor	1524	20	4.06102e-58
AllGFP_CLC2050_trimmed_contig	2291	2.90617	3.32368	0.170847	0.537756	PREDICTED: hypothetical protein LOC100611452	281	20	0.0392966
AllGFP_CLC2050_trimmed_contig	2292	-3.59432	8.27848	0.0172483	0.247746	ef-hand protein nucb1	1836	20	2.89264e-78
AllGFP_CLC2050_trimmed_contig	2293	4.81229	1.7101	0.186198	0.537756	---NA---	244	0
AllGFP_CLC2050_trimmed_contig	2294	-2.69379	4.17122	0.0953467	0.452144	hypothetical protein, conserved in Apicomplexan species	709	1	8.9394
AllGFP_CLC2050_trimmed_contig	2297	5.579	2.4142	0.0690002	0.38057	---NA---	1018	0
AllGFP_CLC2050_trimmed_contig	2298	5.42208	2.27073	0.0854289	0.415323	---NA---	375	0
AllGFP_CLC2050_trimmed_contig	2299	-1.80559	4.06695	0.259282	0.615538	---NA---	555	0
AllGFP_CLC2050_trimmed_contig	2300	-2.9656	8.38246	0.0423799	0.329257	extended synaptotagmin-2	1113	8	3.58918
AllGFP_CLC2050_trimmed_contig	2301	-3.05476	6.69404	0.0400026	0.317117	---NA---	752	0
AllGFP_CLC2050_trimmed_contig	2302	8.35316	10.6896	8.79201e-06	0.00200874	chorion peroxidase-like	2706	20	1.23516e-120
AllGFP_CLC2050_trimmed_contig	2303	-5.04342	8.13418	0.00184435	0.0776901	---NA---	348	0
AllGFP_CLC2050_trimmed_contig	2304	3.6073	5.77112	0.0257851	0.274148	---NA---	676	0
AllGFP_CLC2050_trimmed_contig	2305	-0.972684	3.07189	0.595896	0.888356	---NA---	744	0
AllGFP_CLC2050_trimmed_contig	2307	2.01247	5.52593	0.177281	0.537756	acyl-coa dehydrogenase	1351	20	5.79305e-146
AllGFP_CLC2050_trimmed_contig	2308	5.72051	2.5435	0.0566788	0.359528	acyl-coa dehydrogenase	335	20	7.8082e-54
AllGFP_CLC2050_trimmed_contig	2309	0.769043	2.51619	0.747978	1	protein fam48a	600	7	0.00739308
AllGFP_CLC2050_trimmed_contig	2311	0.381931	2.81246	0.896397	1	---NA---	361	0
AllGFP_CLC2050_trimmed_contig	2312	-0.470176	7.46345	0.735848	1	---NA---	1343	0
AllGFP_CLC2050_trimmed_contig	2313	1.20981	6.96766	0.394821	0.736603	neural precursor cell developmentally down-regulated 1	1629	20	2.01551e-06
AllGFP_CLC2050_trimmed_contig	2314	1.79213	-1.48832	1	1	predicted protein	203	1	8.3228
AllGFP_CLC2050_trimmed_contig	2315	-0.973132	0.272888	1	1	---NA---	282	0
AllGFP_CLC2050_trimmed_contig	2316	-1.74819	-0.241584	0.583333	0.876439	copper resistance protein crd2	619	3	7.17897
AllGFP_CLC2050_trimmed_contig	2317	-6.01806	2.1433	0.0472323	0.332262	flocculin-like protein	826	20	0.111599
AllGFP_CLC2050_trimmed_contig	2318	5.24599	2.10948	0.10791	0.452144	isoform a	328	20	1.4575e-20
AllGFP_CLC2050_trimmed_contig	2319	5.72051	2.5435	0.0566788	0.359528	mitochondrial ribonuclease p protein 3-like	215	7	0.424165
AllGFP_CLC2050_trimmed_contig	2320	0.944841	6.49498	0.509052	0.86539	heat shock protein 70	400	20	2.78663e-72
AllGFP_CLC2050_trimmed_contig	2321	1.83802	8.13637	0.194933	0.554452	serine threonine-protein phosphatase 2a catalytic subunit alpha isoform-like	1774	20	5.38608e-102
AllGFP_CLC2050_trimmed_contig	2322	0.327962	5.86108	0.823673	1	protein tssc1	867	20	3.66809e-42
AllGFP_CLC2050_trimmed_contig	2323	-4.22593	2.25396	0.0472323	0.332262	low quality protein: talin-2-like	1167	20	1.66751e-102
AllGFP_CLC2050_trimmed_contig	2324	-2.57803	2.52594	0.199066	0.562137	guanine nucleotide-binding 3-like	334	20	1.04846e-41
AllGFP_CLC2050_trimmed_contig	2325	-1.40831	1.13355	0.544271	0.876439	guanine nucleotide-binding 3-like	334	20	1.04846e-41
AllGFP_CLC2050_trimmed_contig	2326	0.0269132	3.3194	1	1	protein pat1 homolog 1-like	244	20	8.0346e-11
AllGFP_CLC2050_trimmed_contig	2327	-3.22006	5.01534	0.0369275	0.314784	gtp-binding protein	506	8	0.0335485
AllGFP_CLC2050_trimmed_contig	2329	-2.47296	1.36363	0.330078	0.71401	staurosporine biosynthesis l-amino acid oxidase	528	20	0.113519
AllGFP_CLC2050_trimmed_contig	2331	6.17861	2.96234	0.0292706	0.281774	---NA---	204	0
AllGFP_CLC2050_trimmed_contig	2332	-3.54032	-1.1489	0.583333	0.876439	hypothetical protein TRIADDRAFT_26765	279	1	4.00084
AllGFP_CLC2050_trimmed_contig	2333	11.0678	7.65149	3.4003e-05	0.00503563	elongation factor-1 alpha	791	20	4.32482e-157
AllGFP_CLC2050_trimmed_contig	2334	-6.01806	2.1433	0.0472323	0.332262	a disintegrin and metalloproteinase with thrombospondin motifs 14	416	20	1.43679e-26
AllGFP_CLC2050_trimmed_contig	2336	5.72051	2.5435	0.0566788	0.359528	hypothetical protein GW7_05338, partial	352	3	2.39404
AllGFP_CLC2050_trimmed_contig	2337	-1.64118	6.22138	0.247978	0.613227	---NA---	710	0
AllGFP_CLC2050_trimmed_contig	2338	-4.47695	0.0863272	0.375	0.71401	reverse transcriptase	345	20	4.08356e-11
AllGFP_CLC2050_trimmed_contig	2339	-0.394397	6.07758	0.778679	1	olfactory receptor 4p4	881	1	3.30061
AllGFP_CLC2050_trimmed_contig	2340	1.10966	4.68169	0.477514	0.844802	af399011_278 phikz278	871	1	5.85842
AllGFP_CLC2050_trimmed_contig	2342	-4.44513	2.50799	0.0339916	0.295854	collagen adhesin domain protein	906	20	0.0140769
AllGFP_CLC2050_trimmed_contig	2343	7.64763	4.32537	0.0100109	0.212288	envelope glycoprotein	256	2	3.23073
AllGFP_CLC2050_trimmed_contig	2344	1.16558	8.36928	0.401266	0.745518	hypothetical protein	2591	6	4.36959
AllGFP_CLC2050_trimmed_contig	2345	-1.86895	8.00389	0.184662	0.537756	alanine aminotransferase 2	3305	20	1.66454e-180
AllGFP_CLC2050_trimmed_contig	2346	2.18019	2.71048	0.385134	0.720706	gastrulation defective protein 1 homolog	281	20	2.68762e-24
AllGFP_CLC2050_trimmed_contig	2348	-2.00415	2.01898	0.364716	0.71401	tigger transposable element-derived protein 1-like	361	20	1.85301e-33
AllGFP_CLC2050_trimmed_contig	2349	-0.850891	2.07277	0.703918	0.971345	tigger transposable element-derived protein 1-like	319	20	6.50661e-29
AllGFP_CLC2050_trimmed_contig	2350	0.207307	3.1086	0.916816	1	hypothetical protein	295	1	6.43548
AllGFP_CLC2050_trimmed_contig	2351	0.134816	3.06368	1	1	---NA---	1173	0
AllGFP_CLC2050_trimmed_contig	2353	-7.08104	5.38709	0.000430041	0.0300307	gpcr class b orphan receptor 1 (agap009007-pa)	704	20	1.78405e-33
AllGFP_CLC2050_trimmed_contig	2354	-3.54032	-1.1489	0.583333	0.876439	dna repair atpase	237	2	8.74417
AllGFP_CLC2050_trimmed_contig	2355	5.14917	2.02064	0.10791	0.452144	acyl- synthetase family member mitochondrial	318	20	5.10993e-28
AllGFP_CLC2050_trimmed_contig	2356	-2.08215	6.33199	0.146853	0.528285	lysosomal protective protein	1062	20	1.04534e-176
AllGFP_CLC2050_trimmed_contig	2357	-0.825936	2.86365	0.726424	0.995441	---NA---	261	0
AllGFP_CLC2050_trimmed_contig	2359	-5.52013	6.06021	0.00197072	0.0812927	---NA---	200	0
AllGFP_CLC2050_trimmed_contig	2362	-4.47695	0.0863272	0.375	0.71401	---NA---	436	0
AllGFP_CLC2050_trimmed_contig	2363	3.06864	0.0109836	1	1	---NA---	491	0
AllGFP_CLC2050_trimmed_contig	2364	1.02573	2.70415	0.693763	0.965699	5 -3 exonuclease xrn1 kem1 sep1 involved in dna strand exchange and mrna turnover	483	3	4.96586
AllGFP_CLC2050_trimmed_contig	2365	1.35732	4.45689	0.401253	0.745518	domain-containing protein	364	3	1.6988
AllGFP_CLC2050_trimmed_contig	2366	3.44003	0.393324	0.583333	0.876439	pitrilysin metallepetidase 1-like	249	20	3.42863e-12
AllGFP_CLC2050_trimmed_contig	2367	-0.395836	8.46151	0.771806	1	eukaryotic translation initiation factor 4e-binding protein 2	2548	20	8.69713e-57
AllGFP_CLC2050_trimmed_contig	2368	2.85147	4.70889	0.0855039	0.415323	---NA---	746	0
AllGFP_CLC2050_trimmed_contig	2369	4.37199	1.29901	0.257812	0.613227	leucyl aminopeptidase	343	5	1.50717
AllGFP_CLC2050_trimmed_contig	2370	2.35207	5.63773	0.117945	0.481951	phosphatidylserine receptor	1036	20	0
AllGFP_CLC2050_trimmed_contig	2371	-0.398809	2.75134	0.896397	1	protein	380	20	1.94854e-10
AllGFP_CLC2050_trimmed_contig	2372	4.37199	1.29901	0.257812	0.613227	hypothetical protein ECDEC8D_4210	221	1	3.25759
AllGFP_CLC2050_trimmed_contig	2373	-1.57698	6.31172	0.267857	0.622777	tar dna-binding protein 43-like	516	20	2.21935e-83
AllGFP_CLC2050_trimmed_contig	2374	2.56719	-0.535307	1	1	furin	217	2	6.64973
AllGFP_CLC2050_trimmed_contig	2375	1.27861	3.44293	0.491415	0.862068	---NA---	212	0
AllGFP_CLC2050_trimmed_contig	2376	-4.47695	0.0863272	0.375	0.71401	flagellar hook-associated	325	20	2.67881
AllGFP_CLC2050_trimmed_contig	2378	5.24599	2.10948	0.10791	0.452144	PREDICTED: hypothetical protein LOC100016733	357	1	6.41988
AllGFP_CLC2050_trimmed_contig	2379	-8.11631	4.57667	0.00152186	0.0680385	hypothetical protein LEMA_P053040.1	592	1	7.87811
AllGFP_CLC2050_trimmed_contig	2381	-0.741822	1.51134	0.794922	1	---NA---	256	0
AllGFP_CLC2050_trimmed_contig	2382	3.18435	6.16848	0.0389714	0.316044	ribosome biogenesis protein bms1 homolog	2335	20	1.67389e-121
AllGFP_CLC2050_trimmed_contig	2383	-4.53222	9.26004	0.00381668	0.121922	upf0392 protein	583	20	3.38841e-18
AllGFP_CLC2050_trimmed_contig	2384	1.54642	3.09933	0.450506	0.8029	amino acid transport protein	234	4	4.18094
AllGFP_CLC2050_trimmed_contig	2385	2.75265	5.79007	0.0708639	0.389214	hypothetical protein DICPUDRAFT_152956	999	1	9.05132
AllGFP_CLC2050_trimmed_contig	2386	-1.21046	7.06118	0.38687	0.723792	eukaryotic translation initiation factor 2d-like	2004	20	6.64486e-88
AllGFP_CLC2050_trimmed_contig	2387	1.35873	6.0834	0.345385	0.71401	26s proteasome non-atpase regulatory subunit 1	1316	20	1.68967e-121
AllGFP_CLC2050_trimmed_contig	2388	-0.198195	2.86493	1	1	26s proteasome non-atpase regulatory subunit 1	259	20	3.0523e-33
AllGFP_CLC2050_trimmed_contig	2389	-0.287687	1.79362	1	1	hypothetical protein	220	1	3.5547
AllGFP_CLC2050_trimmed_contig	2391	2.19566	5.95634	0.144594	0.521141	PREDICTED: similar to mCG61508	1033	1	8.88178
AllGFP_CLC2050_trimmed_contig	2392	1.79213	-1.48832	1	1	protein srz-3	268	2	3.07932
AllGFP_CLC2050_trimmed_contig	2393	-1.08452	3.02307	0.595896	0.888356	transmembrane gtpase marf	363	20	1.61247e-28
AllGFP_CLC2050_trimmed_contig	2395	-4.44513	2.50799	0.0339916	0.295854	hypothetical protein DAPPUDRAFT_321105	533	20	3.95745e-101
AllGFP_CLC2050_trimmed_contig	2397	3.73512	0.687058	0.375	0.71401	hypothetical protein	380	2	3.29341
AllGFP_CLC2050_trimmed_contig	2399	-3.54032	-1.1489	0.583333	0.876439	pyrimidine-nucleoside phosphorylase	328	12	0.560406
AllGFP_CLC2050_trimmed_contig	2400	-4.24286	4.77512	0.0155363	0.237588	isoform b	677	20	1.45301e-75
AllGFP_CLC2050_trimmed_contig	2401	-0.0319179	5.13488	1	1	protein pellino-like	1415	20	0
AllGFP_CLC2050_trimmed_contig	2404	-4.17318	6.36896	0.0090118	0.207815	f-type lectin	966	20	1.2454e-11
AllGFP_CLC2050_trimmed_contig	2405	4.67991	1.58725	0.186198	0.537756	---NA---	513	0
AllGFP_CLC2050_trimmed_contig	2406	3.06864	0.0109836	1	1	---NA---	218	0
AllGFP_CLC2050_trimmed_contig	2408	0.728973	5.98828	0.610115	0.904394	transposase	1311	1	0.100383
AllGFP_CLC2050_trimmed_contig	2409	0.876666	6.49552	0.540063	0.876439	protein ndrg3-like	1169	20	1.09415e-149
AllGFP_CLC2050_trimmed_contig	2410	-4.47695	0.0863272	0.375	0.71401	l long form	462	20	2.89437e-46
AllGFP_CLC2050_trimmed_contig	2411	-4.47695	0.0863272	0.375	0.71401	o-antigen polymerase	502	3	3.80824
AllGFP_CLC2050_trimmed_contig	2414	-4.47695	0.0863272	0.375	0.71401	---NA---	682	0
AllGFP_CLC2050_trimmed_contig	2415	2.28449	6.26529	0.12455	0.502513	---NA---	1630	0
AllGFP_CLC2050_trimmed_contig	2416	0.994172	4.19746	0.555095	0.876439	---NA---	739	0
AllGFP_CLC2050_trimmed_contig	2417	-2.25728	2.86086	0.234839	0.613227	ankyrin isoform e	594	20	1.14776e-95
AllGFP_CLC2050_trimmed_contig	2418	1.04885	6.00809	0.463234	0.820645	---NA---	903	0
AllGFP_CLC2050_trimmed_contig	2419	4.93353	1.82217	0.139648	0.506705	dynactin 6	424	1	0.000484199
AllGFP_CLC2050_trimmed_contig	2420	6.31876	3.0908	0.0222418	0.26285	succinate dehydrogenase assembly factor mitochondrial-like	468	20	4.1658e-31
AllGFP_CLC2050_trimmed_contig	2421	2.86374	9.10253	0.0497192	0.34565	protein transport protein sec24b-like	3389	20	7.33357e-143
AllGFP_CLC2050_trimmed_contig	2422	2.88248	8.14541	0.0492378	0.343667	---NA---	749	0
AllGFP_CLC2050_trimmed_contig	2423	-2.79724	2.73406	0.153959	0.537756	fas apoptotic inhibitory molecule 2	290	8	2.54611
AllGFP_CLC2050_trimmed_contig	2424	-4.55476	5.95474	0.00563205	0.157143	unnamed protein product	203	2	5.71451
AllGFP_CLC2050_trimmed_contig	2425	1.79213	-1.48832	1	1	---NA---	366	0
AllGFP_CLC2050_trimmed_contig	2426	3.20007	3.57799	0.117892	0.481781	integral membrane protein	589	7	2.961
AllGFP_CLC2050_trimmed_contig	2427	-3.54032	-1.1489	0.583333	0.876439	probable disease resistance protein at5g63020-like	315	2	7.94112
AllGFP_CLC2050_trimmed_contig	2428	-3.54032	-1.1489	0.583333	0.876439	---NA---	312	0
AllGFP_CLC2050_trimmed_contig	2429	2.56719	-0.535307	1	1	---NA---	433	0
AllGFP_CLC2050_trimmed_contig	2430	0.994172	4.19746	0.555095	0.876439	cullin- isoform c	635	20	4.50845e-56
AllGFP_CLC2050_trimmed_contig	2432	1.45093	7.17796	0.306751	0.691078	---NA---	1794	0
AllGFP_CLC2050_trimmed_contig	2434	-2.32993	4.88269	0.120231	0.489662	extensin class 1	368	20	0.0638209
AllGFP_CLC2050_trimmed_contig	2435	-2.50214	2.7994	0.153959	0.537756	adenylate and guanylate cyclase catalytic domain containing protein	255	1	4.24804
AllGFP_CLC2050_trimmed_contig	2437	-0.0169262	5.87987	1	1	ubiquinol-cytochrome c reductase hinge protein variant 1	693	20	1.85394e-17
AllGFP_CLC2050_trimmed_contig	2438	5.14917	2.02064	0.10791	0.452144	abc permease family protein	302	2	8.54476
AllGFP_CLC2050_trimmed_contig	2439	5.84938	2.66123	0.0472323	0.332262	replication factor c subunit 2	265	20	3.10896e-32
AllGFP_CLC2050_trimmed_contig	2441	4.18926	1.12593	0.257812	0.613227	---NA---	275	0
AllGFP_CLC2050_trimmed_contig	2442	1.79213	-1.48832	1	1	serine threonine kinase	377	20	2.12609e-13
AllGFP_CLC2050_trimmed_contig	2443	3.06864	0.0109836	1	1	mesotocin partial	203	10	2.82555
AllGFP_CLC2050_trimmed_contig	2444	-6.23727	2.41931	0.0339916	0.295854	---NA---	435	0
AllGFP_CLC2050_trimmed_contig	2445	-2.64666	3.9855	0.0881955	0.42705	isoform b	1694	20	5.79106e-05
AllGFP_CLC2050_trimmed_contig	2446	-3.50466	8.80896	0.0191426	0.253449	---NA---	649	0
AllGFP_CLC2050_trimmed_contig	2448	-0.297546	3.40206	0.930491	1	---NA---	204	0
AllGFP_CLC2050_trimmed_contig	2449	0.00522477	2.56993	1	1	---NA---	311	0
AllGFP_CLC2050_trimmed_contig	2450	-2.79404	6.05132	0.0578232	0.365758	zinc finger protein c3h type-like 1	1462	20	1.29575e-46
AllGFP_CLC2050_trimmed_contig	2451	-2.94942	2.44328	0.11018	0.455174	mif4g domain-containing protein-b	1134	20	8.27726e-19
AllGFP_CLC2050_trimmed_contig	2452	-0.10029	0.906318	1	1	unknown	497	1	9.2613
AllGFP_CLC2050_trimmed_contig	2453	-4.47695	0.0863272	0.375	0.71401	exopolysaccharide biosynthesis polyprenyl glycosylphosphotransferase	370	2	3.27365
AllGFP_CLC2050_trimmed_contig	2454	0.404315	8.81363	0.769739	1	ubiquitin-like modifier-activating enzyme 1	4321	20	0
AllGFP_CLC2050_trimmed_contig	2455	3.44003	0.393324	0.583333	0.876439	uba1	292	20	1.53747e-19
AllGFP_CLC2050_trimmed_contig	2456	-3.96734	1.95389	0.0690002	0.38057	keratin-associated protein 9-1-like	290	7	1.99245
AllGFP_CLC2050_trimmed_contig	2457	0.59644	6.87035	0.671709	0.948984	chromosome 20 open reading frame 24	2965	20	3.17216e-36
AllGFP_CLC2050_trimmed_contig	2458	0.157128	4.52824	0.966358	1	myb-binding protein 1a-like	866	20	3.242e-10
AllGFP_CLC2050_trimmed_contig	2461	1.41664	9.09841	0.307365	0.692349	nucleosome assembly protein 1-like 1	1696	20	1.46753e-76
AllGFP_CLC2050_trimmed_contig	2462	-2.38717	9.1849	0.0940917	0.450515	ribosome-binding protein 1-like isoform 3	1295	20	8.16581e-22
AllGFP_CLC2050_trimmed_contig	2463	-5.04015	0.849503	0.186198	0.537756	major facilitator superfamily protein	1924	8	4.67247
AllGFP_CLC2050_trimmed_contig	2464	-4.47695	0.0863272	0.375	0.71401	l long form	1932	20	0
AllGFP_CLC2050_trimmed_contig	2465	-2.47296	1.36363	0.330078	0.71401	nadh dehydrogenase subunit 3	462	6	0.141938
AllGFP_CLC2050_trimmed_contig	2466	2.56719	-0.535307	1	1	ankyrin repeat domain-containing protein 10	306	20	1.59835e-28
AllGFP_CLC2050_trimmed_contig	2467	-3.6906	5.35376	0.021026	0.26285	forkhead-associated protein	709	9	0.688957
AllGFP_CLC2050_trimmed_contig	2468	3.44003	0.393324	0.583333	0.876439	tat protein	557	3	2.76197
AllGFP_CLC2050_trimmed_contig	2469	-1.19189	3.21392	0.494719	0.86539	sigma-54 dependent trancsriptional regulator	306	2	9.63673
AllGFP_CLC2050_trimmed_contig	2470	2.02611	4.02117	0.244153	0.613227	beta4 ctb isoform b	837	20	3.13758e-30
AllGFP_CLC2050_trimmed_contig	2472	-3.54032	-1.1489	0.583333	0.876439	---NA---	281	0
AllGFP_CLC2050_trimmed_contig	2473	-0.10029	0.906318	1	1	---NA---	409	0
AllGFP_CLC2050_trimmed_contig	2475	0.623134	6.33451	0.662568	0.937035	vesicle-associated membrane protein-associated protein a	826	20	6.11304e-42
AllGFP_CLC2050_trimmed_contig	2476	0.439668	1.3171	1	1	family transcriptional regulator	347	1	4.43823
AllGFP_CLC2050_trimmed_contig	2477	2.42735	2.91691	0.297309	0.672652	mutl gene product	407	1	1.93889
AllGFP_CLC2050_trimmed_contig	2479	-2.68481	0.554912	0.257812	0.613227	poly polymerase gamma	753	20	1.27746e-41
AllGFP_CLC2050_trimmed_contig	2480	-3.54032	-1.1489	0.583333	0.876439	tigger transposable element-derived protein 7	560	20	0.00686871
AllGFP_CLC2050_trimmed_contig	2481	-0.925444	5.47944	0.532207	0.875939	glutaminyl-trna synthetase	1084	20	3.19665e-167
AllGFP_CLC2050_trimmed_contig	2483	-1.14161	4.65078	0.460444	0.816528	---NA---	514	0
AllGFP_CLC2050_trimmed_contig	2484	2.56719	-0.535307	1	1	nfatc2-interacting protein	245	14	0.552315
AllGFP_CLC2050_trimmed_contig	2485	-0.10029	0.906318	1	1	abc transporter atp-binding protein	280	5	4.22866
AllGFP_CLC2050_trimmed_contig	2487	-2.94942	2.44328	0.11018	0.455174	protein smg5-like	376	20	1.17554e-06
AllGFP_CLC2050_trimmed_contig	2488	2.98545	3.39192	0.154914	0.537756	sodium hydrogen exchanger 3	735	20	7.61578e-89
AllGFP_CLC2050_trimmed_contig	2489	4.18926	1.12593	0.257812	0.613227	ccaat-box dna binding protein subunit b	235	3	6.98369
AllGFP_CLC2050_trimmed_contig	2490	-3.54032	-1.1489	0.583333	0.876439	adolase adducin	265	7	0.547582
AllGFP_CLC2050_trimmed_contig	2491	1.79213	-1.48832	1	1	PREDICTED: similar to predicted protein	210	1	6.8956
AllGFP_CLC2050_trimmed_contig	2492	-3.19228	2.07894	0.151143	0.536558	midline fasciclin	423	20	1.13463e-14
AllGFP_CLC2050_trimmed_contig	2493	-1.77948	2.46451	0.385134	0.720706	---NA---	1207	0
AllGFP_CLC2050_trimmed_contig	2494	-3.54032	-1.1489	0.583333	0.876439	peptidase s41	343	4	7.14075
AllGFP_CLC2050_trimmed_contig	2495	-1.70906	2.12944	0.364716	0.71401	---NA---	325	0
AllGFP_CLC2050_trimmed_contig	2496	-0.256796	3.15766	1	1	---NA---	325	0
AllGFP_CLC2050_trimmed_contig	2497	0.993828	1.74978	0.794922	1	capsid protein	206	1	4.67775
AllGFP_CLC2050_trimmed_contig	2498	-2.25728	2.86086	0.234839	0.613227	nadh dehydrogenase subunit 5	520	20	1.0216e-81
AllGFP_CLC2050_trimmed_contig	2499	-6.37843	4.65004	0.00139455	0.0642121	serine protease	436	20	3.14166e-16
AllGFP_CLC2050_trimmed_contig	2500	-1.78312	7.28208	0.20783	0.582465	ring finger protein 11	1552	15	4.69624e-06
AllGFP_CLC2050_trimmed_contig	2502	2.30941	6.04991	0.12659	0.506705	n6-adenine-specific dna methyltransferase 1	1085	20	6.53178e-37
AllGFP_CLC2050_trimmed_contig	2503	1.79213	-1.48832	1	1	lpxtg-motif cell wall anchor domain protein	341	20	0.16899
[truncated: 40,040 more rows]
