# Supplementary material for: Optimizing Hybrid de Novo Transcriptome Assembly and Extending Genomic Resources for Giant Freshwater Prawns (Macrobrachium rosenbergii): The Identification of Genes and Markers Associated with Reproduction
Source: Int J Mol Sci. 2016 May 7;17(5):690. doi: 10.3390/ijms17050690 (PMC4881516; doi:10.3390/ijms17050690)
Supplement: Supplementary file 1 [file ijms-17-00690-s001.zip › ijms-125344-Supplementary Materials/Table S4.xlsx]

## Sheet: Sex_Reproduction Genes
Sex-differentiation related genes	Seq. Name	Seq. Description	Seq. Length	#Hits	min. eValue	mean Similarity	#GOs	GOs	Enzyme Codes	InterProScan
Additional sex combs like 2	AllGFP_CLC_2050_trimmed_contig_23689	additional sex combs like 2	1296	20	3.33622e-11	0.644	4	F:peroxisome proliferator activated receptor binding; P:positive regulation of fat cell differentiation; P:positive regulation of transcription from RNA polymerase II promoter; P:positive regulation of peroxisome proliferator activated receptor signaling pathway	-	no IPS match
Chromobox protein homolog 1	AllGFP_CLC_2050_trimmed_contig_374	chromobox homolog 7a	355	2	0.000319032	0.74	1	C:nucleus		no IPS match
	AllGFP_CLC_2050_trimmed_contig_39579	chromobox protein	258	20	6.07718e-07	0.627	1	C:nucleus	-	IPR000953 (PROFILE); IPR016197 (SUPERFAMILY); IPR023780 (PFAM); G3DSA:2.40.50.40 (GENE3D), PTHR22812 (PANTHER), PTHR22812:SF16 (PANTHER)
	AllGFP_CLC_2050_trimmed_contig_25862	chromobox protein 5	644	20	8.88328e-19	0.5985	1	C:nucleus	-	IPR000953 (SMART); IPR016197 (SUPERFAMILY); IPR023779 (PROSITE); IPR023780 (PFAM); G3DSA:2.40.50.40 (GENE3D), PTHR22812 (PANTHER)
	AllGFP_CLC_2050_trimmed_contig_21400	chromobox protein homolog 1	675	20	1.38832e-26	0.7375	1	C:nucleus	-	IPR000953 (SMART); IPR008251 (PFAM); IPR016197 (SUPERFAMILY); G3DSA:2.40.50.40 (GENE3D), PTHR10503 (PANTHER), PTHR10503:SF8 (PANTHER)
Complementary sex determiner	AllGFP_CLC_2050_trimmed_contig_17458	complementary sex determiner	454	13	0.289762	0.5038	3	F:nucleic acid binding; F:nucleotide binding; C:plastid		no IPS match
	AllGFP_CLC_2050_trimmed_contig_20981	complementary sex determiner	644	4	7.42398	0.5675	2	P:metabolic process; F:catalytic activity		no IPS match
	AllGFP_CLC_2050_trimmed_contig_21083	complementary sex determiner	254	11	4.91776	0.4955	2	C:integral to membrane; C:membrane		no IPS match
Doublesex/mab-3 related family (Dmrt)	AllGFP_CLC_2050_trimmed_contig_9003	doublesex and mab-3 related transcription factor 3	287	20	0.0215855	0.4855	38	P:base-excision repair; P:DNA repair; F:catalytic activity; P:regulation of transcription, DNA-dependent; F:sequence-specific DNA binding; P:sex differentiation; C:nucleus; F:DNA binding; F:molecular_function; P:multicellular organismal development; P:cell differentiation; C:cellular_component; F:metal ion binding; P:transcription, DNA-dependent; P:biological_process; F:actin binding; P:cellular …		no IPS match
	AllGFP_CLC_2050_trimmed_contig_598	doublesex male isoform	2064	20	5.24152e-13	0.402	3	C:nucleus; P:sex differentiation; F:sequence-specific DNA binding	-	IPR001275 (G3DSA:4.10.1040.GENE3D); IPR026607 (PANTHER); PTHR12322:SF7 (PANTHER)
	AllGFP_CLC_2050_trimmed_contig_33582	doublesex-mab related 11e	308	8	0.145737	0.4725	14	F:ATP binding; F:protein kinase activity; F:nucleotide binding; P:protein phosphorylation; F:transferase activity, transferring phosphorus-containing groups; P:regulation of transcription, DNA-dependent; P:transcription from RNA polymerase II promoter; F:sequence-specific DNA binding RNA polymerase II transcription factor activity; F:zinc ion binding; P:regulation of transcription from RNA polyme…		no IPS match
Extra sex combs	AllGFP_CLC_2050_trimmed_contig_12807	extra sex combs	774	20	9.93548e-111	0.747	10	C:membrane; F:nucleotide binding; P:metal ion transport; F:histone methyltransferase activity; C:ESC/E(Z) complex; P:negative regulation of transcription, DNA-dependent; F:metal ion binding; F:identical protein binding; F:ATPase activity, coupled to transmembrane movement of ions, phosphorylative mechanism; P:protein methylation	-	IPR001680 (PFAM); IPR015943 (G3DSA:2.130.10.GENE3D); IPR017986 (PROFILE); IPR019775 (PROSITE); PTHR10253 (PANTHER), PTHR10253:SF4 (PANTHER)
Male-specific transcription factor FRU-MB	AllGFP_CLC_2050_trimmed_contig_34409	male-specific transcription factor fru-mb	427	20	9.07003e-11	0.5725	1	F:protein binding	-	IPR000210 (PROFILE); IPR011333 (G3DSA:3.30.710.GENE3D); IPR013069 (PFAM); PTHR23110 (PANTHER)
Fruitless-like protein	AllGFP_CLC_2050_trimmed_contig_6842	fruitless	897	20	0.00455102	0.5175	6	F:metal ion binding; F:zinc ion binding; C:intracellular; F:nucleic acid binding; F:DNA binding; C:nucleus		no IPS match
	AllGFP_CLC_2050_trimmed_contig_19201	fruitless	727	20	3.59516e-38	0.5915	9	P:axon guidance; P:compound eye photoreceptor cell differentiation; P:regulation of transcription, DNA-dependent; P:behavior; ; F:metal ion binding; C:intracellular; P:multi-organism process; F:protein binding	-	IPR000210 (SMART); IPR011333 (G3DSA:3.30.710.GENE3D); IPR013069 (PFAM); PTHR23110 (PANTHER)
	AllGFP_CLC_2050_trimmed_contig_25600	fruitless	392	20	1.04218e-48	0.6975	4	F:nucleic acid binding; C:nucleus; F:zinc ion binding; F:protein binding	-	IPR000210 (SMART); IPR011333 (G3DSA:3.30.710.GENE3D); IPR013069 (PFAM); PTHR23110 (PANTHER)
	AllGFP_CLC_2050_trimmed_contig_30689	sex determination protein fruitless-like	280	20	8.11877e-20	0.713	4	F:metal ion binding; F:nucleic acid binding; C:intracellular; F:protein binding	-	IPR000210 (PROFILE); IPR011333 (G3DSA:3.30.710.GENE3D); IPR013069 (PFAM); PTHR23110 (PANTHER), PTHR23110:SF37 (PANTHER)
Insulin-like gene (IAG)	AllGFP_CLC_2050_trimmed_contig_22647	insulin degrading	389	20	9.52295e-19	0.536	2	F:metal ion binding; F:catalytic activity	-	IPR011237 (G3DSA:3.30.830.GENE3D); IPR011249 (SUPERFAMILY); PTHR11851 (PANTHER), PTHR11851:SF65 (PANTHER)
	AllGFP_CLC_2050_trimmed_contig_21944	insulin degrading enzyme	632	15	0.0390902	0.6253	47	F:metal ion binding; P:proteolysis; F:hydrolase activity; F:catalytic activity; F:zinc ion binding; F:metalloendopeptidase activity; F:ATP binding; C:myosin complex; F:motor activity; F:metallopeptidase activity; F:peptidase activity; C:cytosol; P:bradykinin catabolic process; F:beta-amyloid binding; P:positive regulation of protein oligomerization; F:ATPase activity; P:cellular protein catabolic…		no IPS match
	AllGFP_CLC_2050_trimmed_contig_44194	insulin degrading enzyme	227	2	1.62359	0.47	5	F:metal ion binding; P:proteolysis; F:catalytic activity; F:zinc ion binding; F:metalloendopeptidase activity		no IPS match
	AllGFP_CLC_2050_trimmed_contig_33472	insulin growth factor receptor	458	3	5.42763	0.5533	18	C:integral to membrane; C:membrane; F:methyltransferase activity; F:transferase activity; F:histone-lysine N-methyltransferase activity; P:methylation; P:histone lysine methylation; C:nucleus; P:phosphorylation; F:protein kinase activity; P:protein phosphorylation; F:nucleotide binding; P:transmembrane receptor protein tyrosine kinase signaling pathway; F:ATP binding; F:kinase activity; F:transme…		no IPS match
	AllGFP_CLC_2050_trimmed_contig_4749	insulin induced gene isoform cra_b	604	2	6.95714	0.57	21	P:response to sterol depletion; C:SREBP-SCAP-Insig complex; P:negative regulation of steroid biosynthetic process; P:SREBP-mediated signaling pathway; P:cholesterol biosynthetic process; P:cholesterol metabolic process; P:middle ear morphogenesis; C:endoplasmic reticulum; P:negative regulation of fatty acid biosynthetic process; P:response to lipid; P:inner ear morphogenesis; P:cranial suture mor…		no IPS match
	AllGFP_CLC_2050_trimmed_contig_19754	insulin receptor	469	20	1.18082e-07	0.45	2	F:transferase activity; F:protein binding	-	IPR003961 (SUPERFAMILY); IPR013783 (G3DSA:2.60.40.GENE3D); PTHR24416 (PANTHER), PTHR24416:SF105 (PANTHER)
	AllGFP_CLC_2050_trimmed_contig_40118	insulin receptor	316	4	0.338992	0.53	13	F:transferase activity; C:integral to membrane; P:phosphorylation; C:membrane; F:protein kinase activity; P:protein phosphorylation; F:nucleotide binding; P:transmembrane receptor protein tyrosine kinase signaling pathway; F:ATP binding; F:kinase activity; F:transmembrane receptor protein tyrosine kinase activity; F:protein tyrosine kinase activity; F:transferase activity, transferring phosphorus…		no IPS match
	AllGFP_CLC_2050_trimmed_contig_43923	insulin receptor	249	20	4.71704e-10	0.572	3	F:kinase activity; P:cellular process; F:protein binding	-	IPR003961 (SUPERFAMILY); IPR013783 (G3DSA:2.60.40.GENE3D)
	AllGFP_CLC_2050_trimmed_contig_20919	insulin receptor substrate 1	513	20	6.54355e-06	0.4355	13	F:phospholipid binding; F:insulin receptor binding; P:oogenesis; C:nucleus; F:insulin-like growth factor receptor binding; C:cytoplasm; P:cell differentiation; P:insulin-like growth factor receptor signaling pathway; C:intracellular membrane-bounded organelle; P:vitellogenesis; P:multicellular organismal aging; P:regulation of growth; P:insulin receptor signaling pathway		no IPS match
	AllGFP_CLC_2050_trimmed_contig_29131	insulin receptor substrate 1	297	20	7.59561e-15	0.6225	5	P:cellular process; F:binding; P:regulation of biological process; C:intracellular part;	-	no IPS match
	AllGFP_CLC_2050_trimmed_contig_36651	insulin receptor substrate 4	325	20	0.287345	0.5405	17	C:integral to membrane; F:helicase activity; F:nucleic acid binding; F:ATP binding; C:nucleus; F:DNA binding; P:positive regulation of catalytic activity; P:protein processing; F:metal ion binding; F:zinc ion binding; F:phospholipid binding; F:insulin receptor binding; F:molecular_function; P:biological_process; C:cellular_component; F:nucleotide binding; C:ribonucleoprotein complex		tmhmm (TMHMM)
	AllGFP_CLC_2050_trimmed_contig_31255	insulin receptor tyrosine kinase substrate	1068	20	9.78713e-55	0.5555	1	F:protein binding	-	IPR001452 (PFAM); G3DSA:1.20.1270.80 (GENE3D), G3DSA:2.30.30.40 (GENE3D), PTHR14206 (PANTHER), SSF103657 (SUPERFAMILY)
	AllGFP_CLC_2050_trimmed_contig_43746	insulin receptor tyrosine kinase substrate	370	20	4.43312e-29	0.798	7	F:signal transducer activity; F:kinase activity; P:phosphorylation; P:filopodium assembly; P:signal transduction; F:SH3 domain binding; F:cytoskeletal adaptor activity	-	no IPS match
	AllGFP_CLC_2050_trimmed_contig_10945	insulin receptor-2	823	3	5.71074	0.59	13	F:transferase activity; C:integral to membrane; P:phosphorylation; C:membrane; F:protein kinase activity; P:protein phosphorylation; F:nucleotide binding; P:transmembrane receptor protein tyrosine kinase signaling pathway; F:ATP binding; F:kinase activity; F:transmembrane receptor protein tyrosine kinase activity; F:protein tyrosine kinase activity; F:transferase activity, transferring phosphorus…		SignalP-NN(euk) (SIGNALP), tmhmm (TMHMM)
	AllGFP_CLC_2050_trimmed_contig_4078	insulin-degrading enzyme	3396	20	2.50824e-106	0.7445	23	P:proteolysis involved in cellular protein catabolic process; ; P:determination of adult lifespan; P:bradykinin catabolic process; F:receptor binding; F:zinc ion binding; P:insulin receptor signaling pathway; F:insulin binding; C:extracellular space; F:ubiquitin binding; C:peroxisome; C:cytosol; C:cell surface; F:glycoprotein binding; F:metalloendopeptidase activity; P:beta-amyloid metabolic proc…	EC:3.4.24.0	IPR007863 (PFAM); IPR011237 (G3DSA:3.30.830.GENE3D); IPR011249 (SUPERFAMILY); PTHR11851 (PANTHER), PTHR11851:SF64 (PANTHER)
	AllGFP_CLC_2050_trimmed_contig_10701	insulin-degrading enzyme	552	20	2.34012e-84	0.7985	31	P:proteolysis involved in cellular protein catabolic process; ; P:determination of adult lifespan; P:protein heterooligomerization; P:bradykinin catabolic process; F:beta-endorphin binding; F:receptor binding; F:zinc ion binding; P:protein homotetramerization; P:insulin receptor signaling pathway; F:insulin binding; C:cytosolic proteasome complex; C:extracellular space; F:ubiquitin binding; F:bet…	EC:3.4.24.0; EC:3.6.1.3	IPR007863 (PFAM); IPR011237 (G3DSA:3.30.830.GENE3D); IPR011249 (SUPERFAMILY); PTHR11851 (PANTHER), PTHR11851:SF64 (PANTHER)
	AllGFP_CLC_2050_trimmed_contig_15584	insulin-degrading enzyme	339	20	1.81673e-48	0.8375	32	P:proteolysis involved in cellular protein catabolic process; ; P:determination of adult lifespan; P:protein heterooligomerization; P:bradykinin catabolic process; F:beta-endorphin binding; F:receptor binding; F:zinc ion binding; P:protein homotetramerization; P:insulin receptor signaling pathway; F:insulin binding; C:cytosolic proteasome complex; C:extracellular space; F:ubiquitin binding; F:bet…	EC:3.4.24.0; EC:3.6.1.3	IPR001431 (PROSITE); IPR011237 (G3DSA:3.30.830.GENE3D); IPR011249 (SUPERFAMILY); IPR011765 (PFAM); PTHR11851 (PANTHER), PTHR11851:SF64 (PANTHER)
	AllGFP_CLC_2050_trimmed_contig_40635	insulin-induced gene 1 protein	381	4	3.84459	0.4475	4	P:intracellular signal transduction; P:cyclic nucleotide biosynthetic process; F:phosphorus-oxygen lyase activity; C:intracellular		no IPS match
	AllGFP_CLC_2050_trimmed_contig_30796	insulin-like androgenic gland factor	614	20	1.12635e-110	0.5035	6	F:hormone activity; C:extracellular region; P:cell differentiation; P:multicellular organismal development; P:sex differentiation; P:spermatogenesis		no IPS match
	AllGFP_CLC_2050_trimmed_contig_40215	insulin-like growth factor 1	245	14	1.47174	0.5436	92	F:structural constituent of ribosome; P:translation; C:ribonucleoprotein complex; C:ribosome; C:intracellular; F:hormone activity; F:growth factor activity; P:negative regulation of release of cytochrome c from mitochondria; P:positive regulation of glycogen biosynthetic process; C:extracellular space; P:positive regulation of glucose import; C:extracellular region; P:positive regulation of fibro…		no IPS match
	AllGFP_CLC_2050_trimmed_contig_18589	insulin-like growth factor 1 receptor	691	20	1.07057e-05	0.5	3	F:protein kinase activity; F:ATP binding; P:protein phosphorylation	-	IPR000719 (PROFILE); IPR001245 (PFAM); IPR011009 (SUPERFAMILY); IPR017441 (PROSITE); G3DSA:3.30.200.20 (GENE3D), PTHR24416 (PANTHER), PTHR24416:SF140 (PANTHER), SignalP-NN(euk) (SIGNALP), tmhmm (TMHMM)
	AllGFP_CLC_2050_trimmed_contig_23333	insulin-like growth factor 1 receptor	581	20	1.76546e-31	0.507	26	P:cell development; P:positive regulation of macromolecule biosynthetic process; P:negative regulation of MAPKKK cascade; P:positive regulation of DNA metabolic process; P:developmental process involved in reproduction; F:transmembrane receptor protein tyrosine kinase activity; P:transmembrane receptor protein tyrosine kinase signaling pathway; F:receptor binding; P:embryo development; P:regulati…	EC:2.7.10.1	IPR006211 (PFAM); IPR006212 (SMART); IPR009030 (SUPERFAMILY); G3DSA:2.10.220.10 (GENE3D), G3DSA:3.80.20.20 (GENE3D), PTHR24416 (PANTHER), PTHR24416:SF140 (PANTHER), SSF52058 (SUPERFAMILY)
	AllGFP_CLC_2050_trimmed_contig_31318	insulin-like growth factor 1 receptor	400	20	0.000131283	0.507	1	F:protein binding	-	IPR003961 (PFAM); IPR013783 (G3DSA:2.60.40.GENE3D)
	AllGFP_CLC_2050_trimmed_contig_17990	insulin-like growth factor 2 mrna-binding protein 1	484	20	1.72946e-39	0.8525	11	F:mRNA binding; C:precatalytic spliceosome; P:dephosphorylation; P:nuclear mRNA splicing, via spliceosome; P:synaptic growth at neuromuscular junction; P:spermatogenesis; F:inositol-1(or 4)-monophosphatase activity; P:phosphatidylinositol phosphorylation; F:nucleotide binding; C:catalytic step 2 spliceosome; P:streptomycin biosynthetic process	EC:3.1.3.25	IPR004088 (PFAM); G3DSA:3.30.1370.10 (GENE3D), PTHR10288 (PANTHER), PTHR10288:SF59 (PANTHER), SSF54791 (SUPERFAMILY)
	AllGFP_CLC_2050_trimmed_contig_19486	insulin-like growth factor 2 mrna-binding protein 1-like	442	20	8.26111e-56	0.887	2	F:nucleotide binding; F:RNA binding	-	IPR004087 (SMART); IPR004088 (PFAM); IPR009019 (SUPERFAMILY); G3DSA:3.30.1370.10 (GENE3D), PTHR10288 (PANTHER), PTHR10288:SF59 (PANTHER), SSF54791 (SUPERFAMILY)
	AllGFP_CLC_2050_trimmed_contig_34991	insulin-like growth factor 2 mrna-binding protein 1-like	324	20	1.22271e-07	0.6155	2	F:nucleic acid binding; F:nucleotide binding	-	IPR000504 (PFAM); IPR012677 (G3DSA:3.30.70.GENE3D); PTHR10288 (PANTHER), PTHR10288:SF59 (PANTHER), SSF54928 (SUPERFAMILY)
	AllGFP_CLC_2050_trimmed_contig_30964	insulin-like growth factor binding protein 7-like protein	230	20	8.47987e-10	0.5865	3	P:regulation of cell growth; F:insulin-like growth factor binding; C:extracellular region		no IPS match
	AllGFP_CLC_2050_trimmed_contig_31649	insulin-like growth factor receptor	347	20	1.79651e-36	0.7135	22	P:inactivation of MAPKK activity; F:insulin-like growth factor receptor activity; P:insulin receptor signaling pathway; F:insulin binding; P:insulin-like growth factor receptor signaling pathway; F:nucleotide binding; P:negative regulation of apoptosis; C:intracellular membrane-bounded organelle; P:immune response; P:protein autophosphorylation; F:phosphatidylinositol 3-kinase binding; P:positive…	-	no IPS match
	AllGFP_CLC_2050_trimmed_contig_31136	insulin-like growth factor-binding protein 7	350	20	0.000397585	0.49	14	P:regulation of cell growth; P:sprouting angiogenesis; P:patterning of blood vessels; F:insulin-like growth factor binding; F:identical protein binding; F:protein binding; C:extracellular region; P:inner ear development; P:regulation of steroid biosynthetic process; F:growth factor binding; P:cell adhesion; C:extracellular space; C:extracellular matrix; P:negative regulation of cell proliferation		SignalP-NN(euk) (SIGNALP)
	AllGFP_CLC_2050_trimmed_contig_2085	insulin-like growth factor-binding protein 7 precursor	561	20	1.84965e-20	0.57	5	P:cellular process; P:regulation of biological process; P:response to hormone stimulus; P:multicellular organismal development; C:extracellular region	-	no IPS match
	AllGFP_CLC_2050_trimmed_contig_21559	insulin-like growth factor-binding protein complex acid labile subunit-like	250	20	5.93867e-19	0.629	0	-		G3DSA:3.80.10.10 (GENE3D), PTHR24367 (PANTHER), PF13855 (PFAM), SSF52058 (SUPERFAMILY)
	AllGFP_CLC_2050_trimmed_contig_3657	insulin-like peptide receptor-like	223	1	8.34902	0.56	0	-		no IPS match
	AllGFP_CLC_2050_trimmed_contig_19975	insulin-like receptor-like	796	20	1.23628e-45	0.5395	10	P:positive regulation of cellular metabolic process; ; P:signal transduction; P:regulation of primary metabolic process; F:protein binding; P:multicellular organismal development; F:kinase activity; P:positive regulation of macromolecule metabolic process; P:protein phosphorylation; C:membrane	-	IPR000494 (PFAM); IPR013783 (G3DSA:2.60.40.GENE3D); G3DSA:3.80.20.20 (GENE3D), PTHR26391 (PANTHER), PTHR26391:SF118 (PANTHER), SSF52058 (SUPERFAMILY)
	AllGFP_CLC_2050_trimmed_contig_26877	insulin-like receptor-like	294	5	0.174717	0.478	13	F:transferase activity; C:integral to membrane; P:phosphorylation; C:membrane; F:protein kinase activity; P:protein phosphorylation; F:nucleotide binding; P:transmembrane receptor protein tyrosine kinase signaling pathway; F:ATP binding; F:kinase activity; F:transmembrane receptor protein tyrosine kinase activity; F:protein tyrosine kinase activity; F:transferase activity, transferring phosphorus…		no IPS match
	AllGFP_CLC_2050_trimmed_contig_32813	insulin-like receptor-like	556	20	7.62004e-14	0.5085	20	P:gland development; P:negative regulation of MAPKKK cascade; P:positive regulation of DNA metabolic process; P:developmental process involved in reproduction; F:transmembrane receptor protein tyrosine kinase activity; P:transmembrane receptor protein tyrosine kinase signaling pathway; P:neuron projection development; P:positive regulation of cellular biosynthetic process; C:plasma membrane; C:me…	EC:2.7.10.1	IPR013783 (G3DSA:2.60.40.GENE3D)
	AllGFP_CLC_2050_trimmed_contig_44262	insulin-like receptor-like	351	20	4.2402e-15	0.5825	7	P:protein autophosphorylation; F:binding; P:actin cytoskeleton reorganization; P:cellular response to alkalinity; F:transmembrane receptor protein tyrosine kinase activity; C:membrane; P:transmembrane receptor protein tyrosine kinase signaling pathway	EC:2.7.10.1	SignalP-NN(euk) (SIGNALP)
	AllGFP_CLC_2050_trimmed_contig_44270	insulin-like receptor-like	275	7	3.18729	0.5529	7	P:oxidation-reduction process; F:oxidoreductase activity, acting on paired donors, with incorporation or reduction of molecular oxygen; F:heme binding; F:electron carrier activity; F:iron ion binding; F:metal ion binding; F:monooxygenase activity		no IPS match
	AllGFP_CLC_2050_trimmed_contig_15834	low quality protein: insulin receptor-related	371	4	1.18351	0.495	5	F:helicase activity; F:nucleic acid binding; F:ATP binding; F:chromatin binding; F:DNA binding		no IPS match
	AllGFP_CLC_2050_trimmed_contig_12588	relaxin insulin-like family peptide receptor 1	512	2	7.38825	0.48	16	P:extracellular matrix organization; C:integral to membrane; C:membrane; P:nipple morphogenesis; P:parturition; F:G-protein coupled receptor activity; F:hormone binding; P:cell differentiation; P:signal transduction; P:activation of adenylate cyclase activity by G-protein signaling pathway; F:signal transducer activity; P:G-protein signaling, coupled to cAMP nucleotide second messenger; F:metal i…		SignalP-NN(euk) (SIGNALP)
	AllGFP_CLC_2050_trimmed_contig_8883	a chain crystal structure of insulin-like growth factor 1 receptor (igf-1r-wt) complex with a carbon-linked proline isostere inhibitor	333	20	1.90514e-30	0.7285	31	P:spinal cord motor neuron differentiation; F:phosphatidylinositol 3-kinase binding; P:positive regulation of cell proliferation; P:immune response; P:inactivation of MAPKK activity; P:regulation of JNK cascade; F:caspase inhibitor activity; F:insulin-like growth factor I binding; C:intracellular membrane-bounded organelle; P:positive regulation of DNA replication; P:fin regeneration; F:insulin b…	-	IPR000719 (PROFILE); IPR001245 (PRINTS); IPR011009 (SUPERFAMILY); IPR020635 (SMART); G3DSA:1.10.510.10 (GENE3D), PTHR24416 (PANTHER)
Juvenile hormone related genes	AllGFP_CLC_2050_trimmed_contig_34040	juvenile hormone epoxide hydrolase 1	877	20	1.89562e-94	0.709	10	P:xenobiotic metabolic process; P:liver development; P:cellular response to glucocorticoid stimulus; F:enzyme binding; C:membrane part; C:organelle membrane; P:cellular aromatic compound metabolic process; F:epoxide hydrolase activity; C:endoplasmic reticulum; P:response to toxin	EC:3.3.2.10	IPR000073 (PFAM); IPR000639 (PRINTS); IPR010497 (PFAM); G3DSA:3.40.50.1820 (GENE3D), PTHR21661 (PANTHER), PTHR21661:SF2 (PANTHER), tmhmm (TMHMM), SSF53474 (SUPERFAMILY)
Juvenile hormone-specific epoxide hydrolase I	AllGFP_CLC_2050_trimmed_contig_8631	juvenile hormone resistence protein ii	439	20	7.63476e-09	0.74	9	F:signal transducer activity; P:regulation of transcription, DNA-dependent; C:transcription factor complex; F:DNA binding; F:protein dimerization activity; F:sequence-specific DNA binding transcription factor activity; P:signal transduction; C:cytoplasm;	-	IPR011598 (G3DSA:4.10.280.GENE3D); PTHR23042 (PANTHER), PTHR23042:SF8 (PANTHER)
	AllGFP_CLC_2050_trimmed_contig_24327	juvenile hormone-inducible	451	20	3.61376e-07	0.588	2	F:transferase activity, transferring phosphorus-containing groups; F:transferase activity		IPR004119 (PFAM); IPR011009 (SUPERFAMILY); G3DSA:3.90.1200.10 (GENE3D), PTHR11012 (PANTHER)
	AllGFP_CLC_2050_trimmed_contig_31246	juvenile hormone-inducible	700	20	9.76087e-21	0.528	2	F:transferase activity, transferring phosphorus-containing groups; F:transferase activity		IPR004119 (PFAM); IPR011009 (SUPERFAMILY); IPR015897 (SMART); G3DSA:3.90.1200.10 (GENE3D), PTHR11012 (PANTHER)
	AllGFP_CLC_2050_trimmed_contig_8540	juvenile hormone-inducible protein	468	20	0.0013953	0.585	1	F:transferase activity, transferring phosphorus-containing groups		IPR004119 (PFAM); PTHR11012 (PANTHER)
	AllGFP_CLC_2050_trimmed_contig_23895	juvenile hormone-inducible protein	368	20	4.07461e-06	0.5825	4	F:transferase activity, transferring phosphorus-containing groups; F:molecular_function; P:biological_process; C:cellular_component		no IPS match
Male-specific lethal related genes	AllGFP_CLC_2050_trimmed_contig_9316	male-specific lethal 1-like 1	1363	20	5.33991e-08	0.7725	4	C:integral to membrane; C:membrane; P:signal transduction; C:intracellular		SignalP-NN(euk) (SIGNALP)
Male-specific lethal 1-like 1	AllGFP_CLC_2050_trimmed_contig_35312	male-specific lethal 1-like 1	388	20	1.77453e-05	0.5735	8	C:integral to membrane; C:membrane; P:signal transduction; C:intracellular; P:histone H4-K16 acetylation; C:MSL complex; C:nucleolus; C:nucleus		no IPS match
Male-specific transcription	AllGFP_CLC_2050_trimmed_contig_38569	male-specific lethal 2 homolog	232	20	7.83192e-12	0.824	3	C:MSL complex; F:zinc ion binding; P:histone H4-K16 acetylation	-	no IPS match
	AllGFP_CLC_2050_trimmed_contig_28443	male-specific lethal 3	290	20	7.15519e-06	0.6405	1	C:nucleus	-	IPR008676 (PANTHER); IPR026541 (PFAM); PTHR10880:SF4 (PANTHER)
	AllGFP_CLC_2050_trimmed_contig_40225	male-specific lethal 3	263	20	0.00435375	0.49	45	C:integral to membrane; C:membrane; C:nucleus; C:chromosome; P:DNA recombination; F:DNA binding; P:DNA replication; F:nucleotide binding; C:cytoplasm; F:ATP binding; P:sister chromatid cohesion; P:chromosome organization; P:chromosome condensation; P:chromosome segregation; P:DNA repair; F:actin binding; F:metal ion binding; F:zinc ion binding; F:kinase activity; F:potassium ion binding; F:pyruva…		no IPS match
	AllGFP_CLC_2050_trimmed_contig_19098	male-specific lethal 3 homolog	217	20	5.75705e-12	0.897	9	F:methylated histone residue binding; C:MSL complex; F:DNA binding; F:sequence-specific DNA binding transcription factor activity; P:multicellular organismal development; P:histone H4-K16 acetylation; P:transcription from RNA polymerase II promoter; C:transcription factor complex;	-	IPR008676 (PANTHER); G3DSA:2.30.30.270 (GENE3D), PTHR10880:SF4 (PANTHER)
	AllGFP_CLC_2050_trimmed_contig_42041	male-specific lethal 3 homolog	302	20	9.29875e-08	0.704	9	F:methylated histone residue binding; C:MSL complex; F:DNA binding; F:sequence-specific DNA binding transcription factor activity; P:multicellular organismal development; P:histone H4-K16 acetylation; P:transcription from RNA polymerase II promoter; C:transcription factor complex;	-	IPR008676 (PANTHER); IPR026541 (PFAM); PTHR10880:SF4 (PANTHER)
	AllGFP_CLC_2050_trimmed_contig_34409	male-specific transcription factor fru-mb	427	20	9.07003e-11	0.5725	1	F:protein binding	-	IPR000210 (PROFILE); IPR011333 (G3DSA:3.30.710.GENE3D); IPR013069 (PFAM); PTHR23110 (PANTHER)
OTU domain-containing protein	AllGFP_CLC_2050_trimmed_contig_4193	otu domain containing 5	354	20	4.97244e-40	0.8475	8	F:ubiquitin-specific protease activity; P:negative regulation of type I interferon production; P:innate immune response; P:protein K48-linked deubiquitination; P:protein K63-linked deubiquitination; P:proteolysis; C:cytosol; P:response to lipopolysaccharide	-	IPR003323 (PFAM); PTHR12419 (PANTHER), PTHR12419:SF0 (PANTHER), SSF54001 (SUPERFAMILY)
	AllGFP_CLC_2050_trimmed_contig_19755	otu domain-containing protein 3	325	20	1.58444e-27	0.731	3	F:molecular_function; P:biological_process; C:cellular_component		IPR003323 (PFAM); PTHR12419 (PANTHER), PTHR12419:SF0 (PANTHER), SSF54001 (SUPERFAMILY)
	AllGFP_CLC_2050_trimmed_contig_19756	otu domain-containing protein 3	373	20	6.75328e-23	0.6505	0	-		SignalP-NN(euk) (SIGNALP), SSF54001 (SUPERFAMILY)
	AllGFP_CLC_2050_trimmed_contig_4185	otu domain-containing protein 5-like	726	20	5.45575e-17	0.768	8	F:ubiquitin-specific protease activity; P:negative regulation of type I interferon production; P:innate immune response; P:protein K48-linked deubiquitination; P:protein K63-linked deubiquitination; C:cytosol; P:response to lipopolysaccharide; P:proteolysis	-	PTHR12419 (PANTHER)
	AllGFP_CLC_2050_trimmed_contig_1773	otu domain-containing protein 6b	1309	20	8.54009e-41	0.6925	3	F:molecular_function; P:biological_process; C:cellular_component		tmhmm (TMHMM)
	AllGFP_CLC_2050_trimmed_contig_23396	otu domain-containing protein 7a	430	20	2.28936e-30	0.6695	4	P:proteolysis; F:DNA binding; F:zinc ion binding; F:peptidase activity	-	no IPS match
	AllGFP_CLC_2050_trimmed_contig_24465	otu domain-containing protein 7a	351	20	2.89966e-18	0.555	2	F:DNA binding; F:zinc ion binding	-	IPR002653 (PROFILE); PTHR13367 (PANTHER), PTHR13367:SF6 (PANTHER)
	AllGFP_CLC_2050_trimmed_contig_35474	otu domain-containing protein 7b	252	20	5.58866e-23	0.8445	11	F:ubiquitin thiolesterase activity; C:microtubule cytoskeleton; F:cysteine-type peptidase activity; F:zinc ion binding; F:DNA binding; F:protein binding; P:protein deubiquitination; C:cytoplasm; C:nucleus; P:negative regulation of I-kappaB kinase/NF-kappaB cascade; P:ubiquitin-dependent protein catabolic process	EC:3.1.2.15	no IPS match
Regulator of sex	AllGFP_CLC_2050_trimmed_contig_15578	regulator of sex-	1102	20	2.22221e-09	0.4415	3	F:zinc ion binding; F:nucleic acid binding; C:intracellular	-	IPR007087 (PROSITE); IPR013087 (G3DSA:3.30.160.GENE3D); IPR015880 (SMART); PTHR23228 (PANTHER), PF13465 (PFAM), SSF57667 (SUPERFAMILY)
	AllGFP_CLC_2050_trimmed_contig_18904	regulator of sex-	315	20	7.35284e-22	0.526	3	C:intracellular; F:zinc ion binding; F:nucleic acid binding	-	IPR007087 (PFAM); IPR013087 (G3DSA:3.30.160.GENE3D); IPR015880 (SMART); PTHR11389 (PANTHER), PTHR11389:SF381 (PANTHER), PF13894 (PFAM), SSF57667 (SUPERFAMILY)
Sex comb on midleg-like protein 1-like isoform 1	AllGFP_CLC_2050_trimmed_contig_25918	sex comb on midleg-like protein 1-like isoform 1	297	3	2.56818	0.5467	0	-		no IPS match
Sex determination protein	AllGFP_CLC_2050_trimmed_contig_30689	sex determination protein fruitless-like	280	20	8.11877e-20	0.713	4	F:metal ion binding; F:nucleic acid binding; C:intracellular; F:protein binding	-	IPR000210 (PROFILE); IPR011333 (G3DSA:3.30.710.GENE3D); IPR013069 (PFAM); PTHR23110 (PANTHER), PTHR23110:SF37 (PANTHER)
Sex determination protein fruitless-like	AllGFP_CLC_2050_trimmed_contig_30587	sex determining protein	342	20	0.000390518	0.4005	25	F:DNA binding; C:nucleus; P:sex differentiation; C:intracellular membrane-bounded organelle; P:cell differentiation; P:positive regulation of male gonad development; P:regulation of transcription, DNA-dependent; F:sequence-specific enhancer binding RNA polymerase II transcription factor activity; P:transcription, DNA-dependent; F:enzyme binding; P:negative regulation of gene expression; P:positiv…		no IPS match
Sex determining region y partial	AllGFP_CLC_2050_trimmed_contig_8103	sex-determinating region y partial	268	20	0.140598	0.4175	26	F:DNA binding; C:nucleus; P:sex differentiation; C:intracellular membrane-bounded organelle; P:cell differentiation; P:positive regulation of male gonad development; P:regulation of transcription, DNA-dependent; F:sequence-specific enhancer binding RNA polymerase II transcription factor activity; P:transcription, DNA-dependent; F:enzyme binding; P:negative regulation of gene expression; P:positiv…		no IPS match
Sex determining protein fem-1	AllGFP_CLC_2050_trimmed_contig_36798	sex-determinating region y partial	235	20	0.0701534	0.4935	21	P:positive regulation of CREB transcription factor activity; C:cytoplasm; F:cAMP response element binding protein binding; P:protein homotetramerization; C:nucleus; F:ATP binding; F:protein kinase activity; F:nucleotide binding; P:protein phosphorylation; F:transferase activity, transferring phosphorus-containing groups; F:protein serine/threonine kinase activity; F:chitin binding; P:chitin metab…		no IPS match
	AllGFP_CLC_2050_trimmed_contig_3257	sex-determining protein fem-1	1050	20	1.6103e-18	0.534	1	F:protein binding	-	IPR002110 (PROFILE); IPR020683 (G3DSA:1.25.40.GENE3D); PTHR24173 (PANTHER), PTHR24173:SF0 (PANTHER)
	AllGFP_CLC_2050_trimmed_contig_9807	sex-determining protein fem-1	482	20	8.07088e-38	0.6365	1	F:protein binding	-	IPR002110 (SMART); IPR020683 (G3DSA:1.25.40.GENE3D); PTHR24173 (PANTHER), PTHR24173:SF0 (PANTHER), PF13637 (PFAM), SignalP-NN(euk) (SIGNALP), tmhmm (TMHMM)
	AllGFP_CLC_2050_trimmed_contig_11987	sex-determining protein fem-1	491	20	3.78469e-12	0.6465	4	P:regulation of ubiquitin-protein ligase activity; F:ubiquitin-protein ligase activity; C:cellular_component; C:cytoplasm		no IPS match
	AllGFP_CLC_2050_trimmed_contig_15525	sex-determining protein fem-1	623	20	6.9503e-51	0.9155	3	C:cytoplasm; P:protein ubiquitination; F:protein binding	-	IPR002110 (SMART); IPR020683 (G3DSA:1.25.40.GENE3D); PTHR24173 (PANTHER), PTHR24173:SF0 (PANTHER)
	AllGFP_CLC_2050_trimmed_contig_23463	sex-determining protein fem-1	715	20	2.00526e-36	0.566	1	F:protein binding	-	IPR002110 (PFAM); IPR020683 (G3DSA:1.25.40.GENE3D); PTHR24182 (PANTHER), PTHR24182:SF2 (PANTHER)
	AllGFP_CLC_2050_trimmed_contig_28989	sex-determining protein fem-1	277	20	1.00418e-23	0.7075	2	P:regulation of ubiquitin-protein ligase activity; F:ubiquitin-protein ligase activity	EC:6.3.2.19	PTHR24173 (PANTHER), PTHR24173:SF0 (PANTHER)
	AllGFP_CLC_2050_trimmed_contig_29015	sex-determining protein fem-1	418	20	2.3399e-34	0.6315	2	F:EP4 subtype prostaglandin E2 receptor binding; P:negative regulation of inflammatory response	-	IPR002110 (SMART); IPR020683 (G3DSA:1.25.40.GENE3D); PTHR24173 (PANTHER), PTHR24173:SF0 (PANTHER)
Sex-lethal homolog / Sex-lethal-like protein	AllGFP_CLC_2050_trimmed_contig_26276	sex-lethal-like protein	316	20	5.20911e-46	0.8355	2	F:nucleotide binding; F:RNA binding	-	IPR000504 (PFAM); IPR002343 (PRINTS); IPR012677 (G3DSA:3.30.70.GENE3D); PTHR24011 (PANTHER), PTHR24011:SF113 (PANTHER), SSF54928 (SUPERFAMILY)
Dibenzothiophene desulfurization enzyme (SoxC2) HMG box protein SoxC2	AllGFP_CLC_2050_trimmed_contig_22052	sox14 protein	794	20	5.59929e-110	0.678	9	P:regulation of transcription from RNA polymerase II promoter; P:metamorphosis; F:DNA bending activity; F:sequence-specific DNA binding; F:sequence-specific DNA binding transcription factor activity; P:neuron remodeling; P:dendrite morphogenesis; C:transcription factor complex;	-	IPR009071 (G3DSA:1.10.30.GENE3D); PTHR10270 (PANTHER), PTHR10270:SF22 (PANTHER)
	AllGFP_CLC_2050_trimmed_contig_23208	sox14 protein	217	1	4.68211e-11	0.73	0	-		no IPS match
	AllGFP_CLC_2050_trimmed_contig_31693	sox14 protein	313	20	1.56432e-32	0.813	9	P:regulation of transcription from RNA polymerase II promoter; P:metamorphosis; F:DNA bending activity; F:sequence-specific DNA binding; F:sequence-specific DNA binding transcription factor activity; P:neuron remodeling; P:dendrite morphogenesis; C:transcription factor complex;	-	IPR009071 (G3DSA:1.10.30.GENE3D); PTHR10270 (PANTHER), PTHR10270:SF22 (PANTHER)
	AllGFP_CLC_2050_trimmed_contig_16320	Sox8	909	2	6.8988	0.46	0	-		no IPS match
Transformer-2 protein	AllGFP_CLC_2050_trimmed_contig_13670	transformer-2 protein	289	20	7.56603e-40	0.9005	2	F:nucleic acid binding; F:nucleotide binding	-	IPR000504 (PFAM); IPR012677 (G3DSA:3.30.70.GENE3D); PTHR15241 (PANTHER), SignalP-NN(euk) (SIGNALP), SSF54928 (SUPERFAMILY)
Ubiquitously transcribed sex (x y) chromosome tetratricopetide repeat protein	AllGFP_CLC_2050_trimmed_contig_35930	ubiquitously transcribed sex (x y) chromosome tetratricopeptide repeat protein	417	20	6.10665e-14	0.534	2	F:methyltransferase activity; P:methylation		no IPS match
Reproduction related genes	Seq. Name	Seq. Description	Seq. Length	#Hits	min. eValue	mean Similarity	#GOs	GOs	Enzyme Codes	InterProScan
Actin related genes	AllGFP_CLC_2050_trimmed_contig_59	actin	548	20	2.2817e-88	0.8145	4	C:cytoskeleton; C:cytoplasm; F:ATP binding; F:protein binding	-	IPR004000 (PRINTS); G3DSA:3.30.420.40 (GENE3D), G3DSA:3.90.640.10 (GENE3D), PTHR11937:SF93 (PANTHER), SignalP-NN(euk) (SIGNALP), SSF53067 (SUPERFAMILY)
	AllGFP_CLC_2050_trimmed_contig_93	actin	317	20	2.2092e-43	0.929	14	P:root hair cell tip growth; F:copper ion binding; C:cytoskeleton; P:response to red light; P:response to salt stress; P:response to cytokinin stimulus; F:ATP binding; F:protein binding; P:response to far red light; C:chloroplast; C:vacuole; P:response to high light intensity; C:nucleus; C:plasma membrane	-	IPR004000 (PANTHER); G3DSA:3.30.420.40 (GENE3D), PTHR11937:SF78 (PANTHER), SignalP-NN(euk) (SIGNALP), SSF53067 (SUPERFAMILY)
	AllGFP_CLC_2050_trimmed_contig_263	actin	205	20	3.66296e-27	0.8975	25	P:axon guidance; C:cortical cytoskeleton; P:adherens junction organization; F:protein kinase binding; C:filamentous actin; P:cellular component movement; P:response to calcium ion; F:nitric-oxide synthase binding; P:sarcomere organization; F:kinesin binding; C:cytosol; C:myofibril; F:Tat protein binding; P:cell junction assembly; P:blood coagulation; F:identical protein binding; C:axon; C:MLL5-L …	-	no IPS match
	AllGFP_CLC_2050_trimmed_contig_362	actin	202	20	5.59049e-37	0.972	6	P:skeletal muscle fiber development; P:skeletal muscle thin filament assembly; C:striated muscle thin filament; C:stress fiber; F:ATP binding; C:actin filament	-	IPR004000 (PANTHER); G3DSA:3.30.420.40 (GENE3D), PTHR11937:SF52 (PANTHER), SSF53067 (SUPERFAMILY)
	AllGFP_CLC_2050_trimmed_contig_528	actin	548	20	2.95014e-90	1	24	P:axon guidance; C:cortical cytoskeleton; P:adherens junction organization; F:protein kinase binding; C:filamentous actin; P:cellular component movement; F:nitric-oxide synthase binding; P:sarcomere organization; F:kinesin binding; C:cytosol; C:myofibril; F:Tat protein binding; P:cell junction assembly; P:blood coagulation; F:identical protein binding; C:axon; C:postsynaptic density; C:MLL5-L com…	-	IPR004000 (PANTHER); IPR004001 (PROSITE); G3DSA:3.30.420.40 (GENE3D), G3DSA:3.90.640.10 (GENE3D), PTHR11937:SF93 (PANTHER), SSF53067 (SUPERFAMILY)
	AllGFP_CLC_2050_trimmed_contig_3069	actin	658	20	3.7097e-14	0.909	3	C:cytoskeleton; C:cytoplasm; F:ATP binding	-	SignalP-NN(euk) (SIGNALP)
	AllGFP_CLC_2050_trimmed_contig_7798	actin	339	19	0.00206286	0.5521	7	F:ATP binding; C:cytoplasm; C:cytoskeleton; F:nucleotide binding; C:actin filament; F:structural constituent of cytoskeleton; F:motor activity		no IPS match
	AllGFP_CLC_2050_trimmed_contig_78	actin 1	278	20	3.9434e-22	0.9745	4	C:cytoskeleton; C:cytoplasm; F:ATP binding; F:protein binding	-	IPR004000 (PANTHER); IPR004001 (PROSITE); G3DSA:3.30.420.40 (GENE3D), SignalP-NN(euk) (SIGNALP), tmhmm (TMHMM), SSF53067 (SUPERFAMILY)
	AllGFP_CLC_2050_trimmed_contig_169	actin 1	213	20	5.67615e-43	0.961	5	C:cytoskeleton; P:chaperone mediated protein folding independent of cofactor; C:NuA4 histone acetyltransferase complex; F:ATP binding; C:cytosol	-	IPR004000 (PRINTS); IPR004001 (PROSITE); G3DSA:2.30.36.70 (GENE3D), G3DSA:3.30.420.40 (GENE3D), PTHR11937:SF52 (PANTHER), SSF53067 (SUPERFAMILY)
	AllGFP_CLC_2050_trimmed_contig_342	actin 1	204	20	1.41538e-42	0.9785	5	C:cytoskeleton; P:chaperone mediated protein folding independent of cofactor; C:NuA4 histone acetyltransferase complex; F:ATP binding; C:cytosol	-	no IPS match
	AllGFP_CLC_2050_trimmed_contig_44264	actin 1	258	20	5.0681e-29	0.969	3	C:cytoskeleton; C:cytoplasm; F:ATP binding	-	IPR004000 (PANTHER); G3DSA:3.30.420.40 (GENE3D), PTHR11937:SF93 (PANTHER), SignalP-NN(euk) (SIGNALP), SSF53067 (SUPERFAMILY)
	AllGFP_CLC_2050_trimmed_contig_30839	actin actin-like protein	577	6	0.852517	0.44	30	F:phosphogluconate dehydrogenase (decarboxylating) activity; P:phosphorylation; F:coenzyme binding; F:NADP binding; F:nucleotide binding; F:ATP binding; P:oxidation-reduction process; P:pentose-phosphate shunt; F:kinase activity; P:carbohydrate metabolic process; F:oxidoreductase activity, acting on the CH-OH group of donors, NAD or NADP as acceptor; F:oxidoreductase activity; F:shikimate kinase …		no IPS match
	AllGFP_CLC_2050_trimmed_contig_4548	actin associated protein	575	20	0.00479818	0.4525	22	C:viral capsid; F:actin binding; F:nucleic acid binding; P:positive regulation of transcription, DNA-dependent; F:zinc ion binding; C:nucleus; C:intracellular; F:DNA binding; F:transposase activity; P:DNA integration; F:structural constituent of cell wall; P:transposition, DNA-mediated; C:protein kinase CK2 complex; P:transcription from RNA polymerase II promoter; P:regulation of protein kinase a…		no IPS match
	AllGFP_CLC_2050_trimmed_contig_10086	actin binding	470	20	8.98768e-35	0.9375	4	P:cell adhesion; F:structural molecule activity; F:cadherin binding; C:actin cytoskeleton	-	IPR006077 (SUPERFAMILY); G3DSA:1.20.1490.10 (GENE3D), PTHR18914 (PANTHER), PTHR18914:SF8 (PANTHER)
	AllGFP_CLC_2050_trimmed_contig_14880	actin binding	416	20	2.02205e-59	0.831	1	F:actin binding	-	PTHR12902 (PANTHER)
	AllGFP_CLC_2050_trimmed_contig_19208	actin binding	435	20	1.07328e-35	0.84	4	P:cell adhesion; F:structural molecule activity; F:cadherin binding; C:actin cytoskeleton	-	no IPS match
	AllGFP_CLC_2050_trimmed_contig_19195	actin binding protein	279	14	0.123478	0.4879	15	P:oxidation-reduction process; C:mitochondrion; F:oxidoreductase activity; C:integral to membrane; C:membrane; F:transferase activity; F:protein serine/threonine kinase activity; P:phosphorylation; F:protein kinase activity; P:protein phosphorylation; F:nucleotide binding; F:ATP binding; F:kinase activity; F:transferase activity, transferring phosphorus-containing groups; F:magnesium ion binding		no IPS match
	AllGFP_CLC_2050_trimmed_contig_41739	actin binding protein	337	5	1.34783	0.556	3	F:carbohydrate binding; P:regulation of transcription, DNA-dependent; F:sequence-specific DNA binding transcription factor activity		no IPS match
	AllGFP_CLC_2050_trimmed_contig_12288	actin cytoskeleton-regulatory complex protein pan1	518	20	0.00397883	0.466	17	P:transcription, DNA-dependent; C:nucleus; F:DNA binding; C:chromosome; P:DNA recombination; P:DNA replication; F:nucleotide binding; C:cytoplasm; F:ATP binding; P:sister chromatid cohesion; P:chromosome organization; P:chromosome condensation; P:chromosome segregation; P:DNA repair; F:calcium ion binding; F:actin binding; F:protein dimerization activity		no IPS match
	AllGFP_CLC_2050_trimmed_contig_9369	actin deviating protein	263	7	0.000301414	0.65	4	F:ATP binding; C:cytoplasm; C:cytoskeleton; F:nucleotide binding		IPR004000 (PANTHER); G3DSA:3.30.420.40 (GENE3D), PTHR11937:SF78 (PANTHER)
	AllGFP_CLC_2050_trimmed_contig_11107	actin family protein	828	20	1.94918e-102	0.609	5	P:striated muscle myosin thick filament assembly; P:growth; P:reproduction; P:nematode larval development; P:receptor-mediated endocytosis	-	no IPS match
	AllGFP_CLC_2050_trimmed_contig_23002	actin family protein	1272	6	0.00038727	0.755	1	F:phospholipid binding		IPR004000 (PANTHER); G3DSA:3.30.420.40 (GENE3D), PTHR11937:SF19 (PANTHER)
	AllGFP_CLC_2050_trimmed_contig_23690	actin family protein	295	16	0.00179667	0.5613	12	F:phospholipid binding; P:reproduction; P:striated muscle myosin thick filament assembly; P:receptor-mediated endocytosis; P:nematode larval development; P:growth; F:ATP binding; C:cytoplasm; C:cytoskeleton; F:actin binding; F:nucleotide binding; C:cell projection		G3DSA:3.30.420.40 (GENE3D)
	AllGFP_CLC_2050_trimmed_contig_37909	actin filament binding protein	256	20	0.000410504	0.485	18	F:nucleic acid binding; F:nucleotide binding; C:plasma membrane; P:DNA replication; P:nucleobase, nucleoside, nucleotide and nucleic acid metabolic process; F:nucleotidyltransferase activity; F:transferase activity; F:DNA-directed DNA polymerase activity; F:DNA binding; F:ion channel activity; C:integral to membrane; C:membrane; P:potassium ion transport; P:ion transport; P:transport; C:voltage-g…		no IPS match
	AllGFP_CLC_2050_trimmed_contig_25826	actin filament-associated protein 1-like 1-like	355	20	0.731078	0.5055	23	F:phospholipid binding; F:Rho guanyl-nucleotide exchange factor activity; P:regulation of Rho protein signal transduction; C:intracellular; F:ATP binding; P:fructose 2,6-bisphosphate metabolic process; F:6-phosphofructo-2-kinase activity; F:catalytic activity; P:fructose metabolic process; F:GTP binding; F:GTPase activity; P:GTP catabolic process; F:nucleotide binding; F:hydrolase activity, actin…		no IPS match
	AllGFP_CLC_2050_trimmed_contig_274	actin isoform a	622	20	1.54685e-100	0.96	9	P:positive regulation of NFAT protein import into nucleus; C:microtubule associated complex; P:cytokinesis; P:heart development; P:centrosome organization; F:ATP binding; C:actin filament; F:structural constituent of cytoskeleton; C:lipid particle	-	IPR004000 (PANTHER); G3DSA:3.90.640.10 (GENE3D), PTHR11937:SF93 (PANTHER), SSF53067 (SUPERFAMILY)
	AllGFP_CLC_2050_trimmed_contig_77	actin isoform c	1206	20	1.11545e-173	0.9275	9	P:positive regulation of NFAT protein import into nucleus; C:microtubule associated complex; P:cytokinesis; P:heart development; P:centrosome organization; F:ATP binding; C:actin filament; F:structural constituent of cytoskeleton; C:cytoplasm	-	no IPS match
	AllGFP_CLC_2050_trimmed_contig_276	actin isoform c	674	20	8.92254e-117	0.9235	10	P:positive regulation of NFAT protein import into nucleus; C:microtubule associated complex; P:cytokinesis; P:heart development; P:centrosome organization; F:ATP binding; F:protein binding; C:actin filament; F:structural constituent of cytoskeleton; C:cytoplasm	-	no IPS match
	AllGFP_CLC_2050_trimmed_contig_166	actin partial	362	20	3.01484e-77	0.9915	11	F:kinesin binding; C:cortical cytoskeleton; C:NuA4 histone acetyltransferase complex; F:Tat protein binding; F:ATP binding; C:MLL5-L complex; C:ribonucleoprotein complex; C:cytosol; F:nitric-oxide synthase binding; C:kinesin complex; C:transcription factor complex	-	IPR004000 (PRINTS); G3DSA:3.30.420.40 (GENE3D), G3DSA:3.90.640.10 (GENE3D), PTHR11937:SF93 (PANTHER), SignalP-NN(euk) (SIGNALP), SSF53067 (SUPERFAMILY)
	AllGFP_CLC_2050_trimmed_contig_175	actin partial	230	20	1.49938e-28	0.963	3	C:cytoskeleton; C:cytoplasm; F:ATP binding	-	IPR004000 (PANTHER); IPR004001 (PROSITE); G3DSA:3.30.420.40 (GENE3D), PTHR11937:SF52 (PANTHER), tmhmm (TMHMM), SSF53067 (SUPERFAMILY)
	AllGFP_CLC_2050_trimmed_contig_38166	actin rearrangement-inducing factor 1	237	5	0.945409	0.526	0	-		no IPS match
	AllGFP_CLC_2050_trimmed_contig_26328	actin related protein 2 3 complex subunit 2	820	20	5.16034e-109	0.866	13	C:Arp2/3 protein complex; P:regulation of cell shape; P:Arp2/3 complex-mediated actin nucleation; C:cell leading edge; P:lateral inhibition; C:cell projection; C:focal adhesion; P:cortical actin cytoskeleton organization; F:actin binding; P:cellular component movement; F:structural constituent of cytoskeleton; C:Golgi apparatus; P:cell projection assembly	-	IPR007188 (PANTHER); G3DSA:3.30.1460.20 (GENE3D), SSF69645 (SUPERFAMILY)
	AllGFP_CLC_2050_trimmed_contig_8939	actin-binding homolog 2	219	20	4.27238e-10	0.6985	20	F:protein kinase C binding; C:cell-cell junction; P:cellular response to growth factor stimulus; F:phosphatidylinositol-4,5-bisphosphate binding; P:sequestering of actin monomers; C:ruffle membrane; C:growth cone; P:regulation of actin phosphorylation; C:actin cytoskeleton; C:filopodium; F:protein tyrosine kinase activity; P:regulation of microvillus length; C:myofibril; P:cellular response to re…	EC:2.7.10.0	no IPS match
	AllGFP_CLC_2050_trimmed_contig_592	actin-binding lim protein 1-like	1689	20	0	0.685	2	P:photoreceptor cell axon guidance; F:zinc ion binding	-	IPR001781 (G3DSA:2.10.110.GENE3D); PTHR24213 (PANTHER), SSF57716 (SUPERFAMILY)
	AllGFP_CLC_2050_trimmed_contig_593	actin-binding lim protein 1-like	325	20	1.99895e-34	0.838	5	P:photoreceptor cell axon guidance; F:actin binding; P:cytoskeleton organization; F:transferase activity; F:zinc ion binding	-	IPR003128 (G3DSA:1.10.950.GENE3D); PTHR24213 (PANTHER)
	AllGFP_CLC_2050_trimmed_contig_10469	actin-binding protein	314	20	2.86337e-07	0.679	1	F:nucleic acid binding		PS51257 (PROFILE), SignalP-NN(euk) (SIGNALP), tmhmm (TMHMM)
	AllGFP_CLC_2050_trimmed_contig_26325	actin-binding protein ipp	523	20	5.25439e-75	0.771	3	P:cytoplasmic sequestering of transcription factor; C:cytoplasm; F:actin binding	-	IPR006652 (PFAM); IPR015916 (G3DSA:2.130.10.GENE3D); PTHR24412 (PANTHER), SSF117281 (SUPERFAMILY)
	AllGFP_CLC_2050_trimmed_contig_27366	actin-binding protein ipp	231	20	4.11008e-24	0.786	3	P:cytoplasmic sequestering of transcription factor; C:cytoplasm; F:actin binding	-	IPR011705 (PFAM); PTHR24412 (PANTHER), PTHR24412:SF35 (PANTHER)
	AllGFP_CLC_2050_trimmed_contig_24658	actin-interacting protein	307	20	2.79799e-05	0.6425	0	-		PTHR19856 (PANTHER)
	AllGFP_CLC_2050_trimmed_contig_4245	actin-interacting protein 1	945	20	3.14289e-118	0.7405	5	P:actin filament depolymerization; P:sarcomere organization; P:imaginal disc-derived wing hair organization; P:phagocytosis, engulfment; F:actin binding	-	no IPS match
	AllGFP_CLC_2050_trimmed_contig_9295	actin-like protein 6a-like	662	20	3.49096e-76	0.764	13	C:nBAF complex; P:regulation of transcription from RNA polymerase II promoter; C:nucleolus; P:chromatin assembly or disassembly; F:ATP binding; P:nervous system development; F:structural constituent of cytoskeleton; C:SWI/SNF complex; F:transcription coactivator activity; P:chromatin remodeling; C:cytoskeleton; C:transcription factor complex;	-	IPR004000 (PANTHER); G3DSA:3.30.420.40 (GENE3D), G3DSA:3.90.640.10 (GENE3D), PTHR11937:SF32 (PANTHER), SSF53067 (SUPERFAMILY)
	AllGFP_CLC_2050_trimmed_contig_22593	actinobacterial surface-anchored protein domain protein	436	13	0.119733	0.4638	21	F:carbohydrate binding; F:unfolded protein binding; P:protein folding; F:heat shock protein binding; F:ATP binding; F:protein kinase activity; F:nucleotide binding; P:protein phosphorylation; F:transferase activity, transferring phosphorus-containing groups; P:peptidyl-serine phosphorylation; F:protein serine/threonine kinase activity; P:regulation of transcription, DNA-dependent; F:sequence-spec…		no IPS match
	AllGFP_CLC_2050_trimmed_contig_5059	actin-rearrangement-inducing factor	459	7	0.0207204	0.5257	2	C:membrane; P:polysaccharide biosynthetic process		no IPS match
	AllGFP_CLC_2050_trimmed_contig_24359	actin-rearrangement-inducing factor	312	14	0.30594	0.4793	0	-		no IPS match
	AllGFP_CLC_2050_trimmed_contig_29840	actin-related protein 10	297	20	6.00619e-11	0.6255	4	C:protein complex; C:cytoskeletal part; P:cellular process; C:actin cytoskeleton	-	no IPS match
	AllGFP_CLC_2050_trimmed_contig_43982	actin-related protein 2 3 complex subunit 1a (sop2-like protein)	307	8	1.73632	0.5325	4	P:regulation of transcription, DNA-dependent; F:carbohydrate binding; P:carbohydrate metabolic process; F:sequence-specific DNA binding transcription factor activity		no IPS match
	AllGFP_CLC_2050_trimmed_contig_17811	actin-related protein 2-like isoform 1	359	20	3.65452e-62	0.938	8	C:Arp2/3 protein complex; P:cell morphogenesis; P:Arp2/3 complex-mediated actin nucleation; F:ATP binding; F:actin binding; F:structural constituent of cytoskeleton; C:actin filament; C:cytoplasm	-	IPR004000 (PRINTS); IPR020902 (PROSITE); IPR027306 (PTHR11937:PANTHER); G3DSA:3.30.420.40 (GENE3D), SSF53067 (SUPERFAMILY)
	AllGFP_CLC_2050_trimmed_contig_4391	actin-related protein 3	987	20	9.11683e-167	0.909	24	P:positive regulation of dendrite morphogenesis; C:hemidesmosome; C:lamellipodium; C:Golgi membrane; P:establishment or maintenance of cell polarity; C:actin filament; P:cilium morphogenesis; P:response to antibiotic; P:meiotic cell cycle; P:cellular component movement; P:asymmetric cell division; P:regulation of myosin II filament organization; F:actin binding; C:excitatory synapse; C:Arp2/3 pro…	-	IPR004000 (PANTHER); IPR015623 (PTHR11937:PANTHER); G3DSA:3.30.420.40 (GENE3D), G3DSA:3.90.640.10 (GENE3D), SSF53067 (SUPERFAMILY)
	AllGFP_CLC_2050_trimmed_contig_26924	actin-related protein 3-like	228	20	6.27944e-46	0.985	24	P:positive regulation of dendrite morphogenesis; C:hemidesmosome; C:lamellipodium; C:Golgi membrane; P:establishment or maintenance of cell polarity; C:actin filament; P:cilium morphogenesis; P:response to antibiotic; P:meiotic cell cycle; P:cellular component movement; P:asymmetric cell division; P:regulation of myosin II filament organization; F:actin binding; C:excitatory synapse; C:Arp2/3 pro…	-	IPR004000 (PANTHER); IPR015623 (PTHR11937:PANTHER); IPR020902 (PROSITE); G3DSA:3.30.420.40 (GENE3D), SSF53067 (SUPERFAMILY)
	AllGFP_CLC_2050_trimmed_contig_29118	actin-related protein 5	386	20	1.67268e-17	0.6965	4	C:Ino80 complex; P:UV-damage excision repair; P:double-strand break repair; C:cytoplasm	-	IPR004000 (PANTHER); PTHR11937:SF16 (PANTHER), SSF53067 (SUPERFAMILY)
	AllGFP_CLC_2050_trimmed_contig_1803	actin-related protein 5-like	262	20	1.37675e-12	0.8355	7	F:fatty-acyl-CoA binding; F:nucleic acid binding; P:DNA metabolic process; P:regulation of transcription, DNA-dependent; C:chromatin remodeling complex; P:chromatin remodeling; P:response to DNA damage stimulus	-	no IPS match
	AllGFP_CLC_2050_trimmed_contig_10999	actin-related protein 6	331	20	1.67296e-37	0.7995	2	C:cytoskeleton; C:cytoplasm	-	IPR004000 (PANTHER); G3DSA:3.30.420.40 (GENE3D), PTHR11937:SF21 (PANTHER), SSF53067 (SUPERFAMILY)
	AllGFP_CLC_2050_trimmed_contig_18255	actin-related protein 8-like	301	20	4.20242e-38	0.764	5	P:DNA metabolic process; P:regulation of transcription, DNA-dependent; C:chromatin remodeling complex; P:chromatin remodeling; P:response to DNA damage stimulus	-	IPR004000 (PANTHER); PTHR11937:SF13 (PANTHER), SSF53067 (SUPERFAMILY)
	AllGFP_CLC_2050_trimmed_contig_26830	actin-related protein 8-like	449	20	1.41327e-50	0.736	2	P:transcription, DNA-dependent; C:nucleus	-	IPR004000 (PANTHER); G3DSA:3.30.420.40 (GENE3D), PTHR11937:SF81 (PANTHER)
	AllGFP_CLC_2050_trimmed_contig_132	alpha actin	353	20	2.2354e-63	0.964	27	P:skeletal muscle fiber development; C:actomyosin, actin part; P:response to ethanol; P:response to mechanical stimulus; P:cardiac muscle contraction; P:skeletal muscle fiber adaptation; P:cardiac myofibril assembly; P:muscle filament sliding; F:ADP binding; C:striated muscle thin filament; P:apoptosis; P:response to steroid hormone stimulus; F:myosin binding; C:cytosol; P:skeletal muscle thin fi…	EC:3.6.1.3	no IPS match
	AllGFP_CLC_2050_trimmed_contig_135	alpha actin	238	20	4.9234e-19	0.927	27	P:skeletal muscle fiber development; C:actomyosin, actin part; P:response to ethanol; P:response to mechanical stimulus; P:cardiac muscle contraction; P:skeletal muscle fiber adaptation; P:cardiac myofibril assembly; P:muscle filament sliding; F:ADP binding; C:striated muscle thin filament; P:apoptosis; P:response to steroid hormone stimulus; F:myosin binding; C:cytosol; P:skeletal muscle thin fi…	EC:3.6.1.3	no IPS match
	AllGFP_CLC_2050_trimmed_contig_178	beta actin	405	20	5.97962e-87	0.971	6	F:structural constituent of cytoskeleton; F:identical protein binding; P:sarcomere organization; C:filamentous actin; F:ATP binding; C:myofibril	-	IPR004000 (PRINTS); IPR020902 (PROSITE); G3DSA:3.30.420.40 (GENE3D), G3DSA:3.90.640.10 (GENE3D), PTHR11937:SF93 (PANTHER), SSF53067 (SUPERFAMILY)
	AllGFP_CLC_2050_trimmed_contig_261	beta actin	295	20	6.94363e-60	0.97	6	F:identical protein binding; F:structural constituent of cytoskeleton; P:sarcomere organization; C:filamentous actin; F:ATP binding; C:myofibril	-	IPR004000 (PANTHER); G3DSA:3.30.420.40 (GENE3D), G3DSA:3.90.640.10 (GENE3D), PTHR11937:SF93 (PANTHER), SignalP-NN(euk) (SIGNALP), SSF53067 (SUPERFAMILY)
	AllGFP_CLC_2050_trimmed_contig_118	beta-actin	205	20	6.08547e-31	0.9365	6	C:cytoskeleton; P:muscle contraction; F:protein binding; F:ATP binding; C:cytosol; C:cell periphery	-	no IPS match
	AllGFP_CLC_2050_trimmed_contig_177	beta-actin	245	20	2.68296e-54	1	3	C:cytoskeleton; C:cytoplasm; F:ATP binding	-	IPR004000 (PRINTS); IPR020902 (PROSITE); G3DSA:2.30.36.70 (GENE3D), G3DSA:3.30.420.40 (GENE3D), PTHR11937:SF93 (PANTHER), SSF53067 (SUPERFAMILY)
	AllGFP_CLC_2050_trimmed_contig_264	beta-actin	215	20	4.21806e-40	0.975	4	C:cytoskeleton; C:cytoplasm; F:ATP binding; F:protein binding	-	IPR004000 (PANTHER); G3DSA:3.90.640.10 (GENE3D), PTHR11937:SF93 (PANTHER), SSF53067 (SUPERFAMILY)
	AllGFP_CLC_2050_trimmed_contig_361	beta-actin	200	20	1.72838e-33	0.9365	6	C:cytoskeleton; P:muscle contraction; F:protein binding; F:ATP binding; C:cytosol; C:cell periphery	-	no IPS match
	AllGFP_CLC_2050_trimmed_contig_6988	beta-actin	395	1	0.000838211	0.69	0	-		no IPS match
	AllGFP_CLC_2050_trimmed_contig_26168	beta-actin 2	326	20	5.79973e-18	0.887	16	C:cytosol; C:cortical cytoskeleton; P:sarcomere organization; F:kinesin binding; C:myofibril; F:Tat protein binding; F:identical protein binding; C:NuA4 histone acetyltransferase complex; F:ATP binding; F:nitric-oxide synthase binding; C:filamentous actin; F:structural constituent of cytoskeleton; C:ribonucleoprotein complex; C:MLL5-L complex; C:kinesin complex; C:transcription factor complex	-	IPR004000 (PANTHER); G3DSA:3.90.640.10 (GENE3D), PTHR11937:SF93 (PANTHER), SSF53067 (SUPERFAMILY)
Ankyrin repeat and sterile alpha motif domain-containing protein	AllGFP_CLC_2050_trimmed_contig_16879	ankyrin repeat and sterile alpha motif domain containing 6	437	20	1.0559e-10	0.711	1	F:binding	-	SignalP-NN(euk) (SIGNALP)
	AllGFP_CLC_2050_trimmed_contig_32173	ankyrin repeat and sterile alpha motif domain-containing protein 1b	386	20	3.315e-12	0.5875	5	F:ephrin receptor binding; C:neuron projection; C:nucleolus; C:cytoplasm; P:signal transduction	-	IPR001660 (SMART); IPR013761 (G3DSA:1.10.150.GENE3D); IPR021129 (PFAM); PTHR24174 (PANTHER), PTHR24174:SF0 (PANTHER)
	AllGFP_CLC_2050_trimmed_contig_33522	ankyrin repeat and sterile alpha motif domain-containing protein 1b	439	20	1.97326e-17	0.662	1	F:ephrin receptor binding		IPR013761 (G3DSA:1.10.150.GENE3D); PTHR24174 (PANTHER)
Adipose differentiation-related protein (ADRP)
Bovine seminal plasma protein (BSP)	AllGFP_CLC_2050_trimmed_contig_27883	hypothetical protein Bsph_0694	450	1	4.84115	0.55	0	-		SignalP-NN(euk) (SIGNALP)
	AllGFP_CLC_2050_trimmed_contig_43389	hypothetical protein Bsph_0945	325	4	3.97798	0.5775	1	C:membrane		no IPS match
	AllGFP_CLC_2050_trimmed_contig_18733	hypothetical protein Bsph_1206	237	1	8.43189	0.5	2	P:metabolic process; F:catalytic activity		no IPS match
	AllGFP_CLC_2050_trimmed_contig_30133	surface antigen bsp	293	6	2.10059	0.5217	5	F:RNA binding; P:RNA modification; P:pseudouridine synthesis; F:pseudouridine synthase activity; C:mitochondrion		no IPS match
Angiotensin converting enzyme (ACE)	AllGFP_CLC_2050_trimmed_contig_35379	angiotensin ii receptor-associated protein	311	20	2.12253e-09	0.5905	13	F:angiotensin type II receptor activity; C:integral to membrane; P:regulation of blood pressure; P:response to hypoxia; C:Golgi membrane; C:cytoplasmic vesicle membrane; C:endoplasmic reticulum membrane; C:intracellular membrane-bounded organelle; F:protein binding; C:membrane; C:Golgi apparatus; C:cytoplasmic vesicle; C:endoplasmic reticulum		IPR009436 (PRODOM); PTHR32355 (PANTHER), PTHR32355:SF0 (PANTHER), tmhmm (TMHMM)
	AllGFP_CLC_2050_trimmed_contig_32449	angiotensin-converting enzyme isoform 3 precursor	474	3	5.96536	0.52	31	F:carboxypeptidase activity; P:hemopoietic stem cell differentiation; P:arachidonic acid secretion; F:drug binding; F:chloride ion binding; P:regulation of systemic arterial blood pressure by renin-angiotensin; C:integral to membrane; F:metallopeptidase activity; C:membrane; P:hormone catabolic process; F:bradykinin receptor binding; P:angiotensin catabolic process in blood; P:kidney development;…		no IPS match
	AllGFP_CLC_2050_trimmed_contig_32251	angiotensin-converting enzyme-like	1280	20	0	0.7115	5	C:membrane; F:metallopeptidase activity; P:proteolysis; F:peptidyl-dipeptidase activity; F:carboxypeptidase activity	EC:3.4.15.0	IPR001548 (PRINTS); PTHR10514:SF16 (PANTHER), SignalP-NN(euk) (SIGNALP), SSF55486 (SUPERFAMILY)
	AllGFP_CLC_2050_trimmed_contig_33226	angiotensin-converting enzyme-like	387	20	8.14895e-65	0.833	5	C:membrane; F:metallopeptidase activity; P:proteolysis; F:peptidyl-dipeptidase activity; F:carboxypeptidase activity	EC:3.4.15.0	IPR001548 (PRINTS); PTHR10514:SF16 (PANTHER), SSF55486 (SUPERFAMILY)
Broad-complex protein	AllGFP_CLC_2050_trimmed_contig_36434	broad-complex core-	358	20	7.67881e-12	0.652	1	F:protein binding	-	IPR000210 (PROFILE); IPR011333 (G3DSA:3.30.710.GENE3D); IPR013069 (PFAM); PTHR23110 (PANTHER)
Broad-complex (Br-c)	AllGFP_CLC_2050_trimmed_contig_17316	broad-complex core protein isoform 6	513	20	3.60951e-11	0.625	1	F:binding	-	no IPS match
	AllGFP_CLC_2050_trimmed_contig_21830	broad-complex core protein isoform 6	524	20	3.74839e-30	0.627	4	F:metal ion binding; F:nucleic acid binding; C:intracellular; F:protein binding	-	IPR000210 (SMART); IPR011333 (G3DSA:3.30.710.GENE3D); IPR013069 (PFAM); PTHR23110 (PANTHER), SignalP-NN(euk) (SIGNALP)
	AllGFP_CLC_2050_trimmed_contig_22528	broad-complex core protein isoform 6	499	20	2.5571e-71	0.746	4	F:nucleic acid binding; C:nucleus; F:zinc ion binding; F:protein binding	-	IPR000210 (SMART); IPR011333 (G3DSA:3.30.710.GENE3D); IPR013069 (PFAM); PTHR23110 (PANTHER)
	AllGFP_CLC_2050_trimmed_contig_23270	broad-complex core protein isoform 6	450	20	5.077e-06	0.5255	1	F:zinc ion binding	-	IPR007087 (PFAM); PTHR23225 (PANTHER), PTHR23225:SF0 (PANTHER)
	AllGFP_CLC_2050_trimmed_contig_26235	broad-complex core protein isoform 6	1008	20	1.62708e-40	0.734	3	F:metal ion binding; C:intracellular; F:protein binding	-	IPR000210 (SMART); IPR011333 (G3DSA:3.30.710.GENE3D); IPR013069 (PFAM); PTHR23110 (PANTHER), PTHR23110:SF49 (PANTHER)
	AllGFP_CLC_2050_trimmed_contig_28071	broad-complex core protein isoform 6	469	20	1.98751e-09	0.5265	6	F:metal ion binding; F:zinc ion binding; C:intracellular; F:DNA binding; F:nucleic acid binding; C:nucleus		no IPS match
	AllGFP_CLC_2050_trimmed_contig_27879	broad-complex core protein isoforms 1 2 3 4 5	218	20	2.79776e-08	0.56	1	F:protein binding	-	IPR000210 (PROFILE); IPR011333 (G3DSA:3.30.710.GENE3D); IPR013069 (PFAM); PTHR23110 (PANTHER)
	AllGFP_CLC_2050_trimmed_contig_42539	broad-complex core-protein	343	20	1.06575e-38	0.8215	4	F:nucleic acid binding; C:nucleus; F:zinc ion binding; F:protein binding	-	IPR000210 (PROFILE); IPR011333 (G3DSA:3.30.710.GENE3D); IPR013069 (PFAM); PTHR23110 (PANTHER), PTHR23110:SF49 (PANTHER)
	AllGFP_CLC_2050_trimmed_contig_7920	broad-complex isoform z2	393	20	1.86449e-49	0.6905	4	F:nucleic acid binding; C:nucleus; F:zinc ion binding; F:protein binding	-	IPR000210 (SMART); IPR011333 (G3DSA:3.30.710.GENE3D); IPR013069 (PFAM); PTHR23110 (PANTHER)
	AllGFP_CLC_2050_trimmed_contig_17040	broad-complex isoform z2	338	20	5.41257e-41	0.789	4	F:nucleic acid binding; C:nucleus; F:zinc ion binding; F:protein binding	-	IPR000210 (SMART); IPR011333 (G3DSA:3.30.710.GENE3D); IPR013069 (PFAM); PTHR23110 (PANTHER), PTHR23110:SF33 (PANTHER)
	AllGFP_CLC_2050_trimmed_contig_9613	broad-complex isoform z3	428	20	1.77143e-08	0.5505	5	F:zinc ion binding; C:intracellular; F:nucleic acid binding; F:metal ion binding; C:nucleus		no IPS match
	AllGFP_CLC_2050_trimmed_contig_7115	broad-complex protein isoform 4	249	6	0.0198856	0.5617	5	F:metal ion binding; F:nucleic acid binding; F:zinc ion binding; C:nucleus; C:intracellular		no IPS match
	AllGFP_CLC_2050_trimmed_contig_13924	broad-complex protein isoform 4	772	20	1.26604e-35	0.673	3	F:metal ion binding; F:nucleic acid binding; C:intracellular	-	no IPS match
	AllGFP_CLC_2050_trimmed_contig_19943	broad-complex protein isoform 4	310	20	5.74836e-46	0.7085	4	F:nucleic acid binding; C:nucleus; F:zinc ion binding; F:protein binding	-	IPR000210 (SMART); IPR011333 (G3DSA:3.30.710.GENE3D); IPR013069 (PFAM); PTHR23110 (PANTHER)
	AllGFP_CLC_2050_trimmed_contig_27580	broad-complex protein isoform 4	238	20	9.85055e-12	0.6185	1	F:protein binding	-	IPR000210 (PROFILE); IPR011333 (G3DSA:3.30.710.GENE3D); IPR013069 (PFAM); PTHR23110 (PANTHER)
	AllGFP_CLC_2050_trimmed_contig_44392	broad-complex protein isoform 4	202	20	1.80935e-16	0.65	4	F:nucleic acid binding; C:nucleus; F:zinc ion binding; F:protein binding	-	IPR000210 (PROFILE); IPR011333 (G3DSA:3.30.710.GENE3D); IPR013069 (PFAM); PTHR23110 (PANTHER)
Cathepsin-related genes	AllGFP_CLC_2050_trimmed_contig_4087	cathepsin b	933	20	3.59311e-28	0.931	29	F:cysteine-type endopeptidase activity; P:response to amine stimulus; P:response to glucose stimulus; P:regulation of apoptosis; P:negative regulation of cell death; P:response to ethanol; P:response to mechanical stimulus; C:extracellular space; C:melanosome; P:fin regeneration; C:nucleolus; P:response to peptide hormone stimulus; C:sarcolemma; P:response to organic cyclic compound; P:skeletal m…	EC:3.4.22.0	SignalP-NN(euk) (SIGNALP), tmhmm (TMHMM)
Cathepsin A, B, C, D, L, La	AllGFP_CLC_2050_trimmed_contig_25194	cathepsin b	412	20	0.106866	0.648	36	P:proteolysis; F:hydrolase activity; F:cysteine-type peptidase activity; F:peptidase activity; P:regulation of catalytic activity; F:cysteine-type endopeptidase activity; P:skeletal muscle tissue development; P:response to mechanical stimulus; P:response to wounding; P:response to interleukin-4; C:intracellular membrane-bounded organelle; P:response to peptide hormone stimulus; C:sarcolemma; F:pe…		no IPS match
	AllGFP_CLC_2050_trimmed_contig_7811	cathepsin c	1333	20	0	0.674	4	C:lysosome; P:zymogen activation; P:immune response; F:cysteine-type peptidase activity	-	SignalP-NN(euk) (SIGNALP), tmhmm (TMHMM)
	AllGFP_CLC_2050_trimmed_contig_12104	cathepsin c	467	20	7.52182e-50	0.8445	11	F:identical protein binding; F:chloride ion binding; F:serine-type endopeptidase activity; C:Golgi apparatus; F:protein self-association; P:response to organic substance; C:lysosome; P:T cell mediated cytotoxicity; P:proteolysis; C:endoplasmic reticulum; F:cysteine-type peptidase activity	EC:3.4.21.0	no IPS match
	AllGFP_CLC_2050_trimmed_contig_3852	cathepsin f precursor	749	20	1.25557e-51	0.69	3	F:peptidase inhibitor activity; P:proteolysis; F:cysteine-type peptidase activity	-	IPR000169 (PROSITE); IPR000668 (PFAM); IPR013128 (PANTHER); IPR013201 (PFAM); G3DSA:3.90.70.10 (GENE3D), PTHR12411:SF43 (PANTHER), SSF54001 (SUPERFAMILY)
	AllGFP_CLC_2050_trimmed_contig_38389	cathepsin l-like	365	20	0.00128734	0.6345	4	P:proteolysis; F:hydrolase activity; F:cysteine-type peptidase activity; F:peptidase activity		no IPS match
Cell division cycle-related protein	AllGFP_CLC_2050_trimmed_contig_7139	cdc14 cell division cycle 14 homolog a ( cerevisiae)	533	20	6.9809e-80	0.8885	11	F:protein tyrosine phosphatase activity; C:nucleolus; F:protein tyrosine/serine/threonine phosphatase activity; P:cell proliferation; F:protein binding; P:cell cycle; C:spindle; C:centrosome; P:peptidyl-tyrosine dephosphorylation; P:cell division; P:tyrosine metabolic process	EC:3.1.3.48	IPR000340 (PFAM); IPR000387 (PROFILE); IPR016130 (PROSITE); IPR026068 (PTHR23339:PANTHER); G3DSA:3.90.190.10 (GENE3D), PTHR23339 (PANTHER), SSF52799 (SUPERFAMILY)
Cell division cycle 2 (Cdc2)	AllGFP_CLC_2050_trimmed_contig_23043	cell division	370	20	0.0528002	0.4905	26	F:Notch binding; P:skeletal muscle fiber development; C:dendrite; C:early endosome; P:glial cell differentiation; P:Notch receptor processing; C:neuronal cell body; C:plasma membrane; P:central nervous system development; F:calcium ion binding; C:Nup107-160 complex; C:nuclear pore; C:cytoplasm; P:mRNA transport; C:kinetochore; P:protein transport; P:transport; C:nucleus; F:ATP binding; P:cell cyc…		no IPS match
Cdc3	AllGFP_CLC_2050_trimmed_contig_32265	cell division	293	4	8.53825	0.48	3	P:cell cycle; C:integral to membrane; P:cell division		no IPS match
Cell division protein	AllGFP_CLC_2050_trimmed_contig_1242	cell division control protein	777	3	4.20026	0.4967	6	F:GTP binding; P:small GTPase mediated signal transduction; F:nucleotide binding; P:cell division; C:membrane; C:intracellular		no IPS match
	AllGFP_CLC_2050_trimmed_contig_6847	cell division control protein	202	6	2.40545	0.5417	13	P:intracellular signal transduction; P:cyclic nucleotide biosynthetic process; F:phosphorus-oxygen lyase activity; C:intracellular; F:GTP binding; P:cell cycle; F:nucleotide binding; C:septin complex; P:cell division; F:metal ion binding; F:zinc ion binding; F:ubiquitin thiolesterase activity; P:ubiquitin-dependent protein catabolic process		no IPS match
	AllGFP_CLC_2050_trimmed_contig_40467	cell division control protein	236	4	3.03352	0.515	3	F:hydrolase activity; C:membrane; P:cell division		SignalP-NN(euk) (SIGNALP), tmhmm (TMHMM)
	AllGFP_CLC_2050_trimmed_contig_16166	cell division control protein 4	215	20	0.180922	0.525	14	P:fibril organization; C:fibril; C:cell part; F:protein binding; F:signal transducer activity; C:membrane; P:signal transduction; P:cell division; P:regulation of transcription, DNA-dependent; P:histone acetylation; F:histone acetyltransferase activity; F:zinc ion binding; C:nucleus; F:transcription cofactor activity		no IPS match
	AllGFP_CLC_2050_trimmed_contig_16487	cell division control protein 42 homolog	324	20	0.00177948	0.7045	58	P:positive regulation of MAPKKK cascade; P:positive regulation of protein phosphorylation; F:protein kinase binding; P:epithelial cell-cell adhesion; P:epidermis morphogenesis; P:keratinization; C:neuronal cell body; P:regulation of protein metabolic process; P:adherens junction organization; C:apical part of cell; P:neuron fate determination; P:regulation of protein stability; ; C:membrane; P:es…		no IPS match
	AllGFP_CLC_2050_trimmed_contig_26506	cell division control protein 45 homolog	282	20	8.00942e-20	0.676	13	P:chromosome condensation; P:neurogenesis; P:mitotic cell cycle G2/M transition DNA damage checkpoint; F:3'-5' DNA helicase activity; P:positive regulation of S phase of mitotic cell cycle; F:DNA binding; P:DNA-dependent DNA replication initiation; C:pre-replicative complex; P:DNA amplification; C:cytoplasm; F:chromatin binding; C:replication fork; C:chromatin	-	IPR003874 (PANTHER); PTHR10507:SF0 (PANTHER)
	AllGFP_CLC_2050_trimmed_contig_26805	cell division control protein 45 homolog	448	20	4.54322e-31	0.7025	13	P:chromosome condensation; P:neurogenesis; F:3'-5' DNA helicase activity; P:mitotic cell cycle G2/M transition DNA damage checkpoint; P:positive regulation of S phase of mitotic cell cycle; F:protein binding; C:pre-replicative complex; P:DNA amplification; C:cytoplasm; F:chromatin binding; C:replication fork; C:chromatin; P:DNA-dependent DNA replication initiation	-	IPR003874 (PANTHER); PTHR10507:SF0 (PANTHER)
	AllGFP_CLC_2050_trimmed_contig_14383	cell division control protein 6 homolog	305	20	6.1987e-26	0.8475	12	P:positive regulation of cell cycle cytokinesis; F:nucleoside-triphosphatase activity; F:kinase binding; P:positive regulation of chromosome segregation; C:spindle pole; P:regulation of mitotic anaphase; F:ATP binding; C:cytoplasm; C:spindle midzone; F:chromatin binding; C:nucleus; C:chromatin	EC:3.6.1.15	no IPS match
	AllGFP_CLC_2050_trimmed_contig_25087	cell division control protein 6 homolog	296	20	2.88873e-19	0.7365	2	F:nucleoside-triphosphatase activity; F:ATP binding	EC:3.6.1.15	IPR011991 (G3DSA:1.10.10.GENE3D); IPR015163 (PFAM); PTHR10763 (PANTHER), PTHR10763:SF18 (PANTHER), SSF46785 (SUPERFAMILY)
	AllGFP_CLC_2050_trimmed_contig_25088	cell division control protein 6 homolog	404	14	0.0611025	0.6229	16	F:ATP binding; F:nucleotide binding; F:nucleoside-triphosphatase activity; P:cell division; P:toll-like receptor signaling pathway; C:intracellular membrane-bounded organelle; C:integral to membrane; P:B cell activation; P:defense response to virus; C:external side of plasma membrane; C:mitochondrion; P:respiratory electron transport chain; F:heme-copper terminal oxidase activity; P:aerobic elect…		no IPS match
	AllGFP_CLC_2050_trimmed_contig_4995	cell division cycle 2	1751	20	2.40568e-32	0.771	13	C:nucleoplasm; F:cyclin-dependent protein kinase activity; C:cytoskeletal part; C:microtubule cytoskeleton; P:double-strand break repair via homologous recombination; P:cell division; C:cytoplasm; P:protein phosphorylation; P:cell cycle phase; P:regulation of mitotic cell cycle, embryonic; F:ATP binding; ; P:serine family amino acid metabolic process	EC:2.7.11.22	SignalP-NN(euk) (SIGNALP), tmhmm (TMHMM)
	AllGFP_CLC_2050_trimmed_contig_20817	cell division cycle 20	231	20	0.00592791	0.5295	7	P:cell division; F:transferase activity; P:histone acetylation; F:histone acetyltransferase activity; F:transferase activity, transferring acyl groups; F:metal ion binding; F:zinc ion binding		no IPS match
	AllGFP_CLC_2050_trimmed_contig_1104	cell division cycle 2-like protein kinase 5	1503	20	4.15537e-177	0.838	6	P:protein phosphorylation; F:ATP binding; F:protein serine/threonine kinase activity; P:cell division; P:serine family amino acid metabolic process; F:protein tyrosine kinase activity	EC:2.7.11.0; EC:2.7.10.0	IPR000719 (PFAM); IPR002290 (SMART); IPR008271 (PROSITE); IPR011009 (SUPERFAMILY); IPR020635 (SMART); G3DSA:1.10.510.10 (GENE3D), G3DSA:3.30.200.20 (GENE3D), PTHR24056 (PANTHER), PTHR24056:SF39 (PANTHER)
	AllGFP_CLC_2050_trimmed_contig_18603	cell division cycle 5-like	621	20	9.12092e-103	0.969	14	F:RNA binding; P:cell cycle; C:nucleolus; P:regulation of transcription, DNA-dependent; P:nuclear mRNA splicing, via spliceosome; C:nuclear speck; P:cell division; F:DNA binding; C:Prp19 complex; C:catalytic step 2 spliceosome; F:WD40-repeat domain binding; C:cytoplasm; F:chromatin binding; C:chromatin	-	IPR001005 (SMART); IPR009057 (G3DSA:1.10.10.GENE3D); IPR017930 (PROFILE); PTHR10641 (PANTHER), PTHR10641:SF17 (PANTHER), PF13921 (PFAM), SignalP-NN(euk) (SIGNALP)
	AllGFP_CLC_2050_trimmed_contig_7141	cell division cycle 5-like protein	471	20	6.40675e-26	0.809	4	F:chromatin binding; F:DNA binding; P:cell division; C:chromatin	-	no IPS match
	AllGFP_CLC_2050_trimmed_contig_8087	cell division cycle 5-like protein	730	20	1.65283e-48	0.8165	14	F:RNA binding; P:cell cycle; C:nucleolus; P:regulation of transcription, DNA-dependent; P:nuclear mRNA splicing, via spliceosome; C:nuclear speck; P:cell division; F:DNA binding; C:Prp19 complex; C:catalytic step 2 spliceosome; F:WD40-repeat domain binding; C:cytoplasm; F:chromatin binding; C:chromatin	-	PTHR10641 (PANTHER), PTHR10641:SF17 (PANTHER)
	AllGFP_CLC_2050_trimmed_contig_39185	cell division cycle 5-like protein	489	20	8.48187e-17	0.6795	5	C:macromolecular complex; P:RNA metabolic process; F:nucleic acid binding; P:gene expression; C:intracellular part	-	SignalP-NN(euk) (SIGNALP)
	AllGFP_CLC_2050_trimmed_contig_19762	cell division cycle 7-related protein kinase-like	568	20	3.62481e-39	0.6565	12	P:cell cycle checkpoint; F:protein serine/threonine kinase activity; P:regulation of S phase; P:M/G1 transition of mitotic cell cycle; P:DNA replication; P:G1/S transition of mitotic cell cycle; P:positive regulation of cell proliferation; C:nucleoplasm; C:cytoplasm; P:serine family amino acid metabolic process; F:ATP binding; P:protein phosphorylation	EC:2.7.11.0	IPR000719 (PFAM); IPR011009 (SUPERFAMILY); IPR017441 (PROSITE); G3DSA:3.30.200.20 (GENE3D), PTHR11909 (PANTHER), PTHR11909:SF7 (PANTHER)
	AllGFP_CLC_2050_trimmed_contig_6433	cell division cycle and apoptosis regulator protein 1	322	20	9.98096e-35	0.8655	13	C:nuclear envelope lumen; F:nucleic acid binding; P:cell cycle; F:calcium ion binding; F:ligand-dependent nuclear receptor transcription coactivator activity; P:regulation of transcription, DNA-dependent; P:nuclear mRNA splicing, via spliceosome; P:positive regulation of apoptosis; P:cell division; F:protein binding; C:perinuclear region of cytoplasm; C:transcription factor complex;	-	IPR025224 (PANTHER); PTHR14304:SF4 (PANTHER)
	AllGFP_CLC_2050_trimmed_contig_8362	cell division cycle and apoptosis regulator protein 1-like	1501	20	2.63459e-124	0.7475	11	C:nuclear envelope lumen; F:ligand-dependent nuclear receptor transcription coactivator activity; P:nuclear mRNA splicing, via spliceosome; P:positive regulation of apoptosis; ; F:protein binding; P:transcription, DNA-dependent; C:cytoplasm; C:transcription factor complex; ; F:nucleic acid binding	-	IPR003034 (G3DSA:1.10.720.GENE3D); IPR025224 (PANTHER); IPR025954 (PFAM); PTHR14304:SF4 (PANTHER), SSF68906 (SUPERFAMILY)
	AllGFP_CLC_2050_trimmed_contig_9909	cell division cycle and apoptosis regulator protein 1-like	410	20	4.26664e-27	0.683	7	C:nuclear envelope lumen; F:ligand-dependent nuclear receptor transcription coactivator activity; P:positive regulation of apoptosis; ; C:transcription factor complex; ; F:calcium ion binding	-	IPR011992 (G3DSA:1.10.238.GENE3D); IPR025224 (PANTHER); PTHR14304:SF4 (PANTHER), SignalP-NN(euk) (SIGNALP)
	AllGFP_CLC_2050_trimmed_contig_17922	cell division cycle protein 123 homolog	206	20	4.71355e-11	0.668	4	P:positive regulation of cell proliferation; P:G1 phase of mitotic cell cycle; C:cytoplasm; P:cell cycle arrest	-	IPR009772 (PANTHER)
	AllGFP_CLC_2050_trimmed_contig_8255	cell division cycle protein 16 homolog	255	20	1.08606e-17	0.7265	12	C:nucleoplasm; P:protein K11-linked ubiquitination; F:protein binding; P:positive regulation of ubiquitin-protein ligase activity involved in mitotic cell cycle; C:anaphase-promoting complex; P:mitotic cell cycle spindle assembly checkpoint; P:negative regulation of ubiquitin-protein ligase activity involved in mitotic cell cycle; P:cell proliferation; C:cytosol; C:centrosome; C:spindle microtubu…	-	PTHR12558 (PANTHER), PTHR12558:SF12 (PANTHER)
	AllGFP_CLC_2050_trimmed_contig_23068	cell division cycle protein 16 homolog	256	20	2.28721e-17	0.665	12	C:nucleoplasm; P:protein K11-linked ubiquitination; F:protein binding; P:positive regulation of ubiquitin-protein ligase activity involved in mitotic cell cycle; C:anaphase-promoting complex; P:mitotic cell cycle spindle assembly checkpoint; P:negative regulation of ubiquitin-protein ligase activity involved in mitotic cell cycle; P:cell proliferation; C:cytosol; C:centrosome; C:spindle microtubu…	-	IPR011990 (G3DSA:1.25.40.GENE3D); PTHR12558 (PANTHER), PTHR12558:SF13 (PANTHER), PF12895 (PFAM)
	AllGFP_CLC_2050_trimmed_contig_23258	cell division cycle protein 16 homolog	244	20	2.49243e-40	0.907	13	C:nucleoplasm; P:protein K11-linked ubiquitination; F:protein binding; P:positive regulation of ubiquitin-protein ligase activity involved in mitotic cell cycle; C:anaphase-promoting complex; P:mitotic cell cycle spindle assembly checkpoint; P:negative regulation of ubiquitin-protein ligase activity involved in mitotic cell cycle; P:cell proliferation; P:cell division; C:cytosol; C:centrosome; C:…	-	IPR011990 (G3DSA:1.25.40.GENE3D); IPR013026 (PROFILE); PTHR12558 (PANTHER), PTHR12558:SF9 (PANTHER), tmhmm (TMHMM), SSF48452 (SUPERFAMILY)
	AllGFP_CLC_2050_trimmed_contig_28637	cell division cycle protein 16 homolog	242	20	5.6465e-15	0.6885	12	C:nucleoplasm; P:protein K11-linked ubiquitination; F:protein binding; P:positive regulation of ubiquitin-protein ligase activity involved in mitotic cell cycle; C:anaphase-promoting complex; P:mitotic cell cycle spindle assembly checkpoint; P:negative regulation of ubiquitin-protein ligase activity involved in mitotic cell cycle; P:cell proliferation; C:cytosol; C:centrosome; C:spindle microtubu…	-	IPR011990 (G3DSA:1.25.40.GENE3D); IPR013026 (PROFILE); IPR019734 (SMART); PTHR12558 (PANTHER), PTHR12558:SF9 (PANTHER), PF13424 (PFAM), SSF48452 (SUPERFAMILY)
	AllGFP_CLC_2050_trimmed_contig_29023	cell division cycle protein 16 homolog	241	20	0.000630567	0.617	1	F:protein binding	-	IPR013026 (PROFILE)
	AllGFP_CLC_2050_trimmed_contig_13507	cell division cycle protein 20 homolog	322	20	2.0908e-49	0.812	20	C:nucleoplasm; P:positive regulation of ubiquitin-protein ligase activity involved in mitotic cell cycle; F:protein C-terminus binding; P:positive regulation of synapse maturation; P:mitotic prometaphase; P:positive regulation of synaptic plasticity; C:anaphase-promoting complex; P:mitotic cell cycle spindle assembly checkpoint; P:negative regulation of ubiquitin-protein ligase activity involved …	-	IPR001680 (PFAM); IPR015943 (G3DSA:2.130.10.GENE3D); IPR017986 (PROFILE); IPR019775 (PROSITE); PTHR19918 (PANTHER), PTHR19918:SF0 (PANTHER)
	AllGFP_CLC_2050_trimmed_contig_13508	cell division cycle protein 20 homolog	322	20	2.0908e-49	0.812	20	C:nucleoplasm; P:positive regulation of ubiquitin-protein ligase activity involved in mitotic cell cycle; F:protein C-terminus binding; P:positive regulation of synapse maturation; P:mitotic prometaphase; P:positive regulation of synaptic plasticity; C:anaphase-promoting complex; P:mitotic cell cycle spindle assembly checkpoint; P:negative regulation of ubiquitin-protein ligase activity involved …	-	IPR001680 (PFAM); IPR015943 (G3DSA:2.130.10.GENE3D); IPR017986 (PROFILE); IPR019775 (PROSITE); PTHR19918 (PANTHER), PTHR19918:SF0 (PANTHER)
	AllGFP_CLC_2050_trimmed_contig_15086	cell division cycle protein 20 homolog	389	20	1.0237e-55	0.7655	19	C:nucleoplasm; P:positive regulation of ubiquitin-protein ligase activity involved in mitotic cell cycle; F:protein C-terminus binding; P:positive regulation of synapse maturation; P:mitotic prometaphase; P:positive regulation of synaptic plasticity; C:anaphase-promoting complex; P:mitotic cell cycle spindle assembly checkpoint; P:negative regulation of ubiquitin-protein ligase activity involved …	-	IPR001680 (PFAM); IPR015943 (G3DSA:2.130.10.GENE3D); IPR017986 (PROFILE); IPR019775 (PROSITE); PTHR19918 (PANTHER), PTHR19918:SF0 (PANTHER)
	AllGFP_CLC_2050_trimmed_contig_22855	cell division cycle protein 20 homolog	547	20	9.24814e-48	0.678	2	F:transferase activity; P:cellular protein metabolic process	-	PTHR19918 (PANTHER), PTHR19918:SF0 (PANTHER)
	AllGFP_CLC_2050_trimmed_contig_20103	cell division cycle protein 23 homolog	869	20	1.67314e-79	0.638	3	C:anaphase-promoting complex; P:regulation of mitotic metaphase/anaphase transition; F:protein binding	-	IPR007192 (PFAM); IPR011990 (G3DSA:1.25.40.GENE3D); PTHR12558 (PANTHER), PTHR12558:SF10 (PANTHER)
	AllGFP_CLC_2050_trimmed_contig_27696	cell division cycle protein 23 homolog	470	20	4.49015e-62	0.7955	14	C:nucleoplasm; P:protein K11-linked ubiquitination; P:G1 phase of mitotic cell cycle; P:positive regulation of ubiquitin-protein ligase activity involved in mitotic cell cycle; P:mitotic metaphase plate congression; C:anaphase-promoting complex; P:mitotic cell cycle spindle assembly checkpoint; P:negative regulation of ubiquitin-protein ligase activity involved in mitotic cell cycle; P:cell divis…	EC:6.3.2.19	IPR001440 (PFAM); IPR011990 (G3DSA:1.25.40.GENE3D); IPR013026 (PROFILE); PTHR12558 (PANTHER), PTHR12558:SF10 (PANTHER), SSF48452 (SUPERFAMILY)
	AllGFP_CLC_2050_trimmed_contig_37817	cell division cycle protein 23 homolog	292	20	0.000109161	0.495	10	P:regulation of mitotic metaphase/anaphase transition; C:anaphase-promoting complex; P:cell division; P:protein K11-linked ubiquitination; P:G1 phase of mitotic cell cycle; P:mitotic metaphase plate congression; P:mitosis; C:intracellular; F:molecular_function; P:cell cycle		no IPS match
	AllGFP_CLC_2050_trimmed_contig_10370	cell division cycle protein 27 homolog	1391	20	2.87442e-161	0.8115	14	C:nucleoplasm; P:protein K11-linked ubiquitination; P:positive regulation of ubiquitin-protein ligase activity involved in mitotic cell cycle; C:anaphase-promoting complex; P:mitotic cell cycle spindle assembly checkpoint; P:negative regulation of ubiquitin-protein ligase activity involved in mitotic cell cycle; P:cell proliferation; P:cell division; C:nucleolus; C:cytosol; C:centrosome; F:protei…	-	no IPS match
	AllGFP_CLC_2050_trimmed_contig_15155	cell division cycle-associated 7-like protein	273	20	4.70438e-28	0.87	5	C:cytoplasm; C:nucleolus; P:positive regulation of cell proliferation; P:cell division; P:regulation of transcription, DNA-dependent	-	IPR018866 (PFAM); PTHR31169 (PANTHER), PTHR31169:SF0 (PANTHER)
	AllGFP_CLC_2050_trimmed_contig_13769	cell division cycle-associated protein 3-like	657	20	4.0562e-10	0.479	7	F:molecular_function; P:cell cycle; C:cytoplasm; P:cell division; P:biological_process; P:mitosis; C:cellular_component		no IPS match
	AllGFP_CLC_2050_trimmed_contig_16273	cell division ftsw spove family	391	9	0.0336026	0.5178	8	F:nucleic acid binding; F:zinc ion binding; C:intracellular; P:cell cycle; C:integral to membrane; P:cell division; C:membrane; C:nucleus		no IPS match
	AllGFP_CLC_2050_trimmed_contig_19687	cell division particle	320	20	0.0330392	0.553	42	C:chromosome; F:ATP binding; P:chromosome condensation; P:sister chromatid cohesion; P:DNA repair; P:chromosome organization; P:DNA recombination; C:nucleus; F:GTP binding; P:SRP-dependent cotranslational protein targeting to membrane; P:GTP catabolic process; F:nucleotide binding; P:cell division; F:nucleoside-triphosphatase activity; P:embryo sac egg cell differentiation; P:biological_process; …		no IPS match
	AllGFP_CLC_2050_trimmed_contig_44257	cell division penicillin-binding protein 2	277	1	3.32729	0.59	3	P:peptidoglycan-based cell wall biogenesis; F:penicillin binding; P:cell division		SignalP-NN(euk) (SIGNALP)
	AllGFP_CLC_2050_trimmed_contig_7232	cell division protein	352	20	0.00737321	0.4875	17	C:chromosome; F:ATP binding; P:chromosome condensation; P:DNA repair; P:sister chromatid cohesion; P:DNA recombination; P:chromosome organization; C:nucleus; C:nucleoid; F:DNA binding; P:DNA replication; F:nucleotide binding; C:cytoplasm; P:cell division; P:chromosome segregation; P:cell cycle; F:transferase activity		no IPS match
	AllGFP_CLC_2050_trimmed_contig_11028	cell division protein	409	20	1.42906	0.4705	39	P:lipopolysaccharide biosynthetic process; C:membrane; P:oligopeptide transport; C:integral to membrane; P:transport; F:transporter activity; P:negative regulation of DNA replication; P:cell cycle; P:response to DNA damage stimulus; P:DNA repair; P:meiosis; C:nucleus; F:ATP binding; P:chromosome segregation; F:nucleotide binding; P:cell division; F:nucleoside-triphosphatase activity; F:DNA bindin…		no IPS match
	AllGFP_CLC_2050_trimmed_contig_15241	cell division protein	348	1	1.0418	0.55	1	P:cell division		no IPS match
	AllGFP_CLC_2050_trimmed_contig_19163	cell division protein	466	20	0.0885707	0.523	15	F:tubulin-tyrosine ligase activity; F:cAMP-dependent protein kinase regulator activity; P:signal transduction; P:protein modification process; C:cytoplasm; C:cytoskeleton; C:actin cortical patch; P:protein targeting to Golgi; F:ATP binding; P:cell cycle; C:integral to membrane; P:chromosome segregation; F:nucleotide binding; P:cell division; F:DNA binding		SignalP-NN(euk) (SIGNALP), tmhmm (TMHMM)
	AllGFP_CLC_2050_trimmed_contig_20204	cell division protein	433	10	1.78133	0.474	35	F:ATP binding; P:cell cycle; C:integral to membrane; P:chromosome segregation; F:nucleotide binding; P:cell division; F:nucleoside-triphosphatase activity; F:DNA binding; C:cytoplasm; P:mitosis; C:nucleus; F:metal ion binding; F:phosphoglucosamine mutase activity; F:magnesium ion binding; P:carbohydrate metabolic process; F:intramolecular transferase activity, phosphotransferases; F:isomerase act…		no IPS match
	AllGFP_CLC_2050_trimmed_contig_24249	cell division protein	439	20	0.0398338	0.432	23	F:metal ion binding; F:zinc ion binding; P:somitogenesis; P:heart development; F:RNA binding; F:nucleic acid binding; F:nucleotide binding; F:damaged DNA binding; P:nucleotide-excision repair; C:nucleus; C:endoplasmic reticulum membrane; P:cellular response to oxidative stress; C:cell division site part; P:cytokinesis by binary fission; P:protein polymerization; P:GTP catabolic process; C:cytopla…		no IPS match
	AllGFP_CLC_2050_trimmed_contig_24355	cell division protein	379	5	3.9276	0.55	20	F:nucleotide binding; F:transferase activity; P:phosphorylation; F:nucleoside-triphosphatase activity; F:uridine kinase activity; F:ATP binding; F:kinase activity; P:UMP biosynthetic process; F:phosphotransferase activity, alcohol group as acceptor; P:metabolic process; P:proteolysis; P:protein catabolic process; P:cell division; C:membrane; F:metalloendopeptidase activity; P:protein secretion; C…		no IPS match
	AllGFP_CLC_2050_trimmed_contig_26710	cell division protein	286	1	8.5307	0.48	1	P:cell division		no IPS match
	AllGFP_CLC_2050_trimmed_contig_27098	cell division protein	345	1	7.80018	0.44	1	P:cell division		no IPS match
	AllGFP_CLC_2050_trimmed_contig_27154	cell division protein	314	20	0.26535	0.501	11	P:mRNA processing; F:zinc ion binding; C:nucleus; C:intracellular; F:ATP binding; P:cell cycle; C:integral to membrane; P:chromosome segregation; F:nucleotide binding; P:cell division; F:DNA binding		no IPS match
	AllGFP_CLC_2050_trimmed_contig_28765	cell division protein	275	17	0.108147	0.5018	11	P:cytokinesis by binary fission; P:cell cycle; C:cytoplasm; P:cell division; P:barrier septum formation; F:calcium ion binding; F:metal ion binding; F:nucleic acid binding; F:zinc ion binding; C:nucleus; C:endosome		no IPS match
	AllGFP_CLC_2050_trimmed_contig_30538	cell division protein	280	2	6.8128	0.55	0	-		no IPS match
	AllGFP_CLC_2050_trimmed_contig_31100	cell division protein	299	20	0.309792	0.471	31	F:phosphatase activity; P:dephosphorylation; F:hydrolase activity; P:protein dephosphorylation; P:peptidyl-tyrosine dephosphorylation; F:protein tyrosine phosphatase activity; F:phosphoprotein phosphatase activity; P:cobalamin biosynthetic process; F:transferase activity; C:integral to membrane; P:transmembrane transport; F:RNA binding; F:ATP binding; P:RNA processing; F:DNA binding; C:membrane; …		no IPS match
	AllGFP_CLC_2050_trimmed_contig_31885	cell division protein	251	3	1.4172	0.5433	4	P:cell cycle; C:integral to membrane; P:cell division; C:membrane		SignalP-NN(euk) (SIGNALP)
	AllGFP_CLC_2050_trimmed_contig_33914	cell division protein	307	20	0.626658	0.479	19	P:proteolysis; F:ATP binding; P:protein catabolic process; F:nucleotide binding; P:cell division; C:membrane; F:nucleoside-triphosphatase activity; F:metalloendopeptidase activity; F:calcium ion binding; C:proteasome complex; C:proteasome regulatory particle; P:transport; F:transporter activity; C:virion; P:snRNA pseudouridine synthesis; P:ribosome biogenesis; F:snoRNA binding; C:cytoplasm; P:tRN…		no IPS match
	AllGFP_CLC_2050_trimmed_contig_39415	cell division protein	296	8	0.118754	0.5338	30	C:cell division site part; P:cytokinesis by binary fission; P:protein polymerization; P:GTP catabolic process; F:nucleotide binding; C:cytoplasm; F:GTP binding; P:cell division; C:protein complex; P:barrier septum formation; F:GTPase activity; P:cell cycle; F:ATP binding; F:microtubule motor activity; P:microtubule-based movement; C:microtubule; P:signal transduction; C:intracellular; F:sequence-…		no IPS match
	AllGFP_CLC_2050_trimmed_contig_44188	cell division protein	323	12	1.63942	0.49	6	P:cell cycle; C:cytoplasm; F:transferase activity; P:cell division; P:barrier septum formation; F:transferase activity, transferring acyl groups		no IPS match
	AllGFP_CLC_2050_trimmed_contig_20464	cell division protein ftn2	353	4	2.83399	0.635	2	P:cell division; F:heat shock protein binding		SignalP-NN(euk) (SIGNALP)
	AllGFP_CLC_2050_trimmed_contig_10182	cell division protein kinase 10	765	20	4.14214e-80	0.876	8	F:RNA polymerase II carboxy-terminal domain kinase activity; P:cell cycle; P:protein phosphorylation; F:ATP binding; F:cyclin-dependent protein kinase activity; P:cell division; P:serine family amino acid metabolic process;	EC:2.7.11.23; EC:2.7.11.22	IPR000719 (PFAM); IPR002290 (SMART); IPR011009 (SUPERFAMILY); G3DSA:1.10.510.10 (GENE3D), PTHR24056 (PANTHER), PTHR24056:SF133 (PANTHER)
	AllGFP_CLC_2050_trimmed_contig_35976	cell division protein kinase 4	297	20	1.44505e-29	0.737	4	F:protein serine/threonine kinase activity; P:serine family amino acid metabolic process; F:ATP binding; P:protein phosphorylation	EC:2.7.11.0	IPR000719 (PFAM); IPR011009 (SUPERFAMILY); IPR017441 (PROSITE); G3DSA:3.30.200.20 (GENE3D), PTHR24056 (PANTHER), PTHR24056:SF130 (PANTHER)
	AllGFP_CLC_2050_trimmed_contig_10195	cell division protein kinase 5	861	20	1.55624e-150	0.9715	58	P:embryonic retina morphogenesis in camera-type eye; P:negative regulation of transcription, DNA-dependent; P:hippocampus development; P:negative regulation of neuron apoptosis; P:regulation of cell migration; P:behavioral response to cocaine; P:positive regulation of protein binding; P:cell-matrix adhesion; P:cell division; P:synapse assembly; P:serine phosphorylation of STAT3 protein; P:positiv…	EC:2.7.11.22; EC:2.7.10.0	IPR000719 (PFAM); IPR002290 (SMART); IPR008271 (PROSITE); IPR011009 (SUPERFAMILY); IPR017441 (PROSITE); IPR020635 (SMART); G3DSA:1.10.510.10 (GENE3D), G3DSA:3.30.200.20 (GENE3D), PTHR24056 (PANTHER), PTHR24056:SF134 (PANTHER)
	AllGFP_CLC_2050_trimmed_contig_21001	cell division protein kinase 5	349	20	2.26143e-36	0.824	5	F:RNA polymerase II carboxy-terminal domain kinase activity; P:protein phosphorylation; F:ATP binding; P:cell division; P:serine family amino acid metabolic process	EC:2.7.11.23	IPR011009 (SUPERFAMILY); G3DSA:1.10.510.10 (GENE3D), PTHR24056 (PANTHER), PTHR24056:SF134 (PANTHER)
	AllGFP_CLC_2050_trimmed_contig_16217	cell division protein kinase 8	535	20	2.88569e-54	0.798	12	P:protein phosphorylation; P:oxidation-reduction process; F:RNA polymerase II carboxy-terminal domain kinase activity; P:regulation of transcription, DNA-dependent; P:cell division; F:oxidoreductase activity; F:ATP binding; P:G1/S transition of mitotic cell cycle; F:cyclin-dependent protein kinase activity; C:nucleus; P:serine family amino acid metabolic process;	EC:2.7.11.23; EC:2.7.11.22	G3DSA:1.10.510.10 (GENE3D), PTHR24056 (PANTHER), PTHR24056:SF131 (PANTHER)
	AllGFP_CLC_2050_trimmed_contig_26244	cell division protein penicillin-binding protein 2	630	20	0.0411383	0.4595	17	F:exo-alpha-sialidase activity; P:pathogenesis; P:peptidoglycan-based cell wall biogenesis; F:penicillin binding; P:cell division; F:ligase activity; F:acid-amino acid ligase activity; P:protein ubiquitination; F:ubiquitin-protein ligase activity; P:protein modification process; C:intracellular; F:GTP binding; F:translation release factor activity; F:GTPase activity; P:GTP catabolic process; F:nu…		no IPS match
	AllGFP_CLC_2050_trimmed_contig_32099	cell division protein zapb	336	20	0.00128224	0.573	14	P:cytokinesis by binary fission; P:cell cycle; C:cytoplasm; P:cell division; P:barrier septum formation; C:intermediate filament; F:structural molecule activity; F:kinase activity; F:ATP binding; P:phosphorylation; F:nucleotide binding; F:microtubule motor activity; P:microtubule-based movement; C:microtubule		no IPS match
	AllGFP_CLC_2050_trimmed_contig_6484	cell division related rod shape-determining membrane protein	252	9	0.426763	0.5	14	P:regulation of cell shape; C:integral to membrane; P:cell division; F:zinc ion binding; C:membrane; P:cation transport; F:ATPase activity, coupled to transmembrane movement of ions, phosphorylative mechanism; F:hydrolase activity; P:ATP catabolic process; F:nucleotide binding; F:ATP binding; F:ATPase activity; F:metal ion binding; F:hydrolase activity, acting on acid anhydrides, catalyzing trans…		SignalP-NN(euk) (SIGNALP)
	AllGFP_CLC_2050_trimmed_contig_9195	cell division topological specificity factor	219	1	9.57907	0.66	3	P:cell cycle; P:cell division; P:regulation of barrier septum formation		SignalP-NN(euk) (SIGNALP), tmhmm (TMHMM)
Cyclin-related genes	AllGFP_CLC_2050_trimmed_contig_9717	cyclin a	1270	20	0	0.7035	5	P:regulation of G2/M transition of mitotic cell cycle; P:cell division; F:protein kinase binding; P:regulation of cyclin-dependent protein kinase activity; C:nucleus	-	no IPS match
Cyclin-dependent kinase 2 (Cdc2)	AllGFP_CLC_2050_trimmed_contig_11167	cyclin b	960	20	1.39867e-35	0.779	16	F:patched binding; P:mitotic prometaphase; F:protein kinase binding; P:mitotic metaphase plate congression; P:interphase of mitotic cell cycle; P:mitotic cell cycle spindle checkpoint; P:positive regulation of mitotic cell cycle; P:mitotic spindle stabilization; P:cell division; C:condensed nuclear chromosome outer kinetochore; P:regulation of cyclin-dependent protein kinase activity; C:centrosom…	-	IPR004367 (PFAM); IPR013763 (G3DSA:1.10.472.GENE3D); PTHR10177 (PANTHER), PTHR10177:SF64 (PANTHER), SignalP-NN(euk) (SIGNALP)
Cyclin A	AllGFP_CLC_2050_trimmed_contig_14042	cyclin b	474	20	2.5272e-81	0.5795	4	F:protein kinase binding; C:nucleus; P:regulation of cyclin-dependent protein kinase activity; P:cell division	-	no IPS match
Cyclin B	AllGFP_CLC_2050_trimmed_contig_25337	cyclin b3	368	20	6.82127e-47	0.805	5	P:regulation of G2/M transition of mitotic cell cycle; F:protein kinase binding; C:nucleus; P:regulation of cyclin-dependent protein kinase activity; P:cell division	-	IPR006671 (PFAM); IPR013763 (G3DSA:1.10.472.GENE3D); IPR015452 (PTHR10177:PANTHER); PTHR10177 (PANTHER)
	AllGFP_CLC_2050_trimmed_contig_29945	cyclin d binding myb-like transcription factor 1 isoform 2	302	20	8.02124e-42	0.795	10	P:cell cycle; C:nucleolus; P:regulation of transcription, DNA-dependent; F:DNA binding; F:sequence-specific DNA binding transcription factor activity; C:cytoplasm; F:chromatin binding; C:transcription factor complex; ; C:chromatin	-	PTHR10641 (PANTHER), PTHR10641:SF11 (PANTHER)
	AllGFP_CLC_2050_trimmed_contig_29110	cyclin d2	291	20	3.28726e-23	0.7505	6	C:intracellular non-membrane-bounded organelle; P:cell division; F:protein kinase binding; C:nuclear part; P:positive regulation of protein phosphorylation; P:regulation of cyclin-dependent protein kinase activity	-	IPR006671 (PFAM); IPR013763 (G3DSA:1.10.472.GENE3D); IPR015451 (PTHR10177:PANTHER); PTHR10177 (PANTHER), SignalP-NN(euk) (SIGNALP)
	AllGFP_CLC_2050_trimmed_contig_19557	cyclin dependant kinase a	415	1	9.1312	0.6	8	F:kinase activity; F:ATP binding; F:protein kinase activity; P:phosphorylation; F:nucleotide binding; P:protein phosphorylation; F:transferase activity, transferring phosphorus-containing groups; F:protein serine/threonine kinase activity		no IPS match
	AllGFP_CLC_2050_trimmed_contig_7637	cyclin dependent kinase inhibitor 1c-like protein	453	20	0.000223164	0.5405	22	P:cell cycle arrest; F:cyclin-dependent protein kinase inhibitor activity; C:nucleus; F:kinase activity; P:phosphorylation; P:open tracheal system development; P:sensory organ development; F:neuropeptide hormone activity; P:G1 phase; P:negative regulation of protein dephosphorylation; P:oogenesis; P:germarium-derived oocyte fate determination; P:sensory organ precursor cell division; P:regulation…		SignalP-NN(euk) (SIGNALP), tmhmm (TMHMM)
	AllGFP_CLC_2050_trimmed_contig_40876	cyclin dependent kinase-like protein 5 activator	571	2	5.86468	0.5	4	F:kinase activity; P:phosphorylation; F:cyclin-dependent protein kinase 5 activator activity; C:cyclin-dependent protein kinase 5 holoenzyme complex		no IPS match
	AllGFP_CLC_2050_trimmed_contig_19292	cyclin e	570	20	3.91932e-57	0.743	20	P:regulation of cell proliferation; P:eggshell chorion gene amplification; P:regulation of cell shape; F:protein binding; P:regulation of DNA replication; P:response to DNA damage stimulus; P:cell adhesion; P:JAK-STAT cascade; P:neuroblast fate determination; P:somatic stem cell maintenance; P:regulation of exit from mitosis; P:peripheral nervous system development; P:induction of apoptosis; F:cy…	-	IPR004367 (PFAM); IPR006671 (PFAM); IPR013763 (G3DSA:1.10.472.GENE3D); PTHR10177 (PANTHER), PTHR10177:SF73 (PANTHER)
	AllGFP_CLC_2050_trimmed_contig_8454	cyclin fold	228	20	1.30886e-39	0.9305	11	P:positive regulation of cyclin-dependent protein kinase activity; C:ribosome; P:G2/M transition of mitotic cell cycle; F:cyclin-dependent protein kinase regulator activity; C:cytoplasmic cyclin-dependent protein kinase holoenzyme complex; P:cell division; P:regulation of canonical Wnt receptor signaling pathway; F:protein kinase binding; C:nucleus; C:plasma membrane;	-	IPR013922 (PFAM); PTHR32376 (PANTHER), PTHR32376:SF0 (PANTHER), SignalP-NN(euk) (SIGNALP)
	AllGFP_CLC_2050_trimmed_contig_30850	cyclin fold protein 1	368	20	2.92534e-66	0.8925	3	C:ribosome; F:protein kinase binding; P:regulation of cyclin-dependent protein kinase activity	-	PTHR32376 (PANTHER), PTHR32376:SF0 (PANTHER)
	AllGFP_CLC_2050_trimmed_contig_2135	cyclin g	598	20	2.298e-18	0.589	2	F:binding; P:regulation of cell cycle	-	IPR013763 (G3DSA:1.10.472.GENE3D); PTHR10177 (PANTHER), PTHR10177:SF58 (PANTHER)
	AllGFP_CLC_2050_trimmed_contig_20140	cyclin g-associated kinase	255	20	8.43694e-32	0.8125	10	P:protein phosphorylation; F:heat shock protein binding; P:sperm individualization; F:protein serine/threonine kinase activity; P:compound eye morphogenesis; C:Golgi stack; P:synaptic vesicle uncoating; P:Notch signaling pathway; F:ATP binding; P:serine family amino acid metabolic process	EC:2.7.11.0	IPR001623 (G3DSA:1.10.287.GENE3D); PTHR23172 (PANTHER), PTHR23172:SF22 (PANTHER)
	AllGFP_CLC_2050_trimmed_contig_29669	cyclin g-associated kinase	766	20	3.40397e-17	0.4965	2	F:transferase activity, transferring phosphorus-containing groups; F:protein binding	-	IPR014020 (PFAM); PTHR23172 (PANTHER), PTHR23172:SF21 (PANTHER)
	AllGFP_CLC_2050_trimmed_contig_18812	cyclin h	1026	20	1.51178e-132	0.7155	5	P:regulation of transcription, DNA-dependent; F:protein kinase binding; P:regulation of cyclin-dependent protein kinase activity; F:cyclin-dependent protein kinase regulator activity; C:TFIIK complex	-	IPR006671 (PFAM); IPR013763 (G3DSA:1.10.472.GENE3D); IPR015429 (PANTHER); IPR023598 (PIR); IPR027081 (PTHR10026:PANTHER)
	AllGFP_CLC_2050_trimmed_contig_25362	cyclin i	554	20	1.30574e-16	0.585	3	F:molecular_function; C:cellular_component; P:spermatogenesis		PTHR10177 (PANTHER), PTHR10177:SF58 (PANTHER)
	AllGFP_CLC_2050_trimmed_contig_15459	cyclin isoform a	1610	20	1.00262e-13	0.7915	13	C:polytene chromosome puff; P:actin filament organization; P:regulation of cell shape; F:cyclin-dependent protein kinase regulator activity; F:RNA polymerase II carboxy-terminal domain kinase activity; P:regulation of transcription, DNA-dependent; P:response to heat; C:positive transcription elongation factor complex b; F:protein kinase binding; P:regulation of cyclin-dependent protein kinase act…	EC:2.7.11.23	no IPS match
	AllGFP_CLC_2050_trimmed_contig_23831	cyclin k	796	20	8.26259e-116	0.8295	6	F:cyclin-dependent protein kinase regulator activity; P:neurogenesis; P:regulation of transcription, DNA-dependent; F:protein kinase binding; P:regulation of cyclin-dependent protein kinase activity;	-	IPR006671 (PFAM); IPR013763 (G3DSA:1.10.472.GENE3D); IPR015429 (PANTHER); PTHR10026:SF11 (PANTHER)
	AllGFP_CLC_2050_trimmed_contig_31436	cyclin l	461	20	1.07193e-28	0.711	5	P:RNA processing; P:regulation of transcription, DNA-dependent; F:protein kinase binding; P:regulation of cyclin-dependent protein kinase activity; C:nucleus	-	SignalP-NN(euk) (SIGNALP)
	AllGFP_CLC_2050_trimmed_contig_8723	cyclin l2	613	20	2.56635e-60	0.8455	5	P:RNA processing; P:regulation of transcription, DNA-dependent; C:nuclear speck; F:protein kinase binding; P:regulation of cyclin-dependent protein kinase activity	-	IPR004367 (PFAM); IPR013763 (G3DSA:1.10.472.GENE3D); IPR015429 (PANTHER); IPR015431 (PTHR10026:PANTHER)
	AllGFP_CLC_2050_trimmed_contig_22934	cyclin n-terminal domain-containing protein 1	471	20	6.22671e-09	0.5765	7	P:chloride transport; C:cytoplasm; P:protein localization; P:negative regulation of pancreatic juice secretion; P:regulation of cellular process; C:tight junction; P:ion transport		no IPS match
	AllGFP_CLC_2050_trimmed_contig_24519	cyclin o	205	20	5.81649e-07	0.559	1	P:cellular process	-	IPR006671 (PFAM); IPR013763 (G3DSA:1.10.472.GENE3D); PTHR10177 (PANTHER)
	AllGFP_CLC_2050_trimmed_contig_24721	cyclin t1	550	4	1.19456	0.5025	5	C:outer membrane; P:pathogenesis; F:nucleic acid binding; F:zinc ion binding; C:intracellular		no IPS match
	AllGFP_CLC_2050_trimmed_contig_8446	cyclin-d1-binding protein 1 homolog	667	20	0.000980542	0.515	4	F:molecular_function; P:cell cycle; C:cytoplasm; C:nucleus		PTHR15492 (PANTHER), PTHR15492:SF0 (PANTHER), PF13324 (PFAM)
	AllGFP_CLC_2050_trimmed_contig_15925	cyclin-d1-binding protein 1 homolog	1490	20	1.34845e-27	0.5225	4	P:cell cycle; C:cytoplasm; C:nucleus; F:molecular_function		PTHR15492 (PANTHER), PTHR15492:SF0 (PANTHER), PF13324 (PFAM)
	AllGFP_CLC_2050_trimmed_contig_28210	cyclin-d-binding myb-like transcription factor 1-like	551	20	1.06309e-10	0.6305	3	C:nucleolus; P:transcription, DNA-dependent; C:cytoplasm	-	PTHR10641 (PANTHER), PTHR10641:SF11 (PANTHER)
	AllGFP_CLC_2050_trimmed_contig_18806	cyclin-dependent kinase 10	668	20	5.6966e-21	0.825	10	F:RNA polymerase II carboxy-terminal domain kinase activity; P:negative regulation of cell proliferation; F:protein binding; P:traversing start control point of mitotic cell cycle; P:protein phosphorylation; F:ATP binding; F:cyclin-dependent protein kinase activity; P:cell division; P:serine family amino acid metabolic process;	EC:2.7.11.23; EC:2.7.11.22	no IPS match
	AllGFP_CLC_2050_trimmed_contig_6193	cyclin-dependent kinase 11- partial	239	20	1.96392e-30	0.8895	16	P:protein phosphorylation; C:nuclear membrane; P:apoptosis; P:regulation of mRNA processing; P:regulation of transcription, DNA-dependent; P:regulation of cell growth; P:regulation of mitosis; P:cell division; F:ATP binding; F:protein binding; P:blastocyst development; C:perinuclear region of cytoplasm; F:cyclin-dependent protein kinase activity; P:cell proliferation; ; P:serine family amino acid…	EC:2.7.11.22	IPR000719 (PFAM); IPR011009 (SUPERFAMILY); G3DSA:3.30.200.20 (GENE3D), PTHR24056 (PANTHER), PTHR24056:SF96 (PANTHER)
	AllGFP_CLC_2050_trimmed_contig_15016	cyclin-dependent kinase 14-like	388	20	5.56559e-74	0.9545	13	P:embryonic development via the syncytial blastoderm; P:metamorphosis; P:developmental growth; F:heme binding; P:cell cycle; P:protein phosphorylation; F:ATP binding; P:instar larval development; F:cyclin-dependent protein kinase activity; F:cyclin binding; P:morphogenesis of an epithelium; ; P:serine family amino acid metabolic process	EC:2.7.11.22	IPR000719 (PFAM); IPR002290 (SMART); IPR011009 (SUPERFAMILY); IPR017441 (PROSITE); G3DSA:1.10.510.10 (GENE3D), G3DSA:3.30.200.20 (GENE3D), PTHR24056 (PANTHER), PTHR24056:SF47 (PANTHER)
	AllGFP_CLC_2050_trimmed_contig_17916	cyclin-dependent kinase 14-like	469	20	2.09281e-14	0.831	5	F:heme binding; P:protein phosphorylation; F:ATP binding; F:protein serine/threonine kinase activity; P:serine family amino acid metabolic process	EC:2.7.11.0	no IPS match
	AllGFP_CLC_2050_trimmed_contig_38325	cyclin-dependent kinase 14-like	464	20	8.55257e-10	0.5235	1	F:transferase activity, transferring phosphorus-containing groups	-	tmhmm (TMHMM)
	AllGFP_CLC_2050_trimmed_contig_9985	cyclin-dependent kinase 17	1916	20	2.38652e-58	0.7025	4	P:protein phosphorylation; F:protein serine/threonine kinase activity; P:serine family amino acid metabolic process; F:ATP binding	EC:2.7.11.0	IPR000719 (PFAM); IPR011009 (SUPERFAMILY); G3DSA:1.10.510.10 (GENE3D), PTHR24056 (PANTHER), PTHR24056:SF128 (PANTHER)
	AllGFP_CLC_2050_trimmed_contig_22489	cyclin-dependent kinase 1-like isoform 2	227	20	1.09539e-33	0.944	64	P:protein complex assembly; P:regulation of embryonic development; P:ventricular cardiac muscle cell development; P:DNA repair; P:toll-like receptor 3 signaling pathway; P:axon guidance; P:cell division; P:toll-like receptor 4 signaling pathway; P:response to amine stimulus; P:Toll signaling pathway; C:midbody; P:activation of MAPKK activity; F:RNA polymerase II carboxy-terminal domain kinase act…	EC:2.7.11.23; EC:2.7.11.22	IPR000719 (PFAM); IPR011009 (SUPERFAMILY); IPR017441 (PROSITE); G3DSA:3.30.200.20 (GENE3D), PTHR24056 (PANTHER)
	AllGFP_CLC_2050_trimmed_contig_18335	cyclin-dependent kinase 2	335	20	7.00691e-23	0.9245	2	F:kinase activity; P:phosphorylation	-	IPR019187 (PFAM); PTHR22607 (PANTHER), PTHR22607:SF0 (PANTHER)
	AllGFP_CLC_2050_trimmed_contig_29543	cyclin-dependent kinase 7-like	506	20	1.12248e-82	0.863	39	P:transcription initiation from RNA polymerase II promoter; P:nucleotide-excision repair, DNA damage removal; P:mRNA capping; P:transcription elongation from RNA polymerase I promoter; F:DNA-dependent ATPase activity; P:G1 phase of mitotic cell cycle; F:protein C-terminus binding; F:cyclin-dependent protein kinase activity; C:carboxy-terminal domain protein kinase complex; P:transcription-coupled…	EC:2.7.11.22; EC:2.7.11.23	IPR000719 (PFAM); IPR002290 (SMART); IPR008271 (PROSITE); IPR011009 (SUPERFAMILY); G3DSA:1.10.510.10 (GENE3D), PTHR24056 (PANTHER), PTHR24056:SF2 (PANTHER)
	AllGFP_CLC_2050_trimmed_contig_23169	cyclin-dependent kinase 8	338	20	1.50822e-29	0.9	13	P:protein phosphorylation; P:transcription initiation from RNA polymerase II promoter; P:positive regulation of transcription from RNA polymerase II promoter; F:RNA polymerase II carboxy-terminal domain kinase activity; P:Notch signaling pathway; P:cell division; F:ATP binding; F:protein binding; P:transforming growth factor beta receptor signaling pathway; C:mediator complex; F:cyclin-dependent …	EC:2.7.11.23; EC:2.7.11.22	G3DSA:1.10.510.10 (GENE3D), PTHR24056 (PANTHER), PTHR24056:SF131 (PANTHER)
	AllGFP_CLC_2050_trimmed_contig_30377	cyclin-dependent kinase 8-like	284	20	2.4423e-54	0.9705	13	P:protein phosphorylation; P:transcription initiation from RNA polymerase II promoter; P:positive regulation of transcription from RNA polymerase II promoter; F:RNA polymerase II carboxy-terminal domain kinase activity; P:Notch signaling pathway; P:cell division; F:ATP binding; F:protein binding; P:transforming growth factor beta receptor signaling pathway; C:mediator complex; F:cyclin-dependent …	EC:2.7.11.23; EC:2.7.11.22	no IPS match
	AllGFP_CLC_2050_trimmed_contig_19799	cyclin-dependent kinase 9	592	20	1.84376e-37	0.806	10	P:protein phosphorylation; P:cell cycle; F:RNA polymerase II carboxy-terminal domain kinase activity; P:regulation of transcription, DNA-dependent; P:cell division; F:ATP binding; F:cyclin-dependent protein kinase activity; C:nucleus; P:serine family amino acid metabolic process;	EC:2.7.11.23; EC:2.7.11.22	IPR011009 (SUPERFAMILY); G3DSA:1.10.510.10 (GENE3D), PTHR24056 (PANTHER), PTHR24056:SF34 (PANTHER)
	AllGFP_CLC_2050_trimmed_contig_41601	cyclin-dependent kinase 9	251	20	3.80687e-28	0.9035	24	P:transcription initiation from RNA polymerase II promoter; P:regulation of histone modification; F:protein binding; P:transforming growth factor beta receptor signaling pathway; F:cyclin-dependent protein kinase activity; C:PML body; P:negative regulation of cell cycle arrest; P:replication fork arrest; P:cell proliferation; F:snRNA binding; C:cytoplasm; C:nucleolus; C:positive transcription elo…	EC:2.7.11.22; EC:2.7.11.23	IPR000719 (PFAM); IPR011009 (SUPERFAMILY); IPR017441 (PROSITE); G3DSA:3.30.200.20 (GENE3D), PTHR24056 (PANTHER), PTHR24056:SF34 (PANTHER)
	AllGFP_CLC_2050_trimmed_contig_14847	cyclin-dependent kinase 9-like	705	20	1.48196e-92	0.9125	6	P:protein phosphorylation; F:ATP binding; F:protein serine/threonine kinase activity; P:cell division; P:serine family amino acid metabolic process; F:protein tyrosine kinase activity	EC:2.7.11.0; EC:2.7.10.0	IPR000719 (PFAM); IPR002290 (SMART); IPR008271 (PROSITE); IPR011009 (SUPERFAMILY); IPR020635 (SMART); G3DSA:1.10.510.10 (GENE3D), G3DSA:3.30.200.20 (GENE3D), PTHR24056 (PANTHER), PTHR24056:SF34 (PANTHER)
	AllGFP_CLC_2050_trimmed_contig_27772	cyclin-dependent kinase 9-like	387	20	6.77949e-60	0.9495	5	P:protein phosphorylation; F:ATP binding; F:protein serine/threonine kinase activity; P:cell division; P:serine family amino acid metabolic process	EC:2.7.11.0	IPR000719 (PFAM); IPR002290 (SMART); IPR008271 (PROSITE); IPR011009 (SUPERFAMILY); G3DSA:1.10.510.10 (GENE3D), PTHR24056 (PANTHER), PTHR24056:SF34 (PANTHER), SignalP-NN(euk) (SIGNALP)
	AllGFP_CLC_2050_trimmed_contig_2263	cyclin-dependent kinase inhibitor 1b	432	20	1.03029e-13	0.7065	30	P:negative regulation of transcription, DNA-dependent; P:negative regulation of kinase activity; P:negative regulation of epithelial cell proliferation; P:S phase of mitotic cell cycle; P:cell fate specification; P:DNA damage response, signal transduction by p53 class mediator resulting in cell cycle arrest; P:nerve growth factor receptor signaling pathway; P:localization; P:negative regulation o…	-	IPR003175 (PANTHER); G3DSA:4.10.365.10 (GENE3D)
	AllGFP_CLC_2050_trimmed_contig_34651	cyclin-dependent kinases regulatory subunit 1-like	480	20	6.18697e-34	0.91	7	P:endomitotic cell cycle; F:kinase activity; P:mitosis; F:cyclin-dependent protein kinase regulator activity; C:SCF ubiquitin ligase complex; ; P:regulation of protein kinase activity	-	IPR000789 (PRINTS); PTHR23415 (PANTHER)
	AllGFP_CLC_2050_trimmed_contig_41542	cyclin-dependent protein kinase complex	278	20	0.182349	0.487	45	P:cell division; P:mitosis; C:nucleus; C:chromosome; F:molecular_function; C:condensed chromosome, centromeric region; C:kinetochore; C:chromosome, centromeric region; P:cell cycle; C:mitotic cohesin complex; P:attachment of spindle microtubules to kinetochore; P:centriole-centriole cohesion; C:centrosome; C:cytoplasm; P:chromosome segregation; C:condensed nuclear chromosome, centromeric region; …		no IPS match
	AllGFP_CLC_2050_trimmed_contig_17119	cyclin-g-associated kinase	780	20	7.9191e-68	0.7135	5	C:Golgi apparatus; P:phosphorylation; F:protein kinase activity; F:cyclin binding; F:nucleotide binding	-	IPR014019 (PROFILE); G3DSA:3.90.190.10 (GENE3D), PTHR23172 (PANTHER), SSF52799 (SUPERFAMILY)
	AllGFP_CLC_2050_trimmed_contig_40727	cyclin-g-associated kinase	365	20	4.66691e-48	0.7925	11	C:Golgi apparatus; C:focal adhesion; F:heat shock protein binding; P:cell cycle; P:protein phosphorylation; F:ATP binding; C:cytosol; F:protein serine/threonine kinase activity; F:cyclin binding; C:perinuclear region of cytoplasm; P:serine family amino acid metabolic process	EC:2.7.11.0	no IPS match
	AllGFP_CLC_2050_trimmed_contig_22064	cyclin-g-associated kinase isoform 1	438	3	0.168135	0.54	0	-		no IPS match
	AllGFP_CLC_2050_trimmed_contig_27821	cyclin-g-associated kinase-like	475	20	6.15754e-43	0.6745	4	C:Golgi apparatus; F:protein kinase activity; F:ATP binding; P:protein phosphorylation	-	IPR000719 (PFAM); IPR011009 (SUPERFAMILY); G3DSA:3.30.200.20 (GENE3D), PTHR22967 (PANTHER)
	AllGFP_CLC_2050_trimmed_contig_42887	cyclin-like f-box containing protein	328	20	0.196178	0.5085	18	P:RNA processing; P:intracellular signal transduction; C:intracellular; F:methyltransferase activity; P:methylation; F:kinase activity; F:ATP binding; P:phosphorylation; F:transferase activity; F:nucleotide binding; F:phosphotransferase activity, alcohol group as acceptor; F:transferase activity, transferring phosphorus-containing groups; F:phospholipid binding; F:Rho guanyl-nucleotide exchange f…		no IPS match
	AllGFP_CLC_2050_trimmed_contig_23711	cyclin-related protein fam58a-like isoform 2	504	20	4.24963e-31	0.6365	2	P:regulation of cyclin-dependent protein kinase activity; F:protein kinase binding	-	IPR013763 (G3DSA:1.10.472.GENE3D); IPR015429 (PANTHER); PTHR10026:SF14 (PANTHER), SignalP-NN(euk) (SIGNALP)
	AllGFP_CLC_2050_trimmed_contig_36101	cyclin-t2 isoform 1	243	20	6.81866e-41	0.916	10	P:regulation of transcription, DNA-dependent; P:cell division; F:DNA binding; F:protein kinase binding; P:virus-host interaction; P:regulation of cyclin-dependent protein kinase activity; F:chromatin binding; C:nucleus; F:snRNA binding; C:chromatin	-	IPR006671 (PFAM); IPR013763 (G3DSA:1.10.472.GENE3D); IPR015429 (PANTHER); PTHR10026:SF43 (PANTHER)
Cyclophilin A	AllGFP_CLC_2050_trimmed_contig_35233	cyclophilin 1	298	20	6.97564e-39	0.937	12	C:cytosol; F:peptide binding; C:microtubule associated complex; P:protein peptidyl-prolyl isomerization; P:protein folding; F:cyclin-dependent protein kinase regulator activity; P:salivary gland cell autophagic cell death; C:nuclear cyclin-dependent protein kinase holoenzyme complex; F:peptidyl-prolyl cis-trans isomerase activity; C:positive transcription elongation factor complex b; ; P:regulati…	EC:5.2.1.8	IPR002130 (PRINTS); IPR020892 (PROSITE); G3DSA:2.40.100.10 (GENE3D), PTHR11071 (PANTHER), SignalP-NN(euk) (SIGNALP)
DEAD box helicase 5 (DDX5)	AllGFP_CLC_2050_trimmed_contig_34460	dead box	367	6	1.46294	0.5	5	F:helicase activity; F:nucleic acid binding; F:ATP binding; F:hydrolase activity; F:ATP-dependent helicase activity		no IPS match
DEAD box protein PL10a	AllGFP_CLC_2050_trimmed_contig_5807	dead box atp-dependent rna helicase	1037	20	2.54974e-164	0.9265	3	F:nucleic acid binding; F:ATP binding; F:ATP-dependent helicase activity	-	IPR000629 (PROSITE); IPR011545 (PFAM); IPR014001 (SMART); IPR014014 (PROFILE); G3DSA:3.40.50.300 (GENE3D), PTHR24031 (PANTHER), PTHR24031:SF76 (PANTHER), SSF52540 (SUPERFAMILY)
	AllGFP_CLC_2050_trimmed_contig_8118	dead box atp-dependent rna helicase	215	20	4.56913e-41	0.9815	13	C:cytosol; C:stress granule; F:RNA binding; C:microtubule associated complex; F:ATP-dependent RNA helicase activity; C:RNA-induced silencing complex; C:cytoplasmic mRNA processing body; P:mitotic cell cycle G2/M transition DNA damage checkpoint; P:cytoplasmic mRNA processing body assembly; F:ATP binding; F:protein binding; P:gene expression; P:exonucleolytic nuclear-transcribed mRNA catabolic pro…	-	IPR001650 (PFAM); G3DSA:3.40.50.300 (GENE3D), PTHR24031 (PANTHER), PTHR24031:SF76 (PANTHER), SSF52540 (SUPERFAMILY)
	AllGFP_CLC_2050_trimmed_contig_13695	dead box atp-dependent rna helicase	723	20	3.70643e-54	0.8525	9	F:ATP-dependent RNA helicase activity; F:nucleic acid binding; C:precatalytic spliceosome; P:neurogenesis; P:nuclear mRNA splicing, via spliceosome; P:ATP catabolic process; F:ATP binding; C:U5 snRNP; C:catalytic step 2 spliceosome	-	SignalP-NN(euk) (SIGNALP)
	AllGFP_CLC_2050_trimmed_contig_23928	dead box atp-dependent rna helicase	340	3	3.70055	0.54	10	P:DNA repair; F:DNA binding; P:transcription, DNA-dependent; C:nucleus; F:helicase activity; F:nucleic acid binding; F:ATP binding; F:hydrolase activity; F:nucleotide binding; F:ATP-dependent helicase activity		no IPS match
	AllGFP_CLC_2050_trimmed_contig_28031	dead box atp-dependent rna helicase	472	20	2.64239e-28	0.553	3	C:chromosomal part; P:cellular process; F:protein binding	-	IPR015943 (G3DSA:2.130.10.GENE3D); IPR017986 (SUPERFAMILY); PTHR23155 (PANTHER), PTHR23155:SF246 (PANTHER)
	AllGFP_CLC_2050_trimmed_contig_36299	dead box atp-dependent rna helicase	428	20	4.22493e-26	0.864	3	F:RNA binding; F:ATP binding; F:ATP-dependent helicase activity	-	tmhmm (TMHMM)
	AllGFP_CLC_2050_trimmed_contig_7938	dead box helicase	284	4	0.857391	0.5825	7	F:receptor activity; C:membrane; C:cell outer membrane; P:transport; C:plasma membrane; F:transporter activity; F:helicase activity		no IPS match
	AllGFP_CLC_2050_trimmed_contig_18342	dead box rna helicase	369	2	6.85615	0.485	9	F:helicase activity; F:nucleic acid binding; F:ATP binding; F:hydrolase activity; F:nucleotide binding; F:ATP-dependent helicase activity; F:unfolded protein binding; P:protein folding; F:heat shock protein binding		SignalP-NN(euk) (SIGNALP), tmhmm (TMHMM)
	AllGFP_CLC_2050_trimmed_contig_20864	dead box rna helicase	326	20	0.00164085	0.535	41	F:helicase activity; F:nucleic acid binding; F:ATP binding; F:hydrolase activity; F:nucleotide binding; F:ATP-dependent helicase activity; F:metal ion binding; F:zinc ion binding; P:transcription, DNA-dependent; F:DNA-directed DNA polymerase activity; F:DNA binding; P:transcription initiation, DNA-dependent; P:histone modification; C:nucleus; P:regulation of transcription, DNA-dependent; F:sequen…		SignalP-NN(euk) (SIGNALP), tmhmm (TMHMM)
	AllGFP_CLC_2050_trimmed_contig_34611	dead box-like rna helicase	565	6	5.2213	0.4967	7	F:helicase activity; F:nucleic acid binding; F:ATP binding; F:hydrolase activity; F:ATP-dependent helicase activity; F:RNA binding; F:nucleotide binding		no IPS match
	AllGFP_CLC_2050_trimmed_contig_6863	atp-dependent rna helicase pl10-like	1325	20	0	0.815	42	C:stress granule; F:ribosomal small subunit binding; P:positive regulation of translational initiation; F:eukaryotic initiation factor 4E binding; F:ATP-dependent DNA helicase activity; P:positive regulation of interferon-beta production; P:chromosome segregation; P:intracellular protein kinase cascade; F:ATP-dependent RNA helicase activity; P:cellular response to arsenic-containing substance; ; …	-	IPR000629 (PROSITE); IPR001650 (PFAM); IPR011545 (PFAM); IPR014001 (PROFILE); G3DSA:3.40.50.300 (GENE3D), PTHR24031 (PANTHER), PTHR24031:SF9 (PANTHER), SSF52540 (SUPERFAMILY)
Disrupted meiotic cDNA (Dmc1)	AllGFP_CLC_2050_trimmed_contig_25628	meiotic checkpoint regulator cut4	271	20	1.70212e-22	0.781	1	C:anaphase-promoting complex	-	IPR024990 (PANTHER); PTHR12827:SF4 (PANTHER)
	AllGFP_CLC_2050_trimmed_contig_12569	meiotic nuclear division protein 1 homolog	492	20	6.10648e-06	0.661	29	P:mitotic recombination; C:nucleus; P:somatic cell DNA recombination; P:response to ionizing radiation; P:DNA-dependent DNA replication; P:sister chromatid cohesion; F:molecular_function; P:synapsis; P:chromatin modification; P:meiosis; P:regulation of transcription, DNA-dependent; P:embryo sac egg cell differentiation; P:meiotic DNA double-strand break formation; P:gene silencing by RNA; P:respo…		PTHR31398 (PANTHER), PTHR31398:SF0 (PANTHER)
	AllGFP_CLC_2050_trimmed_contig_30592	meiotic recombination 11	227	20	5.7036e-12	0.721	5	F:exonuclease activity; F:endonuclease activity; C:nucleus; P:double-strand break repair; F:manganese ion binding	-	IPR003701 (PANTHER); IPR007281 (PFAM)
	AllGFP_CLC_2050_trimmed_contig_14849	meiotic recombination protein dmc1	294	20	1.14863e-05	0.551	10	F:ATP binding; F:mismatched DNA binding; P:mismatch repair; F:DNA binding; F:receptor activity; C:integral to membrane; P:multicellular organismal development; C:membrane; P:signal transduction; C:intracellular		no IPS match
	AllGFP_CLC_2050_trimmed_contig_19630	meiotic recombination protein dmc1 lim15 homolog	430	20	2.15119e-87	0.9325	19	C:chromosome, telomeric region; F:DNA-dependent ATPase activity; P:ovarian follicle development; C:Golgi membrane; F:protein binding; P:reciprocal meiotic recombination; P:male meiosis I; P:intracellular protein transport; P:spermatid development; F:DNA binding; P:response to brefeldin A; P:pachytene; C:condensed nuclear chromosome; C:Golgi medial cisterna; P:oocyte maturation; C:Golgi trans cist…	-	IPR013632 (PFAM); IPR020588 (PROFILE); G3DSA:3.40.50.300 (GENE3D), PTHR22942 (PANTHER), PTHR22942:SF10 (PANTHER), SSF52540 (SUPERFAMILY)
	AllGFP_CLC_2050_trimmed_contig_22262	meiotic recombination protein spo11 isoform 1	308	20	1.41489e-13	0.625	10	P:male meiosis I; P:spermatid development; C:chromosome, telomeric region; P:protein localization to chromosome; P:ovarian follicle development; P:reciprocal meiotic recombination; P:zygotene; F:DNA binding; F:catalytic activity; F:ATP binding	-	IPR002815 (PANTHER); IPR013048 (PRINTS); G3DSA:3.40.1360.10 (GENE3D), SignalP-NN(euk) (SIGNALP)
	AllGFP_CLC_2050_trimmed_contig_17468	meiotically up-regulated gene 70 protein	561	3	2.10737	0.49	2	P:metabolic process; F:catalytic activity		no IPS match
	AllGFP_CLC_2050_trimmed_contig_8308	meiotically up-regulated gene 71	813	20	2.97459e-23	0.6175	0	-		IPR006175 (PFAM); IPR013813 (G3DSA:3.30.1330.GENE3D); PTHR12196 (PANTHER)
	AllGFP_CLC_2050_trimmed_contig_35615	meiotically up-regulated gene 71	376	20	1.86304e-26	0.641	0	-		IPR006175 (PFAM); IPR013813 (G3DSA:3.30.1330.GENE3D); PTHR12196 (PANTHER), SignalP-NN(euk) (SIGNALP)
Dynactin subunit 5	AllGFP_CLC_2050_trimmed_contig_8368	probable dynactin subunit 2-like	1801	20	4.27982e-86	0.6095	2	C:dynactin complex; P:microtubule-based process	-	IPR006996 (PTHR15346:PANTHER); PTHR15346 (PANTHER), PF04912 (PFAM)
	AllGFP_CLC_2050_trimmed_contig_1996	dynactin 4	1412	20	9.9084e-62	0.5485	2	F:protein N-terminus binding; C:centrosome	-	IPR008603 (PANTHER); PTHR13034:SF0 (PANTHER)
	AllGFP_CLC_2050_trimmed_contig_2419	dynactin 6	424	1	0.000484199	0.71	1	F:transferase activity		SignalP-NN(euk) (SIGNALP)
	AllGFP_CLC_2050_trimmed_contig_27759	dynactin subunit 1	230	20	4.45744e-06	0.5785	16	P:camera-type eye photoreceptor cell differentiation; C:spindle pole; C:kinetochore; C:cell leading edge; C:microtubule; C:centrosome; P:transport; C:cytoplasm; C:cytoplasmic dynein complex; F:motor activity; C:dynein complex; F:protein binding; C:cytoskeleton; P:microtubule-based process; F:microtubule motor activity; F:microtubule binding		no IPS match
	AllGFP_CLC_2050_trimmed_contig_3207	dynactin subunit 1-like	303	20	2.9818e-08	0.5445	19	P:mitosis; P:antigen processing and presentation of exogenous peptide antigen via MHC class II; C:cytoplasmic dynein complex; C:kinetochore; P:mitotic cell cycle; P:activation of signaling protein activity involved in unfolded protein response; C:centrosome; P:cell death; C:microtubule; C:cytoplasm; P:nervous system development; P:G2/M transition of mitotic cell cycle; C:spindle pole; F:motor act…		no IPS match
	AllGFP_CLC_2050_trimmed_contig_5143	dynactin subunit 1-like	283	20	1.98565e-19	0.7105	0	-		IPR022157 (PFAM); PTHR18916 (PANTHER), PTHR18916:SF2 (PANTHER), SignalP-NN(euk) (SIGNALP)
	AllGFP_CLC_2050_trimmed_contig_18677	dynactin subunit 1-like	209	20	8.67047e-09	0.5825	20	P:retina morphogenesis in camera-type eye; P:camera-type eye photoreceptor cell differentiation; P:retina layer formation; P:apical protein localization; P:establishment of nucleus localization; P:neuron fate commitment; C:dynein complex; C:cytoplasm; C:cytoskeleton; F:motor activity; C:microtubule; P:microtubule-based process; P:transport; C:kinetochore; C:centrosome; F:microtubule motor activit…		no IPS match
	AllGFP_CLC_2050_trimmed_contig_32898	dynactin subunit 1-like	341	20	1.77477e-32	0.7755	0	-		PTHR18916 (PANTHER), PTHR18916:SF2 (PANTHER)
	AllGFP_CLC_2050_trimmed_contig_32241	dynactin subunit 6	618	20	7.84732e-30	0.6605	4	F:transferase activity; F:dynein binding; C:dynactin complex; C:centrosome		tmhmm (TMHMM)
	AllGFP_CLC_2050_trimmed_contig_16770	low quality protein: dynactin subunit 1	1250	20	7.47375e-09	0.4875	21	C:spindle pole; C:kinetochore; C:cell leading edge; C:microtubule; C:centrosome; P:mitosis; P:antigen processing and presentation of exogenous peptide antigen via MHC class II; C:cytoplasmic dynein complex; P:mitotic cell cycle; P:activation of signaling protein activity involved in unfolded protein response; P:cell death; C:cytoplasm; P:nervous system development; P:G2/M transition of mitotic ce…		no IPS match
Epididymal secretory glutathione peroxidase	AllGFP_CLC_2050_trimmed_contig_13005	transmembrane epididymal protein 1	523	2	7.32757	0.53	1	C:integral to membrane		no IPS match
	AllGFP_CLC_2050_trimmed_contig_31520	epididymal secretory protein	520	20	7.14804e-11	0.504	10	P:negative regulation of transmembrane receptor protein serine/threonine kinase signaling pathway; F:calcium ion binding; C:basement membrane; P:heart development; P:extracellular sequestering of receptor ligand; C:extracellular space; P:skeletal system development; F:protein binding; F:extracellular matrix structural constituent; C:microfibril	-	IPR000562 (G3DSA:2.10.10.GENE3D); IPR000742 (PFAM); IPR013032 (PROSITE); IPR013806 (SUPERFAMILY); G3DSA:2.10.25.10 (GENE3D), PTHR22918 (PANTHER), PTHR22918:SF0 (PANTHER), SSF57196 (SUPERFAMILY)
	AllGFP_CLC_2050_trimmed_contig_31521	epididymal secretory protein	513	20	5.11791e-11	0.5025	10	P:negative regulation of transmembrane receptor protein serine/threonine kinase signaling pathway; F:calcium ion binding; C:basement membrane; P:heart development; P:extracellular sequestering of receptor ligand; C:extracellular space; P:skeletal system development; F:protein binding; F:extracellular matrix structural constituent; C:microfibril	-	IPR000562 (G3DSA:2.10.10.GENE3D); IPR000742 (PFAM); IPR013032 (PROSITE); IPR013806 (SUPERFAMILY); G3DSA:2.10.25.10 (GENE3D), PTHR22918 (PANTHER), PTHR22918:SF0 (PANTHER), SSF57196 (SUPERFAMILY)
	AllGFP_CLC_2050_trimmed_contig_31619	epididymal sperm-binding protein 1 precursor	250	20	7.00734e-06	0.4465	14	P:single fertilization; C:extracellular region; F:metalloendopeptidase activity; F:hydrolase activity; F:zinc ion binding; F:metallopeptidase activity; C:extracellular matrix; F:peptidase activity; P:proteolysis; F:metal ion binding; P:metabolic process; C:collagen; P:sperm capacitation; C:extracellular space		IPR000562 (G3DSA:2.10.10.GENE3D); IPR013806 (SUPERFAMILY)
	AllGFP_CLC_2050_trimmed_contig_31620	epididymal sperm-binding protein 1 precursor	250	20	7.00734e-06	0.4465	14	P:single fertilization; C:extracellular region; F:metalloendopeptidase activity; F:hydrolase activity; F:zinc ion binding; F:metallopeptidase activity; C:extracellular matrix; F:peptidase activity; P:proteolysis; F:metal ion binding; P:metabolic process; C:collagen; P:sperm capacitation; C:extracellular space		IPR000562 (G3DSA:2.10.10.GENE3D); IPR013806 (SUPERFAMILY)
	AllGFP_CLC_2050_trimmed_contig_30739	epididymal sperm-binding protein 1-like	1043	20	3.62614e-16	0.3685	11	P:cellular response to stimulus; F:protein binding; P:multicellular organismal development; P:positive regulation of biological process; P:response to organic substance; F:hydrolase activity; P:anatomical structure development; P:response to abiotic stimulus; P:regulation of cellular process; P:response to extracellular stimulus; P:response to stress	-	IPR000562 (G3DSA:2.10.10.GENE3D); IPR013806 (SUPERFAMILY); PTHR22918 (PANTHER), PTHR22918:SF0 (PANTHER)
Estrogen receptor	AllGFP_CLC_2050_trimmed_contig_17627	breast cancer anti-estrogen resistance	532	20	1.53571e-09	0.6305	3	P:cell-cell adhesion; P:axonal defasciculation; P:maintenance of cell polarity	-	IPR014928 (PFAM); PTHR10654 (PANTHER), PTHR10654:SF3 (PANTHER)
	AllGFP_CLC_2050_trimmed_contig_12409	breast cancer anti-estrogen resistance protein 1-like	1254	20	4.62889e-57	0.6445	0	-		SignalP-NN(euk) (SIGNALP)
	AllGFP_CLC_2050_trimmed_contig_19386	breast cancer anti-estrogen resistance protein 1-like	437	20	2.75154e-33	0.804	27	C:focal adhesion; P:hepatocyte growth factor receptor signaling pathway; P:B cell receptor signaling pathway; P:vascular endothelial growth factor receptor signaling pathway; F:signal transducer activity; P:G-protein coupled receptor protein signaling pathway; P:nerve growth factor receptor signaling pathway; P:platelet activation; P:insulin receptor signaling pathway; P:cellular response to hepa…	-	IPR001452 (PRINTS); G3DSA:2.30.30.40 (GENE3D), PTHR10654 (PANTHER)
	AllGFP_CLC_2050_trimmed_contig_13040	breast cancer anti-estrogen resistance protein 3-like	1837	20	4.53258e-93	0.7465	2	F:SH3/SH2 adaptor activity; P:signal transduction	-	tmhmm (TMHMM)
	AllGFP_CLC_2050_trimmed_contig_20944	estrogen isoform 2	347	20	1.31422e-28	0.6875	1	F:sulfotransferase activity	EC:2.8.2.0	IPR000863 (PFAM); G3DSA:3.40.50.300 (GENE3D), PTHR11783 (PANTHER), PTHR11783:SF3 (PANTHER), SSF52540 (SUPERFAMILY)
	AllGFP_CLC_2050_trimmed_contig_44274	estrogen receptor beta 2	285	20	0.111982	0.507	18	F:sequence-specific DNA binding; P:steroid hormone mediated signaling pathway; F:sequence-specific DNA binding transcription factor activity; F:DNA binding; C:nucleus; F:zinc ion binding; P:regulation of transcription, DNA-dependent; F:metal ion binding; P:transcription, DNA-dependent; F:steroid hormone receptor activity; C:cell wall; P:cell adhesion; F:collagen binding; F:hydrolase activity; F:m…		no IPS match
	AllGFP_CLC_2050_trimmed_contig_30917	estrogen-regulated protein ep45 precursor	212	20	1.10116e-07	0.583	36	F:serine-type endopeptidase inhibitor activity; P:proteolysis; F:peptidase activity; P:long-term synaptic potentiation; P:positive regulation of astrocyte differentiation; P:negative regulation of cell proliferation; C:extracellular region part; P:secretory granule organization; P:response to wounding; P:innervation; C:platelet alpha granule; P:negative regulation of plasminogen activation; C:ext…		IPR023796 (PFAM); G3DSA:3.30.497.10 (GENE3D)
Extracellular signal-regulated kinase 2 (Erk2)	AllGFP_CLC_2050_trimmed_contig_39534	erk1 2	372	20	8.78784e-62	0.9435	6	F:MAP kinase activity; P:MAPKKK cascade; P:protein phosphorylation; F:ATP binding; P:transmembrane receptor protein serine/threonine kinase signaling pathway; P:serine family amino acid metabolic process	EC:2.7.11.24	no IPS match
Fatty Acid Binding Protein (FABP)	AllGFP_CLC_2050_trimmed_contig_32387	fatty acid	479	20	8.61749e-28	0.757	4	P:fatty acid biosynthetic process; F:oxidoreductase activity, acting on paired donors, with oxidation of a pair of donors resulting in the reduction of molecular oxygen to two molecules of water; C:integral to membrane; P:oxidation-reduction process	EC:1.14.19.0	PTHR11351 (PANTHER), PTHR11351:SF14 (PANTHER)
	AllGFP_CLC_2050_trimmed_contig_35242	fatty acid	213	7	2.43852	0.5557	8	C:membrane; P:lipid metabolic process; F:stearoyl-CoA 9-desaturase activity; P:oxidation-reduction process; F:oxidoreductase activity, acting on paired donors, with oxidation of a pair of donors resulting in the reduction of molecular oxygen to two molecules of water; F:oxidoreductase activity; C:integral to membrane; P:fatty acid biosynthetic process		no IPS match
Ferritin-related genes	AllGFP_CLC_2050_trimmed_contig_408	ferritin	317	20	1.6432e-32	0.804	6	P:cellular iron ion homeostasis; F:ferric iron binding; F:ferroxidase activity; P:iron ion transport; P:oxidation-reduction process; P:chlorophyll metabolic process	EC:1.16.3.1	IPR001519 (PANTHER); IPR008331 (PFAM); IPR009040 (PROFILE); IPR009078 (SUPERFAMILY); IPR012347 (G3DSA:1.20.1260.GENE3D); PTHR11431:SF22 (PANTHER)
Ferritin	AllGFP_CLC_2050_trimmed_contig_90	ferritin 2 light chain isoform a	360	20	1.16449e-26	0.5545	12	P:oxidation-reduction process; P:cellular iron ion homeostasis; F:oxidoreductase activity; F:transition metal ion binding; F:ferric iron binding; P:iron ion transport; P:bristle development; F:ferrous iron binding; C:Golgi apparatus; P:hemolymph coagulation; C:extracellular region; C:intracellular ferritin complex		no IPS match
Ferritin a, 2a	AllGFP_CLC_2050_trimmed_contig_91	ferritin 2 light chain isoform a	1119	20	1.50622e-71	0.51	7	C:intracellular part; ; P:iron ion transport; P:cellular iron ion homeostasis; F:ferric iron binding; F:oxidoreductase activity; P:oxidation-reduction process	-	IPR001519 (PANTHER); IPR008331 (PFAM); IPR009040 (PROFILE); IPR009078 (SUPERFAMILY); IPR012347 (G3DSA:1.20.1260.GENE3D); PTHR11431:SF2 (PANTHER), SignalP-NN(euk) (SIGNALP), tmhmm (TMHMM)
Ferritin light chain subunit	AllGFP_CLC_2050_trimmed_contig_1383	ferritin 2 light chain isoform a	334	20	7.52276e-24	0.5685	1	F:transition metal ion binding	-	no IPS match
Ferritin peptide a	AllGFP_CLC_2050_trimmed_contig_1247	ferritin subunit	358	20	3.21234e-28	0.5525	5	F:oxidoreductase activity; P:iron ion transport; P:cellular iron ion homeostasis; F:ferric iron binding; P:oxidation-reduction process	-	IPR001519 (PANTHER); IPR008331 (PFAM); IPR009040 (PROFILE); IPR009078 (SUPERFAMILY); IPR012347 (G3DSA:1.20.1260.GENE3D); PTHR11431:SF5 (PANTHER)
Glycosyl-phosphatidyl inositol	AllGFP_CLC_2050_trimmed_contig_3641	glycosyl-phosphatidyl-inositol-anchored protein	299	20	3.70186e-17	0.6295	5	P:regulation of mitotic cell cycle, embryonic; C:lipid particle; F:RNA binding; P:cellularization; C:ribonucleoprotein complex	-	PTHR22922 (PANTHER)
Glutathione peroxidase (GPx)	AllGFP_CLC_2050_trimmed_contig_28317	gonadal protein gdl	234	20	2.24624e-13	0.7515	12	P:axon transport of mitochondrion; P:cytoskeleton organization; P:retrograde axon cargo transport; P:spermatogenesis; F:ATP binding; F:actin binding; P:mitosis; P:anterograde axon cargo transport; F:structural constituent of cytoskeleton; C:actin filament; P:oogenesis; C:dynactin complex	-	IPR010849 (PANTHER); PTHR13054:SF1 (PANTHER)
Gonadotropin-related proteins	AllGFP_CLC_2050_trimmed_contig_17049	gonadotropin inducible transcription	1512	12	6.76875e-05	0.5767	4	F:nucleic acid binding; F:zinc ion binding; C:intracellular; C:nucleus		no IPS match
	AllGFP_CLC_2050_trimmed_contig_26280	gonadotropin inducible transcription	609	20	1.74258e-06	0.5105	1	F:zinc ion binding	-	IPR007087 (PROSITE)
	AllGFP_CLC_2050_trimmed_contig_34736	gonadotropin inducible transcription	352	20	5.47521e-05	0.536	4	F:nucleic acid binding; F:zinc ion binding; C:intracellular; C:nucleus		no IPS match
	AllGFP_CLC_2050_trimmed_contig_10778	gonadotropin-releasing hormone	646	5	4.60498	0.486	8	P:regulation of Rab GTPase activity; P:positive regulation of Rab GTPase activity; C:intracellular; F:Rab GTPase activator activity; F:hormone activity; P:multicellular organismal development; F:gonadotropin hormone-releasing hormone activity; C:extracellular region		no IPS match
	AllGFP_CLC_2050_trimmed_contig_11392	gonadotropin-releasing hormone receptor 1	559	4	2.67166	0.52	2	C:integral to membrane; P:G-protein coupled receptor protein signaling pathway		no IPS match
	AllGFP_CLC_2050_trimmed_contig_22616	gonadotropin-releasing hormone receptor-like	560	20	5.42178e-45	0.649	5	F:corazonin receptor activity; C:integral to membrane; F:protein-hormone receptor activity; P:G-protein signaling, coupled to cyclic nucleotide second messenger; P:synaptic transmission	-	IPR000276 (PRINTS); IPR017452 (PROFILE); G3DSA:1.20.1070.10 (GENE3D), PTHR24230 (PANTHER), PTHR24230:SF27 (PANTHER), tmhmm (TMHMM), SSF81321 (SUPERFAMILY)
Heat shock-related 70 Kda protein 2 (HSP70-2)	AllGFP_CLC_2050_trimmed_contig_2320	heat shock protein 70	400	20	2.78663e-72	0.9805	2	F:ATP binding; P:response to stress	-	IPR013126 (PRINTS); IPR018181 (PROSITE); G3DSA:3.30.420.40 (GENE3D), G3DSA:3.90.640.10 (GENE3D), PTHR19375 (PANTHER), SSF53067 (SUPERFAMILY)
	AllGFP_CLC_2050_trimmed_contig_5876	heat shock protein 70	363	20	2.03319e-69	0.948	32	C:neuron projection; F:receptor binding; P:multicellular organismal development; P:cellular membrane organization; P:neurotransmitter secretion; P:mRNA processing; P:spermatogenesis; C:melanosome; F:ADP binding; P:negative regulation of transcription, DNA-dependent; C:nucleolus; C:cytosol; C:spliceosomal complex; C:cell surface; C:clathrin sculpted gamma-aminobutyric acid transport vesicle membra…	-	IPR013126 (PFAM); G3DSA:2.60.34.10 (GENE3D), PTHR19375 (PANTHER), SSF100920 (SUPERFAMILY)
	AllGFP_CLC_2050_trimmed_contig_6506	heat shock protein 70	372	20	5.28004e-58	0.958	4	F:2-alkenal reductase activity; F:ATP binding; P:response to stress; P:oxidation-reduction process	EC:1.3.1.74	IPR013126 (PFAM); G3DSA:3.30.30.30 (GENE3D), G3DSA:3.30.420.40 (GENE3D), PTHR19375 (PANTHER), SSF53067 (SUPERFAMILY)
	AllGFP_CLC_2050_trimmed_contig_6738	heat shock protein 70	227	20	6.392e-41	0.959	29	C:neuron projection; F:receptor binding; P:cellular membrane organization; P:neurotransmitter secretion; P:mRNA processing; C:melanosome; F:ADP binding; P:negative regulation of transcription, DNA-dependent; C:nucleolus; C:cytosol; C:spliceosomal complex; C:cell surface; C:clathrin sculpted gamma-aminobutyric acid transport vesicle membrane; C:neuronal cell body; P:RNA splicing; P:regulation of c…	-	IPR019651 (PFAM); SignalP-NN(euk) (SIGNALP), tmhmm (TMHMM)
	AllGFP_CLC_2050_trimmed_contig_6739	heat shock protein 70	1938	20	1.06435e-113	0.9595	6	P:response to stress; F:ATP binding; F:microtubule motor activity; C:microtubule associated complex; P:microtubule-based movement; C:chromosome	-	IPR001752 (PRINTS); IPR019821 (PROSITE); IPR027327 (PTHR24115:PANTHER); PTHR24115 (PANTHER), SSF52540 (SUPERFAMILY)
	AllGFP_CLC_2050_trimmed_contig_6975	heat shock protein 70	1811	20	0	0.9755	2	F:ATP binding; P:response to stress	-	IPR013126 (PRINTS); IPR018181 (PROSITE); G3DSA:1.20.1270.10 (GENE3D), G3DSA:2.60.34.10 (GENE3D), G3DSA:3.30.420.40 (GENE3D), G3DSA:3.90.640.10 (GENE3D), PTHR19375 (PANTHER), SSF100920 (SUPERFAMILY), SSF100934 (SUPERFAMILY), SSF53067 (SUPERFAMILY)
	AllGFP_CLC_2050_trimmed_contig_7452	heat shock protein 70	599	20	2.70535e-98	0.921	2	F:ATP binding; P:response to stress	-	IPR013126 (PRINTS); IPR018181 (PROSITE); G3DSA:3.30.30.30 (GENE3D), G3DSA:3.30.420.40 (GENE3D), PTHR19375 (PANTHER), PTHR19375:SF1 (PANTHER), SSF53067 (SUPERFAMILY)
	AllGFP_CLC_2050_trimmed_contig_11095	heat shock protein 70	373	20	3.56428e-80	0.9875	2	F:ATP binding; P:response to stress	-	IPR013126 (PRINTS); IPR018181 (PROSITE); G3DSA:3.30.420.40 (GENE3D), G3DSA:3.90.640.10 (GENE3D), PTHR19375 (PANTHER), SSF53067 (SUPERFAMILY)
	AllGFP_CLC_2050_trimmed_contig_11537	heat shock protein 70	995	20	5.05172e-20	0.9495	2	F:ATP binding; P:response to stress	-	SignalP-NN(euk) (SIGNALP), tmhmm (TMHMM)
	AllGFP_CLC_2050_trimmed_contig_12080	heat shock protein 70	375	20	1.30353e-80	0.989	2	F:ATP binding; P:response to stress	-	IPR013126 (PRINTS); IPR018181 (PROSITE); G3DSA:3.30.420.40 (GENE3D), G3DSA:3.90.640.10 (GENE3D), PTHR19375 (PANTHER), SSF53067 (SUPERFAMILY)
	AllGFP_CLC_2050_trimmed_contig_31093	heat shock protein 70	421	20	2.18403e-12	0.997	25	P:proteolysis involved in cellular protein catabolic process; P:negative regulation of transforming growth factor beta receptor signaling pathway; P:cerebellar Purkinje cell layer development; C:integral to endoplasmic reticulum membrane; C:ER-Golgi intermediate compartment; P:negative regulation of apoptosis; P:cerebellum structural organization; C:endoplasmic reticulum lumen; P:positive regulat…	-	tmhmm (TMHMM)
	AllGFP_CLC_2050_trimmed_contig_36165	heat shock protein 70	305	20	0.164917	0.512	8	F:ATP binding; P:response to stress; F:nucleotide binding; F:structural constituent of ribosome; F:RNA binding; P:translation; C:ribonucleoprotein complex; C:ribosome		no IPS match
	AllGFP_CLC_2050_trimmed_contig_40402	heat shock protein 70	301	20	9.12708e-06	0.5015	3	P:response to stress; F:ATP binding; F:nucleotide binding		SignalP-NN(euk) (SIGNALP)
	AllGFP_CLC_2050_trimmed_contig_26578	heat shock protein 70 partial	377	20	1.15938e-50	0.87	36	C:cell surface; P:negative regulation of transcription, DNA-dependent; C:extracellular vesicular exosome; P:post-Golgi vesicle-mediated transport; C:spliceosomal complex; F:unfolded protein binding; C:neuron projection; C:clathrin sculpted gamma-aminobutyric acid transport vesicle membrane; ; P:synaptonemal complex disassembly; P:positive regulation of cyclin-dependent protein kinase activity inv…	-	IPR019651 (PFAM)
	AllGFP_CLC_2050_trimmed_contig_37770	heat shock protein 70 partial	306	20	3.60392e-07	0.7125	20	C:cell surface; P:negative regulation of transcription, DNA-dependent; C:ribonucleoprotein complex; P:post-Golgi vesicle-mediated transport; C:clathrin sculpted gamma-aminobutyric acid transport vesicle membrane; C:cytosol; C:Prp19 complex; P:response to unfolded protein; F:adenyl ribonucleotide binding; P:reproductive process; C:plasma membrane; F:ATPase activity, coupled; P:response to heat; F:…	-	no IPS match
Immunoglobulin	AllGFP_CLC_2050_trimmed_contig_9941	t-cell immunoglobulin and mucin domain-containing protein 1	322	20	0.00106963	0.4295	6	F:carbohydrate binding; F:chitin binding; P:chitin metabolic process; C:extracellular region; P:transport; F:transporter activity		SignalP-NN(euk) (SIGNALP)
	AllGFP_CLC_2050_trimmed_contig_33681	transmembrane and immunoglobulin domain-containing protein	223	20	1.78198e-07	0.5715	1	C:integral to membrane		IPR013783 (G3DSA:2.60.40.GENE3D); PTHR23279 (PANTHER), SSF48726 (SUPERFAMILY)
	AllGFP_CLC_2050_trimmed_contig_40678	v-set and immunoglobulin domain-containing protein 8-like	305	9	4.80171	0.4633	5	F:molecular_function; C:integral to membrane; C:membrane; P:biological_process; C:intracellular		tmhmm (TMHMM)
	AllGFP_CLC_2050_trimmed_contig_13396	anti-hib capsular polysaccharide immunoglobulin light chain variable region	279	1	4.44297	0.6	0	-		SignalP-NN(euk) (SIGNALP), tmhmm (TMHMM)
	AllGFP_CLC_2050_trimmed_contig_13921	immunoglobulin a1 protease	651	19	1.32092	0.4595	13	C:cell wall; C:membrane; C:extracellular region; P:proteolysis; F:hydrolase activity; F:peptidase activity; F:serine-type endopeptidase activity; C:integral to membrane; F:metalloendopeptidase activity; F:zinc ion binding; F:serine-type peptidase activity; F:catalytic activity; P:cell communication		no IPS match
	AllGFP_CLC_2050_trimmed_contig_39832	immunoglobulin a1 protease	258	20	0.0475266	0.479	11	F:DNA binding; C:cell wall; P:cell adhesion; C:membrane; C:extracellular region; P:proteolysis; F:hydrolase activity; C:integral to membrane; F:zinc ion binding; F:peptidase activity; F:metalloendopeptidase activity		no IPS match
	AllGFP_CLC_2050_trimmed_contig_32691	immunoglobulin epsilon heavy chain constant region	600	3	6.58583	0.5	0	-		no IPS match
	AllGFP_CLC_2050_trimmed_contig_15945	immunoglobulin heavy chain	326	4	2.64673	0.54	0	-		no IPS match
	AllGFP_CLC_2050_trimmed_contig_1064	immunoglobulin heavy chain variable region	446	20	0.0454633	0.457	24	P:regulation of transcription, DNA-dependent; F:sequence-specific DNA binding; C:nucleus; F:sequence-specific DNA binding transcription factor activity; F:DNA binding; F:metal ion binding; F:zinc ion binding; F:chitin binding; P:chitin metabolic process; C:extracellular region; P:intracellular signal transduction; P:cyclic nucleotide biosynthetic process; F:phosphorus-oxygen lyase activity; C:int…		SignalP-NN(euk) (SIGNALP)
	AllGFP_CLC_2050_trimmed_contig_11432	immunoglobulin heavy chain variable region	519	6	0.294348	0.48	17	P:protein transport; C:membrane; C:Golgi membrane; P:transport; C:cytoplasm; F:zinc ion binding; C:Golgi apparatus; C:COPII vesicle coat; C:cytoplasmic vesicle; P:ER to Golgi vesicle-mediated transport; C:endoplasmic reticulum membrane; P:intracellular protein transport; C:ER to Golgi transport vesicle membrane; F:metal ion binding; C:endoplasmic reticulum; P:vesicle-mediated transport; F:lysozym…		no IPS match
	AllGFP_CLC_2050_trimmed_contig_28670	immunoglobulin heavy chain variable region	293	3	5.95282	0.55	3	P:metabolic process; F:catalytic activity; F:sulfuric ester hydrolase activity		SignalP-NN(euk) (SIGNALP)
	AllGFP_CLC_2050_trimmed_contig_31852	immunoglobulin heavy chain variable region	293	1	1.78429	0.46	0	-		no IPS match
	AllGFP_CLC_2050_trimmed_contig_43062	immunoglobulin heavy chain variable region	431	3	4.51289	0.5167	0	-		tmhmm (TMHMM)
	AllGFP_CLC_2050_trimmed_contig_26267	immunoglobulin i-set domain containing protein	410	15	0.673893	0.5573	19	F:unfolded protein binding; F:ATP binding; P:response to stress; P:protein folding; F:phosphoglycolate phosphatase activity; P:methionine biosynthetic process; C:nucleus; F:hydrolase activity; C:cytoplasm; F:acireductone synthase activity; P:L-methionine salvage from methylthioadenosine; F:metal ion binding; P:metabolic process; F:magnesium ion binding; P:cellular amino acid biosynthetic process;…		tmhmm (TMHMM)
	AllGFP_CLC_2050_trimmed_contig_31397	immunoglobulin i-set domain containing protein	368	20	7.2518e-56	0.559	2	P:cellular process; F:protein binding	-	IPR007110 (PROFILE); IPR013098 (PFAM); IPR013783 (G3DSA:2.60.40.GENE3D); PTHR10489 (PANTHER), SSF48726 (SUPERFAMILY)
	AllGFP_CLC_2050_trimmed_contig_32117	immunoglobulin i-set domain containing protein	208	7	3.41132	0.5371	9	P:metabolic process; F:catalytic activity; F:metal ion binding; F:nucleic acid binding; P:DNA repair; F:damaged DNA binding; F:zinc ion binding; C:nucleus; C:intracellular		no IPS match
	AllGFP_CLC_2050_trimmed_contig_30494	immunoglobulin lambda light chain variable region	382	10	2.84988	0.517	3	F:hydrolase activity; P:metabolic process; F:catalytic activity		no IPS match
	AllGFP_CLC_2050_trimmed_contig_21153	immunoglobulin mu binding protein 2	320	20	1.81799e-25	0.7715	19	P:negative regulation of transcription from RNA polymerase II promoter; F:zinc ion binding; F:protein self-association; F:ATP-dependent 5'-3' DNA helicase activity; F:ATP-dependent 5'-3' RNA helicase activity; F:ribosome binding; C:cytoplasm; C:SMN complex; C:neuronal cell body; F:DNA binding; F:RNA polymerase II core promoter proximal region sequence-specific DNA binding transcription factor act…	-	IPR026853 (PTHR10887:PANTHER); G3DSA:3.40.50.300 (GENE3D), PTHR10887 (PANTHER), PF13086 (PFAM), SSF52540 (SUPERFAMILY)
	AllGFP_CLC_2050_trimmed_contig_43666	immunoglobulin mu heavy chain	297	9	0.13826	0.5011	9	P:two-component signal transduction system (phosphorelay); F:ATP binding; P:signal transduction via phosphorylation event; F:two-component sensor activity; F:signal transducer activity; C:membrane; P:signal transduction; C:integral to membrane; P:transmembrane transport		tmhmm (TMHMM)
	AllGFP_CLC_2050_trimmed_contig_4551	immunoglobulin superfamily containing leucine-rich repeat protein 2 isoform b precursor	975	20	8.36666e-07	0.519	12	P:cell-matrix adhesion; P:negative regulation of platelet activation; C:cell surface; F:collagen binding; C:integral to membrane; P:blood coagulation; P:nervous system development; P:multicellular organismal development; C:membrane; P:positive regulation of axon extension; F:protein binding; C:plasma membrane		no IPS match
	AllGFP_CLC_2050_trimmed_contig_15313	immunoglobulin-binding protein 1-like	499	20	2.24961e-15	0.656	1	P:regulation of signal transduction	-	IPR007304 (PANTHER); PTHR10933:SF9 (PANTHER)
	AllGFP_CLC_2050_trimmed_contig_8130	immunoglobulin-like domain-containing receptor 1-like	313	2	1.72222	0.58	0	-		no IPS match
	AllGFP_CLC_2050_trimmed_contig_24866	immunoglobulin-like domain-containing receptor 2 partial	286	4	7.49479	0.4475	0	-		no IPS match
	AllGFP_CLC_2050_trimmed_contig_1942	leucine-rich repeat and immunoglobulin-like domain-containing nogo receptor-interacting protein 2-like	2739	20	1.21918e-107	0.5145	1	F:protein binding	-	IPR003591 (SMART); IPR003598 (SMART); IPR003599 (SMART); IPR007110 (PROFILE); IPR013098 (PFAM); IPR013783 (G3DSA:2.60.40.GENE3D); G3DSA:3.80.10.10 (GENE3D), PTHR24373 (PANTHER), PF13855 (PFAM), tmhmm (TMHMM), SSF48726 (SUPERFAMILY), SSF52058 (SUPERFAMILY)
	AllGFP_CLC_2050_trimmed_contig_30463	leucine-rich repeats and immunoglobulin-like domains 2	258	20	3.82783e-06	0.625	1	F:protein binding	-	IPR001611 (PROFILE); G3DSA:3.80.10.10 (GENE3D)
	AllGFP_CLC_2050_trimmed_contig_33207	leucine-rich repeats and immunoglobulin-like domains 2	393	20	6.06215e-13	0.623	3	C:cytoplasm; C:integral to membrane; C:plasma membrane		no IPS match
	AllGFP_CLC_2050_trimmed_contig_26314	leucine-rich repeats and immunoglobulin-like domains 3	299	20	5.9662e-10	0.5705	1	P:signal transduction	-	no IPS match
	AllGFP_CLC_2050_trimmed_contig_41234	leukocyte immunoglobulin-like receptor subfamily a member 6- partial	231	4	0.848809	0.595	0	-		no IPS match
Innexin/Invertebrate gap-junction protein (Inx2)	AllGFP_CLC_2050_trimmed_contig_7912	innexin inx1	1005	20	2.49996e-164	0.739	9	C:gap junction; C:basolateral plasma membrane; P:phototransduction; P:nervous system development; P:transport; P:visual behavior; C:integral to membrane; F:gap junction channel activity; P:cell-cell signaling	-	IPR000990 (PRINTS); PTHR11893:SF0 (PANTHER), SignalP-NN(euk) (SIGNALP), tmhmm (TMHMM)
	AllGFP_CLC_2050_trimmed_contig_5357	innexin inx2	2094	20	0	0.8065	10	F:gap junction channel activity; P:morphogenesis of embryonic epithelium; C:gap junction; P:intercellular transport; P:foregut morphogenesis; P:olfactory behavior; C:apicolateral plasma membrane; P:germarium-derived female germ-line cyst formation; C:apical plasma membrane; P:cell-cell signaling	-	SignalP-NN(euk) (SIGNALP)
	AllGFP_CLC_2050_trimmed_contig_5749	innexin inx2	2346	20	1.87118e-21	0.475	4	P:transport; P:anatomical structure formation involved in morphogenesis; ; C:gap junction	-	IPR000990 (PANTHER); PTHR11893:SF0 (PANTHER), tmhmm (TMHMM)
	AllGFP_CLC_2050_trimmed_contig_6923	innexin inx2	204	20	8.48939e-34	0.685	10	F:gap junction channel activity; P:morphogenesis of embryonic epithelium; C:gap junction; P:intercellular transport; P:foregut morphogenesis; P:olfactory behavior; C:apicolateral plasma membrane; P:germarium-derived female germ-line cyst formation; C:apical plasma membrane; P:cell-cell signaling	-	IPR000990 (PFAM); SignalP-NN(euk) (SIGNALP), tmhmm (TMHMM)
	AllGFP_CLC_2050_trimmed_contig_9783	innexin inx2	631	20	5.16591e-13	0.4845	1	C:gap junction	-	IPR000990 (PRINTS); PTHR11893:SF0 (PANTHER), SignalP-NN(euk) (SIGNALP), tmhmm (TMHMM)
	AllGFP_CLC_2050_trimmed_contig_25965	innexin inx2	338	8	0.231137	0.4763	5	C:gap junction; F:helicase activity; F:nucleic acid binding; F:ATP binding; F:DNA binding		tmhmm (TMHMM)
	AllGFP_CLC_2050_trimmed_contig_26375	innexin inx2	505	20	9.75141e-15	0.476	2	P:transport; C:gap junction	-	IPR000990 (PFAM); SignalP-NN(euk) (SIGNALP), tmhmm (TMHMM)
	AllGFP_CLC_2050_trimmed_contig_34203	innexin inx2	241	20	1.66067e-07	0.512	1	C:gap junction	-	IPR000990 (PFAM); tmhmm (TMHMM)
	AllGFP_CLC_2050_trimmed_contig_43113	innexin inx2	236	20	7.17528e-15	0.7755	4	F:gap junction channel activity; C:gap junction; P:transport; P:cell-cell signaling	-	IPR000990 (PANTHER); PTHR11893:SF0 (PANTHER), SignalP-NN(euk) (SIGNALP), tmhmm (TMHMM)
	AllGFP_CLC_2050_trimmed_contig_28845	innexin inx2-like	429	20	4.44508e-38	0.754	1	C:gap junction	-	no IPS match
	AllGFP_CLC_2050_trimmed_contig_32324	innexin inx3	403	20	1.47162e-28	0.6055	5	F:gap junction channel activity; C:gap junction; C:lateral plasma membrane; P:intercellular transport; P:cell-cell signaling	-	IPR000990 (PRINTS); PTHR11893:SF0 (PANTHER), SignalP-NN(euk) (SIGNALP), tmhmm (TMHMM)
	AllGFP_CLC_2050_trimmed_contig_32410	innexin isoform a	622	20	1.4152e-32	0.6335	10	F:gap junction channel activity; P:morphogenesis of embryonic epithelium; C:gap junction; P:intercellular transport; P:foregut morphogenesis; P:olfactory behavior; C:apicolateral plasma membrane; P:germarium-derived female germ-line cyst formation; C:apical plasma membrane; P:cell-cell signaling	-	IPR000990 (PANTHER); PTHR11893:SF0 (PANTHER), SignalP-NN(euk) (SIGNALP), tmhmm (TMHMM)
	AllGFP_CLC_2050_trimmed_contig_40497	INX14	487	1	8.14471	0.56	1	C:gap junction		tmhmm (TMHMM)
Kazal-type proteinase inhibitor	AllGFP_CLC_2050_trimmed_contig_27456	kazal-like serine protease inhibitor domain-containing protein	358	20	7.97297e-11	0.705	2	F:peptidase activity; P:proteolysis	-	SignalP-NN(euk) (SIGNALP), tmhmm (TMHMM)
	AllGFP_CLC_2050_trimmed_contig_10931	kazal-type protease inhibitor	1353	20	0	0.5725	1	F:protein binding	-	IPR001846 (PFAM); IPR002350 (PFAM); G3DSA:3.30.60.30 (GENE3D), PTHR10913 (PANTHER), PTHR10913:SF21 (PANTHER), SSF100895 (SUPERFAMILY)
	AllGFP_CLC_2050_trimmed_contig_30784	kazal-type protease inhibitor	976	20	4.81625e-85	0.527	3	F:peptidase activity; P:proteolysis; F:protein binding	-	IPR002350 (PFAM); G3DSA:3.30.60.30 (GENE3D), PTHR10913 (PANTHER), PTHR10913:SF21 (PANTHER), SSF100895 (SUPERFAMILY)
	AllGFP_CLC_2050_trimmed_contig_11798	kazal-type proteinase inhibitor	341	20	3.33917e-09	0.6035	1	F:protein binding	-	IPR002350 (PFAM); G3DSA:3.30.60.30 (GENE3D), SSF100895 (SUPERFAMILY)
	AllGFP_CLC_2050_trimmed_contig_27455	kazal-type proteinase inhibitor	375	20	5.80995e-29	0.6195	1	F:protein binding	-	IPR002350 (PFAM); G3DSA:3.30.60.30 (GENE3D), PTHR10913 (PANTHER), SignalP-NN(euk) (SIGNALP), SSF100895 (SUPERFAMILY)
	AllGFP_CLC_2050_trimmed_contig_30767	kazal-type proteinase inhibitor	873	20	5.29371e-17	0.5365	2	P:proteolysis; F:peptidase activity		no IPS match
	AllGFP_CLC_2050_trimmed_contig_30770	kazal-type proteinase inhibitor	631	20	2.18375e-22	0.5665	2	P:proteolysis; F:peptidase activity		no IPS match
	AllGFP_CLC_2050_trimmed_contig_32510	kazal-type proteinase inhibitor	437	20	6.25425e-09	0.629	1	F:protein binding	-	IPR002350 (PFAM); G3DSA:3.30.60.30 (GENE3D), PTHR21312 (PANTHER), SignalP-NN(euk) (SIGNALP), tmhmm (TMHMM), SSF100895 (SUPERFAMILY)
	AllGFP_CLC_2050_trimmed_contig_44165	kazal-type proteinase inhibitor	499	20	4.15646e-20	0.5435	1	F:protein binding	-	IPR002350 (PFAM); G3DSA:3.30.60.30 (GENE3D), PTHR10913 (PANTHER), PTHR10913:SF21 (PANTHER), SignalP-NN(euk) (SIGNALP), tmhmm (TMHMM), SSF100895 (SUPERFAMILY)
	AllGFP_CLC_2050_trimmed_contig_3481	kazal-type serine protease inhibitor domain-containing protein 1-like	672	20	4.33502e-27	0.5035	3	P:regulation of cell growth; F:insulin-like growth factor binding; C:extracellular region	-	IPR000867 (PROFILE); IPR002350 (PFAM); IPR011390 (PANTHER); G3DSA:3.30.60.30 (GENE3D), PTHR14186:SF7 (PANTHER), SSF100895 (SUPERFAMILY)
	AllGFP_CLC_2050_trimmed_contig_3482	kazal-type serine protease inhibitor domain-containing protein 1-like	440	20	2.28796e-29	0.496	3	P:regulation of cell growth; F:insulin-like growth factor binding; C:extracellular region	-	IPR000867 (SMART); IPR002350 (PFAM); IPR011390 (PANTHER); G3DSA:3.30.60.30 (GENE3D), PTHR14186:SF7 (PANTHER), SSF100895 (SUPERFAMILY)
	AllGFP_CLC_2050_trimmed_contig_7885	serine peptidase kazal type 7	237	1	4.94972	0.48	3	F:molecular_function; P:biological_process; C:cellular_component		SignalP-NN(euk) (SIGNALP)
Kinesin-like protein	AllGFP_CLC_2050_trimmed_contig_15177	kinesin-like protein	928	20	0.184356	0.507	17	F:ATP binding; F:nucleotide binding; F:microtubule motor activity; P:microtubule-based movement; C:microtubule; F:nucleic acid binding; C:membrane; F:helicase activity; F:hydrolase activity; F:ATP-dependent helicase activity; P:intracellular signal transduction; P:cyclic nucleotide biosynthetic process; F:phosphorus-oxygen lyase activity; C:intracellular; F:methyltransferase activity; P:metabolic…		no IPS match
KIFC1 like kinesin gene	AllGFP_CLC_2050_trimmed_contig_16578	kinesin-like protein kif11-like	238	20	0.000966655	0.684	25	F:protein kinase binding; P:microtubule-based movement; P:spindle assembly involved in mitosis; C:spindle; C:spindle microtubule; C:microtubule; F:nucleotide binding; C:cytoplasm; F:ATP binding; F:microtubule motor activity; C:spindle pole; F:microtubule binding; P:mitotic centrosome separation; P:spindle organization; C:chromatin remodeling complex; P:mitosis; P:cell division; P:cell cycle; C:cy…		SignalP-NN(euk) (SIGNALP), tmhmm (TMHMM)
	AllGFP_CLC_2050_trimmed_contig_23528	kinesin-like protein kif12	488	20	0.00612068	0.608	4	F:microtubule motor activity; F:ATP binding; C:microtubule associated complex; P:microtubule-based movement	-	IPR001752 (G3DSA:3.40.850.GENE3D); PTHR24115 (PANTHER), PTHR24115:SF157 (PANTHER), SSF52540 (SUPERFAMILY)
	AllGFP_CLC_2050_trimmed_contig_26025	kinesin-like protein kif13b-like	367	20	1.22547e-31	0.8185	4	P:microtubule-based movement; F:ATP binding; F:microtubule motor activity; C:microtubule	-	PTHR25776 (PANTHER), PTHR25776:SF15 (PANTHER)
	AllGFP_CLC_2050_trimmed_contig_14646	kinesin-like protein kif16b	406	20	6.55695e-39	0.824	7	F:phosphatidylinositol binding; P:microtubule-based movement; F:ATP binding; P:cell communication; F:microtubule motor activity; C:microtubule; C:microtubule associated complex	-	IPR001752 (G3DSA:3.40.850.GENE3D)
	AllGFP_CLC_2050_trimmed_contig_28502	kinesin-like protein kif16b	500	20	6.04773e-37	0.741	3	P:cellular process; F:nucleotide binding; F:protein binding	-	IPR008984 (SUPERFAMILY); PTHR25776 (PANTHER), PTHR25776:SF9 (PANTHER)
	AllGFP_CLC_2050_trimmed_contig_29303	kinesin-like protein kif16b-like	436	20	1.35376e-42	0.878	19	P:Golgi to endosome transport; C:early endosome membrane; F:phosphatidylinositol-3,4,5-trisphosphate binding; F:Rab GTPase binding; C:microtubule; P:endoderm development; F:phosphatidylinositol-3-phosphate binding; P:regulation of receptor recycling; P:receptor catabolic process; P:fibroblast growth factor receptor signaling pathway; F:ATP binding; P:microtubule-based movement; P:early endosome t…	EC:3.6.4.4	no IPS match
	AllGFP_CLC_2050_trimmed_contig_11026	kinesin-like protein kif18a	380	20	4.87967e-63	0.8695	21	C:kinetochore microtubule; F:plus-end-directed microtubule motor activity; C:microtubule organizing center; P:mitotic prometaphase; P:mitotic metaphase plate congression; P:protein transport; F:tubulin-dependent ATPase activity; F:ubiquitin binding; C:cytosol; F:actin binding; P:antigen processing and presentation of exogenous peptide antigen via MHC class II; C:ruffle; P:blood coagulation; P:mic…	EC:3.6.4.4	IPR001752 (PRINTS); IPR019821 (PROSITE); PTHR24115 (PANTHER), PTHR24115:SF81 (PANTHER), SSF52540 (SUPERFAMILY)
	AllGFP_CLC_2050_trimmed_contig_26343	kinesin-like protein kif18a	400	20	1.2618e-26	0.8035	18	P:microtubule depolymerization; P:regulation of cell division; C:ruffle; F:microtubule plus-end binding; C:nucleolus; C:caveola; P:mitotic metaphase plate congression; F:ubiquitin binding; F:tubulin-dependent ATPase activity; F:ATP binding; P:microtubule-based movement; F:actin binding; C:kinetochore microtubule; C:cytoplasm; F:plus-end-directed microtubule motor activity; P:protein transport; C:…	EC:3.6.4.4	no IPS match
	AllGFP_CLC_2050_trimmed_contig_26344	kinesin-like protein kif18a-like	338	20	7.77562e-11	0.8815	17	P:microtubule depolymerization; C:ruffle; F:microtubule plus-end binding; C:caveola; P:mitotic metaphase plate congression; F:ubiquitin binding; F:tubulin-dependent ATPase activity; F:ATP binding; P:microtubule-based movement; F:actin binding; C:kinetochore microtubule; C:cytoplasm; F:plus-end-directed microtubule motor activity; P:protein transport; C:nucleus; C:tubulin complex; C:kinesin complex	EC:3.6.4.4	IPR001752 (G3DSA:3.40.850.GENE3D); IPR019396 (PFAM); PTHR24115 (PANTHER), PTHR24115:SF235 (PANTHER), SignalP-NN(euk) (SIGNALP), tmhmm (TMHMM)
	AllGFP_CLC_2050_trimmed_contig_26658	kinesin-like protein kif18a-like	348	20	7.01438e-08	0.746	5	F:ATP binding; F:nucleotide binding; F:microtubule motor activity; P:microtubule-based movement; C:microtubule		no IPS match
	AllGFP_CLC_2050_trimmed_contig_27122	kinesin-like protein kif18a-like	296	20	0.00234704	0.5775	14	F:ATP binding; F:nucleotide binding; F:microtubule motor activity; P:microtubule-based movement; C:microtubule; F:metal ion binding; F:protein kinase activity; P:protein phosphorylation; F:zinc ion binding; F:transferase activity, transferring phosphorus-containing groups; C:membrane; F:microtubule binding; P:oxidation-reduction process; F:oxidoreductase activity		PTHR24115 (PANTHER)
	AllGFP_CLC_2050_trimmed_contig_31258	kinesin-like protein kif19	256	20	3.69807e-10	0.738	6	P:microtubule-based movement; P:transport; F:ATP binding; C:membrane; F:microtubule motor activity; C:microtubule	-	no IPS match
	AllGFP_CLC_2050_trimmed_contig_24401	kinesin-like protein kif19-like	471	20	2.27441e-39	0.643	2	C:membrane; C:intracellular part	-	tmhmm (TMHMM)
	AllGFP_CLC_2050_trimmed_contig_18769	kinesin-like protein kif1a	433	20	1.14856e-53	0.923	8	F:microtubule motor activity; C:microtubule associated complex; C:microtubule; F:phospholipid binding; P:vesicle transport along microtubule; P:synaptic vesicle transport; F:ATP binding; C:cytoplasm	-	PTHR24115 (PANTHER), PTHR24115:SF128 (PANTHER)
	AllGFP_CLC_2050_trimmed_contig_26778	kinesin-like protein kif21a-like isoform 2	372	20	2.63835e-32	0.743	3	F:protein binding; F:nucleotide binding; C:intracellular part	-	IPR001680 (PFAM); IPR015943 (G3DSA:2.130.10.GENE3D); IPR017986 (PROFILE); IPR019775 (PROSITE); PTHR22844 (PANTHER)
	AllGFP_CLC_2050_trimmed_contig_19548	kinesin-like protein kif21b	368	20	4.22744e-23	0.696	4	F:microtubule motor activity; F:ATP binding; C:microtubule associated complex; P:microtubule-based movement	-	IPR001752 (G3DSA:3.40.850.GENE3D); PTHR24115 (PANTHER), PTHR24115:SF140 (PANTHER), SSF52540 (SUPERFAMILY)
	AllGFP_CLC_2050_trimmed_contig_34682	kinesin-like protein kif23	288	20	0.00217363	0.594	19	F:ATP binding; F:nucleotide binding; F:microtubule motor activity; P:microtubule-based movement; C:microtubule; F:GTP binding; F:GTPase activity; P:GTP catabolic process; P:spindle midzone assembly involved in mitosis; C:nucleus; ; P:positive regulation of cell cycle cytokinesis; C:centrosome; C:intercellular bridge; P:cell cycle cytokinesis; C:midbody; F:microtubule binding; C:spindle;		SignalP-NN(euk) (SIGNALP)
	AllGFP_CLC_2050_trimmed_contig_19382	kinesin-like protein kif23-like	883	20	2.80059e-06	0.5365	12	F:ATP binding; F:nucleotide binding; F:microtubule motor activity; P:microtubule-based movement; C:microtubule; C:chromosome; P:chromosome condensation; P:sister chromatid cohesion; P:DNA repair; P:chromosome organization; P:DNA recombination; C:nucleus		no IPS match
	AllGFP_CLC_2050_trimmed_contig_4254	kinesin-like protein kif2a-like	386	20	3.11724e-11	0.777	11	F:microtubule motor activity; C:spindle pole; C:spindle microtubule; P:mitotic spindle organization; C:centrosome; P:cell division; F:ATP binding; P:microtubule-based movement; P:nervous system development; P:cell differentiation; P:mitosis	-	no IPS match
	AllGFP_CLC_2050_trimmed_contig_27545	kinesin-like protein kif3a	446	12	1.0565e-09	0.545	5	F:ATP binding; F:nucleotide binding; F:microtubule motor activity; P:microtubule-based movement; C:microtubule		no IPS match
	AllGFP_CLC_2050_trimmed_contig_12149	kinesin-like protein kif3b	351	20	2.06463	0.483	29	P:microtubule-based movement; P:spindle assembly involved in mitosis; C:spindle; C:microtubule; C:cytoplasm; C:kinesin II complex; F:nucleotide binding; F:ATP binding; F:microtubule motor activity; C:midbody; F:protein binding; F:Rho GTPase binding; C:cytoskeleton; P:cytokinesis; P:mitotic anaphase; F:sequence-specific DNA binding; F:DNA binding; P:photoreceptor cell outer segment organization; P…		no IPS match
	AllGFP_CLC_2050_trimmed_contig_19931	kinesin-like protein kif3b	499	20	3.24314e-71	0.841	18	F:plus-end-directed microtubule motor activity; P:plus-end-directed vesicle transport along microtubule; P:anterograde axon cargo transport; C:cytosol; P:antigen processing and presentation of exogenous peptide antigen via MHC class II; P:blood coagulation; C:centrosome; C:plus-end kinesin complex; F:Rho GTPase binding; P:mitotic centrosome separation; C:midbody; P:determination of left/right sym…	EC:3.6.4.4	IPR001752 (G3DSA:3.40.850.GENE3D); PTHR24115 (PANTHER), PTHR24115:SF55 (PANTHER), SSF52540 (SUPERFAMILY)
	AllGFP_CLC_2050_trimmed_contig_42661	kinesin-like protein kif3b	319	20	1.06726e-21	0.7795	18	F:plus-end-directed microtubule motor activity; P:plus-end-directed vesicle transport along microtubule; P:anterograde axon cargo transport; C:cytosol; P:antigen processing and presentation of exogenous peptide antigen via MHC class II; P:retina development in camera-type eye; P:blood coagulation; C:centrosome; C:plus-end kinesin complex; F:Rho GTPase binding; P:mitotic centrosome separation; P:p…	EC:3.6.4.4	SignalP-NN(euk) (SIGNALP)
	AllGFP_CLC_2050_trimmed_contig_14714	kinesin-like protein kifc2	278	18	0.348621	0.52	23	P:tryptophan metabolic process; F:phosphoribosylanthranilate isomerase activity; F:ATP binding; F:nucleotide binding; F:microtubule motor activity; P:microtubule-based movement; C:microtubule; F:cation transmembrane transporter activity; P:potassium ion transmembrane transport; C:integral to membrane; P:transmembrane transport; P:cation transport; F:potassium ion transmembrane transporter activit…		no IPS match
	AllGFP_CLC_2050_trimmed_contig_12643	kinesin-like protein klp10a	1068	20	3.25577e-147	0.847	5	P:microtubule-based movement; F:ATP binding; F:microtubule motor activity; C:microtubule; C:microtubule associated complex	-	IPR001752 (PRINTS); IPR019821 (PROSITE); PTHR24115 (PANTHER), PTHR24115:SF1 (PANTHER), SSF52540 (SUPERFAMILY)
	AllGFP_CLC_2050_trimmed_contig_33927	kinesin-like protein unc-104	395	20	2.67849e-55	0.913	8	F:microtubule motor activity; C:microtubule associated complex; C:microtubule; F:phospholipid binding; P:vesicle transport along microtubule; P:synaptic vesicle transport; F:ATP binding; C:cytoplasm	-	IPR022164 (PFAM); PTHR24115 (PANTHER), PTHR24115:SF128 (PANTHER)
	AllGFP_CLC_2050_trimmed_contig_40242	kinesin-like protein unc-104	311	20	2.70943e-29	0.9125	9	F:microtubule motor activity; C:microtubule associated complex; C:microtubule; F:phospholipid binding; P:vesicle transport along microtubule; P:synaptic vesicle transport; F:ATP binding; C:cytoplasm; F:protein binding	-	IPR001849 (PROFILE); IPR011993 (G3DSA:2.30.29.GENE3D); PTHR25776 (PANTHER), PTHR25776:SF2 (PANTHER), SSF50729 (SUPERFAMILY)
	AllGFP_CLC_2050_trimmed_contig_38470	kinesin family member 10	319	2	3.49921	0.465	0	-		no IPS match
	AllGFP_CLC_2050_trimmed_contig_19675	kinesin family member 11	509	5	0.110902	0.458	2	P:chromosome condensation; F:DNA binding		no IPS match
	AllGFP_CLC_2050_trimmed_contig_36619	kinesin family member 13b	432	20	5.24683e-21	0.7815	13	F:microtubule motor activity; C:axon; P:regulation of axonogenesis; P:protein targeting; F:ATP binding; P:microtubule-based movement; F:14-3-3 protein binding; P:signal transduction; F:protein kinase binding; P:T cell activation; C:cytoplasm; C:microtubule; C:microtubule associated complex	-	IPR001752 (G3DSA:3.40.850.GENE3D); PTHR24115 (PANTHER), PTHR24115:SF198 (PANTHER), SSF52540 (SUPERFAMILY)
	AllGFP_CLC_2050_trimmed_contig_29000	kinesin family member 14	260	2	7.75527	0.605	11	F:ATP binding; F:nucleotide binding; F:microtubule motor activity; P:microtubule-based movement; C:microtubule; P:negative regulation of NF-kappaB transcription factor activity; P:tumor necrosis factor-mediated signaling pathway; P:negative regulation of transcription, DNA-dependent; F:NF-kappaB binding; F:protein binding; C:cellular_component		no IPS match
	AllGFP_CLC_2050_trimmed_contig_12482	kinesin family member 16b	1771	20	2.36025e-19	0.627	12	P:Golgi to endosome transport; F:microtubule motor activity; F:Rab GTPase binding; P:receptor metabolic process; F:phosphatidylinositol binding; C:endosome; P:endoderm development; P:fibroblast growth factor receptor signaling pathway; P:formation of primary germ layer; C:microtubule; P:microtubule-based process; P:cell communication	-	IPR001683 (G3DSA:3.30.1520.GENE3D); PTHR24115 (PANTHER), PTHR24115:SF129 (PANTHER)
	AllGFP_CLC_2050_trimmed_contig_18130	kinesin family member 19	294	20	7.85028e-26	0.9145	10	C:cytoplasm; P:microtubule-based movement; C:postsynaptic membrane; F:extracellular ligand-gated ion channel activity; F:ATP binding; P:ion transport; C:integral to membrane; F:microtubule motor activity; C:microtubule; C:microtubule associated complex	-	IPR001752 (G3DSA:3.40.850.GENE3D); PTHR24115 (PANTHER), PTHR24115:SF81 (PANTHER), SSF52540 (SUPERFAMILY)
	AllGFP_CLC_2050_trimmed_contig_37367	kinesin family member 1c	387	20	0.000187389	0.709	14	F:ATP binding; P:retrograde vesicle-mediated transport, Golgi to ER; C:endoplasmic reticulum; F:microtubule motor activity; C:Golgi apparatus; P:microtubule-based movement; F:motor activity; C:microtubule; F:nucleotide binding; C:cytoplasm; C:cytoskeleton; P:microtubule-based process; C:microtubule associated complex; C:kinesin complex		SignalP-NN(euk) (SIGNALP)
	AllGFP_CLC_2050_trimmed_contig_16092	kinesin family member 21a	270	20	2.64668e-24	0.7635	1	F:nucleotide binding	-	PTHR24115 (PANTHER), PTHR24115:SF140 (PANTHER)
	AllGFP_CLC_2050_trimmed_contig_11628	kinesin family member 23	1592	20	1.14838e-39	0.844	15	F:microtubule motor activity; P:positive regulation of cell cycle cytokinesis; P:embryonic cleavage; F:microtubule binding; ; C:intercellular bridge; C:microtubule; C:midbody; C:centrosome; F:ATP binding; P:microtubule-based movement; C:cleavage furrow; P:spindle midzone assembly involved in mitosis; C:nucleus; C:tubulin complex	-	no IPS match
	AllGFP_CLC_2050_trimmed_contig_32115	kinesin family member 26a	403	20	6.69687e-12	0.5965	12	F:microtubule motor activity; F:microtubule binding; P:enteric nervous system development; P:negative regulation of signal transduction; P:regulation of cell growth by extracellular stimulus; P:microtubule-based movement; F:ATPase activity; C:cytoplasm; C:microtubule; C:tubulin complex; F:ATP binding; C:microtubule associated complex	EC:3.6.1.3	IPR001752 (G3DSA:3.40.850.GENE3D); PTHR24115 (PANTHER), PTHR24115:SF36 (PANTHER)
	AllGFP_CLC_2050_trimmed_contig_3227	kinesin family member 3	515	20	0.110564	0.436	21	P:oxidation-reduction process; C:membrane; F:FMN binding; P:transport; P:sodium ion transport; P:transmembrane transport; F:transporter activity; F:chitin binding; P:chitin metabolic process; C:extracellular region; F:nucleic acid binding; F:nucleotide binding; P:DNA replication; P:nucleobase, nucleoside, nucleotide and nucleic acid metabolic process; F:nucleotidyltransferase activity; F:transfer…		no IPS match
	AllGFP_CLC_2050_trimmed_contig_14322	kinesin family member 3a	859	20	1.25164e-69	0.741	15	F:plus-end-directed microtubule motor activity; F:protein binding; P:plus-end-directed vesicle transport along microtubule; F:nucleotide binding; C:primary cilium; C:cytosol; P:chordate embryonic development; P:organelle organization; P:antigen processing and presentation of exogenous peptide antigen via MHC class II; P:blood coagulation; C:centrosome; P:cilium assembly; P:dorsal/ventral pattern …	EC:3.6.4.4	SignalP-NN(euk) (SIGNALP), tmhmm (TMHMM)
	AllGFP_CLC_2050_trimmed_contig_24986	kinesin family member 3a	342	20	1.00652e-36	0.7895	23	C:cilium axoneme; F:plus-end-directed microtubule motor activity; P:plus-end-directed vesicle transport along microtubule; P:kidney development; P:heart development; C:cytosol; P:organelle organization; P:antigen processing and presentation of exogenous peptide antigen via MHC class II; P:blood coagulation; C:centrosome; C:photoreceptor connecting cilium; P:positive regulation of receptor-mediate…	EC:3.6.4.4	IPR001752 (G3DSA:3.40.850.GENE3D); PTHR24115 (PANTHER), PTHR24115:SF53 (PANTHER), SSF52540 (SUPERFAMILY)
	AllGFP_CLC_2050_trimmed_contig_25393	kinesin family member 3b	389	20	1.57063e-23	0.633	17	F:plus-end-directed microtubule motor activity; P:plus-end-directed vesicle transport along microtubule; P:anterograde axon cargo transport; C:cytosol; C:microtubule; P:antigen processing and presentation of exogenous peptide antigen via MHC class II; C:spindle; P:blood coagulation; C:plus-end kinesin complex; F:Rho GTPase binding; P:mitotic centrosome separation; C:midbody; P:determination of le…	EC:3.6.4.4	PTHR25776 (PANTHER), PTHR25776:SF10 (PANTHER)
	AllGFP_CLC_2050_trimmed_contig_10249	kinesin family member 4	2539	20	1.00989e-47	0.6375	13	P:axon guidance; ; P:anterograde axon cargo transport; C:nucleolus; C:cytosol; P:organelle organization; P:antigen processing and presentation of exogenous peptide antigen via MHC class II; P:blood coagulation; C:midbody; ; C:spindle microtubule; F:microtubule motor activity; C:chromosome	-	IPR027327 (PTHR24115:PANTHER); PTHR24115 (PANTHER)
	AllGFP_CLC_2050_trimmed_contig_30054	kinesin family member 4	338	20	0.0860126	0.54	20	P:transport; F:transporter activity; C:chromosome, centromeric region; P:mitosis; P:protein targeting to Golgi; F:ATP binding; F:nucleotide binding; F:microtubule motor activity; P:microtubule-based movement; C:microtubule; C:chromosome; C:nucleus; F:DNA binding; C:cytoplasm; C:midbody; C:cytoskeleton; C:nuclear pore; P:protein import into nucleus; P:lipopolysaccharide biosynthetic process; C:mem…		no IPS match
	AllGFP_CLC_2050_trimmed_contig_33496	kinesin family member 7	282	20	8.64056e-15	0.6825	7	F:microtubule motor activity; P:regulation of smoothened signaling pathway; C:cilium; F:protein binding; F:nucleotide binding; C:microtubule; P:microtubule-based process	-	PTHR24115 (PANTHER), PTHR24115:SF137 (PANTHER)
	AllGFP_CLC_2050_trimmed_contig_11781	kinesin family member c1	545	20	5.64982e-36	0.4865	2	C:microtubule cytoskeleton; C:cytoskeletal part	-	no IPS match
	AllGFP_CLC_2050_trimmed_contig_16114	kinesin family member c1	307	10	0.249807	0.491	18	C:extracellular region; P:extracellular transport; F:ATP binding; F:nucleotide binding; F:microtubule motor activity; P:microtubule-based movement; C:microtubule; P:double-strand break repair via homologous recombination; P:nucleotide-excision repair; F:hydrolase activity, acting on ester bonds; C:nucleus; F:5'-flap endonuclease activity; F:ubiquitin binding; P:DNA repair; P:nucleotide-excision r…		no IPS match
	AllGFP_CLC_2050_trimmed_contig_1121	kinesin family protein	595	20	0.000151317	0.489	28	F:hydrolase activity, hydrolyzing O-glycosyl compounds; F:carbohydrate binding; P:cell adhesion; P:carbohydrate metabolic process; F:catalytic activity; P:polysaccharide catabolic process; F:ATP binding; F:nucleotide binding; F:microtubule motor activity; P:microtubule-based movement; C:microtubule; C:intermediate filament; F:structural molecule activity; C:chromosome; P:DNA recombination; F:DNA …		no IPS match
Leucine-rich repeats (LRR)-containing protein	AllGFP_CLC_2050_trimmed_contig_21431	leucine export protein	369	4	1.76174	0.59	22	C:nucleus; P:positive regulation of ligand-dependent nuclear receptor transcription coactivator activity; F:hydrolase activity; C:cytoplasm; F:molecular_function; F:RNA binding; F:exonuclease activity; C:cellular_component; P:regulation of transcription, DNA-dependent; P:transcription, DNA-dependent; F:metal ion binding; F:nuclease activity; F:ATPase activity, coupled to transmembrane movement of…		no IPS match
LRR-containing G-protein coupled receptor 6	AllGFP_CLC_2050_trimmed_contig_26855	leucine isoleucine valine transporter permease subunit (transmembrane abc transporter)	250	2	7.17664	0.53	5	C:integral to membrane; C:membrane; P:transport; C:plasma membrane; F:transporter activity		SignalP-NN(euk) (SIGNALP), tmhmm (TMHMM)
LRR-containg protein 28	AllGFP_CLC_2050_trimmed_contig_15890	leucine rich domain-containing	540	20	6.82284e-37	0.5315	3	F:hydrolase activity; F:phosphoprotein phosphatase activity; F:zinc ion binding		IPR005502 (PFAM); PTHR16222 (PANTHER)
LRR-containg protein 47	AllGFP_CLC_2050_trimmed_contig_25152	leucine rich repeat	392	19	0.357239	0.4889	29	P:transcription termination, DNA-dependent; F:metal ion binding; F:nucleic acid binding; F:zinc ion binding; C:nucleus; F:hydrolase activity; F:phosphoprotein phosphatase activity; F:RNA binding; F:methyltransferase activity; F:transferase activity; P:methylation; P:protein ubiquitination; P:cell surface receptor linked signaling pathway; F:ubiquitin-protein ligase activity; F:signal transducer a…		no IPS match
LRR-containg protein 57	AllGFP_CLC_2050_trimmed_contig_29346	leucine rich repeat containing 34	356	2	7.75897	0.48	3	F:molecular_function; P:biological_process; C:cellular_component		no IPS match
LRR-containing protein	AllGFP_CLC_2050_trimmed_contig_27105	leucine rich repeat containing 7	374	20	1.71106e-49	0.7945	13	C:filopodium; C:cell junction; C:initial segment; F:protein C-terminus binding; P:response to organic cyclic compound; C:actin cytoskeleton; C:postsynaptic membrane; P:positive regulation of neuron projection development; C:cytoplasm; F:phosphoprotein phosphatase activity; C:postsynaptic density; P:response to stress; P:protein dephosphorylation	EC:3.1.3.16	IPR001611 (PROFILE); IPR003591 (SMART); G3DSA:3.80.10.10 (GENE3D), PTHR23155 (PANTHER), PTHR23155:SF31 (PANTHER), PF13855 (PFAM), SSF52058 (SUPERFAMILY)
	AllGFP_CLC_2050_trimmed_contig_37426	leucine rich repeat domain protein	202	1	0.628406	0.5	0	-		no IPS match
	AllGFP_CLC_2050_trimmed_contig_41946	leucine rich repeat domain protein	478	3	2.43574	0.5433	5	F:metal ion binding; F:zinc ion binding; C:intracellular; P:metabolic process; F:catalytic activity		no IPS match
	AllGFP_CLC_2050_trimmed_contig_44367	leucine rich repeat domain-containing protein	216	10	1.89191	0.521	14	F:ligase activity; P:tRNA processing; F:phenylalanine-tRNA ligase activity; P:translation; F:nucleotide binding; C:cytoplasm; F:ATP binding; F:RNA binding; P:phenylalanyl-tRNA aminoacylation; F:tRNA binding; F:aminoacyl-tRNA ligase activity; F:metal ion binding; F:magnesium ion binding; P:positive regulation of multicellular organism growth		no IPS match
	AllGFP_CLC_2050_trimmed_contig_39665	leucine rich repeat family	352	1	8.30974	0.48	0	-		no IPS match
	AllGFP_CLC_2050_trimmed_contig_27285	leucine rich repeat family expressed	219	6	5.97292	0.4367	9	F:ATP binding; F:protein kinase activity; F:nucleotide binding; P:protein phosphorylation; F:transferase activity, transferring phosphorus-containing groups; F:protein serine/threonine kinase activity; C:integral to membrane; C:membrane; C:cytoplasmic membrane-bounded vesicle		tmhmm (TMHMM)
	AllGFP_CLC_2050_trimmed_contig_6129	leucine rich repeat family protein	462	1	1.30076	0.46	0	-		no IPS match
	AllGFP_CLC_2050_trimmed_contig_9421	leucine rich repeat family protein	300	4	4.40648	0.5425	0	-		no IPS match
	AllGFP_CLC_2050_trimmed_contig_13172	leucine rich repeat family protein	259	3	0.359728	0.4967	0	-		no IPS match
	AllGFP_CLC_2050_trimmed_contig_21988	leucine rich repeat family protein	279	4	2.93591	0.53	0	-		no IPS match
	AllGFP_CLC_2050_trimmed_contig_22047	leucine rich repeat family protein	405	2	1.1237	0.435	1	C:plastid		no IPS match
	AllGFP_CLC_2050_trimmed_contig_27968	leucine rich repeat family protein	279	1	6.59287	0.52	0	-		tmhmm (TMHMM)
	AllGFP_CLC_2050_trimmed_contig_28461	leucine rich repeat family protein	238	20	6.58905e-05	0.517	13	F:ARF GTPase activator activity; P:regulation of ARF GTPase activity; F:phospholipid binding; F:zinc ion binding; F:nucleic acid binding; P:DNA integration; F:ATP binding; F:ATPase activity, coupled to transmembrane movement of substances; C:membrane; P:transport; F:RNA binding; P:RNA-dependent DNA replication; F:RNA-directed DNA polymerase activity		no IPS match
	AllGFP_CLC_2050_trimmed_contig_31051	leucine rich repeat family protein	366	20	0.0644383	0.5155	9	F:transferase activity; F:protein serine/threonine kinase activity; P:phosphorylation; F:protein kinase activity; P:protein phosphorylation; F:nucleotide binding; F:ATP binding; F:kinase activity; F:transferase activity, transferring phosphorus-containing groups		no IPS match
	AllGFP_CLC_2050_trimmed_contig_36888	leucine rich repeat family protein	328	9	0.00461715	0.5678	0	-		no IPS match
	AllGFP_CLC_2050_trimmed_contig_37663	leucine rich repeat family protein	284	1	9.68226	0.63	0	-		no IPS match
	AllGFP_CLC_2050_trimmed_contig_10133	leucine rich repeat protein	213	5	4.71827	0.582	0	-		no IPS match
	AllGFP_CLC_2050_trimmed_contig_17235	leucine rich repeat protein	724	20	8.65566e-24	0.723	2	F:hydrolase activity; P:salivary gland cell autophagic cell death	-	no IPS match
	AllGFP_CLC_2050_trimmed_contig_22390	leucine rich repeat protein	674	20	9.22995e-30	0.571	4	F:ATP binding; F:nucleotide binding; F:nucleoside-triphosphatase activity; F:phospholipid binding		G3DSA:3.80.10.10 (GENE3D), SignalP-NN(euk) (SIGNALP), SSF52047 (SUPERFAMILY)
	AllGFP_CLC_2050_trimmed_contig_31016	leucine rich repeat protein	475	5	3.38298	0.552	2	F:carbon-sulfur lyase activity; P:metabolic process		no IPS match
	AllGFP_CLC_2050_trimmed_contig_9242	leucine-rich protein	650	7	2.1912	0.5	16	P:signal transduction; C:intracellular; F:molecular_function; P:biological_process; C:cellular_component; F:carbohydrate binding; P:oxidation-reduction process; F:anthocyanidin reductase activity; F:oxidoreductase activity; F:nucleotide binding; P:cellular metabolic process; F:catalytic activity; F:coenzyme binding; F:long-chain-alcohol oxidase activity; F:oxidoreductase activity, acting on CH-OH…		SignalP-NN(euk) (SIGNALP)
	AllGFP_CLC_2050_trimmed_contig_40070	leucine-rich repeat and calponin homology domain-containing protein 1-like	296	20	1.00114e-22	0.7195	1	F:protein binding	-	IPR001611 (PROFILE); IPR003591 (SMART); G3DSA:3.80.10.10 (GENE3D), PTHR23155 (PANTHER), PTHR23155:SF10 (PANTHER), PF13855 (PFAM), SSF52058 (SUPERFAMILY)
	AllGFP_CLC_2050_trimmed_contig_7128	leucine-rich repeat and calponin homology domain-containing protein 3 isoform 2	331	20	1.38349e-33	0.768	1	F:protein binding	-	IPR001611 (PFAM); IPR003591 (SMART); PR00019 (PRINTS), G3DSA:3.80.10.10 (GENE3D), PTHR23155 (PANTHER), PTHR23155:SF10 (PANTHER), PF13855 (PFAM), SSF52058 (SUPERFAMILY)
	AllGFP_CLC_2050_trimmed_contig_6680	leucine-rich repeat and calponin-like proteiny domain-containing protein 3	398	12	0.118367	0.6225	1	C:mitochondrion		SignalP-NN(euk) (SIGNALP)
	AllGFP_CLC_2050_trimmed_contig_19716	leucine-rich repeat and coiled-coil domain-containing protein 1- partial	396	2	4.18139	0.495	6	F:helicase activity; F:nucleic acid binding; F:ATP binding; F:hydrolase activity; F:nucleotide binding; F:ATP-dependent helicase activity		no IPS match
	AllGFP_CLC_2050_trimmed_contig_7852	leucine-rich repeat and fibronectin type-iii domain-containing protein 4 precursor	475	20	1.22e-07	0.4775	2	C:integral to membrane; C:membrane		IPR000483 (SMART); G3DSA:3.80.10.10 (GENE3D), PTHR24373 (PANTHER), SignalP-NN(euk) (SIGNALP), SSF52058 (SUPERFAMILY)
	AllGFP_CLC_2050_trimmed_contig_43101	leucine-rich repeat and fibronectin type-iii domain-containing protein 6-like	240	16	0.624808	0.5056	8	F:kinase activity; P:phosphorylation; F:transferase activity; F:myosin heavy chain kinase activity; P:negative regulation of phosphatase activity; F:phosphatase binding; F:protein phosphatase inhibitor activity; C:integral to membrane		no IPS match
	AllGFP_CLC_2050_trimmed_contig_1942	leucine-rich repeat and immunoglobulin-like domain-containing nogo receptor-interacting protein 2-like	2739	20	1.21918e-107	0.5145	1	F:protein binding	-	IPR003591 (SMART); IPR003598 (SMART); IPR003599 (SMART); IPR007110 (PROFILE); IPR013098 (PFAM); IPR013783 (G3DSA:2.60.40.GENE3D); G3DSA:3.80.10.10 (GENE3D), PTHR24373 (PANTHER), PF13855 (PFAM), tmhmm (TMHMM), SSF48726 (SUPERFAMILY), SSF52058 (SUPERFAMILY)
	AllGFP_CLC_2050_trimmed_contig_25285	leucine-rich repeat and transmembrane domain-containing protein 2	405	20	4.65214e-06	0.5545	15	F:transmembrane receptor activity; C:integral to membrane; C:membrane; F:phosphoprotein phosphatase activity; F:hydrolase activity; C:intrinsic to membrane; P:signal transduction; C:intracellular; P:innate immune response; P:negative regulation of transforming growth factor beta receptor signaling pathway; F:calcium ion binding; P:bone mineralization; C:proteinaceous extracellular matrix; P:negat…		IPR000372 (PFAM); G3DSA:3.80.10.10 (GENE3D), PTHR24369 (PANTHER), SSF52058 (SUPERFAMILY)
	AllGFP_CLC_2050_trimmed_contig_41418	leucine-rich repeat and wd repeat-containing protein 1-like	263	20	4.30063e-06	0.504	21	P:negative regulation of transcription, DNA-dependent; C:nucleus; F:helicase activity; P:regulation of transcription, DNA-dependent; F:DNA binding; C:centromeric heterochromatin; F:methyl-CpG binding; F:chromatin binding; C:chromosome, telomeric region; C:chromosome; C:nuclear origin of replication recognition complex; P:DNA replication; C:chromosome, centromeric region; P:establishment of protei…		no IPS match
	AllGFP_CLC_2050_trimmed_contig_42969	leucine-rich repeat containing protein	369	5	2.12896	0.504	4	C:mitochondrion; F:monooxygenase activity; F:metal ion binding; F:metalloendopeptidase activity		no IPS match
	AllGFP_CLC_2050_trimmed_contig_12887	leucine-rich repeat domain protein	403	2	1.21944	0.55	4	C:mitochondrial outer membrane; C:mitochondrion; C:integral to membrane; C:membrane		no IPS match
	AllGFP_CLC_2050_trimmed_contig_2580	leucine-rich repeat flightless-interacting protein 2-like	812	20	5.34005e-30	0.7705	0	-		IPR019139 (PANTHER); PTHR19212:SF0 (PANTHER)
	AllGFP_CLC_2050_trimmed_contig_7925	leucine-rich repeat flightless-interacting protein 2-like	663	20	2.97366e-15	0.8835	0	-		SignalP-NN(euk) (SIGNALP), tmhmm (TMHMM)
	AllGFP_CLC_2050_trimmed_contig_10833	leucine-rich repeat flightless-interacting protein 2-like	232	20	4.38599e-07	0.6525	0	-		IPR019139 (PANTHER)
	AllGFP_CLC_2050_trimmed_contig_31751	leucine-rich repeat neuronal protein 2-like	433	8	1.21555	0.555	2	P:lipid catabolic process; F:triglyceride lipase activity		no IPS match
	AllGFP_CLC_2050_trimmed_contig_1783	leucine-rich repeat protein	367	20	3.08859e-16	0.535	5	F:hydrolase activity; F:phosphoprotein phosphatase activity; F:protein-hormone receptor activity; C:integral to membrane; P:G-protein coupled receptor protein signaling pathway		G3DSA:3.80.10.10 (GENE3D), PTHR24365 (PANTHER), PTHR24365:SF45 (PANTHER), SSF52058 (SUPERFAMILY)
	AllGFP_CLC_2050_trimmed_contig_28175	leucine-rich repeat protein	418	20	1.69595e-15	0.6085	1	F:protein binding	-	IPR001611 (PROFILE); IPR003591 (SMART); G3DSA:3.80.10.10 (GENE3D), PTHR23155 (PANTHER), PF13855 (PFAM), SM00364 (SMART), SSF52058 (SUPERFAMILY)
	AllGFP_CLC_2050_trimmed_contig_8532	leucine-rich repeat protein 1	885	20	4.89569e-43	0.626	1	F:isomerase activity		tmhmm (TMHMM)
	AllGFP_CLC_2050_trimmed_contig_29416	leucine-rich repeat protein 1-like	687	20	1.92524e-19	0.478	2	P:biological_process; F:isomerase activity		tmhmm (TMHMM)
	AllGFP_CLC_2050_trimmed_contig_13837	leucine-rich repeat protein kinase	308	10	1.67727	0.563	8	F:kinase activity; P:phosphorylation; F:carboxypeptidase activity; F:receptor activity; C:membrane; P:transport; F:transporter activity; P:protein glycosylation		SignalP-NN(euk) (SIGNALP)
	AllGFP_CLC_2050_trimmed_contig_7363	leucine-rich repeat protein lrr5	296	1	3.0122	0.55	0	-		no IPS match
	AllGFP_CLC_2050_trimmed_contig_2038	leucine-rich repeat protein soc-2 homolog	1367	20	6.26502e-146	0.893	8	P:positive regulation of Ras protein signal transduction; F:protein phosphatase regulator activity; P:fibroblast growth factor receptor signaling pathway; F:protein phosphatase binding; C:protein phosphatase type 1 complex; F:phosphoprotein phosphatase activity; C:nucleus; P:protein dephosphorylation	EC:3.1.3.16	IPR001611 (PFAM); IPR003591 (SMART); IPR027036 (PTHR23155:PANTHER); G3DSA:3.80.10.10 (GENE3D), PTHR23155 (PANTHER), PF13504 (PFAM), PF13855 (PFAM), SM00364 (SMART), SSF52058 (SUPERFAMILY)
	AllGFP_CLC_2050_trimmed_contig_22172	leucine-rich repeat protein soc-2 homolog	775	20	4.05334e-138	0.8435	5	F:phosphoprotein phosphatase activity; P:protein dephosphorylation; F:protein binding; C:protein phosphatase type 1 complex; P:positive regulation of Ras protein signal transduction	EC:3.1.3.16	IPR001611 (PROFILE); IPR003591 (SMART); IPR025875 (PFAM); IPR027036 (PTHR23155:PANTHER); PR00019 (PRINTS), G3DSA:3.80.10.10 (GENE3D), PTHR23155 (PANTHER), PF13504 (PFAM), PF13855 (PFAM), SM00364 (SMART), SM00365 (SMART), SSF52058 (SUPERFAMILY)
	AllGFP_CLC_2050_trimmed_contig_6797	leucine-rich repeat receptor protein kinase exs-like	280	4	3.64379	0.485	15	F:metal ion binding; F:nucleic acid binding; F:zinc ion binding; C:nucleus; F:transferase activity; C:integral to membrane; P:phosphorylation; F:protein serine/threonine kinase activity; C:membrane; F:protein kinase activity; P:protein phosphorylation; F:nucleotide binding; F:ATP binding; F:kinase activity; F:transferase activity, transferring phosphorus-containing groups		SignalP-NN(euk) (SIGNALP), tmhmm (TMHMM)
	AllGFP_CLC_2050_trimmed_contig_31744	leucine-rich repeat receptor-like protein kinase	277	18	3.48641e-19	0.5233	5	F:ATP binding; F:protein kinase activity; P:protein phosphorylation; F:transferase activity, transferring phosphorus-containing groups; C:cellular_component		no IPS match
	AllGFP_CLC_2050_trimmed_contig_41809	leucine-rich repeat receptor-like protein kinase	291	7	3.50485	0.4986	22	F:ATP binding; F:nucleotide binding; C:myosin complex; F:motor activity; F:hydrolase activity; F:beta-N-acetylhexosaminidase activity; F:phosphonate transmembrane-transporting ATPase activity; P:metabolic process; F:hydrolase activity, acting on glycosyl bonds; P:oxidation-reduction process; F:indolepyruvate ferredoxin oxidoreductase activity; F:oxidoreductase activity; F:electron carrier activit…		no IPS match
	AllGFP_CLC_2050_trimmed_contig_10697	leucine-rich repeat serine threonine-protein kinase 1-like	262	20	3.60072e-21	0.839	8	F:GTP binding; C:intracellular; P:synapse organization; P:protein phosphorylation; F:ATP binding; F:protein serine/threonine kinase activity; P:small GTPase mediated signal transduction; P:serine family amino acid metabolic process	EC:2.7.11.0	SignalP-NN(euk) (SIGNALP)
	AllGFP_CLC_2050_trimmed_contig_43257	leucine-rich repeat serine threonine-protein kinase 1-like	307	20	1.50015e-18	0.6105	5	P:synapse organization; F:protein serine/threonine kinase activity; F:nucleotide binding; P:serine family amino acid metabolic process; P:phosphorylation	EC:2.7.11.0	PTHR23257 (PANTHER), PTHR23257:SF88 (PANTHER)
	AllGFP_CLC_2050_trimmed_contig_34850	leucine-rich repeat serine threonine-protein kinase 2-like	332	1	9.71405	0.55	49	P:positive regulation of protein phosphorylation; P:positive regulation of cell death; C:neuronal cell body; P:regulation of membrane potential; C:plasma membrane; P:intracellular distribution of mitochondria; F:ion channel binding; P:positive regulation of proteasomal ubiquitin-dependent protein catabolic process; F:GTPase activity; P:regulation of locomotion; P:negative regulation of branching …		no IPS match
	AllGFP_CLC_2050_trimmed_contig_26022	leucine-rich repeat transmembrane protein kinase	398	5	3.48661	0.53	8	F:kinase activity; F:ATP binding; F:protein kinase activity; P:transmembrane receptor protein tyrosine kinase signaling pathway; P:protein phosphorylation; F:transferase activity, transferring phosphorus-containing groups; F:protein serine/threonine kinase activity; C:plasma membrane		no IPS match
	AllGFP_CLC_2050_trimmed_contig_1743	leucine-rich repeat-containing	225	20	1.93243e-16	0.8125	2	F:phosphoprotein phosphatase activity; P:protein dephosphorylation	EC:3.1.3.16	PTHR26343 (PANTHER), PTHR26343:SF21 (PANTHER)
	AllGFP_CLC_2050_trimmed_contig_33953	leucine-rich repeat-containing	870	20	0.806604	0.4685	35	F:DNA binding; F:ATPase activity; F:ATP binding; P:protein complex assembly; F:nucleotide binding; F:nucleoside-triphosphatase activity; P:ATP catabolic process; C:nucleus; P:cell cycle; C:cytoplasm; F:peptidyl-prolyl cis-trans isomerase activity; P:protein folding; P:cell division; P:protein peptidyl-prolyl isomerization; F:isomerase activity; P:protein transport; F:kinase activity; F:protein ki…		no IPS match
	AllGFP_CLC_2050_trimmed_contig_35428	leucine-rich repeat-containing g-protein coupled receptor 5-like	202	1	4.14147	0.58	0	-		no IPS match
	AllGFP_CLC_2050_trimmed_contig_9359	leucine-rich repeat-containing protein	439	1	6.59632	0.56	4	P:defense response; F:ADP binding; F:hydrolase activity; F:phosphoprotein phosphatase activity		no IPS match
	AllGFP_CLC_2050_trimmed_contig_28424	leucine-rich repeat-containing protein	425	20	0.356752	0.454	20	F:calcium ion binding; F:histone deacetylase activity; P:histone deacetylation; C:histone deacetylase complex; F:hydrolase activity; P:chromatin modification; P:proteolysis; F:serine-type endopeptidase activity; F:catalytic activity; F:zinc ion binding; C:intracellular; F:DNA binding; F:transferase activity; F:structural constituent of ribosome; C:membrane; P:translation; F:RNA binding; C:ribosom…		G3DSA:1.20.810.10 (GENE3D), SignalP-NN(euk) (SIGNALP), tmhmm (TMHMM)
	AllGFP_CLC_2050_trimmed_contig_30082	leucine-rich repeat-containing protein	460	1	4.18321	0.5	0	-		SignalP-NN(euk) (SIGNALP), tmhmm (TMHMM)
	AllGFP_CLC_2050_trimmed_contig_4047	leucine-rich repeat-containing protein 16a	533	20	5.59119e-31	0.6275	3	P:cilium assembly; F:myosin I binding; C:myosin I complex	-	PTHR24112 (PANTHER), PTHR24112:SF8 (PANTHER)
	AllGFP_CLC_2050_trimmed_contig_17535	leucine-rich repeat-containing protein 16a	337	20	6.53643e-32	0.887	0	-		PTHR24112 (PANTHER), PTHR24112:SF8 (PANTHER)
	AllGFP_CLC_2050_trimmed_contig_30675	leucine-rich repeat-containing protein 16a	284	20	3.37032e-20	0.71	2	P:cilium assembly; F:myosin I binding		PTHR24112 (PANTHER), PTHR24112:SF8 (PANTHER)
	AllGFP_CLC_2050_trimmed_contig_39796	leucine-rich repeat-containing protein 16a	394	20	4.26652e-45	0.8165	0	-		IPR003590 (SMART); G3DSA:3.80.10.10 (GENE3D), PTHR24112 (PANTHER), PTHR24112:SF8 (PANTHER), SSF52047 (SUPERFAMILY)
	AllGFP_CLC_2050_trimmed_contig_41577	leucine-rich repeat-containing protein 16a	272	20	1.2213e-24	0.8075	6	P:cilium assembly; F:myosin I binding; F:protein tyrosine kinase activity; P:protein phosphorylation; F:ATP binding; C:myosin I complex	EC:2.7.10.0	G3DSA:3.80.10.10 (GENE3D), PTHR24112 (PANTHER), PTHR24112:SF8 (PANTHER), PF13516 (PFAM), SignalP-NN(euk) (SIGNALP), SSF52047 (SUPERFAMILY)
	AllGFP_CLC_2050_trimmed_contig_33060	leucine-rich repeat-containing protein 16a-like isoform 2	437	20	1.21085e-52	0.799	3	P:cilium assembly; F:myosin I binding; C:myosin I complex	-	G3DSA:3.80.10.10 (GENE3D), PTHR24112 (PANTHER), PTHR24112:SF8 (PANTHER), SSF52047 (SUPERFAMILY)
	AllGFP_CLC_2050_trimmed_contig_19538	leucine-rich repeat-containing protein 17	418	1	1.10498	0.46	0	-		no IPS match
	AllGFP_CLC_2050_trimmed_contig_982	leucine-rich repeat-containing protein 20-like isoform 1	776	20	2.03531e-23	0.7635	1	F:protein binding	-	IPR001611 (PFAM); G3DSA:3.80.10.10 (GENE3D), PTHR26343 (PANTHER), PTHR26343:SF21 (PANTHER), SignalP-NN(euk) (SIGNALP), SSF52058 (SUPERFAMILY)
	AllGFP_CLC_2050_trimmed_contig_19651	leucine-rich repeat-containing protein 24	544	20	1.27605e-06	0.542	0	-		no IPS match
	AllGFP_CLC_2050_trimmed_contig_22686	leucine-rich repeat-containing protein 28-like	383	20	5.87565e-18	0.5965	2	P:cellular process; F:protein binding	-	IPR001611 (PFAM); G3DSA:3.80.10.10 (GENE3D), PTHR23155 (PANTHER), PF13855 (PFAM), SSF52058 (SUPERFAMILY)
	AllGFP_CLC_2050_trimmed_contig_44251	leucine-rich repeat-containing protein 3	243	3	0.562593	0.55	1	F:carbohydrate binding		no IPS match
	AllGFP_CLC_2050_trimmed_contig_43456	leucine-rich repeat-containing protein 42	232	20	6.34076e-05	0.5615	3	P:biological_process; F:molecular_function; C:cellular_component		tmhmm (TMHMM)
	AllGFP_CLC_2050_trimmed_contig_22325	leucine-rich repeat-containing protein 43 isoform 2	366	20	0.155709	0.542	5	F:hydrolase activity, hydrolyzing O-glycosyl compounds; F:hydrolase activity; P:carbohydrate metabolic process; C:sphere organelle; C:nucleus		no IPS match
	AllGFP_CLC_2050_trimmed_contig_27292	leucine-rich repeat-containing protein 47-like	611	20	7.41094e-50	0.6535	2	F:ligase activity; F:protein binding	-	IPR001611 (PROFILE); IPR003591 (SMART); IPR025875 (PFAM); G3DSA:3.80.10.10 (GENE3D), PTHR10947 (PANTHER), PTHR10947:SF1 (PANTHER), PF13855 (PFAM), SM00364 (SMART), SSF52058 (SUPERFAMILY)
	AllGFP_CLC_2050_trimmed_contig_42321	leucine-rich repeat-containing protein 47-like	384	20	8.41212e-14	0.562	4	F:ligase activity; F:hydrolase activity; ;	-	PTHR10947 (PANTHER), PTHR10947:SF1 (PANTHER)
	AllGFP_CLC_2050_trimmed_contig_10816	leucine-rich repeat-containing protein 4c	929	20	1.64089e-36	0.4755	1	F:protein binding	-	IPR001611 (PROFILE); IPR003591 (SMART); G3DSA:3.80.10.10 (GENE3D), PTHR24373 (PANTHER), PF13504 (PFAM), PF13855 (PFAM), SSF52058 (SUPERFAMILY)
	AllGFP_CLC_2050_trimmed_contig_31906	leucine-rich repeat-containing protein 4-like	299	3	7.00334	0.48	0	-		no IPS match
	AllGFP_CLC_2050_trimmed_contig_14734	leucine-rich repeat-containing protein 57	255	20	7.55429e-18	0.7615	3	F:molecular_function; P:biological_process; C:cellular_component		no IPS match
	AllGFP_CLC_2050_trimmed_contig_33716	leucine-rich repeat-containing protein 57	367	20	2.65981e-18	0.6785	1	F:protein binding	-	IPR001611 (PROFILE); IPR003591 (SMART); IPR025875 (PFAM); PR00019 (PRINTS), G3DSA:3.80.10.10 (GENE3D), PTHR23155 (PANTHER), SSF52058 (SUPERFAMILY)
	AllGFP_CLC_2050_trimmed_contig_16623	leucine-rich repeat-containing protein 57-like	255	20	1.46726e-14	0.859	2	F:phosphoprotein phosphatase activity; P:protein dephosphorylation	EC:3.1.3.16	PTHR23155 (PANTHER), PTHR23155:SF261 (PANTHER)
	AllGFP_CLC_2050_trimmed_contig_8779	leucine-rich repeat-containing protein 58-like	244	20	5.44925e-21	0.6945	5	F:hydrolase activity; F:phosphoprotein phosphatase activity; F:molecular_function; P:biological_process; C:cellular_component		G3DSA:3.80.10.10 (GENE3D), PTHR23155 (PANTHER), PTHR23155:SF25 (PANTHER), SSF52058 (SUPERFAMILY)
	AllGFP_CLC_2050_trimmed_contig_7512	leucine-rich repeat-containing protein 59	688	20	1.55749e-10	0.7305	4	F:hydrolase activity; C:mitochondrial nucleoid; C:endoplasmic reticulum; C:membrane part	-	tmhmm (TMHMM)
	AllGFP_CLC_2050_trimmed_contig_36150	leucine-rich repeat-containing protein 67-like	241	3	0.324011	0.54	4	P:protein catabolic process; F:zinc ion binding; P:protein ubiquitination; F:ubiquitin-protein ligase activity		no IPS match
	AllGFP_CLC_2050_trimmed_contig_26683	leucine-rich repeat-containing protein 68-like	284	20	1.07733e-05	0.702	4	P:negative regulation of phosphatase activity; F:phosphatase binding; F:protein phosphatase inhibitor activity; C:cellular_component		G3DSA:3.80.10.10 (GENE3D), PTHR24112 (PANTHER), PTHR24112:SF0 (PANTHER)
	AllGFP_CLC_2050_trimmed_contig_41893	leucine-rich repeat-containing protein 9-like	207	1	3.37607	0.56	0	-		no IPS match
	AllGFP_CLC_2050_trimmed_contig_30463	leucine-rich repeats and immunoglobulin-like domains 2	258	20	3.82783e-06	0.625	1	F:protein binding	-	IPR001611 (PROFILE); G3DSA:3.80.10.10 (GENE3D)
	AllGFP_CLC_2050_trimmed_contig_33207	leucine-rich repeats and immunoglobulin-like domains 2	393	20	6.06215e-13	0.623	3	C:cytoplasm; C:integral to membrane; C:plasma membrane		no IPS match
	AllGFP_CLC_2050_trimmed_contig_26314	leucine-rich repeats and immunoglobulin-like domains 3	299	20	5.9662e-10	0.5705	1	P:signal transduction	-	no IPS match
	AllGFP_CLC_2050_trimmed_contig_3215	leucine-rich transmembrane protein	581	20	2.04685e-58	0.734	1	C:integral to membrane		PTHR22255 (PANTHER)
	AllGFP_CLC_2050_trimmed_contig_33125	leucine-rich transmembrane protein	561	20	3.35028e-45	0.62	1	C:integral to membrane		G3DSA:3.80.10.10 (GENE3D), PTHR24373 (PANTHER), PTHR24373:SF45 (PANTHER), PF13855 (PFAM), SignalP-NN(euk) (SIGNALP), SSF52058 (SUPERFAMILY)
	AllGFP_CLC_2050_trimmed_contig_38104	leucine-rich transmembrane protein	518	20	1.03735e-07	0.448	12	C:endoplasmic reticulum membrane; F:molecular_function; P:vesicle-mediated transport; C:ER-Golgi intermediate compartment membrane; C:membrane; C:endoplasmic reticulum; C:Golgi apparatus; P:transport; P:peripheral nervous system neuron axonogenesis; P:axon guidance; P:axonogenesis; P:sprouting angiogenesis		tmhmm (TMHMM)
	AllGFP_CLC_2050_trimmed_contig_43556	leucine-rich transmembrane protein	314	20	1.75716e-18	0.605	1	F:protein binding	-	IPR001611 (PROFILE); IPR003591 (SMART); PR00019 (PRINTS), G3DSA:3.80.10.10 (GENE3D), PTHR24365 (PANTHER), PF13855 (PFAM), SSF52058 (SUPERFAMILY)
	AllGFP_CLC_2050_trimmed_contig_30354	leucine-rich-repeats and calponin homology domain isoform b	366	20	1.47252e-08	0.7345	3	C:cleavage furrow; C:cell cortex; P:Ras protein signal transduction	-	SignalP-NN(euk) (SIGNALP)
	AllGFP_CLC_2050_trimmed_contig_10800	low quality protein: leucine-rich repeat neuronal protein 4	1026	6	2.36859	0.4783	6	F:kinase activity; F:ATP binding; F:protein kinase activity; P:phosphorylation; P:protein phosphorylation; F:transferase activity, transferring phosphorus-containing groups		no IPS match
Neurofilament protein	AllGFP_CLC_2050_trimmed_contig_19081	neurofilament heavy polypeptide	324	20	0.0210565	0.4915	23	F:ATP binding; F:nucleotide binding; F:nucleoside-triphosphatase activity; C:intermediate filament; C:nucleosome; P:nucleosome assembly; F:DNA binding; C:mitochondrion; C:neurofilament; P:neurofilament cytoskeleton organization; P:intermediate filament cytoskeleton organization; P:microtubule cytoskeleton organization; P:intermediate filament bundle assembly; F:phosphatase activity; P:dephosphory…		tmhmm (TMHMM)
Low moleclar weight neurofilament protein (XNF-L)	AllGFP_CLC_2050_trimmed_contig_20183	neurofilament heavy polypeptide	1095	20	0.00255069	0.4	12	C:intermediate filament; C:nucleosome; P:nucleosome assembly; F:DNA binding; C:mitochondrion; C:neurofilament; P:neurofilament cytoskeleton organization; P:intermediate filament cytoskeleton organization; P:microtubule cytoskeleton organization; P:intermediate filament bundle assembly; P:cell cycle arrest; F:phospholipid binding		no IPS match
	AllGFP_CLC_2050_trimmed_contig_32926	neurofilament heavy polypeptide	438	20	0.00025881	0.46	14	C:intermediate filament; C:nucleosome; P:nucleosome assembly; F:DNA binding; P:microtubule cytoskeleton organization; C:neurofilament; P:cell death; P:neurofilament cytoskeleton organization; C:axon; C:mitochondrion; F:molecular_function; P:intermediate filament bundle assembly; P:nervous system development; P:intermediate filament cytoskeleton organization		tmhmm (TMHMM)
	AllGFP_CLC_2050_trimmed_contig_23439	neurofilament heavy polypeptide-like	384	20	0.00516075	0.481	58	C:microtubule associated complex; C:membrane; F:FMN binding; P:transport; C:mitochondrion; C:neurofilament; P:neurofilament cytoskeleton organization; C:intermediate filament; P:intermediate filament cytoskeleton organization; P:microtubule cytoskeleton organization; P:intermediate filament bundle assembly; P:sarcomere organization; P:muscle contraction; C:cytosol; F:calcium ion binding; F:muscle…		no IPS match
	AllGFP_CLC_2050_trimmed_contig_31367	neurofilament light polypeptide-like	254	20	8.5324e-06	0.5345	30	P:microtubule cytoskeleton organization; P:regulation of axon diameter; C:neurofilament; P:positive regulation of axonogenesis; C:intermediate filament; P:neurofilament cytoskeleton organization; C:neuron projection; C:axon; P:neuron projection morphogenesis; P:negative regulation of neuron apoptosis; P:intermediate filament organization; P:intermediate filament bundle assembly; P:locomotion; P:n…		SignalP-NN(euk) (SIGNALP), tmhmm (TMHMM)
	AllGFP_CLC_2050_trimmed_contig_211	neurofilament medium tail domain	887	20	0.000447861	0.503	30	F:structural molecule activity; C:nucleosome; F:transferase activity; P:biosynthetic process; F:DNA binding; F:transferase activity, transferring glycosyl groups; P:nucleosome assembly; P:glycogen biosynthetic process; F:starch synthase activity; P:glucan biosynthetic process; P:embryo development ending in birth or egg hatching; P:mitosis; F:hydrolase activity; F:manganese ion binding; F:ion cha…		no IPS match
	AllGFP_CLC_2050_trimmed_contig_26519	neurofilament protein	462	11	0.389504	0.5491	10	C:membrane; C:outer membrane-bounded periplasmic space; P:protein transport; F:protein transporter activity; F:ATP binding; F:microtubule motor activity; P:microtubule-based movement; F:mismatched DNA binding; P:mismatch repair; C:nucleus		no IPS match
	AllGFP_CLC_2050_trimmed_contig_752	neurofilament triplet m	1219	20	2.23649e-16	0.809	19	P:nuclear-transcribed mRNA catabolic process, nonsense-mediated decay; F:histone binding; P:mushroom body development; P:regulation of transcription from RNA polymerase II promoter; P:axonogenesis; P:mRNA processing; P:viral genome replication; P:ephrin receptor signaling pathway; P:protein phosphorylation; P:peripheral nervous system development; F:DNA binding; F:ephrin receptor activity; ; P:me…	-	SignalP-NN(euk) (SIGNALP)
Male reproductive-related protein	AllGFP_CLC_2050_trimmed_contig_6818	male reproductive-related microfibril-associated protein	277	1	0.000425771	0.97	0	-		IPR009730 (PFAM)
Male reproductive tract-specific	AllGFP_CLC_2050_trimmed_contig_9190	male reproductive-related protein a	949	7	1.59013e-15	0.9386	0	-		no IPS match
Male reproductive-related LIM protein	AllGFP_CLC_2050_trimmed_contig_9574	male reproductive-related protein a	303	7	0.000840428	0.5171	0	-		no IPS match
Male reproductive-related Kaza-type peptidase inhibitor	AllGFP_CLC_2050_trimmed_contig_25860	male reproductive-related protein a	580	20	4.84814e-14	0.5545	2	F:zinc ion binding; C:intracellular	-	IPR007087 (PROSITE); IPR015880 (SMART)
Male reproductive-related protein/A/B	AllGFP_CLC_2050_trimmed_contig_30724	male reproductive-related protein a	629	8	1.12441e-16	0.5125	0	-		no IPS match
	AllGFP_CLC_2050_trimmed_contig_30725	male reproductive-related protein a	281	7	1.49364e-23	0.4857	0	-		no IPS match
	AllGFP_CLC_2050_trimmed_contig_30728	male reproductive-related protein a	432	6	2.54181e-08	0.4183	0	-		no IPS match
	AllGFP_CLC_2050_trimmed_contig_30740	male reproductive-related protein a	369	4	6.12848e-08	0.49	0	-		no IPS match
	AllGFP_CLC_2050_trimmed_contig_30747	male reproductive-related protein a	250	13	8.51469e-12	0.5338	0	-		no IPS match
	AllGFP_CLC_2050_trimmed_contig_30769	male reproductive-related protein a	280	15	7.05672e-16	0.5727	17	P:intracellular signal transduction; P:signal transduction via phosphorylation event; P:phosphorylation; C:membrane; F:ATP binding; F:kinase activity; P:signal transduction; P:two-component signal transduction system (phosphorelay); P:regulation of transcription, DNA-dependent; C:intracellular; F:signal transducer activity; F:two-component response regulator activity; F:two-component sensor activ…		tmhmm (TMHMM)
	AllGFP_CLC_2050_trimmed_contig_30774	male reproductive-related protein a	279	6	0.000699077	0.5983	0	-		SignalP-NN(euk) (SIGNALP)
	AllGFP_CLC_2050_trimmed_contig_30798	male reproductive-related protein a	270	12	6.78964e-20	0.5517	0	-		no IPS match
	AllGFP_CLC_2050_trimmed_contig_30799	male reproductive-related protein a	252	1	1.4112	0.65	0	-		SignalP-NN(euk) (SIGNALP)
	AllGFP_CLC_2050_trimmed_contig_30802	male reproductive-related protein a	296	5	6.8717e-19	0.552	0	-		no IPS match
	AllGFP_CLC_2050_trimmed_contig_30821	male reproductive-related protein a	207	7	2.51964e-12	0.5743	0	-		SignalP-NN(euk) (SIGNALP)
	AllGFP_CLC_2050_trimmed_contig_30822	male reproductive-related protein a	342	20	3.20198e-24	0.626	7	P:megagametogenesis; C:membrane; P:pollen tube development; P:proteolysis; F:serine-type endopeptidase activity; F:serine-type exopeptidase activity; F:serine-type peptidase activity		no IPS match
	AllGFP_CLC_2050_trimmed_contig_31586	male reproductive-related protein a	484	11	7.12869e-09	0.6855	0	-		no IPS match
	AllGFP_CLC_2050_trimmed_contig_32638	male reproductive-related protein a	458	3	4.15893	0.69	0	-		no IPS match
	AllGFP_CLC_2050_trimmed_contig_32738	male reproductive-related protein a	382	16	1.1763e-17	0.8413	7	C:membrane coat; P:vesicle-mediated transport; C:COPI vesicle coat; F:structural molecule activity; P:intracellular protein transport; P:metabolic process; F:catalytic activity		no IPS match
	AllGFP_CLC_2050_trimmed_contig_37725	male reproductive-related protein a	423	13	1.26124e-13	0.86	0	-		no IPS match
	AllGFP_CLC_2050_trimmed_contig_37835	male reproductive-related protein a	530	13	6.3543e-06	0.5754	0	-		SignalP-NN(euk) (SIGNALP), tmhmm (TMHMM)
	AllGFP_CLC_2050_trimmed_contig_40113	male reproductive-related protein a	402	10	7.42207e-06	0.71	0	-		no IPS match
	AllGFP_CLC_2050_trimmed_contig_41227	male reproductive-related protein a	471	5	3.84856e-08	0.594	5	C:integral to membrane; C:membrane; P:transmembrane transport; P:transport; F:transporter activity		no IPS match
	AllGFP_CLC_2050_trimmed_contig_30716	male reproductive-related protein mar-mrr	272	14	1.25669e-42	0.8207	11	C:integral to membrane; F:G-protein coupled receptor activity; P:sensory perception of taste; F:mating-type alpha-factor pheromone receptor activity; F:mating-type factor pheromone receptor activity; C:membrane; P:G-protein coupled receptor protein signaling pathway; P:regulation of transcription, DNA-dependent; P:transcription, DNA-dependent; F:sequence-specific DNA binding transcription factor …		SignalP-NN(euk) (SIGNALP), tmhmm (TMHMM)
	AllGFP_CLC_2050_trimmed_contig_30718	male reproductive-related protein mar-mrr	280	15	9.606e-43	0.8027	7	F:mating-type alpha-factor pheromone receptor activity; F:mating-type factor pheromone receptor activity; C:integral to membrane; C:membrane; P:G-protein coupled receptor protein signaling pathway; F:G-protein coupled receptor activity; P:sensory perception of taste		SignalP-NN(euk) (SIGNALP), tmhmm (TMHMM)
	AllGFP_CLC_2050_trimmed_contig_30757	male reproductive-related protein mar-mrr	254	2	2.48306e-08	0.745	6	P:regulation of transcription, DNA-dependent; P:transcription from RNA polymerase II promoter; F:sequence-specific DNA binding RNA polymerase II transcription factor activity; F:zinc ion binding; P:regulation of transcription from RNA polymerase II promoter; C:nucleus		no IPS match
	AllGFP_CLC_2050_trimmed_contig_19031	male sterility c-terminal domain	431	3	1.34647	0.5233	2	P:protein transport; F:nucleotide binding		no IPS match
	AllGFP_CLC_2050_trimmed_contig_9316	male-specific lethal 1-like 1	1363	20	5.33991e-08	0.7725	4	C:integral to membrane; C:membrane; P:signal transduction; C:intracellular		SignalP-NN(euk) (SIGNALP)
	AllGFP_CLC_2050_trimmed_contig_35312	male-specific lethal 1-like 1	388	20	1.77453e-05	0.5735	8	C:integral to membrane; C:membrane; P:signal transduction; C:intracellular; P:histone H4-K16 acetylation; C:MSL complex; C:nucleolus; C:nucleus		no IPS match
	AllGFP_CLC_2050_trimmed_contig_38569	male-specific lethal 2 homolog	232	20	7.83192e-12	0.824	3	C:MSL complex; F:zinc ion binding; P:histone H4-K16 acetylation	-	no IPS match
	AllGFP_CLC_2050_trimmed_contig_28443	male-specific lethal 3	290	20	7.15519e-06	0.6405	1	C:nucleus	-	IPR008676 (PANTHER); IPR026541 (PFAM); PTHR10880:SF4 (PANTHER)
	AllGFP_CLC_2050_trimmed_contig_40225	male-specific lethal 3	263	20	0.00435375	0.49	45	C:integral to membrane; C:membrane; C:nucleus; C:chromosome; P:DNA recombination; F:DNA binding; P:DNA replication; F:nucleotide binding; C:cytoplasm; F:ATP binding; P:sister chromatid cohesion; P:chromosome organization; P:chromosome condensation; P:chromosome segregation; P:DNA repair; F:actin binding; F:metal ion binding; F:zinc ion binding; F:kinase activity; F:potassium ion binding; F:pyruva…		no IPS match
	AllGFP_CLC_2050_trimmed_contig_19098	male-specific lethal 3 homolog	217	20	5.75705e-12	0.897	9	F:methylated histone residue binding; C:MSL complex; F:DNA binding; F:sequence-specific DNA binding transcription factor activity; P:multicellular organismal development; P:histone H4-K16 acetylation; P:transcription from RNA polymerase II promoter; C:transcription factor complex;	-	IPR008676 (PANTHER); G3DSA:2.30.30.270 (GENE3D), PTHR10880:SF4 (PANTHER)
	AllGFP_CLC_2050_trimmed_contig_42041	male-specific lethal 3 homolog	302	20	9.29875e-08	0.704	9	F:methylated histone residue binding; C:MSL complex; F:DNA binding; F:sequence-specific DNA binding transcription factor activity; P:multicellular organismal development; P:histone H4-K16 acetylation; P:transcription from RNA polymerase II promoter; C:transcription factor complex;	-	IPR008676 (PANTHER); IPR026541 (PFAM); PTHR10880:SF4 (PANTHER)
	AllGFP_CLC_2050_trimmed_contig_34409	male-specific transcription factor fru-mb	427	20	9.07003e-11	0.5725	1	F:protein binding	-	IPR000210 (PROFILE); IPR011333 (G3DSA:3.30.710.GENE3D); IPR013069 (PFAM); PTHR23110 (PANTHER)
Mitotic checkpoint BUB3	AllGFP_CLC_2050_trimmed_contig_17050	mitotic checkpoint protein bub3	1414	20	2.72549e-178	0.8875	13	F:protein binding; P:mitotic prometaphase; P:regulation of chromosome segregation; P:mitotic cell cycle spindle assembly checkpoint; P:negative regulation of ubiquitin-protein ligase activity involved in mitotic cell cycle; P:attachment of spindle microtubules to kinetochore; C:condensed chromosome kinetochore; P:cell division; C:nucleolus; C:cytosol; P:meiosis; P:mitotic sister chromatid segrega…	-	SignalP-NN(euk) (SIGNALP), tmhmm (TMHMM)
	AllGFP_CLC_2050_trimmed_contig_42137	mitotic checkpoint serine threonine-protein kinase bub1	464	3	4.09572e-05	0.5067	9	F:metal ion binding; F:ATP binding; F:protein kinase activity; P:protein phosphorylation; F:zinc ion binding; F:transferase activity, transferring phosphorus-containing groups; F:protein serine/threonine kinase activity; F:kinase activity; P:phosphorylation		SignalP-NN(euk) (SIGNALP), tmhmm (TMHMM)
	AllGFP_CLC_2050_trimmed_contig_10887	mitotic checkpoint serine threonine-protein kinase bub1 and	462	20	1.76486e-21	0.6615	7	P:regulation of cell cycle process; C:kinetochore; C:condensed chromosome, centromeric region; C:nucleus; F:protein kinase activity; F:ATP binding; P:protein phosphorylation	-	IPR000719 (PFAM); IPR011009 (SUPERFAMILY); IPR015661 (PANTHER); G3DSA:1.10.510.10 (GENE3D), PTHR14030:SF0 (PANTHER), tmhmm (TMHMM)
	AllGFP_CLC_2050_trimmed_contig_6488	mitotic checkpoint serine threonine-protein kinase bub1 beta	518	20	1.32654e-16	0.6245	6	C:condensed chromosome outer kinetochore; F:protein binding; F:kinase activity; C:condensed nuclear chromosome kinetochore; P:protein localization to chromosome, centromeric region; P:mitotic metaphase/anaphase transition	-	IPR013212 (PFAM); IPR015661 (PANTHER); PTHR14030:SF0 (PANTHER)
	AllGFP_CLC_2050_trimmed_contig_18477	mitotic checkpoint serine threonine-protein kinase bub1 beta	270	20	1.15155e-16	0.686	16	C:condensed chromosome outer kinetochore; P:protein localization to kinetochore; F:protein binding; P:mitotic prometaphase; C:cytoskeletal part; C:anaphase-promoting complex; C:microtubule cytoskeleton; F:protein kinase activity; P:mitotic cell cycle spindle assembly checkpoint; C:condensed nuclear chromosome kinetochore; P:protein localization to chromosome, centromeric region; P:negative regula…	-	IPR013212 (PFAM); IPR015661 (PANTHER); PTHR14030:SF0 (PANTHER)
	AllGFP_CLC_2050_trimmed_contig_12204	mitotic control protein dis3	209	1	9.6379	0.52	2	F:RNA binding; F:ribonuclease activity		SignalP-NN(euk) (SIGNALP)
M-phase phosphoprotein 6 gene	AllGFP_CLC_2050_trimmed_contig_18470	m-phase inducer phosphatase	279	20	1.29548e-25	0.641	27	C:nucleoplasm; P:lateral inhibition; P:cell cycle checkpoint; P:gastrulation; P:centriole replication; P:positive regulation of mitotic cell cycle, embryonic; F:protein tyrosine phosphatase activity; F:protein kinase binding; P:open tracheal system development; P:negative regulation of mitotic cell cycle; P:regulation of cell diameter; P:mesoderm development; P:regulation of cyclin-dependent prot…	EC:3.1.3.48	IPR000751 (PRINTS); IPR001763 (G3DSA:3.40.250.GENE3D); PTHR10828:SF17 (PANTHER)
	AllGFP_CLC_2050_trimmed_contig_20518	m-phase inducer phosphatase	908	20	8.42642e-10	0.424	30	P:M phase of mitotic cell cycle; P:protein dephosphorylation; P:peptidyl-tyrosine dephosphorylation; F:protein tyrosine phosphatase activity; C:intracellular; F:hydrolase activity; P:open tracheal system development; P:peripheral nervous system development; P:cellular process; P:centriole replication; P:positive regulation of cell proliferation; P:regulation of mitotic cell cycle; P:cell prolifer…		no IPS match
	AllGFP_CLC_2050_trimmed_contig_26638	m-phase phosphoprotein 6	347	12	1.58168e-18	0.5667	3	P:neurogenesis; F:molecular_function; C:cellular_component		IPR019324 (PFAM)
Multiple inositol polyphosphate phosphatase 2 (MIPP2)	AllGFP_CLC_2050_trimmed_contig_14673	inositol hexakisphosphate kinase	337	1	2.9153	0.55	3	F:kinase activity; P:phosphorylation; F:inositol trisphosphate 3-kinase activity		SignalP-NN(euk) (SIGNALP), tmhmm (TMHMM)
	AllGFP_CLC_2050_trimmed_contig_10232	inositol hexakisphosphate kinase 1	731	20	2.76867e-10	0.6395	4	C:nucleolus; F:inositol hexakisphosphate kinase activity; P:phosphatidylinositol phosphorylation; C:cytoplasm	-	IPR005522 (PANTHER); PTHR12400:SF30 (PANTHER), SSF56104 (SUPERFAMILY)
	AllGFP_CLC_2050_trimmed_contig_18456	inositol hexakisphosphate kinase 1	929	20	4.80123e-47	0.5235	7	F:transferase activity, transferring phosphorus-containing groups; P:smoothened signaling pathway; F:binding; P:primary metabolic process; P:organophosphate metabolic process; P:phosphorylation; C:nucleus	-	IPR005522 (PANTHER); SSF56104 (SUPERFAMILY)
	AllGFP_CLC_2050_trimmed_contig_4936	inositol monophosphatase 1-like	426	20	2.46157e-63	0.774	1	P:phosphatidylinositol phosphorylation	-	IPR000760 (PRINTS); IPR020552 (PRINTS); IPR020583 (PROSITE); G3DSA:3.30.540.10 (GENE3D), G3DSA:3.40.190.80 (GENE3D), PTHR20854:SF4 (PANTHER), SSF56655 (SUPERFAMILY)
	AllGFP_CLC_2050_trimmed_contig_29694	inositol monophosphatase family protein	200	20	0.0128743	0.5615	14	C:peptidoglycan-based cell wall; P:peptidoglycan-based cell wall biogenesis; F:penicillin binding; F:catalytic activity; P:peptidoglycan biosynthetic process; C:nucleus; P:cell wall macromolecule catabolic process; C:chromosome; P:DNA topological change; F:DNA topoisomerase (ATP-hydrolyzing) activity; F:DNA topoisomerase type I activity; F:DNA binding; P:embryo development ending in birth or egg …		tmhmm (TMHMM)
	AllGFP_CLC_2050_trimmed_contig_30710	inositol monophosphatase family protein	402	1	7.27662	0.61	1	P:phosphatidylinositol phosphorylation		SignalP-NN(euk) (SIGNALP)
	AllGFP_CLC_2050_trimmed_contig_5368	inositol monophosphatase fructose- -bisphosphatase family protein	343	5	2.48106	0.464	15	P:phosphatidylinositol phosphorylation; F:RNA binding; F:nucleic acid binding; F:nucleotidyltransferase activity; F:transferase activity; F:nucleotide binding; P:RNA processing; F:chitin binding; P:chitin metabolic process; C:extracellular region; P:response to high light intensity; P:response to water deprivation; P:response to salt stress; P:response to cold; C:plasma membrane		no IPS match
	AllGFP_CLC_2050_trimmed_contig_37603	inositol polyphosphate	275	1	8.46652	0.55	3	F:kinase activity; P:phosphorylation; F:inositol trisphosphate 3-kinase activity		SignalP-NN(euk) (SIGNALP)
	AllGFP_CLC_2050_trimmed_contig_21921	inositol polyphosphate 1-phosphatase	368	1	9.99945	0.58	1	P:phosphatidylinositol phosphorylation		no IPS match
	AllGFP_CLC_2050_trimmed_contig_32014	inositol polyphosphate 1-phosphatase	498	20	1.43758e-38	0.622	1	P:phosphatidylinositol phosphorylation	-	IPR000760 (PANTHER); IPR020583 (PROSITE); G3DSA:3.30.540.10 (GENE3D), G3DSA:3.40.190.80 (GENE3D), PTHR20854:SF6 (PANTHER), SSF56655 (SUPERFAMILY)
	AllGFP_CLC_2050_trimmed_contig_23368	inositol polyphosphate 5-phosphatase j	349	18	0.276783	0.4711	86	P:intracellular transport; C:intracellular; F:phosphatidylinositol-3,4,5-trisphosphate 5-phosphatase activity; P:dephosphorylation; C:dendritic shaft; C:growth cone; F:hydrolase activity; P:negative regulation of peptidyl-serine phosphorylation; C:extrinsic to membrane; C:cytoplasm; P:phosphatidylinositol phosphorylation; P:negative regulation of neuron projection development; P:negative regulati…		no IPS match
	AllGFP_CLC_2050_trimmed_contig_20299	inositol polyphosphate 5-phosphatase k-like	672	20	2.01406e-34	0.5705	1	F:inositol trisphosphate phosphatase activity	-	IPR005135 (SUPERFAMILY); G3DSA:3.60.10.10 (GENE3D), PTHR11200 (PANTHER), PTHR11200:SF18 (PANTHER)
	AllGFP_CLC_2050_trimmed_contig_12450	inositol polyphosphate 5-phosphatase ocrl-1	1287	20	1.22865e-141	0.709	5	C:intracellular membrane-bounded organelle; F:phosphatidylinositol-4,5-bisphosphate 5-phosphatase activity; P:phosphatidylinositol dephosphorylation; C:cytoplasmic part; P:in utero embryonic development	EC:3.1.3.36	no IPS match
	AllGFP_CLC_2050_trimmed_contig_25539	inositol polyphosphate 5-phosphatase ocrl-1-like	518	20	1.3425e-28	0.603	2	P:cellular process; C:intracellular	-	IPR005135 (SUPERFAMILY); G3DSA:3.60.10.10 (GENE3D), PTHR11200 (PANTHER), PTHR11200:SF64 (PANTHER)
	AllGFP_CLC_2050_trimmed_contig_35224	inositol polyphosphate multikinase	751	20	0.000894423	0.4705	5	F:inositol trisphosphate 3-kinase activity; F:kinase activity; P:phosphorylation; F:transferase activity; F:inositol trisphosphate 6-kinase activity		IPR005522 (PFAM); SSF56104 (SUPERFAMILY)
	AllGFP_CLC_2050_trimmed_contig_24325	inositol polyphosphate phosphatase	256	20	1.24449e-14	0.77	3	P:phosphatidylinositol phosphorylation; F:nuclease activity; F:phosphoric ester hydrolase activity	-	IPR005135 (SUPERFAMILY); G3DSA:3.60.10.10 (GENE3D), PTHR11200 (PANTHER)
	AllGFP_CLC_2050_trimmed_contig_22965	inositol triphosphate 3-kinase c	440	20	2.39593e-50	0.793	2	F:inositol trisphosphate 3-kinase activity; P:phosphorylation	EC:2.7.1.127	IPR005522 (PANTHER); PTHR12400:SF26 (PANTHER), SSF56104 (SUPERFAMILY)
	AllGFP_CLC_2050_trimmed_contig_11060	inositol -triphosphate kinase isoform a	356	20	1.99923e-23	0.7905	5	F:calmodulin binding; F:calcium-dependent protein binding; F:inositol trisphosphate 3-kinase activity; P:inositol phosphate biosynthetic process; P:phosphorylation	EC:2.7.1.127	IPR005522 (PANTHER); SSF56104 (SUPERFAMILY)
	AllGFP_CLC_2050_trimmed_contig_20961	inositol -trisphosphate 5-phosphatase	357	5	1.84072	0.578	12	P:auxin homeostasis; P:response to wounding; P:response to blue light; P:response to carbohydrate stimulus; C:nucleus; P:phloem or xylem histogenesis; P:response to abscisic acid stimulus; P:phosphatidylinositol phosphorylation; P:root development; P:sugar mediated signaling pathway; P:response to nutrient; C:plastid		no IPS match
	AllGFP_CLC_2050_trimmed_contig_6532	inositol -trisphosphate receptor	364	20	4.20569e-34	0.849	50	F:intracellular ligand-gated calcium channel activity; P:sensory perception of umami taste; C:platelet dense granule membrane; C:sarcoplasmic reticulum; F:phosphatidylinositol binding; C:postsynaptic density; C:brush border; F:inositol 1,4,5-trisphosphate-sensitive calcium-release channel activity; P:nerve growth factor receptor signaling pathway; P:cellular response to hypoxia; C:nucleoplasm; P:…	-	IPR015925 (PANTHER); PTHR13715:SF2 (PANTHER), tmhmm (TMHMM)
	AllGFP_CLC_2050_trimmed_contig_13648	inositol -trisphosphate receptor	396	20	7.47294e-65	0.775	5	P:inositol phosphate-mediated signaling; F:inositol 1,4,5-trisphosphate-sensitive calcium-release channel activity; P:calcium ion transmembrane transport; C:integral to membrane; C:endoplasmic reticulum	-	IPR000699 (PFAM); IPR015925 (PANTHER); G3DSA:1.25.10.30 (GENE3D), PTHR13715:SF2 (PANTHER), SSF100909 (SUPERFAMILY)
	AllGFP_CLC_2050_trimmed_contig_26088	inositol -trisphosphate receptor	485	20	8.24969e-84	0.752	14	P:flight behavior; P:mushroom body development; P:larval feeding behavior; P:sensory perception of taste; P:stabilization of membrane potential; C:integral to membrane; C:endoplasmic reticulum membrane; P:molting cycle, chitin-based cuticle; P:calcium ion transmembrane transport; P:inositol phosphate-mediated signaling; P:nuclear division; P:release of sequestered calcium ion into cytosol; F:inos…	-	IPR015925 (PANTHER); PTHR13715:SF2 (PANTHER)
	AllGFP_CLC_2050_trimmed_contig_28437	inositol -trisphosphate receptor	332	20	7.14083e-38	0.865	5	P:inositol phosphate-mediated signaling; F:inositol 1,4,5-trisphosphate-sensitive calcium-release channel activity; P:calcium ion transmembrane transport; C:integral to membrane; C:endoplasmic reticulum	-	IPR005821 (PFAM); IPR015925 (PANTHER); PTHR13715:SF2 (PANTHER), SignalP-NN(euk) (SIGNALP), tmhmm (TMHMM)
	AllGFP_CLC_2050_trimmed_contig_37204	inositol -trisphosphate receptor	285	20	6.49062e-50	0.76	5	P:inositol phosphate-mediated signaling; F:inositol 1,4,5-trisphosphate-sensitive calcium-release channel activity; P:calcium ion transmembrane transport; C:integral to membrane; C:endoplasmic reticulum	-	IPR015925 (PANTHER); PTHR13715:SF2 (PANTHER)
	AllGFP_CLC_2050_trimmed_contig_41100	inositol -trisphosphate receptor	254	20	3.28366e-25	0.6425	5	P:calcium ion transmembrane transport; C:integral to membrane; F:inositol 1,4,5-trisphosphate-sensitive calcium-release channel activity; P:inositol phosphate-mediated signaling; C:endoplasmic reticulum	-	tmhmm (TMHMM)
	AllGFP_CLC_2050_trimmed_contig_41389	inositol -trisphosphate receptor	238	20	3.00919e-28	0.72	5	P:calcium ion transmembrane transport; C:integral to membrane; F:inositol 1,4,5-trisphosphate-sensitive calcium-release channel activity; P:inositol phosphate-mediated signaling; C:endoplasmic reticulum	-	IPR015925 (PANTHER); PTHR13715:SF2 (PANTHER)
	AllGFP_CLC_2050_trimmed_contig_42186	inositol -trisphosphate receptor	349	20	3.5592e-38	0.8595	5	P:inositol phosphate-mediated signaling; F:inositol 1,4,5-trisphosphate-sensitive calcium-release channel activity; P:calcium ion transmembrane transport; C:integral to membrane; C:endoplasmic reticulum	-	IPR015925 (PANTHER); PTHR13715:SF53 (PANTHER)
	AllGFP_CLC_2050_trimmed_contig_24340	inositol -trisphosphate receptor type 1	625	1	0.174661	0.68	0	-		no IPS match
	AllGFP_CLC_2050_trimmed_contig_12958	inositol-1(or 4)-monophosphatase	212	6	0.679689	0.5	6	F:hydrolase activity; F:inositol-1(or 4)-monophosphatase activity; P:phosphatidylinositol phosphorylation; ; ;		SignalP-NN(euk) (SIGNALP)
	AllGFP_CLC_2050_trimmed_contig_30291	inositol-phosphate phosphatase	281	2	1.58185	0.565	6	P:phosphatidylinositol phosphorylation; F:histidinol-phosphatase activity; P:IMP biosynthetic process; F:AMP deaminase activity; F:deaminase activity; P:purine ribonucleoside monophosphate biosynthetic process		SignalP-NN(euk) (SIGNALP)
	AllGFP_CLC_2050_trimmed_contig_18229	inositol-tetrakisphosphate 1-kinase-like	523	20	1.99632e-14	0.6415	5	F:magnesium ion binding; F:ATP binding; C:intracellular; P:inositol trisphosphate metabolic process; F:inositol tetrakisphosphate 1-kinase activity	EC:2.7.1.134	IPR008656 (PFAM); PTHR14217 (PANTHER), PTHR14217:SF0 (PANTHER)
	AllGFP_CLC_2050_trimmed_contig_38162	inositol-tetrakisphosphate 1-kinase-like	318	20	3.84847e-24	0.7295	6	F:inositol trisphosphate kinase activity; F:magnesium ion binding; F:ATP binding; C:intracellular; P:inositol trisphosphate metabolic process; F:inositol tetrakisphosphate 1-kinase activity	EC:2.7.1.134	IPR008656 (PFAM); PTHR14217 (PANTHER), PTHR14217:SF0 (PANTHER)
	AllGFP_CLC_2050_trimmed_contig_13678	inositol-trisphosphate 3-kinase a-like	815	20	6.62312e-81	0.736	3	F:calmodulin binding; F:inositol trisphosphate 3-kinase activity; P:response to oxidative stress	EC:2.7.1.127	no IPS match
	AllGFP_CLC_2050_trimmed_contig_15910	inositol-trisphosphate 3-kinase a-like	614	20	1.14414e-13	0.683	1	F:kinase activity	-	IPR005522 (PANTHER); PTHR12400:SF29 (PANTHER)
	AllGFP_CLC_2050_trimmed_contig_40409	myo-inositol catabolism protein	322	3	3.99863	0.5033	8	F:intramolecular oxidoreductase activity, interconverting aldoses and ketoses; P:metabolic process; F:isomerase activity; C:integral to membrane; C:membrane; P:transport; C:plasma membrane; F:transporter activity		no IPS match
	AllGFP_CLC_2050_trimmed_contig_4257	myo-inositol degradation rhizopine catabolism protein	437	4	1.07732	0.5	6	F:structural constituent of ribosome; P:translation; C:small ribosomal subunit; C:cytoplasm; C:ribosome; C:intracellular		no IPS match
	AllGFP_CLC_2050_trimmed_contig_10610	myo-inositol-1(or 4)-monophosphatase	362	1	5.50393	0.46	6	F:inositol-1(or 4)-monophosphatase activity; P:phosphatidylinositol phosphorylation; F:hydrolase activity; ; ;		SignalP-NN(euk) (SIGNALP)
	AllGFP_CLC_2050_trimmed_contig_26176	myo-inositol-1(or 4)-monophosphatase	210	7	2.91386	0.54	13	F:ATPase activity; F:ATP binding; P:protein complex assembly; F:nucleotide binding; F:nucleoside-triphosphatase activity; P:ATP catabolic process; C:nucleus; P:phosphatidylinositol phosphorylation; F:inositol-1(or 4)-monophosphatase activity; F:hydrolase activity; ; ;		SignalP-NN(euk) (SIGNALP)
Myosin Va	AllGFP_CLC_2050_trimmed_contig_18846	myosin va	372	20	9.43527e-42	0.8085	21	P:vesicle-mediated transport; F:calmodulin binding; P:oxidation-reduction process; F:Rab GTPase binding; F:transferase activity, transferring acyl groups other than amino-acyl groups; P:cellular response to insulin stimulus; F:ionotropic glutamate receptor binding; C:myosin complex; P:regulation of protein localization; C:dendritic spine; F:minus-end directed microfilament motor activity; C:insul…	EC:2.3.1.0; EC:1.3.1.74	IPR001609 (PFAM); PTHR13140 (PANTHER), PTHR13140:SF32 (PANTHER), SSF52540 (SUPERFAMILY)
	AllGFP_CLC_2050_trimmed_contig_30256	myosin va	311	20	6.26058e-36	0.68	11	P:transport; P:vesicle localization; P:pigmentation; C:intracellular membrane-bounded organelle; P:establishment of localization in cell; F:actin binding; ; F:motor activity; C:cytoplasmic part; F:ATP binding; C:myosin complex	-	IPR000048 (PFAM); G3DSA:4.10.270.10 (GENE3D), PTHR13140 (PANTHER), PTHR13140:SF32 (PANTHER), SSF52540 (SUPERFAMILY)
	AllGFP_CLC_2050_trimmed_contig_42320	myosin va	369	20	2.19109e-12	0.701	19	P:system development; P:establishment of secretory granule localization; P:cellular response to insulin stimulus; C:filamentous actin; C:growth cone; P:actin filament-based movement; F:minus-end directed microfilament motor activity; C:insulin-responsive compartment; P:cell communication; P:vesicle-mediated transport; C:ruffle; P:protein localization in plasma membrane; ; P:neurological system pr…	-	IPR008989 (SUPERFAMILY); PTHR13140 (PANTHER), PTHR13140:SF8 (PANTHER)
	AllGFP_CLC_2050_trimmed_contig_12996	myosin vi	631	20	3.32144e-60	0.727	36	P:glutamate secretion; P:dendrite development; C:vesicle membrane; P:sensory perception of sound; P:locomotory behavior; C:ruffle membrane; P:regulation of secretion; C:filamentous actin; P:actin filament-based movement; C:nuclear membrane; P:protein targeting; P:cellular response to electrical stimulus; P:regulation of synaptic plasticity; C:microvillus; F:ADP binding; C:Golgi apparatus; C:coate…	-	IPR000048 (PROFILE); PTHR13140 (PANTHER), PTHR13140:SF26 (PANTHER), SSF52540 (SUPERFAMILY)
	AllGFP_CLC_2050_trimmed_contig_19508	myosin vi	944	20	2.56303e-144	0.8345	34	P:glutamate secretion; P:dendrite development; P:sensory perception of sound; P:locomotory behavior; C:ruffle membrane; P:regulation of secretion; C:unconventional myosin complex; C:filamentous actin; P:actin filament-based movement; C:nuclear membrane; F:minus-end directed microfilament motor activity; P:protein targeting; P:cellular response to electrical stimulus; P:regulation of synaptic plas…	-	no IPS match
	AllGFP_CLC_2050_trimmed_contig_22636	myosin vi	515	20	6.06119e-66	0.768	40	C:investment cone; F:myosin VI light chain binding; P:spindle organization; C:filamentous actin; P:actin filament-based movement; P:cellular membrane organization; P:nucleus localization; P:morphogenesis of follicular epithelium; P:larval chitin-based cuticle development; P:positive regulation of exocytosis; P:sperm motility; P:sperm individualization; C:germline ring canal; P:cell-cell junction …	-	IPR001609 (PFAM); PTHR13140 (PANTHER), PTHR13140:SF26 (PANTHER), SSF52540 (SUPERFAMILY)
	AllGFP_CLC_2050_trimmed_contig_24285	myosin vi	432	20	3.67363e-50	0.6955	39	C:investment cone; F:myosin VI light chain binding; P:spindle organization; C:filamentous actin; P:actin filament-based movement; P:cellular membrane organization; P:nucleus localization; P:morphogenesis of follicular epithelium; P:larval chitin-based cuticle development; P:positive regulation of exocytosis; P:sperm motility; P:sperm individualization; C:germline ring canal; P:cell-cell junction …	-	PTHR13140 (PANTHER), PTHR13140:SF26 (PANTHER)
	AllGFP_CLC_2050_trimmed_contig_16261	myosin vii	355	20	1.58931e-06	0.812	6	F:ATP binding; C:cytoskeleton; F:nucleotide binding; P:signal transduction; C:myosin complex; F:motor activity		no IPS match
	AllGFP_CLC_2050_trimmed_contig_33106	myosin vii	532	20	2.55039e-79	0.9565	16	P:actin filament organization; P:imaginal disc-derived wing vein morphogenesis; P:bristle morphogenesis; C:unconventional myosin complex; P:chitin-based larval cuticle pattern formation; P:imaginal disc-derived wing hair organization; F:ATP binding; P:antennal morphogenesis; F:motor activity; F:actin-dependent ATPase activity; F:actin binding; C:apical cortex; P:sensory perception of sound; C:mic…	-	IPR001609 (PRINTS); G3DSA:3.40.50.300 (GENE3D), PTHR13140 (PANTHER), PTHR13140:SF27 (PANTHER), SSF52540 (SUPERFAMILY)
	AllGFP_CLC_2050_trimmed_contig_33467	myosin vii	494	20	4.90326e-72	0.894	12	P:bristle morphogenesis; C:myosin complex; P:imaginal disc-derived wing hair organization; F:ATP binding; P:antennal morphogenesis; F:motor activity; F:actin-dependent ATPase activity; F:actin binding; P:sensory perception of sound; C:cytoplasm; P:actin filament-based movement; F:myosin light chain binding	-	IPR001609 (PRINTS); PTHR13140 (PANTHER), PTHR13140:SF27 (PANTHER), SignalP-NN(euk) (SIGNALP), SSF52540 (SUPERFAMILY)
	AllGFP_CLC_2050_trimmed_contig_28543	myosin x	355	20	1.69593e-59	0.906	112	P:mesoderm development; F:thyroid hormone receptor activity; P:apposition of dorsal and ventral imaginal disc-derived wing surfaces; P:intracellular mRNA localization involved in pattern specification process; ; F:RNA polymerase II enhancer sequence-specific DNA binding; F:TFIID-class transcription factor binding; P:oocyte anterior/posterior axis specification; P:asymmetric cell division; P:R8 ce…	EC:3.2.1.20; EC:6.3.4.13; EC:6.3.3.1; EC:2.1.1.0; EC:2.1.2.2; EC:3.1.1.1	IPR001609 (PFAM); PTHR13140 (PANTHER), PTHR13140:SF127 (PANTHER), SSF52540 (SUPERFAMILY)
	AllGFP_CLC_2050_trimmed_contig_13933	myosin xi	277	14	0.0125023	0.5571	12	F:RNA binding; F:ATP binding; F:actin binding; P:RNA-dependent DNA replication; F:nucleotide binding; C:myosin complex; F:motor activity; F:RNA-directed DNA polymerase activity; F:DNA binding; F:zinc ion binding; F:endonuclease activity; C:intracellular		SignalP-NN(euk) (SIGNALP), tmhmm (TMHMM)
	AllGFP_CLC_2050_trimmed_contig_24792	myosin xix	358	20	4.65175e-18	0.7125	4	C:cytoplasm; C:myosin complex; F:ATP binding; F:motor activity	-	SignalP-NN(euk) (SIGNALP)
	AllGFP_CLC_2050_trimmed_contig_7755	myosin xviiia	460	20	6.22193e-46	0.8005	12	P:cell migration; P:actomyosin structure organization; P:DNA metabolic process; C:myosin complex; C:ER-Golgi intermediate compartment; F:DNA binding; F:ATP binding; F:motor activity; F:protein binding; F:DNA-dependent ATPase activity; C:actomyosin; P:negative regulation of apoptosis	-	IPR001609 (PFAM); PTHR25370 (PANTHER), PTHR25370:SF23 (PANTHER), SSF52540 (SUPERFAMILY)
	AllGFP_CLC_2050_trimmed_contig_11284	myosin xviiia	200	20	1.00787e-17	0.782	6	P:cell migration; P:actomyosin structure organization; F:nucleoside-triphosphatase activity; F:nucleotide binding; C:actomyosin; F:protein binding	EC:3.6.1.15	IPR001478 (PFAM); G3DSA:2.30.42.10 (GENE3D), PTHR14191 (PANTHER)
	AllGFP_CLC_2050_trimmed_contig_30139	myosin-va	653	20	7.0891e-30	0.767	4	F:actin binding; C:myosin complex; F:ATP binding; F:motor activity	-	SignalP-NN(euk) (SIGNALP)
	AllGFP_CLC_2050_trimmed_contig_40203	myosin-va isoform 2	382	20	3.20571	0.586	60	F:ATP binding; F:actin binding; F:nucleotide binding; C:myosin complex; F:motor activity; P:regulation of inositol-1,4,5-triphosphate receptor activity; P:pigmentation; F:calcium ion binding; P:melanocyte differentiation; C:neuronal cell body; F:SNARE binding; P:myelination; C:intermediate filament; F:microfilament motor activity; P:metabolic process; P:melanosome transport; P:melanosome localiza…		no IPS match
	AllGFP_CLC_2050_trimmed_contig_41858	myosin-va isoform 2	306	20	3.70493e-09	0.619	10	C:cytoskeletal part; P:neuroblast proliferation; P:cell division; P:localization; P:regulation of neurogenesis; P:brain development; P:positive regulation of cellular process; P:gamete generation; P:negative regulation of cellular process; F:protein binding	-	IPR000048 (PFAM); PTHR13140 (PANTHER), SSF52540 (SUPERFAMILY)
	AllGFP_CLC_2050_trimmed_contig_6749	myosin-viia	2477	20	0	0.9215	12	P:bristle morphogenesis; C:myosin complex; P:imaginal disc-derived wing hair organization; F:ATP binding; P:antennal morphogenesis; F:motor activity; F:actin-dependent ATPase activity; F:actin binding; P:sensory perception of sound; C:cytoplasm; P:actin filament-based movement; F:myosin light chain binding	-	IPR000299 (PROFILE); IPR000857 (PFAM); IPR011993 (G3DSA:2.30.29.GENE3D); IPR014352 (G3DSA:1.20.80.GENE3D); IPR018979 (PFAM); IPR019748 (PFAM); IPR019749 (SMART); G3DSA:3.10.20.90 (GENE3D), PTHR13140 (PANTHER), PTHR13140:SF27 (PANTHER), SSF50729 (SUPERFAMILY), SSF54236 (SUPERFAMILY)
	AllGFP_CLC_2050_trimmed_contig_12691	myosin-viia	448	20	4.91328e-56	0.8515	12	P:bristle morphogenesis; C:myosin complex; P:imaginal disc-derived wing hair organization; F:ATP binding; P:antennal morphogenesis; F:motor activity; F:actin-dependent ATPase activity; F:actin binding; P:sensory perception of sound; C:cytoplasm; P:actin filament-based movement; F:myosin light chain binding	-	IPR000857 (PFAM); PTHR13140 (PANTHER), PTHR13140:SF27 (PANTHER)
	AllGFP_CLC_2050_trimmed_contig_30786	myosin-viia	473	20	2.30295e-64	0.845	12	P:bristle morphogenesis; C:myosin complex; P:imaginal disc-derived wing hair organization; F:ATP binding; P:antennal morphogenesis; F:motor activity; F:actin-dependent ATPase activity; F:actin binding; P:sensory perception of sound; C:cytoplasm; P:actin filament-based movement; F:myosin light chain binding	-	IPR001452 (PFAM); G3DSA:2.30.30.40 (GENE3D), PTHR13140 (PANTHER), PTHR13140:SF27 (PANTHER)
	AllGFP_CLC_2050_trimmed_contig_31075	myosin-viia	564	20	1.55539e-64	0.786	11	P:bristle morphogenesis; C:myosin complex; P:imaginal disc-derived wing hair organization; F:ATP binding; P:antennal morphogenesis; F:motor activity; F:actin-dependent ATPase activity; P:sensory perception of sound; C:cytoplasm; P:actin filament-based movement; F:myosin light chain binding	-	IPR000048 (PFAM); G3DSA:4.10.270.10 (GENE3D), PTHR13140 (PANTHER), PTHR13140:SF27 (PANTHER), SSF52540 (SUPERFAMILY)
	AllGFP_CLC_2050_trimmed_contig_32578	myosin-viia	247	20	1.18452e-45	0.977	12	P:bristle morphogenesis; C:myosin complex; P:imaginal disc-derived wing hair organization; F:ATP binding; P:antennal morphogenesis; F:motor activity; F:actin-dependent ATPase activity; F:actin binding; P:sensory perception of sound; C:cytoplasm; P:actin filament-based movement; F:myosin light chain binding	-	IPR000857 (PFAM); PTHR13140 (PANTHER), PTHR13140:SF27 (PANTHER)
	AllGFP_CLC_2050_trimmed_contig_43190	myosin-viia	200	20	1.32505e-24	0.898	3	C:myosin complex; F:ATP binding; F:motor activity	-	PTHR25370 (PANTHER), PTHR25370:SF95 (PANTHER), SignalP-NN(euk) (SIGNALP)
	AllGFP_CLC_2050_trimmed_contig_44297	myosin-viia	266	20	3.88376e-32	0.882	12	P:bristle morphogenesis; C:myosin complex; P:imaginal disc-derived wing hair organization; F:ATP binding; P:antennal morphogenesis; F:motor activity; F:actin-dependent ATPase activity; F:actin binding; P:sensory perception of sound; C:cytoplasm; P:actin filament-based movement; F:myosin light chain binding	-	SignalP-NN(euk) (SIGNALP)
	AllGFP_CLC_2050_trimmed_contig_7382	myosin-viia isoform 2	219	3	8.53639	0.44	3	F:ATP binding; C:myosin complex; F:motor activity		no IPS match
	AllGFP_CLC_2050_trimmed_contig_12366	myosin-xv isoform 2	399	20	3.84333e-29	0.587	1	C:intracellular non-membrane-bounded organelle	-	PTHR25370 (PANTHER), PTHR25370:SF17 (PANTHER)
	AllGFP_CLC_2050_trimmed_contig_1704	myosin-xviiia isoform 2	256	20	0.000114171	0.6755	16	F:ATP binding; F:nucleotide binding; C:myosin complex; F:motor activity; P:actomyosin structure organization; C:actomyosin; P:cell migration; C:cytoskeleton; P:DNA metabolic process; F:DNA-dependent ATPase activity; F:DNA binding; ; F:hydrolase activity; P:peptidyl-tyrosine dephosphorylation; F:protein tyrosine phosphatase activity; C:cytoplasm		no IPS match
	AllGFP_CLC_2050_trimmed_contig_41902	myosin-xviiia isoform 2	277	20	7.50224e-28	0.7955	4	P:cellular process; C:myosin complex; F:ATP binding; F:motor activity	-	IPR001609 (PFAM); PTHR13140 (PANTHER), PTHR13140:SF14 (PANTHER), SSF52540 (SUPERFAMILY)
Oocyte-related proteins	AllGFP_CLC_2050_trimmed_contig_3889	oocyte maintenance defects	1212	20	1.11056e-27	0.544	1	P:cellular process	-	PTHR31697 (PANTHER), PTHR31697:SF0 (PANTHER)
	AllGFP_CLC_2050_trimmed_contig_39504	oocyte maturation factor mos	297	4	3.31656	0.455	0	-		no IPS match
	AllGFP_CLC_2050_trimmed_contig_3277	oocyte zinc finger	364	20	2.98237e-09	0.493	2	F:zinc ion binding; C:intracellular	-	IPR007087 (PROSITE); IPR015880 (SMART); PTHR24380 (PANTHER), PF13912 (PFAM)
	AllGFP_CLC_2050_trimmed_contig_11933	oocyte zinc finger protein 6-like	588	20	1.03418e-63	0.647	3	F:zinc ion binding; F:nucleic acid binding; C:intracellular	-	IPR007087 (PFAM); IPR013087 (G3DSA:3.30.160.GENE3D); IPR015880 (SMART); PTHR24406 (PANTHER), PTHR24406:SF0 (PANTHER), PF13465 (PFAM), SSF57667 (SUPERFAMILY)
	AllGFP_CLC_2050_trimmed_contig_17709	oocyte zinc finger protein 6-like	1290	20	6.29875e-84	0.5995	3	F:zinc ion binding; F:nucleic acid binding; C:intracellular	-	IPR007087 (PFAM); IPR013087 (G3DSA:3.30.160.GENE3D); IPR015880 (SMART); PTHR24377 (PANTHER), PTHR24377:SF0 (PANTHER), PF13465 (PFAM), PF13894 (PFAM), SSF57667 (SUPERFAMILY)
	AllGFP_CLC_2050_trimmed_contig_17778	oocyte zinc finger protein 6-like	247	20	9.10822e-07	0.573	2	F:zinc ion binding; F:nucleic acid binding	-	IPR007087 (PROSITE); IPR013087 (G3DSA:3.30.160.GENE3D); PTHR24375 (PANTHER)
	AllGFP_CLC_2050_trimmed_contig_19474	oocyte zinc finger protein 6-like	595	20	7.86645e-21	0.5555	3	F:zinc ion binding; F:nucleic acid binding; C:intracellular	-	IPR007087 (PFAM); IPR013087 (G3DSA:3.30.160.GENE3D); IPR015880 (SMART); PTHR11389 (PANTHER), PF12874 (PFAM), SSF57667 (SUPERFAMILY)
	AllGFP_CLC_2050_trimmed_contig_21158	oocyte zinc finger protein 6-like	873	20	1.16017e-13	0.7315	1	F:binding	-	SignalP-NN(euk) (SIGNALP), tmhmm (TMHMM)
	AllGFP_CLC_2050_trimmed_contig_22418	oocyte zinc finger protein 6-like	318	20	3.7125e-22	0.613	3	F:zinc ion binding; F:nucleic acid binding; C:intracellular	-	IPR007087 (PROSITE); IPR013087 (G3DSA:3.30.160.GENE3D); IPR015880 (SMART); PTHR11389 (PANTHER), PF12874 (PFAM), PF13465 (PFAM), SSF57667 (SUPERFAMILY)
	AllGFP_CLC_2050_trimmed_contig_25683	oocyte zinc finger protein 6-like	415	20	2.10047e-29	0.665	4	F:nucleic acid binding; P:biological_process; F:zinc ion binding; C:intracellular		no IPS match
	AllGFP_CLC_2050_trimmed_contig_31929	oocyte zinc finger protein 6-like	694	20	9.11915e-26	0.676	3	F:zinc ion binding; F:nucleic acid binding; C:intracellular	-	IPR007087 (PFAM); IPR013087 (G3DSA:3.30.160.GENE3D); IPR015880 (SMART); PTHR23226 (PANTHER), PTHR23226:SF23 (PANTHER), PF13465 (PFAM), SSF57667 (SUPERFAMILY)
	AllGFP_CLC_2050_trimmed_contig_32453	oocyte zinc finger protein 6-like	279	20	1.90002e-17	0.6005	3	F:zinc ion binding; F:nucleic acid binding; C:intracellular	-	IPR007087 (PROSITE); IPR013087 (G3DSA:3.30.160.GENE3D); IPR015880 (SMART); PTHR24382 (PANTHER), PTHR24382:SF0 (PANTHER), PF13465 (PFAM), SSF57667 (SUPERFAMILY)
	AllGFP_CLC_2050_trimmed_contig_34676	oocyte zinc finger protein 6-like	438	20	1.43908e-57	0.705	3	F:zinc ion binding; F:nucleic acid binding; C:intracellular	-	IPR007087 (PROSITE); IPR013087 (G3DSA:3.30.160.GENE3D); IPR015880 (SMART); PTHR24377 (PANTHER), PF13465 (PFAM), SSF57667 (SUPERFAMILY)
	AllGFP_CLC_2050_trimmed_contig_39199	oocyte zinc finger protein 6-like	288	20	2.32511e-17	0.8145	4	F:DNA binding; C:nucleus; F:zinc ion binding; P:regulation of transcription, DNA-dependent	-	SignalP-NN(euk) (SIGNALP)
	AllGFP_CLC_2050_trimmed_contig_39889	oocyte zinc finger protein 6-like	219	20	2.45591e-24	0.7315	3	F:zinc ion binding; F:nucleic acid binding; C:intracellular	-	IPR007087 (PROSITE); IPR013087 (G3DSA:3.30.160.GENE3D); IPR015880 (SMART); PTHR24384 (PANTHER), PF13465 (PFAM), SSF57667 (SUPERFAMILY)
	AllGFP_CLC_2050_trimmed_contig_41536	oocyte zinc finger protein 6-like	369	20	3.86658e-23	0.661	3	F:zinc ion binding; F:nucleic acid binding; C:intracellular	-	IPR007087 (PROSITE); IPR013087 (G3DSA:3.30.160.GENE3D); IPR015880 (SMART); PTHR24402 (PANTHER), PF13465 (PFAM), PF13912 (PFAM), SSF57667 (SUPERFAMILY)
	AllGFP_CLC_2050_trimmed_contig_41569	oocyte zinc finger protein 6-like	213	20	1.16907e-25	0.739	3	F:zinc ion binding; F:nucleic acid binding; C:intracellular	-	IPR007087 (PROSITE); IPR013087 (G3DSA:3.30.160.GENE3D); IPR015880 (SMART); PTHR24379 (PANTHER), PF13465 (PFAM), SSF57667 (SUPERFAMILY)
	AllGFP_CLC_2050_trimmed_contig_43210	oocyte zinc finger protein 6-like	248	20	7.7801e-18	0.6015	3	F:zinc ion binding; F:nucleic acid binding; C:intracellular	-	IPR007087 (PROSITE); IPR013087 (G3DSA:3.30.160.GENE3D); IPR015880 (SMART); PTHR24380 (PANTHER), PTHR24380:SF0 (PANTHER), PF13465 (PFAM), SSF57667 (SUPERFAMILY)
	AllGFP_CLC_2050_trimmed_contig_27722	oocyte-testis gene 1	396	20	1.03132e-12	0.584	0	-		no IPS match
Ovary development-related protein	AllGFP_CLC_2050_trimmed_contig_7828	ovary development-related protein	830	20	1.32904e-72	0.418	14	C:extracellular region; C:integral to membrane; C:membrane; F:chitin binding; P:chitin metabolic process; P:cell adhesion; P:blood coagulation; C:proteinaceous extracellular matrix; P:adult locomotory behavior; F:alpha-N-arabinofuranosidase activity; P:L-arabinose metabolic process; P:sensory perception of sound; C:cytosol; F:structural molecule activity		IPR001846 (PFAM); PTHR11339 (PANTHER)
	AllGFP_CLC_2050_trimmed_contig_10915	ovary development-related protein	1193	20	3.82038e-118	0.4015	1	P:cellular process	-	IPR001846 (PFAM); PTHR11339 (PANTHER)
Progestin membrane receptor component 1 (PGMRC1)	AllGFP_CLC_2050_trimmed_contig_29074	progestin and adipoq receptor family member 4-like	272	20	2.77472e-27	0.72	1	P:lateral inhibition	-	no IPS match
	AllGFP_CLC_2050_trimmed_contig_34067	progestin and adipoq receptor family member 4-like	429	20	5.92752e-52	0.676	2	P:lateral inhibition; C:integral to membrane	-	IPR004254 (PANTHER); PTHR20855:SF9 (PANTHER), tmhmm (TMHMM)
	AllGFP_CLC_2050_trimmed_contig_26767	progestin and adipoq receptor family member v	352	20	2.62667e-23	0.5895	1	C:integral to membrane	-	IPR004254 (PANTHER); PTHR20855:SF6 (PANTHER), SignalP-NN(euk) (SIGNALP), tmhmm (TMHMM)
	AllGFP_CLC_2050_trimmed_contig_26813	progestin receptor membrane component 1	449	20	1.55578e-66	0.803	3	F:heme binding; F:2-alkenal reductase activity; P:oxidation-reduction process	EC:1.3.1.74	IPR001199 (G3DSA:3.10.120.GENE3D); PTHR10281 (PANTHER), PTHR10281:SF24 (PANTHER)
	AllGFP_CLC_2050_trimmed_contig_27418	membrane progestin receptor gamma	268	20	0.532869	0.4865	5	C:integral to membrane; P:cell differentiation; P:oogenesis; P:multicellular organismal development; F:steroid binding		SignalP-NN(euk) (SIGNALP)
Proliferating cell nuclear antigen (PCNA)	AllGFP_CLC_2050_trimmed_contig_9969	proliferating cell nuclear antigen	1347	20	2.83477e-165	0.9215	14	P:nucleotide-excision repair; C:microtubule associated complex; P:neurogenesis; F:DNA polymerase processivity factor activity; P:mitotic spindle organization; F:DNA binding; P:leading strand elongation; P:mismatch repair; P:antimicrobial humoral response; C:PCNA complex; P:regulation of DNA replication; P:eggshell chorion gene amplification; C:nucleus; C:DNA polymerase complex	-	SignalP-NN(euk) (SIGNALP), tmhmm (TMHMM)
	AllGFP_CLC_2050_trimmed_contig_25649	proliferating cell nuclear antigen	449	1	7.48946	0.58	5	P:DNA replication; C:PCNA complex; F:DNA polymerase processivity factor activity; P:regulation of DNA replication; F:DNA binding		no IPS match
Scygonadin (Scy)	AllGFP_CLC_2050_trimmed_contig_24254	scy1-like protein 2	213	20	1.85658e-06	0.6955	16	F:ATP binding; F:protein kinase activity; P:protein phosphorylation; F:transferase activity, transferring phosphorus-containing groups; P:receptor internalization involved in canonical Wnt receptor signaling pathway; C:membrane; C:endosome; F:receptor binding; C:cytoplasm; C:Golgi apparatus; C:cytoplasmic vesicle; P:negative regulation of canonical Wnt receptor signaling pathway; F:protein bindin…		no IPS match
	AllGFP_CLC_2050_trimmed_contig_42561	scy1-like protein 2	337	20	8.54893e-30	0.7195	10	F:transferase activity, transferring phosphorus-containing groups; P:positive regulation of receptor internalization; P:endosome to lysosome transport; C:endosome; C:cytoplasmic vesicle; F:receptor binding; P:negative regulation of canonical Wnt receptor signaling pathway; C:membrane; P:receptor internalization involved in canonical Wnt receptor signaling pathway; P:positive regulation of clathri…	-	IPR011009 (SUPERFAMILY); G3DSA:1.10.510.10 (GENE3D), PTHR12984 (PANTHER), PTHR12984:SF1 (PANTHER)
	AllGFP_CLC_2050_trimmed_contig_25701	scy1-like protein 2-like isoform 1	329	20	8.8082e-24	0.7935	13	P:multicellular organism reproduction; P:protein phosphorylation; F:protein kinase activity; P:positive regulation of receptor internalization; P:endosome to lysosome transport; C:endosome; C:cytoplasmic vesicle; F:receptor binding; F:ATP binding; P:negative regulation of canonical Wnt receptor signaling pathway; C:membrane; P:receptor internalization involved in canonical Wnt receptor signaling …	-	PTHR12984 (PANTHER), PTHR12984:SF10 (PANTHER)
Serine proteinase inhibitor	AllGFP_CLC_2050_trimmed_contig_992	serine proteinase	315	4	1.09285	0.505	7	F:ubiquitin thiolesterase activity; P:ubiquitin-dependent protein catabolic process; P:proteolysis; F:serine-type endopeptidase activity; F:catalytic activity; F:peptidase activity; F:hydrolase activity		no IPS match
	AllGFP_CLC_2050_trimmed_contig_993	serine proteinase	201	5	5.05212	0.582	5	P:proteolysis; F:serine-type endopeptidase activity; F:catalytic activity; F:peptidase activity; F:hydrolase activity		tmhmm (TMHMM)
	AllGFP_CLC_2050_trimmed_contig_15296	serine proteinase	298	2	3.40913	0.56	5	F:transferase activity; F:serine-type endopeptidase inhibitor activity; P:L-phenylalanine biosynthetic process; F:prephenate dehydratase activity; F:lyase activity		no IPS match
	AllGFP_CLC_2050_trimmed_contig_541	serine proteinase inhibitor	299	20	6.45036e-12	0.6425	1	F:serine-type endopeptidase inhibitor activity	-	IPR000215 (PANTHER); IPR023796 (PFAM); G3DSA:2.30.39.10 (GENE3D), G3DSA:3.30.497.10 (GENE3D)
	AllGFP_CLC_2050_trimmed_contig_13722	serine proteinase inhibitor	1142	20	9.13814e-78	0.52	1	F:serine-type endopeptidase inhibitor activity	-	IPR000215 (PANTHER); IPR023796 (PFAM); G3DSA:2.30.39.10 (GENE3D), G3DSA:3.30.497.10 (GENE3D), SignalP-NN(euk) (SIGNALP)
	AllGFP_CLC_2050_trimmed_contig_13866	serine proteinase inhibitor	612	20	6.43302e-34	0.5405	1	F:serine-type endopeptidase inhibitor activity	-	IPR000215 (PANTHER); IPR023796 (PFAM); G3DSA:3.30.497.10 (GENE3D)
	AllGFP_CLC_2050_trimmed_contig_14672	serine proteinase inhibitor	1324	20	7.32102e-55	0.509	6	F:serine-type endopeptidase inhibitor activity; P:proteolysis; F:peptidase activity; F:peptidase inhibitor activity; C:cytoplasm; P:negative regulation of peptidase activity		SignalP-NN(euk) (SIGNALP)
	AllGFP_CLC_2050_trimmed_contig_15977	serine proteinase inhibitor	965	20	2.8688e-81	0.6165	3	P:negative regulation of Toll signaling pathway; C:extracellular region; F:serine-type endopeptidase inhibitor activity	-	IPR000215 (PANTHER); IPR023795 (PROSITE); IPR023796 (PFAM); G3DSA:2.30.39.10 (GENE3D), G3DSA:3.30.497.10 (GENE3D)
	AllGFP_CLC_2050_trimmed_contig_16661	serine proteinase inhibitor	648	20	1.63343e-50	0.577	1	F:serine-type endopeptidase inhibitor activity	-	IPR000215 (PANTHER); IPR023796 (PFAM); G3DSA:3.30.497.10 (GENE3D)
	AllGFP_CLC_2050_trimmed_contig_21661	serine proteinase inhibitor	331	20	1.65017e-22	0.546	1	F:serine-type endopeptidase inhibitor activity	-	IPR000215 (PANTHER); IPR023796 (PFAM); G3DSA:3.30.497.10 (GENE3D), SignalP-NN(euk) (SIGNALP), tmhmm (TMHMM)
	AllGFP_CLC_2050_trimmed_contig_22724	serine proteinase inhibitor	217	20	1.48151e-07	0.5855	1	F:serine-type endopeptidase inhibitor activity	-	IPR000215 (PANTHER); IPR023796 (PFAM); G3DSA:2.30.39.10 (GENE3D)
	AllGFP_CLC_2050_trimmed_contig_30916	serine proteinase inhibitor	324	20	1.43606e-16	0.554	1	F:serine-type endopeptidase inhibitor activity	-	IPR000215 (PANTHER); IPR023796 (PFAM); G3DSA:3.30.497.10 (GENE3D)
	AllGFP_CLC_2050_trimmed_contig_32825	serine proteinase inhibitor	266	20	3.85503e-17	0.62	1	F:serine-type endopeptidase inhibitor activity	-	IPR000215 (PANTHER); IPR023796 (PFAM); G3DSA:3.30.497.10 (GENE3D)
	AllGFP_CLC_2050_trimmed_contig_3925	serine proteinase stubble	387	13	6.52417e-21	0.4577	7	P:proteolysis; F:serine-type endopeptidase activity; F:catalytic activity; P:regulation of transcription, DNA-dependent; F:sequence-specific DNA binding; F:protein dimerization activity; F:sequence-specific DNA binding transcription factor activity		no IPS match
	AllGFP_CLC_2050_trimmed_contig_10985	serine proteinase stubble	1091	20	3.03469e-46	0.5335	2	F:serine-type endopeptidase activity; P:proteolysis	EC:3.4.21.0	IPR001254 (PFAM); IPR001314 (PRINTS); IPR009003 (SUPERFAMILY); IPR018114 (PROSITE); G3DSA:2.40.10.10 (GENE3D), PTHR24268 (PANTHER)
	AllGFP_CLC_2050_trimmed_contig_20662	serine proteinase stubble	1067	20	2.10576e-42	0.529	2	F:serine-type endopeptidase activity; P:proteolysis	EC:3.4.21.0	IPR001254 (PFAM); IPR001314 (PRINTS); IPR009003 (SUPERFAMILY); G3DSA:2.40.10.10 (GENE3D), PTHR24260 (PANTHER), PTHR24260:SF33 (PANTHER)
	AllGFP_CLC_2050_trimmed_contig_42862	serine proteinase stubble	288	20	5.50054e-24	0.86	2	F:serine-type endopeptidase activity; P:proteolysis	EC:3.4.21.0	SignalP-NN(euk) (SIGNALP)
	AllGFP_CLC_2050_trimmed_contig_29534	serine proteinase stubble-like	471	20	1.37172e-55	0.773	2	F:serine-type endopeptidase activity; P:proteolysis	EC:3.4.21.0	IPR001254 (PFAM); IPR009003 (SUPERFAMILY); G3DSA:2.40.10.10 (GENE3D), PTHR24260 (PANTHER), PTHR24260:SF33 (PANTHER)
	AllGFP_CLC_2050_trimmed_contig_10673	cell wall-associated serine proteinase	603	20	0.000118003	0.453	10	P:proteolysis; C:cell wall; F:serine-type endopeptidase activity; F:hydrolase activity; C:membrane; F:chitin binding; P:chitin metabolic process; C:extracellular region; F:calcium ion binding; C:integral to nuclear inner membrane		no IPS match
Sexual development activator	AllGFP_CLC_2050_trimmed_contig_24511	sexual development activator	364	20	0.070002	0.4485	8	P:regulation of transcription, DNA-dependent; P:transcription from RNA polymerase II promoter; F:sequence-specific DNA binding RNA polymerase II transcription factor activity; F:zinc ion binding; P:regulation of transcription from RNA polymerase II promoter; C:nucleus; F:chromatin binding; F:DNA binding		no IPS match
Sperm antigen P26h (L-xylulose reductase)	AllGFP_CLC_2050_trimmed_contig_26964	l-xylulose reductase	314	20	9.29455e-31	0.882	12	C:acrosomal vesicle; P:D-xylose metabolic process; F:oxidoreductase activity, acting on NADH or NADPH, quinone or similar compound as acceptor; P:glucose metabolic process; F:erythrulose reductase activity; F:L-xylulose reductase (NADP+) activity; P:xylulose metabolic process; C:membrane; P:oxidation-reduction process; F:nucleotide binding; P:protein homotetramerization; P:electron transport	EC:1.6.5.0; EC:1.1.1.162; EC:1.1.1.10	IPR002198 (PFAM); IPR016040 (G3DSA:3.40.50.GENE3D); PTHR24311 (PANTHER), PTHR24311:SF0 (PANTHER), SSF51735 (SUPERFAMILY)
	AllGFP_CLC_2050_trimmed_contig_28768	l-xylulose reductase	371	20	1.1427e-18	0.713	7	P:xylulose metabolic process; ; C:cytoplasmic vesicle; F:L-xylulose reductase (NADP+) activity; P:glucose metabolic process; P:protein homotetramerization; F:nucleotide binding	EC:1.1.1.10	IPR002198 (PFAM); IPR002347 (PRINTS); IPR016040 (G3DSA:3.40.50.GENE3D); PTHR24311 (PANTHER), PTHR24311:SF0 (PANTHER), SSF51735 (SUPERFAMILY)
	AllGFP_CLC_2050_trimmed_contig_3612	xylulose kinase	249	3	1.28096	0.5067	7	F:kinase activity; P:phosphorylation; P:carbohydrate metabolic process; F:phosphotransferase activity, alcohol group as acceptor; P:xylulose metabolic process; F:xylulokinase activity; F:transferase activity		no IPS match
	AllGFP_CLC_2050_trimmed_contig_32311	xylulose kinase-like	470	20	2.10395e-46	0.756	3	F:xylulokinase activity; P:phosphorylation; P:xylulose metabolic process	EC:2.7.1.17	IPR018484 (PFAM); G3DSA:3.30.420.40 (GENE3D), PTHR10196 (PANTHER), PTHR10196:SF10 (PANTHER), SignalP-NN(euk) (SIGNALP), SSF53067 (SUPERFAMILY)
	AllGFP_CLC_2050_trimmed_contig_7842	1-deoxy-d-xylulose 5-phosphate reductoisomerase	244	7	0.183878	0.5029	20	F:nucleotide binding; P:cellular metabolic process; F:catalytic activity; F:coenzyme binding; F:metal ion binding; P:oxidation-reduction process; P:isoprenoid biosynthetic process; F:oxidoreductase activity; F:1-deoxy-D-xylulose-5-phosphate reductoisomerase activity; P:isopentenyl diphosphate biosynthetic process, mevalonate-independent pathway; F:NADPH binding; F:transferase activity; F:cation b…		SignalP-NN(euk) (SIGNALP), tmhmm (TMHMM)
	AllGFP_CLC_2050_trimmed_contig_5904	1-deoxy-d-xylulose-5-phosphate synthase	278	20	0.425197	0.512	29	F:transferase activity; P:isoprenoid biosynthetic process; F:thiamine pyrophosphate binding; P:thiamine biosynthetic process; P:terpenoid biosynthetic process; F:1-deoxy-D-xylulose-5-phosphate synthase activity; F:catalytic activity; F:metal ion binding; P:metabolic process; F:magnesium ion binding; P:dorsal/ventral pattern formation; C:cilium; P:smoothened signaling pathway; P:determination of l…		no IPS match
	AllGFP_CLC_2050_trimmed_contig_28190	1-deoxy-d-xylulose-5-phosphate synthase	406	4	2.59357	0.4875	12	F:metal ion binding; F:transferase activity; P:metabolic process; F:catalytic activity; F:1-deoxy-D-xylulose-5-phosphate synthase activity; F:ATP binding; F:nucleotide binding; F:nucleoside-triphosphatase activity; P:transport; C:intracellular; P:oxidation-reduction process; F:oxidoreductase activity		PTHR32431 (PANTHER), PTHR32431:SF0 (PANTHER)
Sperm mobility kinase X	AllGFP_CLC_2050_trimmed_contig_35547	sperm motility kinase x	226	2	5.07019	0.46	6	F:kinase activity; F:ATP binding; F:protein kinase activity; P:phosphorylation; P:protein phosphorylation; F:transferase activity, transferring phosphorus-containing groups		no IPS match
Spermatid perinuclear rna binding	AllGFP_CLC_2050_trimmed_contig_8320	spermatid perinuclear rna binding protein	494	3	6.78638	0.51	10	P:spermatid development; F:single-stranded RNA binding; C:nucleus; F:double-stranded RNA binding; C:microtubule cytoskeleton; F:RNA binding; P:mechanosensory behavior; C:intracellular; P:cellular component movement; F:calcium ion binding		no IPS match
	AllGFP_CLC_2050_trimmed_contig_28162	spermatid perinuclear rna-binding	527	20	0.000187728	0.6675	23	P:M phase; C:ribonucleoprotein complex; F:DNA binding; C:nucleus; C:mitochondrion; P:positive regulation of transcription, DNA-dependent; F:double-stranded RNA binding; P:negative regulation of transcription, DNA-dependent; F:RNA binding; C:nucleolus; F:protein binding; P:transcription, DNA-dependent; C:intracellular; P:spermatid development; P:spermatogenesis; F:single-stranded RNA binding; C:mi…		no IPS match
Sperm protamine	AllGFP_CLC_2050_trimmed_contig_33625	hsp2_murbr ame: full=sperm protamine p2	438	3	3.03039	0.6067	11	C:chromosome; P:cell differentiation; P:chromosome condensation; P:multicellular organismal development; C:nucleosome; P:spermatogenesis; C:nucleus; F:DNA binding; P:oxidation-reduction process; F:oxidoreductase activity; F:peptide-aspartate beta-dioxygenase activity		no IPS match
	AllGFP_CLC_2050_trimmed_contig_5192	protamine p1	328	20	0.658217	0.4765	15	F:transferase activity; P:metabolic process; F:catalytic activity; F:zinc ion binding; F:L-threonine 3-dehydrogenase activity; P:oxidation-reduction process; F:oxidoreductase activity; F:glutaconyl-CoA decarboxylase activity; F:lyase activity; F:metal ion binding; P:cellular protein metabolic process; F:ATP binding; F:olfactory receptor activity; C:integral to membrane; F:G-protein coupled recept…		no IPS match
Spermatogenesis-related proteins	AllGFP_CLC_2050_trimmed_contig_5495	spermatogenesis associated 3	402	13	2.61549	0.5392	10	P:mRNA processing; P:anterior/posterior pattern formation; C:cellular_component; P:apoptosis; P:spermatogenesis; P:regulation of Rab GTPase activity; P:positive regulation of Rab GTPase activity; C:intracellular; F:Rab GTPase activator activity; F:RNA-directed DNA polymerase activity		no IPS match
	AllGFP_CLC_2050_trimmed_contig_43495	spermatogenesis associated 5	297	20	2.68789e-06	0.5415	11	F:metal ion binding; F:4 iron, 4 sulfur cluster binding; P:thiamine diphosphate biosynthetic process; P:thiamine biosynthetic process; F:lyase activity; F:iron-sulfur cluster binding; F:actin binding; C:cell junction; P:actin cytoskeleton organization; F:nucleic acid binding; F:nucleotide binding		no IPS match
	AllGFP_CLC_2050_trimmed_contig_507	spermatogenesis associated factor	3783	20	0	0.9485	22	P:ER-associated protein catabolic process; P:oocyte microtubule cytoskeleton polarization; P:rhabdomere development; P:regulation of pole plasm oskar mRNA localization; P:endoplasmic reticulum organization; P:Golgi organization; P:positive regulation of proteasomal ubiquitin-dependent protein catabolic process; P:endoplasmic reticulum membrane fusion; C:fusome; P:protein localization; C:proteasom…	EC:3.6.1.3; EC:1.1.1.38	IPR001891 (PRINTS); IPR003593 (SMART); IPR003959 (PFAM); IPR003960 (PROSITE); IPR005938 (PTHR23077:PANTHER); IPR012301 (G3DSA:3.40.50.GENE3D); IPR012302 (PFAM); IPR015415 (PFAM); IPR015884 (PROSITE); IPR016040 (G3DSA:3.40.50.GENE3D); G3DSA:1.10.8.60 (GENE3D), G3DSA:3.40.50.300 (GENE3D), PTHR23077 (PANTHER), SSF51735 (SUPERFAMILY), SSF52540 (SUPERFAMILY), SSF53223 (SUPERFAMILY)
	AllGFP_CLC_2050_trimmed_contig_38837	spermatogenesis-associated protein 20	468	20	9.3854e-10	0.565	8	P:metabolic process; F:catalytic activity; F:mannose-6-phosphate isomerase activity; P:mannose metabolic process; P:cell differentiation; P:multicellular organismal development; P:spermatogenesis; C:extracellular region		no IPS match
	AllGFP_CLC_2050_trimmed_contig_42606	spermatogenesis-associated protein 20	301	20	4.1276e-09	0.6455	2	P:metabolic process; F:catalytic activity		PTHR12145 (PANTHER), PTHR12145:SF11 (PANTHER)
	AllGFP_CLC_2050_trimmed_contig_28358	spermatogenesis-associated protein 20-like	359	20	3.72272e-16	0.732	2	P:metabolic process; F:isomerase activity	-	IPR008928 (SUPERFAMILY); PTHR12145 (PANTHER)
	AllGFP_CLC_2050_trimmed_contig_27670	spermatogenesis-associated protein 5	347	20	9.91817e-20	0.598	2	C:cytoplasm; F:ATP binding	-	IPR003959 (PFAM); G3DSA:3.40.50.300 (GENE3D), PTHR23077 (PANTHER), SSF52540 (SUPERFAMILY)
	AllGFP_CLC_2050_trimmed_contig_22779	spermatogenesis-defective protein 39 homolog	596	20	6.09276e-12	0.622	14	C:cytoplasmic membrane-bounded vesicle; P:protein transport; P:spermatogenesis; C:early endosome; C:late endosome; C:endosome; P:transport; P:hepaticobiliary system development; C:cytoplasm; C:recycling endosome; C:cytoplasmic vesicle; P:cell differentiation; P:regulation of transcription, DNA-dependent; P:transcription, DNA-dependent		PTHR13364 (PANTHER), PTHR13364:SF2 (PANTHER)
Sterile alpha and tir motif-containing protein	AllGFP_CLC_2050_trimmed_contig_8104	sterile alpha and tir motif-containing protein 1	740	20	1.82673e-48	0.744	2	C:intracellular; P:signal transduction	-	PTHR22998 (PANTHER)
	AllGFP_CLC_2050_trimmed_contig_8944	sterile alpha and tir motif-containing protein 1	394	20	4.53467e-37	0.59	2	C:intracellular; P:signal transduction	-	no IPS match
	AllGFP_CLC_2050_trimmed_contig_7287	sterile alpha and tir motif-containing protein 1-like	266	20	1.12859e-41	0.8915	3	C:intracellular; P:signal transduction; F:protein binding	-	IPR001660 (PROFILE); IPR013761 (G3DSA:1.10.150.GENE3D); IPR021129 (PFAM); PTHR22998 (PANTHER)
	AllGFP_CLC_2050_trimmed_contig_10660	sterile alpha motif domain containing 13	1185	20	2.49893e-16	0.622	1	F:binding	-	IPR013761 (G3DSA:1.10.150.GENE3D); IPR021129 (PFAM); PTHR12247 (PANTHER)
	AllGFP_CLC_2050_trimmed_contig_28472	sterile20-like isoform a	210	20	4.68585e-24	0.796	8	P:cytokinesis; F:ATP binding; P:regulation of localization; P:positive regulation of peptidyl-threonine phosphorylation; P:cell proliferation; F:polo kinase kinase activity; P:transmembrane receptor protein serine/threonine kinase signaling pathway; P:serine family amino acid metabolic process	-	IPR000719 (PFAM); IPR011009 (SUPERFAMILY); G3DSA:3.30.200.20 (GENE3D), PTHR24361 (PANTHER), PTHR24361:SF53 (PANTHER)
	AllGFP_CLC_2050_trimmed_contig_2205	sterile-alpha and armadillo motif containing protein	310	18	8.11146e-23	0.5267	2	C:intracellular; P:signal transduction	-	no IPS match
Testis-related proteins	AllGFP_CLC_2050_trimmed_contig_41817	testis derived transcript	363	20	2.63273e-12	0.808	7	P:neural crest cell migration; C:protein complex; P:negative regulation of cell proliferation; C:focal adhesion; C:cell cortex; C:nucleus; F:zinc ion binding	-	no IPS match
	AllGFP_CLC_2050_trimmed_contig_43229	testis derived transcript	259	20	5.48609e-29	0.7585	5	C:cytoplasm; C:protein complex; P:negative regulation of cell proliferation; C:cell junction; F:zinc ion binding	-	IPR001781 (G3DSA:2.10.110.GENE3D); PTHR24218 (PANTHER), SSF57716 (SUPERFAMILY)
	AllGFP_CLC_2050_trimmed_contig_8109	testis seletal muscle dual specificty phosphatase	356	20	1.18872e-19	0.7595	4	F:protein tyrosine phosphatase activity; F:protein tyrosine/serine/threonine phosphatase activity; P:peptidyl-tyrosine dephosphorylation; P:tyrosine metabolic process	EC:3.1.3.48	no IPS match
	AllGFP_CLC_2050_trimmed_contig_31647	testis seletal muscle dual specificty phosphatase	546	20	6.74872e-39	0.6605	2	P:protein dephosphorylation; F:protein tyrosine/serine/threonine phosphatase activity	-	IPR000340 (PFAM); IPR000387 (PROFILE); IPR020405 (PRINTS); IPR020417 (PRINTS); IPR020422 (SMART); IPR024950 (PANTHER); G3DSA:3.90.190.10 (GENE3D), PTHR10159:SF24 (PANTHER), SSF52799 (SUPERFAMILY)
	AllGFP_CLC_2050_trimmed_contig_18026	testis specific isoform cra_a	409	20	4.73942e-07	0.5025	19	F:ATP binding; F:nucleotide binding; C:myosin complex; F:motor activity; P:vesicle fusion with Golgi apparatus; P:Golgi vesicle transport; C:cytoplasm; C:membrane; P:intracellular protein transport; C:Golgi membrane; F:protein transporter activity; C:nuclear membrane; C:neuron projection; P:cell projection assembly; F:structural molecule activity; C:microtubule-based flagellum; F:microtubule moto…		no IPS match
	AllGFP_CLC_2050_trimmed_contig_42194	testis-expressed sequence 10 protein homolog	328	20	5.79727e-09	0.601	1	C:MLL1 complex		no IPS match
	AllGFP_CLC_2050_trimmed_contig_3254	dual specificity testis-specific protein kinase 2-like	476	20	1.10374e-54	0.78	5	F:non-membrane spanning protein tyrosine kinase activity; P:protein phosphorylation; F:ATP binding; F:protein serine/threonine kinase activity; P:serine family amino acid metabolic process	EC:2.7.10.2; EC:2.7.11.0	IPR000719 (PROFILE); IPR001245 (PFAM); IPR002290 (SMART); IPR011009 (SUPERFAMILY); IPR017441 (PROSITE); IPR020635 (SMART); G3DSA:1.10.510.10 (GENE3D), G3DSA:3.30.200.20 (GENE3D), PTHR23257 (PANTHER), PTHR23257:SF95 (PANTHER)
	AllGFP_CLC_2050_trimmed_contig_13494	nuclear protein in testis	373	20	0.0262599	0.4365	37	F:nucleic acid binding; F:zinc ion binding; P:cellular response to mechanical stimulus; ; F:TRAIL binding; P:signal transduction; F:transcription factor binding; F:metal ion binding; P:positive regulation of I-kappaB kinase/NF-kappaB cascade; F:molecular_function; C:cytoplasm; P:biological_process; C:cellular_component; C:nucleus; P:nucleotide catabolic process; F:hydrolase activity, acting on es…		no IPS match
	AllGFP_CLC_2050_trimmed_contig_27722	oocyte-testis gene 1	396	20	1.03132e-12	0.584	0	-		no IPS match
Thyroid hormone receptor-associated protein complex 240 Kda component (Trap240)	AllGFP_CLC_2050_trimmed_contig_34256	thyroid hormone receptor interactor 11	352	20	3.85105e-21	0.7055	2	C:Golgi apparatus; C:nucleus	-	PTHR18921 (PANTHER), PTHR18921:SF0 (PANTHER)
	AllGFP_CLC_2050_trimmed_contig_35619	thyroid hormone receptor interactor 11	306	20	4.54907e-06	0.5875	4	P:protein targeting to Golgi; C:intracellular membrane-bounded organelle; C:Golgi apparatus; C:nucleus		PTHR18921 (PANTHER), PTHR18921:SF0 (PANTHER)
	AllGFP_CLC_2050_trimmed_contig_17929	thyroid hormone receptor interactor 4	367	20	8.87078e-30	0.723	11	C:cytoskeleton; C:nucleolus; F:transcription coactivator activity; P:positive regulation of transcription, DNA-dependent; C:cytoplasm; F:ligand-dependent nuclear receptor binding; P:transcription from RNA polymerase II promoter; C:transcription factor complex; ; P:signal transduction; F:zinc ion binding	-	IPR009349 (PFAM); PTHR12963 (PANTHER), PTHR12963:SF0 (PANTHER)
	AllGFP_CLC_2050_trimmed_contig_7578	thyroid hormone receptor-associated protein 3-like	501	2	2.09433	0.48	2	C:membrane; F:transferase activity, transferring acyl groups other than amino-acyl groups		no IPS match
	AllGFP_CLC_2050_trimmed_contig_4942	thyroid hormone-induced protein b-like	278	1	1.75417	0.5	0	-		SignalP-NN(euk) (SIGNALP)
Trypsin-like serine protease	AllGFP_CLC_2050_trimmed_contig_34502	trypsin	372	1	4.9772	0.57	3	P:proteolysis; F:serine-type endopeptidase activity; F:catalytic activity		SignalP-NN(euk) (SIGNALP)
	AllGFP_CLC_2050_trimmed_contig_27408	trypsin inhibitor	392	5	1.7422	0.492	8	F:nucleic acid binding; F:zinc ion binding; C:intracellular; F:peptidase inhibitor activity; F:serine-type endopeptidase inhibitor activity; C:extracellular region; P:negative regulation of peptidase activity; F:carbohydrate binding		SignalP-NN(euk) (SIGNALP)
	AllGFP_CLC_2050_trimmed_contig_21326	trypsin-like serine and cysteine peptidase	377	1	8.29183	0.56	6	P:proteolysis; F:serine-type endopeptidase activity; F:serine-type peptidase activity; F:hydrolase activity; F:catalytic activity; F:peptidase activity		SignalP-NN(euk) (SIGNALP)
	AllGFP_CLC_2050_trimmed_contig_3949	trypsin-like serine protease	283	20	0.0468614	0.48	10	P:proteolysis; F:serine-type endopeptidase activity; F:catalytic activity; F:peptidase activity; P:intracellular transport; C:intracellular; F:nucleic acid binding; F:enzyme binding; C:ribonucleoprotein complex; C:nucleus		no IPS match
	AllGFP_CLC_2050_trimmed_contig_19864	trypsin-like serine protease	610	20	1.73175e-36	0.806	2	F:serine-type endopeptidase activity; P:proteolysis	EC:3.4.21.0	no IPS match
Ubiquitin-related genes	AllGFP_CLC_2050_trimmed_contig_32868	ubiquitin	314	20	6.75511e-28	0.997	2	P:protein ubiquitination; F:zinc ion binding	-	no IPS match
E3 Ubiquitin-protein ligase Bre1	AllGFP_CLC_2050_trimmed_contig_14347	ubiquitin associated protein 2-like	467	20	1.25243e-25	0.6485	3	C:Ada2/Gcn5/Ada3 transcription activator complex; P:binding of sperm to zona pellucida; F:protein binding	-	IPR009060 (SUPERFAMILY); IPR015940 (SMART); G3DSA:1.10.8.10 (GENE3D), PTHR16308 (PANTHER)
E3 Ubiquitin-protein ligase LNXa	AllGFP_CLC_2050_trimmed_contig_279	ubiquitin c	558	20	1.22113e-124	0.99	61	P:activation of MAPK activity involved in innate immune response; P:negative regulation of ubiquitin-protein ligase activity involved in mitotic cell cycle; P:activation of NF-kappaB-inducing kinase activity; P:positive regulation of I-kappaB kinase/NF-kappaB cascade; P:antigen processing and presentation of exogenous peptide antigen via MHC class I, TAP-dependent; P:toll-like receptor 3 signalin…	-	IPR000626 (PFAM); IPR019954 (PROSITE); IPR019955 (PROFILE); IPR019956 (PRINTS); G3DSA:3.10.20.90 (GENE3D), PTHR10666 (PANTHER), SSF54236 (SUPERFAMILY)
E3 Ubiquitin-protein ligase makorin-2	AllGFP_CLC_2050_trimmed_contig_29571	ubiquitin carboxyl-terminal	264	14	1.39136	0.5143	30	C:chromosome; F:ATP binding; P:chromosome condensation; P:sister chromatid cohesion; P:DNA repair; P:chromosome organization; P:DNA recombination; C:nucleus; P:Golgi vesicle transport; P:proteolysis; F:hydrolase activity; F:cysteine-type peptidase activity; F:peptidase activity; F:ubiquitin thiolesterase activity; P:protein deubiquitination; P:ubiquitin-dependent protein catabolic process; P:cell…		SignalP-NN(euk) (SIGNALP), tmhmm (TMHMM)
E3 Ubiquitin-protein ligase mib1	AllGFP_CLC_2050_trimmed_contig_17377	ubiquitin carboxyl-terminal hydrolase	298	4	0.16371	0.555	9	F:transposase activity; P:transposition, DNA-mediated; F:DNA binding; P:carbohydrate metabolic process; F:cation binding; F:catalytic activity; F:hydrolase activity; F:ubiquitin thiolesterase activity; P:ubiquitin-dependent protein catabolic process		no IPS match
E3 ubiquitin-protein ligase SIAH1	AllGFP_CLC_2050_trimmed_contig_31368	ubiquitin carboxyl-terminal hydrolase	271	15	0.573812	0.4953	39	F:hydrolase activity; F:ubiquitin thiolesterase activity; P:ubiquitin-dependent protein catabolic process; F:metal ion binding; F:zinc ion binding; F:RNA binding; F:nucleic acid binding; F:nucleotide binding; P:RNA processing; F:heme binding; F:iron ion binding; P:aerobic respiration; C:integral to membrane; F:electron carrier activity; C:respiratory chain; F:oxidoreductase activity, acting on di…		no IPS match
E3 Ubiquitin-protein ligase TRIM23-like	AllGFP_CLC_2050_trimmed_contig_1094	ubiquitin carboxyl-terminal hydrolase 10	652	20	9.09203e-75	0.6815	9	C:intracellular membrane-bounded organelle; F:cysteine-type peptidase activity; F:protein binding; P:regulation of cellular process; C:cytoplasm; P:autophagy; P:response to DNA damage stimulus; F:ubiquitin thiolesterase activity; P:ubiquitin-dependent protein catabolic process	EC:3.1.2.15	IPR001394 (PFAM); IPR018200 (PROSITE); PTHR24006 (PANTHER), PTHR24006:SF60 (PANTHER), SSF54001 (SUPERFAMILY)
e3 Ubiquitin-protein ligase TRIM32-like	AllGFP_CLC_2050_trimmed_contig_1557	ubiquitin carboxyl-terminal hydrolase 10	1744	20	2.31359e-45	0.5615	5	C:intracellular organelle; F:cysteine-type peptidase activity; P:response to DNA damage stimulus; F:ubiquitin thiolesterase activity; P:ubiquitin-dependent protein catabolic process	EC:3.1.2.15	IPR001394 (PFAM); PTHR24006 (PANTHER), PTHR24006:SF69 (PANTHER), SSF54001 (SUPERFAMILY)
small ubiquitin-like modifier 1	AllGFP_CLC_2050_trimmed_contig_11130	ubiquitin carboxyl-terminal hydrolase 14-like isoform 1	1395	20	1.59013e-100	0.712	2	P:proteolysis; F:peptidase activity	-	tmhmm (TMHMM)
Ubiquitin carboxyl-terminal esterase L3a	AllGFP_CLC_2050_trimmed_contig_32817	ubiquitin carboxyl-terminal hydrolase 15 isoform 1	260	19	1.02644	0.4111	15	P:proteolysis; F:hydrolase activity; F:cysteine-type peptidase activity; F:catalytic activity; F:peptidase activity; F:ubiquitin thiolesterase activity; P:protein deubiquitination; P:ubiquitin-dependent protein catabolic process; P:transforming growth factor beta receptor signaling pathway; F:cysteine-type endopeptidase activity; F:ubiquitin-specific protease activity; P:negative regulation of tr…		SignalP-NN(euk) (SIGNALP)
Ubiquitin carboxyl-terminal hydrolase isozyme L5	AllGFP_CLC_2050_trimmed_contig_3619	ubiquitin carboxyl-terminal hydrolase 16	392	20	8.09633e-18	0.484	2	F:ubiquitin thiolesterase activity; P:ubiquitin-dependent protein catabolic process	EC:3.1.2.15	IPR001394 (PFAM); IPR018200 (PROSITE); PTHR24006 (PANTHER), PTHR24006:SF14 (PANTHER), SSF54001 (SUPERFAMILY)
Ubiquitin conjugating enzyne (Ubc9)	AllGFP_CLC_2050_trimmed_contig_5805	ubiquitin carboxyl-terminal hydrolase 16	753	20	8.59841e-42	0.5545	17	F:cysteine-type endopeptidase activity; F:histone binding; F:zinc ion binding; P:protein homotetramerization; P:response to DNA damage stimulus; P:histone H2A K63-linked deubiquitination; F:ubiquitin binding; P:mitosis; F:ubiquitin-specific protease activity; F:transcription coactivator activity; F:ubiquitin thiolesterase activity; P:anterior/posterior pattern formation; P:positive regulation of …	EC:3.4.22.0; EC:3.1.2.15	IPR001394 (PFAM); IPR001607 (PFAM); IPR013083 (G3DSA:3.30.40.GENE3D); IPR018200 (PROSITE); PTHR24006 (PANTHER), PTHR24006:SF14 (PANTHER), SSF54001 (SUPERFAMILY)
Ubiquitin specific peptidase 9, X-linked (Usp9x)	AllGFP_CLC_2050_trimmed_contig_42160	ubiquitin carboxyl-terminal hydrolase 16-like	430	4	0.141059	0.5375	4	F:metal ion binding; F:zinc ion binding; F:ubiquitin thiolesterase activity; P:ubiquitin-dependent protein catabolic process		no IPS match
Ubiquitin-associated domain-containing protein	AllGFP_CLC_2050_trimmed_contig_26495	ubiquitin carboxyl-terminal hydrolase 19	279	20	2.81294e-19	0.634	11	P:skeletal muscle atrophy; P:response to endoplasmic reticulum stress; P:ER-associated protein catabolic process; P:positive regulation of cell cycle process; ; P:regulation of protein stability; F:ubiquitin-specific protease activity; F:protein binding; P:protein deubiquitination; C:endoplasmic reticulum membrane; F:zinc ion binding	-	IPR002893 (PFAM); SSF144232 (SUPERFAMILY)
Ubiquitin-binding protein homolog	AllGFP_CLC_2050_trimmed_contig_35912	ubiquitin carboxyl-terminal hydrolase 19- partial	205	2	4.40035	0.515	0	-		no IPS match
Ubiquitin-conjugating enzyme E2	AllGFP_CLC_2050_trimmed_contig_7414	ubiquitin carboxyl-terminal hydrolase 19-like	2332	6	0.371392	0.6017	24	C:plastid; P:proteolysis; F:ATP binding; C:apicoplast; F:nucleotide binding; F:nucleoside-triphosphatase activity; F:peptidase activity; F:hydrolase activity; F:cysteine-type peptidase activity; F:ubiquitin thiolesterase activity; P:ubiquitin-dependent protein catabolic process; P:protein deubiquitination; C:integral to membrane; P:positive regulation of cell cycle process; F:zinc ion binding; P:…		no IPS match
Ubiquitin-conjugating enzyme E2 Q1	AllGFP_CLC_2050_trimmed_contig_23434	ubiquitin carboxyl-terminal hydrolase 19-like	224	20	1.37131e-22	0.7925	14	P:skeletal muscle atrophy; C:cytosol; P:negative regulation of skeletal muscle tissue development; F:ubiquitin thiolesterase activity; P:response to endoplasmic reticulum stress; F:zinc ion binding; P:ER-associated protein catabolic process; C:integral to membrane; P:positive regulation of cell cycle process; ; P:regulation of protein stability; F:ubiquitin-specific protease activity; P:protein d…	EC:3.1.2.15	IPR001394 (PFAM); PTHR24006 (PANTHER), PTHR24006:SF33 (PANTHER), SSF54001 (SUPERFAMILY)
Ubiquitin-conjugating enzyme E2 variant 2	AllGFP_CLC_2050_trimmed_contig_28219	ubiquitin carboxyl-terminal hydrolase 19-like	244	20	7.29895e-20	0.7795	5	P:ubiquitin-dependent protein catabolic process; F:ubiquitin thiolesterase activity; F:cysteine-type peptidase activity; F:zinc ion binding; P:protein deubiquitination	EC:3.1.2.15	no IPS match
Ubiquitin-conjugating enzyme E2/E2r (UBE2r)	AllGFP_CLC_2050_trimmed_contig_37113	ubiquitin carboxyl-terminal hydrolase 1-like	206	20	5.36846e-14	0.5855	1	F:hydrolase activity	-	no IPS match
Ubiquitin-conjugating enzyme H5ba	AllGFP_CLC_2050_trimmed_contig_1954	ubiquitin carboxyl-terminal hydrolase 2	406	14	0.420947	0.5457	23	F:ubiquitin protein ligase binding; F:hydrolase activity; P:ubiquitin-dependent protein catabolic process; C:nucleus; P:muscle organ development; F:metal ion binding; F:identical protein binding; P:protein stabilization; P:positive regulation of mitotic cell cycle; P:negative regulation of transcription from RNA polymerase II promoter; P:cell cycle; C:perinuclear region of cytoplasm; F:cysteine-t…		SignalP-NN(euk) (SIGNALP)
Ubiquitin-like modifier activating enzyme 1	AllGFP_CLC_2050_trimmed_contig_3250	ubiquitin carboxyl-terminal hydrolase 2	1151	20	1.15419e-119	0.7805	8	P:ubiquitin-dependent protein catabolic process; F:ubiquitin thiolesterase activity; P:regulation of gene expression; F:ubiquitin-specific protease activity; F:protein binding; C:cytoplasmic part; P:regulation of cellular process; P:protein deubiquitination	EC:3.1.2.15	IPR001394 (PFAM); IPR018200 (PROSITE); PTHR24006 (PANTHER), PTHR24006:SF92 (PANTHER), SSF54001 (SUPERFAMILY)
Ubiquitin-protein ligase	AllGFP_CLC_2050_trimmed_contig_26839	ubiquitin carboxyl-terminal hydrolase 20-like	481	20	1.52844e-52	0.8335	10	P:ubiquitin-dependent protein catabolic process; F:ubiquitin thiolesterase activity; P:regulation of G-protein coupled receptor protein signaling pathway; F:zinc ion binding; P:protein K63-linked deubiquitination; F:cysteine-type endopeptidase activity; P:endocytosis; P:protein K48-linked deubiquitination; C:perinuclear region of cytoplasm; F:G-protein-coupled receptor binding	EC:3.1.2.15; EC:3.4.22.0	IPR001394 (PFAM); IPR018200 (PROSITE); PTHR24006 (PANTHER), PTHR24006:SF66 (PANTHER), SignalP-NN(euk) (SIGNALP), tmhmm (TMHMM), SSF54001 (SUPERFAMILY)
Ubiquitin-related modifier 1 homolog	AllGFP_CLC_2050_trimmed_contig_35355	ubiquitin carboxyl-terminal hydrolase 20-like	318	20	8.86767e-23	0.6765	15	P:cell migration; P:axon guidance; P:ubiquitin-dependent protein catabolic process; F:ubiquitin thiolesterase activity; P:regulation of G-protein coupled receptor protein signaling pathway; F:zinc ion binding; C:cell body; F:ubiquitin binding; P:protein K63-linked deubiquitination; F:cysteine-type endopeptidase activity; F:ubiquitin-specific protease activity; P:central nervous system morphogenes…	EC:3.1.2.15; EC:3.4.22.0	IPR006615 (PFAM); G3DSA:3.30.2230.10 (GENE3D), PTHR24006 (PANTHER), PTHR24006:SF66 (PANTHER), SSF143791 (SUPERFAMILY)
	AllGFP_CLC_2050_trimmed_contig_20243	ubiquitin carboxyl-terminal hydrolase 22	393	1	2.2875	0.63	0	-		no IPS match
	AllGFP_CLC_2050_trimmed_contig_25083	ubiquitin carboxyl-terminal hydrolase 22-like	335	20	4.07461e-34	0.723	14	P:histone H4 acetylation; F:H4 histone acetyltransferase activity; C:SAGA complex; P:positive regulation of mitotic cell cycle; P:ubiquitin-dependent protein catabolic process; P:histone ubiquitination; F:ubiquitin-specific protease activity; P:histone deubiquitination; P:positive regulation of transcription, DNA-dependent; F:ligand-dependent nuclear receptor transcription coactivator activity; C…	EC:3.1.2.15	IPR001394 (PFAM); IPR001607 (PFAM); IPR013083 (G3DSA:3.30.40.GENE3D); IPR018200 (PROSITE); PTHR24006 (PANTHER), PTHR24006:SF122 (PANTHER), SSF54001 (SUPERFAMILY)
	AllGFP_CLC_2050_trimmed_contig_17068	ubiquitin carboxyl-terminal hydrolase 24	684	20	1.38462e-79	0.7995	4	P:ubiquitin-dependent protein catabolic process; F:cysteine-type peptidase activity; F:ubiquitin thiolesterase activity; P:protein deubiquitination	EC:3.1.2.15	IPR001394 (PFAM); G3DSA:2.20.210.10 (GENE3D), PTHR24006 (PANTHER), PTHR24006:SF106 (PANTHER), SSF54001 (SUPERFAMILY)
	AllGFP_CLC_2050_trimmed_contig_21873	ubiquitin carboxyl-terminal hydrolase 24	395	20	9.63117e-12	0.605	1	F:hydrolase activity	-	no IPS match
	AllGFP_CLC_2050_trimmed_contig_32275	ubiquitin carboxyl-terminal hydrolase 24	407	20	4.50843e-15	0.612	1	F:hydrolase activity	-	no IPS match
	AllGFP_CLC_2050_trimmed_contig_27508	ubiquitin carboxyl-terminal hydrolase 30	909	20	9.43911e-33	0.529	2	F:ubiquitin thiolesterase activity; P:ubiquitin-dependent protein catabolic process	EC:3.1.2.15	IPR001394 (PFAM); IPR018200 (PROSITE); PTHR24006 (PANTHER), PTHR24006:SF1 (PANTHER), SSF54001 (SUPERFAMILY)
	AllGFP_CLC_2050_trimmed_contig_13039	ubiquitin carboxyl-terminal hydrolase 30-like	395	20	1.91113e-05	0.627	9	F:ubiquitin thiolesterase activity; P:ubiquitin-dependent protein catabolic process; P:proteolysis; F:hydrolase activity; F:cysteine-type peptidase activity; F:peptidase activity; C:membrane; C:mitochondrion; C:mitochondrial outer membrane		PTHR24006 (PANTHER), PTHR24006:SF1 (PANTHER)
	AllGFP_CLC_2050_trimmed_contig_20297	ubiquitin carboxyl-terminal hydrolase 31	754	20	9.25874e-86	0.6565	2	F:ubiquitin thiolesterase activity; P:ubiquitin-dependent protein catabolic process	EC:3.1.2.15	IPR001394 (PFAM); IPR018200 (PROSITE); PTHR24006 (PANTHER), PTHR24006:SF29 (PANTHER), SSF54001 (SUPERFAMILY)
	AllGFP_CLC_2050_trimmed_contig_21306	ubiquitin carboxyl-terminal hydrolase 32	260	20	6.26429e-19	0.665	13	P:protein deubiquitination; P:positive regulation of skeletal muscle tissue development; P:negative regulation of skeletal muscle tissue development; P:regulation of gene expression; F:identical protein binding; C:centrosome; F:ubiquitin thiolesterase activity; P:regulation of cellular process; C:perinuclear region of cytoplasm; C:nucleus; P:cell cycle; C:cell cortex; P:ubiquitin-dependent protei…	EC:3.1.2.15	IPR001394 (PFAM); PTHR24006 (PANTHER), SSF54001 (SUPERFAMILY)
	AllGFP_CLC_2050_trimmed_contig_26859	ubiquitin carboxyl-terminal hydrolase 32	442	20	2.87384e-37	0.603	2	F:metal ion binding; F:hydrolase activity	-	PTHR24006 (PANTHER), PTHR24006:SF34 (PANTHER), SignalP-NN(euk) (SIGNALP), SSF54001 (SUPERFAMILY)
	AllGFP_CLC_2050_trimmed_contig_29535	ubiquitin carboxyl-terminal hydrolase 32	529	20	2.98682e-15	0.546	1	F:hydrolase activity	-	SignalP-NN(euk) (SIGNALP)
	AllGFP_CLC_2050_trimmed_contig_1112	ubiquitin carboxyl-terminal hydrolase 34-like	495	12	0.0242487	0.4542	5	P:DNA integration; P:DNA recombination; F:DNA binding; F:metal ion binding; F:zinc ion binding		no IPS match
	AllGFP_CLC_2050_trimmed_contig_28038	ubiquitin carboxyl-terminal hydrolase 35	630	20	7.7583e-18	0.5345	2	F:ubiquitin thiolesterase activity; P:ubiquitin-dependent protein catabolic process	EC:3.1.2.15	IPR001394 (PFAM); IPR018200 (PROSITE); PTHR24006 (PANTHER), PTHR24006:SF65 (PANTHER), SSF54001 (SUPERFAMILY)
	AllGFP_CLC_2050_trimmed_contig_6533	ubiquitin carboxyl-terminal hydrolase 36-like	481	20	1.44425e-07	0.4895	12	P:proteolysis; F:hydrolase activity; F:cysteine-type peptidase activity; F:peptidase activity; F:ubiquitin thiolesterase activity; P:ubiquitin-dependent protein catabolic process; F:helicase activity; F:nucleic acid binding; F:ATP binding; F:nucleotide binding; F:ATP-dependent helicase activity; F:nucleoside-triphosphatase activity		no IPS match
	AllGFP_CLC_2050_trimmed_contig_35032	ubiquitin carboxyl-terminal hydrolase 36-like	536	20	6.4256e-56	0.6845	2	F:ubiquitin thiolesterase activity; P:ubiquitin-dependent protein catabolic process	EC:3.1.2.15	IPR001394 (PFAM); IPR018200 (PROSITE); PTHR24006 (PANTHER), PTHR24006:SF67 (PANTHER), SSF54001 (SUPERFAMILY)
	AllGFP_CLC_2050_trimmed_contig_12965	ubiquitin carboxyl-terminal hydrolase 37	2152	20	4.22487e-25	0.6135	9	F:cysteine-type endopeptidase activity; F:ubiquitin-specific protease activity; F:protein kinase binding; P:protein K48-linked deubiquitination; P:G1/S transition of mitotic cell cycle; P:protein K11-linked deubiquitination; C:nucleus; F:ubiquitin thiolesterase activity; P:ubiquitin-dependent protein catabolic process	EC:3.4.22.0; EC:3.1.2.15	IPR001394 (PFAM); IPR003903 (SMART); IPR018200 (PROSITE); PTHR24006 (PANTHER), SSF54001 (SUPERFAMILY)
	AllGFP_CLC_2050_trimmed_contig_12966	ubiquitin carboxyl-terminal hydrolase 37	262	20	0.0156328	0.539	16	F:protein kinase binding; F:ubiquitin thiolesterase activity; P:protein K11-linked deubiquitination; F:cysteine-type endopeptidase activity; C:nucleus; P:mitosis; P:cell division; P:protein K48-linked deubiquitination; P:ubiquitin-dependent protein catabolic process; P:G1/S transition of mitotic cell cycle; F:ubiquitin-specific protease activity; F:hydrolase activity; F:cysteine-type peptidase ac…		SignalP-NN(euk) (SIGNALP)
	AllGFP_CLC_2050_trimmed_contig_43306	ubiquitin carboxyl-terminal hydrolase 38	209	20	2.69332e-09	0.624	2	P:proteolysis; F:peptidase activity	-	PTHR24006 (PANTHER), PTHR24006:SF65 (PANTHER)
	AllGFP_CLC_2050_trimmed_contig_29793	ubiquitin carboxyl-terminal hydrolase 4 isoform 2	510	11	0.114127	0.5364	13	P:proteolysis; F:hydrolase activity; F:cysteine-type peptidase activity; F:peptidase activity; F:ubiquitin thiolesterase activity; C:cellular_component; P:ubiquitin-dependent protein catabolic process; P:protein deubiquitination; P:metabolic process; F:ubiquitin-specific protease activity; C:nucleus; C:cytoplasm; F:catalytic activity		no IPS match
	AllGFP_CLC_2050_trimmed_contig_21024	ubiquitin carboxyl-terminal hydrolase 42	280	20	0.0024089	0.443	20	C:chromosome; C:nucleosome; P:nucleosome assembly; C:nucleus; F:DNA binding; F:hydrolase activity; P:proteolysis; F:cysteine-type peptidase activity; F:peptidase activity; F:ubiquitin thiolesterase activity; P:protein deubiquitination; P:ubiquitin-dependent protein catabolic process; F:RNA binding; F:nucleic acid binding; P:DNA integration; P:RNA-dependent DNA replication; F:ribonuclease H activi…		no IPS match
	AllGFP_CLC_2050_trimmed_contig_4848	ubiquitin carboxyl-terminal hydrolase 42-like	301	16	0.300115	0.4688	13	F:ubiquitin thiolesterase activity; P:protein deubiquitination; P:ubiquitin-dependent protein catabolic process; F:lysozyme activity; P:carbohydrate metabolic process; F:cation binding; F:catalytic activity; P:peptidoglycan catabolic process; P:cell wall macromolecule catabolic process; F:zinc ion binding; C:intracellular; P:cell adhesion; F:nucleic acid binding		no IPS match
	AllGFP_CLC_2050_trimmed_contig_17018	ubiquitin carboxyl-terminal hydrolase 43-like	397	4	1.13895	0.545	6	F:helicase activity; F:nucleic acid binding; F:ATP binding; F:hydrolase activity; F:nucleotide binding; F:ATP-dependent helicase activity		SignalP-NN(euk) (SIGNALP)
	AllGFP_CLC_2050_trimmed_contig_616	ubiquitin carboxyl-terminal hydrolase 45	385	1	3.04446	0.61	6	P:proteolysis; F:hydrolase activity; F:cysteine-type peptidase activity; F:peptidase activity; F:ubiquitin thiolesterase activity; P:ubiquitin-dependent protein catabolic process		no IPS match
	AllGFP_CLC_2050_trimmed_contig_6790	ubiquitin carboxyl-terminal hydrolase 46-like	866	20	8.36771e-105	0.8525	3	P:ubiquitin-dependent protein catabolic process; F:ubiquitin thiolesterase activity; P:protein deubiquitination	EC:3.1.2.15	IPR001394 (PFAM); IPR018200 (PROSITE); PTHR24006 (PANTHER), PTHR24006:SF123 (PANTHER), SSF54001 (SUPERFAMILY)
	AllGFP_CLC_2050_trimmed_contig_2000	ubiquitin carboxyl-terminal hydrolase 47	645	20	2.66487e-41	0.7025	14	P:positive regulation of cell growth; P:negative regulation of apoptosis; F:WD40-repeat domain binding; P:negative regulation of transcription, DNA-dependent; C:cytoplasm; C:SCF ubiquitin ligase complex; P:negative regulation of caspase activity; F:ubiquitin-specific protease activity; P:monoubiquitinated protein deubiquitination; P:base-excision repair; P:response to drug; P:cellular response to…	-	PTHR24006 (PANTHER), PTHR24006:SF98 (PANTHER), SignalP-NN(euk) (SIGNALP), SSF54236 (SUPERFAMILY)
	AllGFP_CLC_2050_trimmed_contig_2602	ubiquitin carboxyl-terminal hydrolase 47	378	20	5.11569e-30	0.67	14	P:positive regulation of cell growth; P:negative regulation of apoptosis; F:WD40-repeat domain binding; P:negative regulation of transcription, DNA-dependent; C:cytoplasm; C:SCF ubiquitin ligase complex; P:negative regulation of caspase activity; F:ubiquitin-specific protease activity; P:monoubiquitinated protein deubiquitination; P:base-excision repair; P:response to drug; P:cellular response to…	-	PTHR24619 (PANTHER), PTHR24619:SF57 (PANTHER)
	AllGFP_CLC_2050_trimmed_contig_16639	ubiquitin carboxyl-terminal hydrolase 47	514	20	2.76408e-33	0.7175	4	P:ubiquitin-dependent protein catabolic process; F:cysteine-type peptidase activity; F:ubiquitin thiolesterase activity; P:protein deubiquitination	EC:3.1.2.15	PTHR24006 (PANTHER), PTHR24006:SF98 (PANTHER), SSF54001 (SUPERFAMILY)
	AllGFP_CLC_2050_trimmed_contig_36005	ubiquitin carboxyl-terminal hydrolase 47	235	20	2.37351e-13	0.8895	15	P:positive regulation of cell growth; P:negative regulation of apoptosis; F:WD40-repeat domain binding; P:negative regulation of transcription, DNA-dependent; C:cytoplasm; C:SCF ubiquitin ligase complex; P:ubiquitin-dependent protein catabolic process; P:negative regulation of caspase activity; F:ubiquitin-specific protease activity; F:ubiquitin thiolesterase activity; P:monoubiquitinated protein…	EC:3.1.2.15	PTHR24006 (PANTHER), PTHR24006:SF98 (PANTHER)
	AllGFP_CLC_2050_trimmed_contig_1317	ubiquitin carboxyl-terminal hydrolase 5	517	20	1.05914e-54	0.6875	5	F:metal ion binding; P:protein deubiquitination; F:ubiquitin thiolesterase activity; F:peptidase activity, acting on L-amino acid peptides; P:ubiquitin-dependent protein catabolic process	EC:3.1.2.15	PTHR24006 (PANTHER), PTHR24006:SF149 (PANTHER)
	AllGFP_CLC_2050_trimmed_contig_22801	ubiquitin carboxyl-terminal hydrolase 5	425	20	1.33238e-49	0.772	6	P:ubiquitin-dependent protein catabolic process; F:ubiquitin thiolesterase activity; F:omega peptidase activity; F:zinc ion binding; F:cysteine-type peptidase activity; P:protein deubiquitination	EC:3.1.2.15; EC:3.4.19.0	IPR001607 (PFAM); IPR013083 (G3DSA:3.30.40.GENE3D); PTHR24006 (PANTHER), PTHR24006:SF149 (PANTHER)
	AllGFP_CLC_2050_trimmed_contig_27830	ubiquitin carboxyl-terminal hydrolase 5	307	20	3.88179e-22	0.665	5	F:binding; F:cysteine-type peptidase activity; P:regulation of metabolic process; F:ubiquitin thiolesterase activity; P:ubiquitin-dependent protein catabolic process	EC:3.1.2.15	IPR001394 (PFAM); PTHR24006 (PANTHER), PTHR24006:SF149 (PANTHER), SSF54001 (SUPERFAMILY)
	AllGFP_CLC_2050_trimmed_contig_30659	ubiquitin carboxyl-terminal hydrolase 5	207	20	3.78881e-06	0.7125	18	P:proteolysis; F:hydrolase activity; F:cysteine-type peptidase activity; F:peptidase activity; F:ubiquitin thiolesterase activity; P:ubiquitin-dependent protein catabolic process; F:omega peptidase activity; F:zinc ion binding; F:metal ion binding; P:cell proliferation; P:protein K63-linked deubiquitination; F:cysteine-type endopeptidase activity; P:autophagy; P:regulation of transcription, DNA-d…		PTHR24006 (PANTHER), PTHR24006:SF149 (PANTHER)
	AllGFP_CLC_2050_trimmed_contig_7632	ubiquitin carboxyl-terminal hydrolase 5 isoform 2	1966	20	3.11777e-65	0.6555	7	C:lysosome; P:dorsal/ventral pattern formation; F:cysteine-type endopeptidase activity; F:protein binding; P:protein K48-linked deubiquitination; P:positive regulation of proteasomal ubiquitin-dependent protein catabolic process; F:ubiquitin thiolesterase activity	EC:3.4.22.0; EC:3.1.2.15	IPR000449 (PFAM); IPR001394 (PFAM); IPR009060 (SUPERFAMILY); IPR015940 (SMART); IPR018200 (PROSITE); G3DSA:1.10.8.10 (GENE3D), PTHR24006 (PANTHER), PTHR24006:SF149 (PANTHER), SSF54001 (SUPERFAMILY)
	AllGFP_CLC_2050_trimmed_contig_3552	ubiquitin carboxyl-terminal hydrolase 7	1677	20	8.00443e-17	0.791	20	F:cysteine-type endopeptidase activity; F:p53 binding; P:multicellular organismal development; F:protein C-terminus binding; P:protein deubiquitination; P:regulation of protein stability; C:PML body; P:transcription-coupled nucleotide-excision repair; P:maintenance of DNA methylation; C:cytosol; P:ubiquitin-dependent protein catabolic process; P:negative regulation of NF-kappaB transcription fact…	EC:3.4.22.0; EC:3.1.2.15	SignalP-NN(euk) (SIGNALP)
	AllGFP_CLC_2050_trimmed_contig_5520	ubiquitin carboxyl-terminal hydrolase 7	894	20	1.35641e-63	0.8075	17	F:cysteine-type endopeptidase activity; F:p53 binding; F:protein C-terminus binding; P:protein deubiquitination; P:regulation of protein stability; P:transcription-coupled nucleotide-excision repair; P:maintenance of DNA methylation; C:cytosol; P:ubiquitin-dependent protein catabolic process; P:negative regulation of NF-kappaB transcription factor activity; F:ubiquitin-specific protease activity;…	EC:3.4.22.0; EC:3.1.2.15	no IPS match
	AllGFP_CLC_2050_trimmed_contig_7765	ubiquitin carboxyl-terminal hydrolase 7	1053	20	2.4252e-157	0.842	20	F:cysteine-type endopeptidase activity; F:p53 binding; P:multicellular organismal development; F:protein C-terminus binding; P:protein deubiquitination; P:regulation of protein stability; C:PML body; P:transcription-coupled nucleotide-excision repair; P:maintenance of DNA methylation; C:cytosol; P:ubiquitin-dependent protein catabolic process; P:negative regulation of NF-kappaB transcription fact…	EC:3.4.22.0; EC:3.1.2.15	IPR001394 (PFAM); IPR018200 (PROSITE); IPR024729 (PFAM); PTHR24006 (PANTHER), PTHR24006:SF89 (PANTHER), SSF54001 (SUPERFAMILY)
	AllGFP_CLC_2050_trimmed_contig_20837	ubiquitin carboxyl-terminal hydrolase 7	354	20	1.70207e-61	0.9165	4	P:ubiquitin-dependent protein catabolic process; F:ubiquitin thiolesterase activity; F:peptidase activity; P:protein deubiquitination	EC:3.1.2.15	IPR001394 (PFAM); G3DSA:2.20.210.10 (GENE3D), PTHR24006 (PANTHER), PTHR24006:SF89 (PANTHER), SSF54001 (SUPERFAMILY)
	AllGFP_CLC_2050_trimmed_contig_30052	ubiquitin carboxyl-terminal hydrolase 7	306	20	7.00658e-55	0.9185	20	F:cysteine-type endopeptidase activity; F:p53 binding; P:multicellular organismal development; F:protein C-terminus binding; P:protein deubiquitination; P:regulation of protein stability; C:PML body; P:transcription-coupled nucleotide-excision repair; P:maintenance of DNA methylation; C:cytosol; P:ubiquitin-dependent protein catabolic process; P:negative regulation of NF-kappaB transcription fact…	EC:3.4.22.0; EC:3.1.2.15	IPR001394 (PFAM); IPR002083 (PFAM); IPR008974 (SUPERFAMILY); IPR018200 (PROSITE); G3DSA:2.60.210.10 (GENE3D), PTHR24006 (PANTHER), PTHR24006:SF89 (PANTHER), SSF54001 (SUPERFAMILY)
	AllGFP_CLC_2050_trimmed_contig_36643	ubiquitin carboxyl-terminal hydrolase 8	319	20	8.52851e-24	0.807	17	C:cytosol; P:Ras protein signal transduction; P:ubiquitin-dependent protein catabolic process; F:ubiquitin thiolesterase activity; C:midbody; C:extrinsic to endosome membrane; P:cytokinesis after mitosis; P:protein K63-linked deubiquitination; F:cysteine-type endopeptidase activity; C:early endosome; F:ubiquitin-specific protease activity; P:protein K48-linked deubiquitination; P:cell proliferati…	EC:3.1.2.15; EC:3.4.22.0	IPR001394 (PFAM); IPR018200 (PROSITE); PTHR24006 (PANTHER), PTHR24006:SF25 (PANTHER), SSF54001 (SUPERFAMILY)
	AllGFP_CLC_2050_trimmed_contig_3412	ubiquitin carboxyl-terminal hydrolase 8-like	1534	20	2.12208e-32	0.745	6	P:positive regulation of smoothened signaling pathway; P:proteolysis; F:ubiquitin-specific protease activity; P:positive regulation of canonical Wnt receptor signaling pathway; P:protein deubiquitination; P:imaginal disc-derived wing margin morphogenesis	-	no IPS match
	AllGFP_CLC_2050_trimmed_contig_11282	ubiquitin carboxyl-terminal hydrolase bap1	348	20	3.90196e-11	0.579	6	P:ubiquitin-dependent protein catabolic process; F:cysteine-type peptidase activity; C:nuclear part; F:ubiquitin thiolesterase activity; P:chromatin modification; P:protein deubiquitination	EC:3.1.2.15	IPR001578 (PANTHER); PTHR10589:SF21 (PANTHER)
	AllGFP_CLC_2050_trimmed_contig_19383	ubiquitin carboxyl-terminal hydrolase bap1	683	20	3.91997e-54	0.6665	34	P:regulation of gene expression; P:protein K48-linked deubiquitination; F:ubiquitin-specific protease activity; P:DNA repair; C:MLL1 complex; F:protein C-terminus binding; C:PR-DUB complex; P:regulation of cell growth; P:regulation of nucleobase, nucleoside, nucleotide and nucleic acid metabolic process; P:regulation of cell cycle; P:transcription, DNA-dependent; F:RING-like zinc finger domain bi…	EC:6.3.2.19; EC:3.1.2.15	IPR001578 (G3DSA:3.40.532.GENE3D); PTHR10589:SF21 (PANTHER), SSF54001 (SUPERFAMILY)
	AllGFP_CLC_2050_trimmed_contig_35137	ubiquitin carboxyl-terminal hydrolase calypso-like	245	20	1.41461e-28	0.898	12	F:ATP-dependent helicase activity; P:chromatin silencing; C:cytoplasm; P:monoubiquitinated histone H2A deubiquitination; P:ubiquitin-dependent protein catabolic process; C:PR-DUB complex; F:nucleic acid binding; F:ubiquitin-specific protease activity; F:ubiquitin thiolesterase activity; C:nuclear chromatin; F:chromatin binding; F:ATP binding	EC:3.1.2.15	IPR001578 (G3DSA:3.40.532.GENE3D); PTHR10589:SF21 (PANTHER), SSF54001 (SUPERFAMILY)
	AllGFP_CLC_2050_trimmed_contig_19097	ubiquitin carboxyl-terminal hydrolase family 2	380	3	5.8393	0.4367	6	P:proteolysis; F:hydrolase activity; F:cysteine-type peptidase activity; F:peptidase activity; F:ubiquitin thiolesterase activity; P:ubiquitin-dependent protein catabolic process		SignalP-NN(euk) (SIGNALP), tmhmm (TMHMM)
	AllGFP_CLC_2050_trimmed_contig_30633	ubiquitin carboxyl-terminal hydrolase family 2	352	3	2.52073	0.4867	3	P:oxidation-reduction process; F:oxidoreductase activity; F:transition metal ion binding		no IPS match
	AllGFP_CLC_2050_trimmed_contig_6611	ubiquitin carboxyl-terminal hydrolase family protein	241	3	2.04531	0.5467	5	P:proteolysis; F:serine-type endopeptidase activity; F:serine-type peptidase activity; F:aminopeptidase activity; C:membrane		no IPS match
	AllGFP_CLC_2050_trimmed_contig_19953	ubiquitin carboxyl-terminal hydrolase isozyme	326	20	0.235501	0.578	22	P:intracellular protein transport; C:intracellular; F:nucleotide binding; F:nucleoside-triphosphatase activity; F:RNA binding; F:hydrolase activity; F:manganese ion binding; F:peptidyl-prolyl cis-trans isomerase activity; P:protein folding; P:protein peptidyl-prolyl isomerization; F:isomerase activity; F:nucleic acid binding; F:ATP binding; C:cellular_component; F:ubiquitin thiolesterase activity…		no IPS match
	AllGFP_CLC_2050_trimmed_contig_3435	ubiquitin carboxyl-terminal hydrolase isozyme l5	1383	20	1.2974e-171	0.8165	5	C:intracellular; P:ubiquitin-dependent protein catabolic process; F:omega peptidase activity; F:ubiquitin thiolesterase activity; P:protein deubiquitination	EC:3.4.19.0; EC:3.1.2.15	IPR001578 (G3DSA:3.40.532.GENE3D); PTHR10589:SF16 (PANTHER), SSF54001 (SUPERFAMILY)
	AllGFP_CLC_2050_trimmed_contig_19344	ubiquitin conjugating enzyme e2	210	20	2.9243e-07	0.751	1	F:acid-amino acid ligase activity	EC:6.3.2.0	no IPS match
	AllGFP_CLC_2050_trimmed_contig_9264	ubiquitin conjugation factor e4	284	20	1.36121e-19	0.7275	8	P:response to UV; P:system development; P:apoptosis; F:enzyme binding; P:protein ubiquitination involved in ubiquitin-dependent protein catabolic process; C:ubiquitin ligase complex; F:ubiquitin-ubiquitin ligase activity; C:cytoplasm	-	IPR003613 (PFAM); IPR013083 (G3DSA:3.30.40.GENE3D); PTHR13931 (PANTHER), SSF57850 (SUPERFAMILY)
	AllGFP_CLC_2050_trimmed_contig_11266	ubiquitin conjugation factor e4	450	13	2.848	0.57	17	F:ubiquitin-ubiquitin ligase activity; C:ubiquitin ligase complex; P:protein ubiquitination; F:ubiquitin-protein ligase activity; P:ubiquitin-dependent protein catabolic process; C:cell division site part; P:cytokinesis by binary fission; P:protein polymerization; P:GTP catabolic process; F:nucleotide binding; C:cytoplasm; F:GTP binding; P:cell division; C:protein complex; P:barrier septum format…		no IPS match
	AllGFP_CLC_2050_trimmed_contig_39813	ubiquitin conjugation factor e4 a	292	7	0.917457	0.5186	11	F:ubiquitin-ubiquitin ligase activity; C:ubiquitin ligase complex; P:protein ubiquitination; F:ubiquitin-protein ligase activity; P:ubiquitin-dependent protein catabolic process; P:metabolic process; F:catalytic activity; C:cytoplasm; P:protein polyubiquitination; F:metal ion binding; F:zinc ion binding		no IPS match
	AllGFP_CLC_2050_trimmed_contig_34330	ubiquitin conjugation factor e4 b	489	20	3.22521e-26	0.5745	5	F:ubiquitin-ubiquitin ligase activity; C:ubiquitin ligase complex; P:protein ubiquitination; F:ubiquitin-protein ligase activity; P:ubiquitin-dependent protein catabolic process		PTHR13931 (PANTHER), PTHR13931:SF2 (PANTHER)
	AllGFP_CLC_2050_trimmed_contig_36493	ubiquitin conjugation factor e4 b	338	20	5.53136e-22	0.709	4	P:protein ubiquitination; C:ubiquitin ligase complex; P:ubiquitin-dependent protein catabolic process; F:ubiquitin-ubiquitin ligase activity	-	IPR019474 (PFAM); PTHR13931 (PANTHER)
	AllGFP_CLC_2050_trimmed_contig_6594	ubiquitin conjugation factor e4 b-like	1020	20	1.97839e-85	0.7615	4	P:protein ubiquitination; P:ubiquitin-dependent protein catabolic process; F:ubiquitin-ubiquitin ligase activity; C:ubiquitin ligase complex	-	IPR019474 (PFAM); PTHR13931 (PANTHER), PTHR13931:SF2 (PANTHER)
	AllGFP_CLC_2050_trimmed_contig_9122	ubiquitin conjugation factor e4 b-like	492	20	4.74139e-13	0.5345	1	P:cellular protein metabolic process	-	no IPS match
	AllGFP_CLC_2050_trimmed_contig_24272	ubiquitin conjugation factor e4 b-like	638	20	2.71931e-31	0.66	10	C:cytoplasm; P:response to endoplasmic reticulum stress; P:ubiquitin-dependent protein catabolic process; P:protein polyubiquitination; F:enzyme binding; F:ubiquitin-ubiquitin ligase activity; C:nucleus; P:apoptosis; P:response to UV; C:ubiquitin ligase complex	-	IPR019474 (PFAM); PTHR13931 (PANTHER), PTHR13931:SF2 (PANTHER)
	AllGFP_CLC_2050_trimmed_contig_18117	ubiquitin c-terminal	325	2	0.847942	0.545	3	F:hydrolase activity; F:zinc ion binding; F:ubiquitin thiolesterase activity		SignalP-NN(euk) (SIGNALP), tmhmm (TMHMM)
	AllGFP_CLC_2050_trimmed_contig_41218	ubiquitin c-terminal	315	3	8.11544	0.5267	5	P:ribosome biogenesis; C:nucleus; F:hydrolase activity; F:ubiquitin thiolesterase activity; P:ubiquitin-dependent protein catabolic process		no IPS match
	AllGFP_CLC_2050_trimmed_contig_22551	ubiquitin c-terminal hydrolase	331	7	0.364391	0.4886	7	P:proteolysis; F:hydrolase activity; F:cysteine-type peptidase activity; F:peptidase activity; F:ubiquitin thiolesterase activity; P:ubiquitin-dependent protein catabolic process; P:microtubule cytoskeleton organization		no IPS match
	AllGFP_CLC_2050_trimmed_contig_36176	ubiquitin c-terminal hydrolase	291	7	2.07149	0.5471	11	F:kinase activity; F:ATP binding; F:protein kinase activity; P:phosphorylation; F:nucleotide binding; P:protein phosphorylation; F:transferase activity, transferring phosphorus-containing groups; F:protein serine/threonine kinase activity; F:hydrolase activity; F:ubiquitin thiolesterase activity; P:ubiquitin-dependent protein catabolic process		no IPS match
	AllGFP_CLC_2050_trimmed_contig_3884	ubiquitin c-terminal hydrolase family protein	372	20	0.472234	0.4925	16	F:hydrolase activity; F:ubiquitin thiolesterase activity; P:ubiquitin-dependent protein catabolic process; P:metabolic process; F:ligase activity; F:tubulin-tyrosine ligase activity; P:protein modification process; F:nucleic acid binding; F:nucleotide binding; C:centriole; F:methyltransferase activity; P:translational initiation; F:transferase activity; P:regulation of translational initiation; F…		no IPS match
	AllGFP_CLC_2050_trimmed_contig_14108	ubiquitin domain	277	4	3.78943	0.5325	3	P:proteolysis; F:serine-type endopeptidase activity; F:catalytic activity		no IPS match
	AllGFP_CLC_2050_trimmed_contig_37511	ubiquitin domain-containing protein 2-like	264	20	5.36864e-40	0.9075	2	C:nucleolus; C:cytoplasm	-	PTHR13609 (PANTHER)
	AllGFP_CLC_2050_trimmed_contig_39045	ubiquitin domain-containing protein 2-like	317	20	1.01725e-20	0.676	1	F:protein binding	-	IPR000626 (PFAM); IPR019955 (PROFILE); G3DSA:3.10.20.90 (GENE3D), PTHR13609 (PANTHER), SSF54236 (SUPERFAMILY)
	AllGFP_CLC_2050_trimmed_contig_8619	ubiquitin family protein	442	4	1.66912	0.4675	7	F:RNA binding; F:ribonuclease III activity; P:RNA processing; F:hydrolase activity; F:manganese ion binding; F:polynucleotide 5'-phosphatase activity; F:mRNA guanylyltransferase activity		no IPS match
	AllGFP_CLC_2050_trimmed_contig_4586	ubiquitin fusion degradation protein	259	2	5.07915	0.475	8	P:cell redox homeostasis; F:ubiquitin-ubiquitin ligase activity; F:electron carrier activity; P:glycerol ether metabolic process; F:protein disulfide oxidoreductase activity; C:ubiquitin ligase complex; P:protein ubiquitination; P:ubiquitin-dependent protein catabolic process		no IPS match
	AllGFP_CLC_2050_trimmed_contig_8066	ubiquitin fusion degradation protein	404	5	2.42198	0.53	23	P:ubiquitin-dependent protein catabolic process; C:extrachromosomal circular DNA; ; ; ; F:RNA binding; F:ATP binding; F:metal ion binding; P:RNA repair; P:tRNA processing; F:tRNA binding; P:RNA 3'-end processing; P:tRNA 3'-terminal CCA addition; F:tRNA adenylyltransferase activity; P:immune response; F:nucleotide binding; F:nucleotidyltransferase activity; F:tRNA cytidylyltransferase activity; F:…		no IPS match
	AllGFP_CLC_2050_trimmed_contig_3169	ubiquitin fusion degradation protein 1 homolog	1129	20	4.93201e-93	0.739	1	P:ubiquitin-dependent protein catabolic process	-	IPR004854 (PANTHER)
	AllGFP_CLC_2050_trimmed_contig_41766	ubiquitin fusion degradation protein 2	378	20	7.82453e-08	0.4825	12	C:ubiquitin ligase complex; P:protein ubiquitination; F:ubiquitin-protein ligase activity; F:metal ion binding; F:zinc ion binding; C:intracellular; F:structural constituent of ribosome; P:translation; C:ribosome; F:ubiquitin-ubiquitin ligase activity; P:protein polyubiquitination; C:nucleus		PTHR13492 (PANTHER), PTHR13492:SF0 (PANTHER)
	AllGFP_CLC_2050_trimmed_contig_12602	ubiquitin- hect-domain	400	1	3.78466	0.47	10	F:transferase activity; P:protein ubiquitination involved in ubiquitin-dependent protein catabolic process; F:cholestenol delta-isomerase activity; C:nucleus; C:cytoplasm; P:protein modification process; C:intracellular; F:isomerase activity; F:ubiquitin-protein ligase activity; F:acid-amino acid ligase activity		tmhmm (TMHMM)
	AllGFP_CLC_2050_trimmed_contig_31264	ubiquitin hydrolase	276	20	0.00413795	0.4465	4	F:hydrolase activity, acting on carbon-nitrogen (but not peptide) bonds; F:hydrolase activity; F:ubiquitin thiolesterase activity; P:ubiquitin-dependent protein catabolic process		no IPS match
	AllGFP_CLC_2050_trimmed_contig_10970	ubiquitin ligase	208	2	2.60026	0.52	4	F:ligase activity; F:zinc ion binding; P:protein ubiquitination; F:ubiquitin-protein ligase activity		no IPS match
	AllGFP_CLC_2050_trimmed_contig_19288	ubiquitin ligase sinat3	307	2	1.08648	0.585	8	F:metal ion binding; F:ligase activity; P:multicellular organismal development; F:zinc ion binding; P:protein ubiquitination; F:ubiquitin-protein ligase activity; P:ubiquitin-dependent protein catabolic process; C:nucleus		no IPS match
	AllGFP_CLC_2050_trimmed_contig_5977	ubiquitin ligase subunit	336	18	0.0883258	0.5161	11	C:anaphase-promoting complex; F:calcium ion binding; C:integral to membrane; C:membrane; P:cell communication; C:extracellular region; P:pathogenesis; F:nucleic acid binding; F:methyltransferase activity; F:transferase activity; P:methylation		no IPS match
	AllGFP_CLC_2050_trimmed_contig_2729	ubiquitin protein ligase	549	20	2.52842e-13	0.6735	10	P:imaginal disc-derived wing vein morphogenesis; P:receptor internalization; P:imaginal disc-derived leg joint morphogenesis; P:regulation of protein localization; F:ubiquitin-protein ligase activity; P:lipid storage; F:Notch binding; P:negative regulation of Notch signaling pathway; P:imaginal disc-derived wing margin morphogenesis; P:protein ubiquitination	EC:6.3.2.19	SignalP-NN(euk) (SIGNALP)
	AllGFP_CLC_2050_trimmed_contig_21714	ubiquitin protein ligase	222	20	2.0712e-15	0.6555	4	F:ligase activity; P:regulation of circadian rhythm; F:binding; P:neurogenesis	-	PTHR11254 (PANTHER), PTHR11254:SF72 (PANTHER), SignalP-NN(euk) (SIGNALP)
	AllGFP_CLC_2050_trimmed_contig_29660	ubiquitin protein ligase	688	20	2.91689e-86	0.9615	22	P:negative regulation of Notch signaling pathway; P:lung development; P:negative regulation of transcription from RNA polymerase II promoter; P:T cell differentiation; P:negative regulation of transporter activity; P:proteasomal ubiquitin-dependent protein catabolic process; P:protein K63-linked ubiquitination; P:imaginal disc-derived wing vein morphogenesis; P:negative regulation of protein tran…	EC:6.3.2.19	IPR000569 (PFAM); PTHR11254 (PANTHER), PTHR11254:SF65 (PANTHER)
	AllGFP_CLC_2050_trimmed_contig_31463	ubiquitin protein ligase	622	20	2.90695e-80	0.8695	15	P:lung development; P:negative regulation of transcription from RNA polymerase II promoter; P:T cell differentiation; P:negative regulation of transporter activity; P:proteasomal ubiquitin-dependent protein catabolic process; P:protein K63-linked ubiquitination; P:negative regulation of protein transport; C:cytoplasm; ; P:negative regulation of sequence-specific DNA binding transcription factor a…	EC:6.3.2.19	IPR000569 (PFAM); G3DSA:3.30.2160.10 (GENE3D), PTHR11254 (PANTHER), PTHR11254:SF65 (PANTHER), SignalP-NN(euk) (SIGNALP)
	AllGFP_CLC_2050_trimmed_contig_3757	ubiquitin protein ligase e3	453	15	0.0152009	0.5367	48	F:zinc ion binding; C:intracellular; F:ubiquitin-protein ligase activity; C:nuclear body; P:positive regulation of cell cycle; F:enzyme binding; P:positive regulation of proteasomal ubiquitin-dependent protein catabolic process; P:protein destabilization; P:protein ubiquitination; P:negative regulation of cell cycle arrest; C:nucleoplasm; P:peptidyl-lysine modification; F:p53 binding; F:identical…		no IPS match
	AllGFP_CLC_2050_trimmed_contig_35030	ubiquitin specific peptidase 16 isoform 2	558	12	0.0836733	0.4958	19	F:hydrolase activity, acting on glycosyl bonds; P:double-strand break repair; P:DNA recombination; F:DNA binding; F:metal ion binding; P:proteolysis; F:hydrolase activity; F:cysteine-type peptidase activity; F:zinc ion binding; F:peptidase activity; F:ubiquitin thiolesterase activity; P:ubiquitin-dependent protein catabolic process; P:signal transduction; C:intracellular; C:integral to membrane; …		no IPS match
	AllGFP_CLC_2050_trimmed_contig_7553	ubiquitin specific peptidase 25	449	20	3.10231e-14	0.5945	7	P:response to stimulus; C:protein complex; F:cysteine-type peptidase activity; P:dorsal/ventral pattern formation; P:proteolysis; P:protein deubiquitination; C:intracellular part	-	no IPS match
	AllGFP_CLC_2050_trimmed_contig_11049	ubiquitin specific peptidase 34	599	20	0.00199645	0.438	33	C:cell wall; P:cell adhesion; C:extracellular region; P:regulation of cell cycle; P:rRNA processing; P:ribosome biogenesis; C:nucleus; F:actin binding; C:intracellular; F:ubiquitin thiolesterase activity; F:cysteine-type endopeptidase activity; F:hydrolase activity; P:protein K48-linked deubiquitination; C:cellular_component; P:ubiquitin-dependent protein catabolic process; F:cysteine-type peptid…		no IPS match
	AllGFP_CLC_2050_trimmed_contig_26041	ubiquitin specific peptidase 8	391	20	4.43354e-23	0.6495	16	C:cytosol; P:Ras protein signal transduction; C:midbody; C:extrinsic to endosome membrane; P:cytokinesis after mitosis; P:protein K63-linked deubiquitination; F:cysteine-type endopeptidase activity; C:early endosome; F:ubiquitin-specific protease activity; F:protein binding; P:protein K48-linked deubiquitination; P:cell proliferation; C:extrinsic to plasma membrane; P:endosome organization; F:ubi…	EC:3.4.22.0; EC:3.1.2.15	IPR001394 (PFAM); PTHR24006 (PANTHER), SSF54001 (SUPERFAMILY)
	AllGFP_CLC_2050_trimmed_contig_36989	ubiquitin specific peptidase 8	266	20	1.01341e-06	0.5915	30	P:proteolysis; F:hydrolase activity; F:cysteine-type peptidase activity; F:peptidase activity; F:ubiquitin thiolesterase activity; P:ubiquitin-dependent protein catabolic process; C:early endosome; C:extrinsic to plasma membrane; P:protein K48-linked deubiquitination; P:protein K63-linked deubiquitination; F:ubiquitin-specific protease activity; C:intracellular; P:Ras protein signal transduction;…		no IPS match
	AllGFP_CLC_2050_trimmed_contig_38468	ubiquitin specific peptidase partial	257	20	2.73107e-34	0.809	4	P:ubiquitin-dependent protein catabolic process; F:cysteine-type peptidase activity; F:ubiquitin thiolesterase activity; P:protein deubiquitination	EC:3.1.2.15	no IPS match
	AllGFP_CLC_2050_trimmed_contig_41106	ubiquitin specific protease	312	20	3.06314e-12	0.5915	5	P:ubiquitin-dependent protein catabolic process; F:calcium ion binding; F:cysteine-type peptidase activity; F:ubiquitin thiolesterase activity; P:protein deubiquitination	EC:3.1.2.15	IPR018200 (PROSITE); PTHR24006 (PANTHER), PTHR24006:SF28 (PANTHER)
	AllGFP_CLC_2050_trimmed_contig_40943	ubiquitin specific protease 48	307	20	0.358244	0.4685	36	F:kinase activity; P:two-component signal transduction system (phosphorelay); F:ATP binding; P:phosphorylation; P:signal transduction via phosphorylation event; F:two-component sensor activity; C:integral to membrane; F:protein dimerization activity; P:regulation of transcription, DNA-dependent; C:cytoplasm; P:transcription, DNA-dependent; P:chemotaxis; C:extracellular space; F:cytokine activity;…		no IPS match
	AllGFP_CLC_2050_trimmed_contig_35266	ubiquitin specific protease 8-like	396	4	1.01391	0.5775	0	-		PTHR15184 (PANTHER), PTHR15184:SF16 (PANTHER)
	AllGFP_CLC_2050_trimmed_contig_42475	ubiquitin specific protease 9	294	1	5.38936	0.59	6	P:proteolysis; F:hydrolase activity; F:cysteine-type peptidase activity; F:peptidase activity; F:ubiquitin thiolesterase activity; P:ubiquitin-dependent protein catabolic process		no IPS match
	AllGFP_CLC_2050_trimmed_contig_4732	ubiquitin specific proteinase	726	7	0.00142189	0.6429	3	F:hydrolase activity; F:ubiquitin thiolesterase activity; P:ubiquitin-dependent protein catabolic process		no IPS match
	AllGFP_CLC_2050_trimmed_contig_24522	ubiquitin specific proteinase	276	20	2.51683e-13	0.8545	7	P:ubiquitin-dependent protein catabolic process; F:ubiquitin thiolesterase activity; F:protein phosphatase 1 binding; P:compound eye retinal cell programmed cell death; F:ubiquitin-specific protease activity; P:ommatidial rotation; P:protein deubiquitination	EC:3.1.2.15	PTHR22975 (PANTHER), PTHR22975:SF2 (PANTHER)
	AllGFP_CLC_2050_trimmed_contig_3155	ubiquitin thioesterase otubain-like protein	324	20	2.87564e-06	0.604	8	P:protein metabolic process; F:omega peptidase activity; P:proteolysis; F:peptidase activity; F:molecular_function; C:cytoplasm; P:biological_process; C:cellular_component		no IPS match
	AllGFP_CLC_2050_trimmed_contig_23094	ubiquitin thioesterase trabid-like isoform 1	361	20	5.241e-35	0.84	4	C:intracellular; P:protein modification process; F:acid-amino acid ligase activity; F:zinc ion binding	EC:6.3.2.0	PTHR13367 (PANTHER), PTHR13367:SF2 (PANTHER)
	AllGFP_CLC_2050_trimmed_contig_8656	ubiquitin thioesterase zranb1	823	20	4.74742e-15	0.4645	5	P:cellular process; ; F:hydrolase activity; C:intracellular; F:zinc ion binding	-	IPR001876 (PFAM); G3DSA:4.10.1060.10 (GENE3D), PTHR13367 (PANTHER), SSF90209 (SUPERFAMILY)
	AllGFP_CLC_2050_trimmed_contig_26455	ubiquitin thioesterase zranb1	222	20	1.23028e-32	0.93	12	P:cell migration; F:ubiquitin thiolesterase activity; F:zinc ion binding; P:regulation of cell morphogenesis; F:K63-linked polyubiquitin binding; P:positive regulation of Wnt receptor signaling pathway; P:cytoskeleton organization; P:protein deubiquitination involved in ubiquitin-dependent protein catabolic process; P:protein K63-linked deubiquitination; F:ubiquitin-specific protease activity; C:…	EC:3.1.2.15	no IPS match
	AllGFP_CLC_2050_trimmed_contig_44380	ubiquitin transferase	246	4	9.07435	0.555	4	F:acid-amino acid ligase activity; P:protein modification process; C:intracellular; F:transferase activity		no IPS match
	AllGFP_CLC_2050_trimmed_contig_22096	ubiquitin-activating enzyme e1	426	20	2.28214e-60	0.9005	6	F:ligase activity; F:small protein activating enzyme activity; F:protein binding; P:protein ubiquitination; F:ATP binding; P:cell death	-	IPR000011 (PRINTS); IPR000594 (PFAM); IPR009036 (SUPERFAMILY); IPR016040 (G3DSA:3.40.50.GENE3D); PTHR10953 (PANTHER), PTHR10953:SF105 (PANTHER)
	AllGFP_CLC_2050_trimmed_contig_34707	ubiquitin-activating enzyme e1	307	20	3.91345e-33	0.8735	6	F:ligase activity; F:metal ion binding; P:protein sumoylation; F:ATP binding; C:nucleus; F:SUMO activating enzyme activity	-	IPR000594 (PFAM); IPR009036 (SUPERFAMILY); IPR016040 (G3DSA:3.40.50.GENE3D); PTHR10953 (PANTHER), PTHR10953:SF5 (PANTHER)
	AllGFP_CLC_2050_trimmed_contig_5743	ubiquitin-associated domain-containing	285	4	1.22985e-09	0.62	5	F:serine-type endopeptidase activity; C:integral to membrane; F:transferase activity; P:metabolic process; F:CoA-transferase activity		SignalP-NN(euk) (SIGNALP), tmhmm (TMHMM)
	AllGFP_CLC_2050_trimmed_contig_37587	ubiquitin-associated domain-containing protein 1	276	20	1.16234e-11	0.6615	2	C:Golgi apparatus; C:plasma membrane	-	IPR015940 (PROFILE); G3DSA:1.10.8.10 (GENE3D), PTHR13020 (PANTHER), PTHR13020:SF2 (PANTHER)
	AllGFP_CLC_2050_trimmed_contig_44195	ubiquitin-associated protein 2	469	20	0.00129259	0.462	16	F:ATP binding; F:protein kinase activity; F:nucleotide binding; P:protein phosphorylation; F:transferase activity, transferring phosphorus-containing groups; F:protein serine/threonine kinase activity; C:membrane; C:nucleus; C:cytoplasm; F:molecular_function; C:myelin sheath; C:cellular_component; F:protein binding; C:plasma membrane; P:negative regulation of transcription from RNA polymerase II …		no IPS match
	AllGFP_CLC_2050_trimmed_contig_7049	ubiquitin-associated ts-n domain-containing protein	454	20	9.2158e-06	0.562	9	F:protein binding; C:cytoplasm; P:glycoprotein catabolic process; F:zinc ion binding; C:intracellular; P:protein glycosylation; P:protein targeting to vacuole; C:cytosol; P:biological_process		no IPS match
	AllGFP_CLC_2050_trimmed_contig_9480	ubiquitin-associated ts-n domain-containing protein	315	11	0.654056	0.5091	3	F:molecular_function; P:biological_process; P:cell wall macromolecule catabolic process		no IPS match
	AllGFP_CLC_2050_trimmed_contig_43123	ubiquitination factor	236	10	0.293722	0.508	4	C:ubiquitin ligase complex; P:ubiquitin-dependent protein catabolic process; P:protein ubiquitination; F:ubiquitin-ubiquitin ligase activity	-	IPR019474 (PFAM)
	AllGFP_CLC_2050_trimmed_contig_4702	ubiquitination network signaling protein	348	10	0.943526	0.491	29	F:nucleobase, nucleoside, nucleotide kinase activity; F:nucleotide kinase activity; F:GTP binding; F:ATP binding; C:mitochondrial matrix; F:kinase activity; P:nucleotide phosphorylation; P:GTP metabolic process; P:nucleobase, nucleoside, nucleotide and nucleic acid metabolic process; P:ATP metabolic process; P:AMP metabolic process; C:mitochondrion; F:nucleotide binding; C:cytoplasm; P:phosphoryl…		no IPS match
	AllGFP_CLC_2050_trimmed_contig_34855	ubiquitin-conjugating enzyme 16	218	20	0.747651	0.595	14	P:response to gibberellin stimulus; P:leaf morphogenesis; F:acid-amino acid ligase activity; P:negative regulation of flower development; F:ATP binding; F:ligase activity; F:nucleotide binding; P:protein ubiquitination; F:ubiquitin-protein ligase activity; P:protein deubiquitination; P:protein modification process; P:postreplication repair; C:nucleus; P:ubiquitin-dependent protein catabolic proce…		no IPS match
	AllGFP_CLC_2050_trimmed_contig_17076	ubiquitin-conjugating enzyme e2 c	976	20	1.55758e-35	0.855	19	P:cyclin catabolic process; P:positive regulation of exit from mitosis; C:nucleoplasm; P:protein K11-linked ubiquitination; F:protein binding; P:protein K48-linked ubiquitination; P:positive regulation of ubiquitin-protein ligase activity involved in mitotic cell cycle; P:spindle organization; P:free ubiquitin chain polymerization; C:anaphase-promoting complex; P:mitotic cell cycle spindle assemb…	EC:6.3.2.19	IPR000608 (PFAM); IPR016135 (G3DSA:3.10.110.GENE3D); IPR023313 (PROSITE); PTHR24067 (PANTHER), PTHR24067:SF44 (PANTHER), SM00212 (SMART)
	AllGFP_CLC_2050_trimmed_contig_17077	ubiquitin-conjugating enzyme e2 c	229	20	4.16504e-28	0.832	3	P:protein ubiquitination; F:ATP binding; F:ubiquitin-protein ligase activity	EC:6.3.2.19	IPR000608 (PFAM); IPR016135 (G3DSA:3.10.110.GENE3D); PTHR24067 (PANTHER), PTHR24067:SF44 (PANTHER)
	AllGFP_CLC_2050_trimmed_contig_6649	ubiquitin-conjugating enzyme e2 g1-like	2024	20	5.08285e-88	0.9665	8	F:DNA-directed DNA polymerase activity; P:transcription, DNA-dependent; F:DNA binding; P:protein ubiquitination; F:ATP binding; F:ubiquitin-protein ligase activity; P:DNA replication; C:DNA polymerase complex	EC:2.7.7.7; EC:6.3.2.19	SignalP-NN(euk) (SIGNALP), tmhmm (TMHMM)
	AllGFP_CLC_2050_trimmed_contig_19360	ubiquitin-conjugating enzyme e2 h-like	785	20	9.24504e-79	0.9535	3	P:protein ubiquitination; F:ATP binding; F:ubiquitin-protein ligase activity	EC:6.3.2.19	IPR000608 (PFAM); IPR016135 (G3DSA:3.10.110.GENE3D); IPR023313 (PROSITE); PTHR24067 (PANTHER), PTHR24067:SF0 (PANTHER), SM00212 (SMART)
	AllGFP_CLC_2050_trimmed_contig_13136	ubiquitin-conjugating enzyme e2 j2	676	1	0.552966	0.68	1	F:acid-amino acid ligase activity		SignalP-NN(euk) (SIGNALP), tmhmm (TMHMM)
	AllGFP_CLC_2050_trimmed_contig_4711	ubiquitin-conjugating enzyme e2 j2-like	892	20	2.71059e-92	0.892	6	C:endoplasmic reticulum membrane; P:response to unfolded protein; F:ATP binding; F:ubiquitin-protein ligase activity; C:integral to membrane; P:protein ubiquitination	EC:6.3.2.19	IPR000608 (PFAM); IPR016135 (G3DSA:3.10.110.GENE3D); PTHR24067 (PANTHER), PTHR24067:SF42 (PANTHER), SM00212 (SMART)
	AllGFP_CLC_2050_trimmed_contig_26334	ubiquitin-conjugating enzyme e2 l3	272	20	2.99959e-48	0.9485	14	P:ubiquitin-dependent protein catabolic process; P:regulation of transcription, DNA-dependent; P:protein K11-linked ubiquitination; F:ubiquitin protein ligase binding; P:cellular response to glucocorticoid stimulus; P:regulation of S phase of mitotic cell cycle; F:ubiquitin-protein ligase activity; F:ATP binding; C:ubiquitin ligase complex; F:transcription coactivator activity; P:cell proliferati…	EC:6.3.2.19	IPR000608 (PFAM); IPR016135 (G3DSA:3.10.110.GENE3D); PTHR24068 (PANTHER), PTHR24068:SF1 (PANTHER)
	AllGFP_CLC_2050_trimmed_contig_41174	ubiquitin-conjugating enzyme e2 o	343	4	3.11841	0.51	1	F:acid-amino acid ligase activity		no IPS match
	AllGFP_CLC_2050_trimmed_contig_38729	ubiquitin-conjugating enzyme e2 q2	372	11	0.000421689	0.6164	8	F:methyltransferase activity; P:methylation; F:NAD+ ADP-ribosyltransferase activity; F:acid-amino acid ligase activity; F:transferase activity; P:regulation of transcription, DNA-dependent; F:signal transducer activity; P:signal transduction		SignalP-NN(euk) (SIGNALP)
	AllGFP_CLC_2050_trimmed_contig_2070	ubiquitin-conjugating enzyme e2 r2-like	318	20	8.5177e-76	0.9955	4	P:protein ubiquitination; F:ATP binding; F:ubiquitin-protein ligase activity; P:neurogenesis	EC:6.3.2.19	IPR000608 (PFAM); IPR016135 (G3DSA:3.10.110.GENE3D); IPR023313 (PROSITE); PTHR24067 (PANTHER), PTHR24067:SF4 (PANTHER), SM00212 (SMART)
	AllGFP_CLC_2050_trimmed_contig_4084	ubiquitin-conjugating enzyme e2 r2-like	202	20	4.3409e-22	0.8585	4	P:protein ubiquitination; F:ATP binding; F:ubiquitin-protein ligase activity; P:neurogenesis	EC:6.3.2.19	PTHR24067 (PANTHER), PTHR24067:SF65 (PANTHER)
	AllGFP_CLC_2050_trimmed_contig_10505	ubiquitin-conjugating enzyme e2 s-like	257	20	1.4795e-23	0.898	7	P:exit from mitosis; P:imaginal disc-derived wing morphogenesis; P:cell division; P:anaphase-promoting complex-dependent proteasomal ubiquitin-dependent protein catabolic process; F:ubiquitin-protein ligase activity; F:ATP binding; P:protein ubiquitination	EC:6.3.2.19	IPR016135 (G3DSA:3.10.110.GENE3D); PTHR24067 (PANTHER), PTHR24067:SF57 (PANTHER), SignalP-NN(euk) (SIGNALP)
	AllGFP_CLC_2050_trimmed_contig_10506	ubiquitin-conjugating enzyme e2 s-like	1059	20	1.87192e-86	0.803	10	P:protein K11-linked ubiquitination; P:free ubiquitin chain polymerization; C:anaphase-promoting complex; P:cell division; P:activation of anaphase-promoting complex activity; F:ubiquitin-protein ligase activity; P:exit from mitosis; P:anaphase-promoting complex-dependent proteasomal ubiquitin-dependent protein catabolic process; F:ATP binding; P:imaginal disc-derived wing morphogenesis	EC:6.3.2.19	IPR000608 (PFAM); IPR016135 (G3DSA:3.10.110.GENE3D); IPR023313 (PROSITE); PTHR24067 (PANTHER), PTHR24067:SF57 (PANTHER), SM00212 (SMART)
	AllGFP_CLC_2050_trimmed_contig_34120	ubiquitin-conjugating enzyme e2 t	303	20	5.90827e-39	0.716	15	P:DNA repair; P:protein K29-linked ubiquitination; P:protein K48-linked ubiquitination; P:protein K11-linked ubiquitination; F:ubiquitin protein ligase binding; P:protein monoubiquitination; F:ubiquitin-protein ligase activity; P:protein K27-linked ubiquitination; P:protein autoubiquitination; P:protein K63-linked ubiquitination; F:nucleotide binding; C:nucleoplasm; F:chromatin binding; P:protein…	EC:6.3.2.19	no IPS match
	AllGFP_CLC_2050_trimmed_contig_7459	ubiquitin-conjugating enzyme e2 variant 2-like	209	20	1.03695e-12	0.8415	22	F:protein binding; P:protein K63-linked ubiquitination; P:Toll signaling pathway; P:toll-like receptor 4 signaling pathway; P:toll-like receptor 2 signaling pathway; C:UBC13-UEV1A complex; C:cytosol; C:ubiquitin ligase complex; C:UBC13-MMS2 complex; P:positive regulation of I-kappaB kinase/NF-kappaB cascade; F:ubiquitin-protein ligase activity; P:T cell receptor signaling pathway; P:regulation of…	EC:6.3.2.19	no IPS match
	AllGFP_CLC_2050_trimmed_contig_22950	ubiquitin-conjugating enzyme e2-17 kda	498	20	2.88591e-79	0.973	23	P:cyclin catabolic process; P:determination of adult lifespan; P:regulation of R7 cell differentiation; P:growth; P:regulation of protein stability; P:female germ-line stem cell division; P:protein ubiquitination involved in ubiquitin-dependent protein catabolic process; P:chromosome organization; P:gonad development; P:apoptosis; P:embryo development ending in birth or egg hatching; P:mitosis; F…	EC:6.3.2.19	tmhmm (TMHMM)
	AllGFP_CLC_2050_trimmed_contig_3309	ubiquitin-conjugating enzyme e2-22 kda-like	1013	20	1.18332e-109	0.85	3	P:protein ubiquitination; F:ATP binding; F:ubiquitin-protein ligase activity	EC:6.3.2.19	no IPS match
	AllGFP_CLC_2050_trimmed_contig_3711	ubiquitin-conjugating enzyme e2-24 kda-like	885	20	3.43052e-114	0.8865	4	P:protein ubiquitination; F:ATP binding; F:ubiquitin-protein ligase activity; P:lipid storage	EC:6.3.2.19	IPR000608 (PFAM); IPR016135 (G3DSA:3.10.110.GENE3D); IPR023313 (PROSITE); PTHR24068 (PANTHER), SM00212 (SMART)
	AllGFP_CLC_2050_trimmed_contig_4799	ubiquitin-conjugating enzyme e2r	385	20	1.95437e-25	0.9385	4	P:protein ubiquitination; F:ATP binding; F:ubiquitin-protein ligase activity; P:neurogenesis	EC:6.3.2.19	IPR000608 (PFAM); IPR016135 (G3DSA:3.10.110.GENE3D); PTHR24067 (PANTHER), PTHR24067:SF4 (PANTHER)
	AllGFP_CLC_2050_trimmed_contig_35916	ubiquitin-conjugating enzyme family protein	316	3	3.35094	0.5667	0	-		no IPS match
	AllGFP_CLC_2050_trimmed_contig_28873	ubiquitin-conjugating enzyme morgue	664	20	4.94458e-16	0.6435	1	F:acid-amino acid ligase activity	EC:6.3.2.0	no IPS match
	AllGFP_CLC_2050_trimmed_contig_3345	ubiquitin-fold modifier 1-like	384	20	9.90402e-48	0.956	0	-		IPR005375 (PIR); G3DSA:3.10.20.90 (GENE3D), PTHR15825 (PANTHER), PTHR15825:SF0 (PANTHER), SSF54236 (SUPERFAMILY)
	AllGFP_CLC_2050_trimmed_contig_10142	ubiquitin-fold modifier-conjugating enzyme 1-like	207	20	9.90116e-36	0.9435	3	P:lateral inhibition; F:UFM1 conjugating enzyme activity; P:protein ufmylation	-	IPR014806 (PANTHER); IPR016135 (SUPERFAMILY)
	AllGFP_CLC_2050_trimmed_contig_13725	ubiquitin-like conjugating enzyme	219	20	1.93354e-22	0.801	10	F:small protein activating enzyme activity; P:response to starvation; P:protein modification by small protein conjugation; P:regulation of protein modification process; P:positive regulation of cellular metabolic process; F:nucleotide binding; P:cellular component organization; C:cytoplasm; P:autophagy; P:protein transport	-	IPR000594 (PFAM); IPR006285 (PTHR10953:PANTHER); IPR009036 (SUPERFAMILY); IPR016040 (G3DSA:3.40.50.GENE3D); PTHR10953 (PANTHER)
	AllGFP_CLC_2050_trimmed_contig_9867	ubiquitin-like domain-containing ctd phosphatase 1	209	20	5.73632e-21	0.7365	3	F:phosphoprotein phosphatase activity; C:nucleolus; P:protein dephosphorylation	EC:3.1.3.16	PTHR10666 (PANTHER), PTHR10666:SF71 (PANTHER)
	AllGFP_CLC_2050_trimmed_contig_9868	ubiquitin-like domain-containing ctd phosphatase 1	263	20	3.53795e-18	0.6475	4	C:nucleus; F:phosphoprotein phosphatase activity; F:hydrolase activity; C:nucleolus		no IPS match
	AllGFP_CLC_2050_trimmed_contig_12333	ubiquitin-like domain-containing ctd phosphatase 1	1045	20	4.3989e-70	0.837	3	F:phosphoprotein phosphatase activity; C:nucleolus; P:protein dephosphorylation	EC:3.1.3.16	no IPS match
	AllGFP_CLC_2050_trimmed_contig_2454	ubiquitin-like modifier-activating enzyme 1	4321	20	0	0.81	7	F:ligase activity; F:small protein activating enzyme activity; P:microtubule-based movement; P:protein ubiquitination; F:ATP binding; F:microtubule motor activity; C:microtubule	-	tmhmm (TMHMM)
	AllGFP_CLC_2050_trimmed_contig_15565	ubiquitin-like modifier-activating enzyme 5	245	20	2.80977e-09	0.6165	3	F:binding; F:catalytic activity; C:intracellular part	-	no IPS match
	AllGFP_CLC_2050_trimmed_contig_9677	ubiquitin-like modifier-activating enzyme atg7	3448	20	1.07413e-32	0.6175	22	P:pyramidal neuron development; P:cerebellar Purkinje cell layer development; P:negative regulation of apoptosis; P:regulation of protein ubiquitination; P:cellular membrane fusion; P:protein lipidation; P:positive regulation of macroautophagy; P:post-embryonic development; F:ubiquitin activating enzyme activity; C:cytoplasm; P:adult walking behavior; P:positive regulation of protein modification…	-	no IPS match
	AllGFP_CLC_2050_trimmed_contig_22720	ubiquitin-like modifier-activating enzyme atg7	455	20	1.44433e-49	0.702	10	P:neuron development; P:cellular membrane fusion; P:protein lipidation; P:positive regulation of macroautophagy; C:cytoplasm; P:positive regulation of protein modification process; P:cellular component organization at cellular level; F:small protein activating enzyme activity; P:brain development; F:protein homodimerization activity	-	IPR006285 (PTHR10953:PANTHER); PTHR10953 (PANTHER)
	AllGFP_CLC_2050_trimmed_contig_9173	ubiquitin-like protein 1	286	20	0.142527	0.5205	3	F:nucleotide binding; F:nucleoside-triphosphatase activity; F:nucleic acid binding		no IPS match
	AllGFP_CLC_2050_trimmed_contig_13606	ubiquitin-like protein 3-like	708	20	5.0882e-12	0.907	2	F:molecular_function; C:cellular_component		tmhmm (TMHMM)
	AllGFP_CLC_2050_trimmed_contig_10705	ubiquitin-like protein 5	233	20	6.3489e-39	0.961	1	C:cytoplasm	-	G3DSA:3.10.20.90 (GENE3D), PTHR13042 (PANTHER), PTHR13042:SF0 (PANTHER), SSF54236 (SUPERFAMILY)
	AllGFP_CLC_2050_trimmed_contig_7639	ubiquitin-like protein 7	378	20	3.20414e-06	0.8205	1	F:protein binding	-	IPR000449 (PFAM); IPR009060 (SUPERFAMILY); IPR015496 (PANTHER); IPR015940 (SMART); G3DSA:1.10.8.10 (GENE3D), PTHR10677:SF14 (PANTHER)
	AllGFP_CLC_2050_trimmed_contig_17867	ubiquitin-like protein 7-like	1300	20	4.49079e-22	0.5015	0	-		no IPS match
	AllGFP_CLC_2050_trimmed_contig_34896	ubiquitin-like protein smt3	313	20	2.49535e-22	0.808	19	C:condensed chromosome outer kinetochore; F:protein binding; P:syncytial blastoderm mitotic cell cycle; P:mitotic spindle organization; P:dorsal appendage formation; P:protein desumoylation; P:phagocytosis, engulfment; C:nucleolus; P:cellular response to transforming growth factor beta stimulus; P:tricarboxylic acid cycle; P:dendritic spine morphogenesis; P:positive regulation of MAP kinase activ…	-	IPR019955 (PROFILE); IPR022617 (PFAM); G3DSA:3.10.20.90 (GENE3D), PTHR10562 (PANTHER), SSF54236 (SUPERFAMILY)
	AllGFP_CLC_2050_trimmed_contig_15586	ubiquitin-like-conjugating enzyme atg10-like	419	20	3.1016e-17	0.592	4	P:positive regulation of protein modification process; F:protein binding; P:protein lipidation; F:Atg12 ligase activity	-	no IPS match
	AllGFP_CLC_2050_trimmed_contig_8468	ubiquitin-like-conjugating enzyme atg3	272	20	4.26026e-31	0.943	9	C:cytosol; C:cytoplasmic ubiquitin ligase complex; P:mitochondrial fragmentation involved in apoptosis; P:autophagic vacuole assembly; F:Atg8 ligase activity; F:enzyme binding; P:protein ubiquitination; P:protein targeting to membrane; F:Atg12 ligase activity	-	IPR007134 (PFAM); PTHR12866 (PANTHER)
	AllGFP_CLC_2050_trimmed_contig_12377	ubiquitin-like-conjugating enzyme atg3-like	836	20	6.02308e-67	0.786	3	P:protein transport; C:cytoplasm; P:autophagy	-	IPR007135 (PFAM); IPR019461 (PFAM); PTHR12866 (PANTHER)
	AllGFP_CLC_2050_trimmed_contig_4948	ubiquitin-protein ligase	491	20	6.82389e-36	0.9105	9	P:circadian rhythm; F:ubiquitin-protein ligase activity; P:protein ubiquitination involved in ubiquitin-dependent protein catabolic process; C:cell cortex; P:long-term memory; P:locomotion; P:androgen receptor signaling pathway; P:dendrite morphogenesis; C:nucleus	EC:6.3.2.19	IPR000569 (PFAM); PTHR11254 (PANTHER), PTHR11254:SF68 (PANTHER)
	AllGFP_CLC_2050_trimmed_contig_4950	ubiquitin-protein ligase	327	20	1.48377e-21	0.765	19	P:ovarian follicle development; F:protein binding; P:positive regulation of phosphatidylinositol 3-kinase cascade; P:protein K48-linked ubiquitination; P:dendrite morphogenesis; P:locomotion; P:androgen receptor signaling pathway; P:prostate gland growth; P:long-term memory; C:cytosol; P:ubiquitin-dependent protein catabolic process; F:ubiquitin-protein ligase activity; F:transcription coactivato…	EC:6.3.2.19	IPR000569 (PFAM); PTHR11254 (PANTHER), PTHR11254:SF68 (PANTHER), tmhmm (TMHMM)
	AllGFP_CLC_2050_trimmed_contig_8028	ubiquitin-protein ligase	533	20	1.0225e-32	0.827	6	C:intracellular; F:RNA binding; P:protein ubiquitination; F:ubiquitin-protein ligase activity; F:ubiquitin binding; F:zinc ion binding	EC:6.3.2.19	no IPS match
	AllGFP_CLC_2050_trimmed_contig_9159	ubiquitin-protein ligase	1501	20	2.87748e-115	0.876	6	C:intracellular; F:RNA binding; P:protein ubiquitination; F:ubiquitin-protein ligase activity; F:ubiquitin binding; F:zinc ion binding	EC:6.3.2.19	IPR000569 (PFAM); G3DSA:3.30.2160.10 (GENE3D), PTHR11254 (PANTHER), PTHR11254:SF77 (PANTHER)
	AllGFP_CLC_2050_trimmed_contig_9175	ubiquitin-protein ligase	373	9	1.5793	0.4889	20	P:positive regulation of transcription, DNA-dependent; C:nucleus; F:transferase activity; P:methylation; ; F:methyltransferase activity; P:rRNA processing; C:cytoplasm; F:RNA binding; F:rRNA (adenine) methyltransferase activity; P:rRNA methylation; P:rRNA modification; F:rRNA (adenine-N6,N6-)-dimethyltransferase activity; F:rRNA methyltransferase activity; F:ligase activity; F:acid-amino acid lig…		SignalP-NN(euk) (SIGNALP)
	AllGFP_CLC_2050_trimmed_contig_16171	ubiquitin-protein ligase	559	20	1.58764e-31	0.7895	6	C:intracellular; F:RNA binding; P:protein ubiquitination; F:ubiquitin-protein ligase activity; F:ubiquitin binding; F:zinc ion binding	EC:6.3.2.19	PTHR11254 (PANTHER), PTHR11254:SF77 (PANTHER)
	AllGFP_CLC_2050_trimmed_contig_16679	ubiquitin-protein ligase	427	9	0.27666	0.53	1	F:ligase activity		SignalP-NN(euk) (SIGNALP)
	AllGFP_CLC_2050_trimmed_contig_21217	ubiquitin-protein ligase	305	20	2.86808e-24	0.8695	6	C:intracellular; F:RNA binding; P:protein ubiquitination; F:ubiquitin-protein ligase activity; F:ubiquitin binding; F:zinc ion binding	EC:6.3.2.19	IPR000569 (PFAM); PTHR11254 (PANTHER), PTHR11254:SF77 (PANTHER)
	AllGFP_CLC_2050_trimmed_contig_22165	ubiquitin-protein ligase	529	1	8.70902	0.48	4	F:ligase activity; F:acid-amino acid ligase activity; P:protein modification process; C:intracellular		no IPS match
	AllGFP_CLC_2050_trimmed_contig_22482	ubiquitin-protein ligase	228	1	8.46388	0.51	4	F:ligase activity; F:acid-amino acid ligase activity; P:protein modification process; C:intracellular		no IPS match
	AllGFP_CLC_2050_trimmed_contig_22698	ubiquitin-protein ligase	476	20	2.61473e-44	0.6905	3	F:acid-amino acid ligase activity; P:protein modification process; C:intracellular part	EC:6.3.2.0	PTHR11254 (PANTHER), PTHR11254:SF70 (PANTHER)
	AllGFP_CLC_2050_trimmed_contig_26252	ubiquitin-protein ligase	351	20	6.95248e-28	0.7575	11	P:progesterone receptor signaling pathway; P:positive regulation of protein import into nucleus, translocation; P:positive regulation of canonical Wnt receptor signaling pathway; F:zinc ion binding; F:ubiquitin-ubiquitin ligase activity; F:ubiquitin binding; ; P:positive regulation of catenin import into nucleus; F:RNA binding; C:nucleus;	-	PTHR24855 (PANTHER), PTHR24855:SF19 (PANTHER)
	AllGFP_CLC_2050_trimmed_contig_28709	ubiquitin-protein ligase	338	20	6.54226e-21	0.74	6	C:intracellular; F:RNA binding; P:protein ubiquitination; F:ubiquitin-protein ligase activity; F:ubiquitin binding; F:zinc ion binding	EC:6.3.2.19	PTHR11254 (PANTHER), PTHR11254:SF77 (PANTHER)
	AllGFP_CLC_2050_trimmed_contig_36456	ubiquitin-protein ligase	372	18	9.29604e-05	0.5844	5	F:acid-amino acid ligase activity; P:protein modification process; C:intracellular; F:ligase activity; F:single-stranded DNA binding		SignalP-NN(euk) (SIGNALP), tmhmm (TMHMM)
	AllGFP_CLC_2050_trimmed_contig_42420	ubiquitin-protein ligase	256	20	1.65661e-25	0.7825	3	C:intracellular; P:protein modification process; F:acid-amino acid ligase activity	EC:6.3.2.0	PTHR11254 (PANTHER), PTHR11254:SF70 (PANTHER)
	AllGFP_CLC_2050_trimmed_contig_6378	ubiquitin-protein ligase e3a	1035	20	4.88168e-162	0.8165	17	P:ovarian follicle development; F:protein binding; P:positive regulation of phosphatidylinositol 3-kinase cascade; P:protein K48-linked ubiquitination; P:protein ubiquitination involved in ubiquitin-dependent protein catabolic process; P:androgen receptor signaling pathway; P:prostate gland growth; C:cytosol; P:brain development; F:ubiquitin-protein ligase activity; F:transcription coactivator ac…	EC:6.3.2.19	IPR000569 (PFAM); G3DSA:3.30.2160.10 (GENE3D), PTHR11254 (PANTHER), PTHR11254:SF68 (PANTHER), tmhmm (TMHMM)
	AllGFP_CLC_2050_trimmed_contig_29541	ubiquitin-protein ligase e3a	320	20	3.76292e-16	0.821	3	C:intracellular; P:protein modification process; F:acid-amino acid ligase activity	EC:6.3.2.0	PTHR11254 (PANTHER), PTHR11254:SF68 (PANTHER)
	AllGFP_CLC_2050_trimmed_contig_42410	ubiquitin-protein ligase e3a	223	8	0.66998	0.4813	8	F:acid-amino acid ligase activity; P:protein modification process; C:intracellular; P:protein ubiquitination involved in ubiquitin-dependent protein catabolic process; F:ligase activity; C:cytoplasm; F:ubiquitin-protein ligase activity; C:nucleus		no IPS match
	AllGFP_CLC_2050_trimmed_contig_4949	ubiquitin-protein ligase e3a-like	296	20	3.15897e-38	0.813	17	P:ovarian follicle development; F:protein binding; P:positive regulation of phosphatidylinositol 3-kinase cascade; P:protein K48-linked ubiquitination; P:protein ubiquitination involved in ubiquitin-dependent protein catabolic process; P:androgen receptor signaling pathway; P:prostate gland growth; C:cytosol; P:brain development; F:ubiquitin-protein ligase activity; F:transcription coactivator ac…	EC:6.3.2.19	IPR000569 (PFAM); PTHR11254 (PANTHER), PTHR11254:SF68 (PANTHER)
	AllGFP_CLC_2050_trimmed_contig_39692	ubiquitin-protein ligase e3b	348	20	1.15954e-10	0.6945	1	F:ligase activity	-	PTHR11254 (PANTHER), PTHR11254:SF70 (PANTHER), SignalP-NN(euk) (SIGNALP)
	AllGFP_CLC_2050_trimmed_contig_18704	ubiquitin-protein ligase e3b-like	410	20	1.71008e-37	0.846	3	C:intracellular; P:protein modification process; F:ubiquitin-protein ligase activity	EC:6.3.2.19	IPR000569 (PFAM); PTHR11254 (PANTHER), PTHR11254:SF70 (PANTHER)
	AllGFP_CLC_2050_trimmed_contig_17410	ubiquitin-protein ligase e3c	254	20	4.77867e-39	0.8055	7	C:cytoplasm; P:protein ubiquitination involved in ubiquitin-dependent protein catabolic process; F:protein binding; P:protein polyubiquitination; F:ubiquitin-protein ligase activity; C:proteasome complex; C:nucleus	EC:6.3.2.19	IPR000569 (PFAM); PTHR11254 (PANTHER), PTHR11254:SF32 (PANTHER)
	AllGFP_CLC_2050_trimmed_contig_20589	ubiquitin-protein ligase e3c	418	20	5.84071e-05	0.5185	4	F:ligase activity; F:acid-amino acid ligase activity; P:protein modification process; C:intracellular		no IPS match
	AllGFP_CLC_2050_trimmed_contig_20590	ubiquitin-protein ligase e3c	694	20	5.20448e-18	0.5165	1	F:protein binding	-	IPR000048 (PROFILE); PTHR11254 (PANTHER), PTHR11254:SF32 (PANTHER)
	AllGFP_CLC_2050_trimmed_contig_37003	ubiquitin-protein ligase e3c	273	20	0.0067207	0.5245	7	F:acid-amino acid ligase activity; P:protein modification process; C:intracellular; F:ligase activity; P:protein polyubiquitination; F:ubiquitin-protein ligase activity; C:nucleus		no IPS match
	AllGFP_CLC_2050_trimmed_contig_24606	ubiquitin-protein ligase e3c-like	314	20	4.04503e-11	0.6035	4	F:protein binding; P:protein polyubiquitination; F:ubiquitin-protein ligase activity; C:intracellular part	EC:6.3.2.19	PTHR11254 (PANTHER), PTHR11254:SF32 (PANTHER)
	AllGFP_CLC_2050_trimmed_contig_41311	ubiquitin-protein ligase-like	380	20	0.124372	0.459	45	F:metal ion binding; F:zinc ion binding; F:GTP binding; F:GTPase activity; P:GTP catabolic process; F:nucleotide binding; P:neurogenesis; P:nuclear mRNA splicing, via spliceosome; C:catalytic step 2 spliceosome; C:precatalytic spliceosome; F:ligase activity; F:acid-amino acid ligase activity; P:protein ubiquitination; F:ubiquitin-protein ligase activity; P:protein modification process; C:intracel…		no IPS match
	AllGFP_CLC_2050_trimmed_contig_17735	ubiquitin-related modifier 1 homolog	779	20	4.13905e-30	0.756	3	C:cytoplasm; P:tRNA thio-modification; P:tRNA wobble uridine modification	-	PTHR31397 (PANTHER)
	AllGFP_CLC_2050_trimmed_contig_20080	ubiquitin-specific protease that removes ubiquitin from ubiquitinated cleaves at the c ter	392	2	3.40834	0.52	4	F:ubiquitin thiolesterase activity; P:ubiquitin-dependent protein catabolic process; P:proteolysis; F:peptidase activity		no IPS match
	AllGFP_CLC_2050_trimmed_contig_35069	ubiqutin c-terminal hydrolase of the cysteine proteinase fold	357	4	0.13774	0.52	18	P:DNA metabolic process; F:deoxyribonuclease II activity; P:intracellular signal transduction; P:signal transduction via phosphorylation event; P:phosphorylation; C:membrane; F:ATP binding; P:signal transduction; P:two-component signal transduction system (phosphorelay); P:regulation of transcription, DNA-dependent; C:intracellular; F:signal transducer activity; F:two-component response regulator…		no IPS match
	AllGFP_CLC_2050_trimmed_contig_7428	e3 ubiquitin isg15 ligase trim25-like	405	2	5.01844	0.545	3	F:RNA binding; P:RNA-dependent DNA replication; F:RNA-directed DNA polymerase activity		SignalP-NN(euk) (SIGNALP), tmhmm (TMHMM)
	AllGFP_CLC_2050_trimmed_contig_20159	e3 ubiquitin ligase	639	12	4.67444e-10	0.5325	12	F:zinc ion binding; F:metal ion binding; F:ligase activity; C:spindle pole; P:microtubule cytoskeleton organization; C:microtubule organizing center; F:amino acid transmembrane transporter activity; P:amino acid transport; C:integral to membrane; C:membrane; P:transmembrane transport; P:amino acid transmembrane transport		no IPS match
	AllGFP_CLC_2050_trimmed_contig_28585	e3 ubiquitin ligase	506	20	9.2409e-18	0.588	4	F:zinc ion binding; F:metal ion binding; F:nucleic acid binding; F:ligase activity		PTHR22770 (PANTHER), PTHR22770:SF7 (PANTHER)
	AllGFP_CLC_2050_trimmed_contig_36116	e3 ubiquitin ligase	431	20	8.20181e-24	0.5845	4	F:metal ion binding; F:ligase activity; F:zinc ion binding; F:nucleic acid binding		SignalP-NN(euk) (SIGNALP), tmhmm (TMHMM)
	AllGFP_CLC_2050_trimmed_contig_41172	e3 ubiquitin ligase	410	20	5.10051e-21	0.5925	4	F:metal ion binding; F:ligase activity; F:zinc ion binding; F:nucleic acid binding		no IPS match
	AllGFP_CLC_2050_trimmed_contig_13535	e3 ubiquitin protein hect domain isoform cra_c	240	1	4.01229	0.52	23	P:positive regulation of protein import into nucleus, translocation; P:protein polyubiquitination; F:RNA binding; ; P:cell proliferation; P:ubiquitin-dependent protein catabolic process; C:nucleus; P:protein modification process; P:positive regulation of catenin import into nucleus; P:response to DNA damage stimulus; P:protein ubiquitination involved in ubiquitin-dependent protein catabolic proce…		no IPS match
	AllGFP_CLC_2050_trimmed_contig_8315	e3 ubiquitin protein ligase	337	20	7.40097e-27	0.567	1	F:zinc ion binding	-	IPR011016 (PFAM); IPR013083 (G3DSA:3.30.40.GENE3D); PTHR23012 (PANTHER), PTHR23012:SF10 (PANTHER), tmhmm (TMHMM), SSF57850 (SUPERFAMILY)
	AllGFP_CLC_2050_trimmed_contig_4618	e3 ubiquitin-protein ligase	560	20	0.0206218	0.496	18	F:ligase activity; F:acid-amino acid ligase activity; P:protein modification process; C:intracellular; C:nucleoplasm; C:intracellular membrane-bounded organelle; F:chromatin binding; F:nucleosomal DNA binding; C:chromatin; P:regulation of transcription from RNA polymerase II promoter; C:nucleolus; C:nucleus; P:peptide cross-linking; C:cytoplasm; P:gamete generation; P:biological_process; F:DNA bi…		no IPS match
	AllGFP_CLC_2050_trimmed_contig_4670	e3 ubiquitin-protein ligase	466	20	2.52856e-100	0.928	27	F:sequence-specific DNA binding transcription factor activity; F:signal transducer activity; F:SH3 domain binding; P:protein ubiquitination; C:cytosol; P:dorsal/ventral axis specification, ovarian follicular epithelium; P:proteolysis; F:phosphotyrosine binding; P:regulation of cell proliferation; F:ubiquitin-protein ligase activity; P:negative regulation of epidermal growth factor receptor activi…	EC:6.3.2.19	IPR000980 (G3DSA:3.30.505.GENE3D); IPR014741 (PFAM); IPR014742 (PFAM); IPR024159 (PROFILE); IPR024162 (PANTHER); SignalP-NN(euk) (SIGNALP), SSF55550 (SUPERFAMILY), SSF57850 (SUPERFAMILY)
	AllGFP_CLC_2050_trimmed_contig_22842	e3 ubiquitin-protein ligase amfr-like	287	20	1.456e-29	0.696	2	F:metal ion binding; F:ubiquitin-protein ligase activity	EC:6.3.2.19	IPR026608 (PTHR12477:PANTHER); PTHR12477 (PANTHER), SignalP-NN(euk) (SIGNALP), tmhmm (TMHMM)
	AllGFP_CLC_2050_trimmed_contig_25451	e3 ubiquitin-protein ligase arih1l-like	621	20	5.26641e-52	0.743	1	F:metal ion binding	-	IPR013083 (G3DSA:3.30.40.GENE3D); PTHR11685 (PANTHER), PTHR11685:SF16 (PANTHER), PF13923 (PFAM), SSF57850 (SUPERFAMILY)
	AllGFP_CLC_2050_trimmed_contig_26274	e3 ubiquitin-protein ligase arkadia	368	20	0.0279939	0.4805	25	F:nucleic acid binding; F:zinc ion binding; C:intracellular; P:positive regulation of protein ubiquitination; P:pattern specification process; P:positive regulation of transcription, DNA-dependent; C:cytoplasm; P:ubiquitin-dependent SMAD protein catabolic process; P:protein polyubiquitination; C:protein complex; C:nucleolus; F:ubiquitin-protein ligase activity; P:positive regulation of transformi…		no IPS match
	AllGFP_CLC_2050_trimmed_contig_4510	e3 ubiquitin-protein ligase bre1-like	425	20	1.46665e-18	0.661	1	F:metal ion binding	-	PTHR23163 (PANTHER), PTHR23163:SF0 (PANTHER)
	AllGFP_CLC_2050_trimmed_contig_14808	e3 ubiquitin-protein ligase bre1-like	438	20	3.49084e-47	0.7755	2	F:zinc ion binding; F:ligase activity	-	PTHR23163 (PANTHER), PTHR23163:SF0 (PANTHER)
	AllGFP_CLC_2050_trimmed_contig_19037	e3 ubiquitin-protein ligase ccnb1ip1-like	464	20	2.66274e-29	0.618	6	P:meiotic metaphase I; P:chiasma assembly; P:blastocyst formation; P:spermatid development; P:organ growth; P:apoptosis	-	PTHR14305 (PANTHER)
	AllGFP_CLC_2050_trimmed_contig_9011	e3 ubiquitin-protein ligase chfr	223	20	2.5181	0.502	17	F:ligase activity; P:mitosis; C:nucleus; F:nucleotide binding; P:cell division; P:mitotic cell cycle checkpoint; F:zinc ion binding; P:protein polyubiquitination; P:modification-dependent protein catabolic process; F:ubiquitin-protein ligase activity; F:metal ion binding; P:cell cycle; C:PML body; P:mitotic cell cycle; P:ubiquitin-dependent protein catabolic process; F:protein binding; P:protein …		SignalP-NN(euk) (SIGNALP)
	AllGFP_CLC_2050_trimmed_contig_20892	e3 ubiquitin-protein ligase cop1-like	451	5	4.68985	0.566	4	F:hydrolase activity, acting on carbon-nitrogen (but not peptide) bonds; F:hydrolase activity; F:metal ion binding; F:zinc ion binding		no IPS match
	AllGFP_CLC_2050_trimmed_contig_33984	e3 ubiquitin-protein ligase dzip3	450	20	2.46532e-13	0.4815	2	F:protein binding; F:zinc ion binding	-	IPR001841 (PFAM); IPR013083 (G3DSA:3.30.40.GENE3D); PTHR22766 (PANTHER), SSF57850 (SUPERFAMILY)
	AllGFP_CLC_2050_trimmed_contig_13414	e3 ubiquitin-protein ligase hectd1	476	20	8.00764e-59	0.921	8	F:metal ion binding; F:ubiquitin-protein ligase activity; P:protein ubiquitination involved in ubiquitin-dependent protein catabolic process; P:cell adhesion; F:protein binding; C:cytoplasm; C:nucleus; P:neural tube closure	EC:6.3.2.19	PTHR11254 (PANTHER), PTHR11254:SF75 (PANTHER)
	AllGFP_CLC_2050_trimmed_contig_17272	e3 ubiquitin-protein ligase hectd1	732	20	3.98837e-12	0.6565	2	F:ligase activity; P:neural tube closure	-	no IPS match
	AllGFP_CLC_2050_trimmed_contig_18928	e3 ubiquitin-protein ligase hectd1	788	20	2.66973e-78	0.828	4	F:metal ion binding; F:ubiquitin-protein ligase activity; C:intracellular; P:protein ubiquitination	EC:6.3.2.19	PTHR11254 (PANTHER), PTHR11254:SF75 (PANTHER)
	AllGFP_CLC_2050_trimmed_contig_20117	e3 ubiquitin-protein ligase hectd1	765	20	9.34897e-102	0.818	8	F:metal ion binding; F:ubiquitin-protein ligase activity; P:protein ubiquitination involved in ubiquitin-dependent protein catabolic process; P:cell adhesion; F:protein binding; C:cytoplasm; C:nucleus; P:neural tube closure	EC:6.3.2.19	SignalP-NN(euk) (SIGNALP)
	AllGFP_CLC_2050_trimmed_contig_29184	e3 ubiquitin-protein ligase hectd1	439	20	1.19729e-16	0.6575	1	F:ligase activity	-	no IPS match
	AllGFP_CLC_2050_trimmed_contig_1090	e3 ubiquitin-protein ligase hectd1-like	1684	20	0	0.705	5	F:ubiquitin-protein ligase activity; P:protein ubiquitination involved in ubiquitin-dependent protein catabolic process; F:protein binding; C:cytoplasm; C:nucleus	EC:6.3.2.19	SignalP-NN(euk) (SIGNALP)
	AllGFP_CLC_2050_trimmed_contig_18927	e3 ubiquitin-protein ligase hectd1-like	249	20	1.5421e-08	0.6965	2	F:ligase activity; P:neural tube closure	-	PTHR11254 (PANTHER), PTHR11254:SF75 (PANTHER)
	AllGFP_CLC_2050_trimmed_contig_43481	e3 ubiquitin-protein ligase hectd1-like	213	20	2.55158e-25	0.848	8	F:metal ion binding; F:ubiquitin-protein ligase activity; P:protein ubiquitination involved in ubiquitin-dependent protein catabolic process; P:cell adhesion; F:protein binding; C:cytoplasm; C:nucleus; P:neural tube closure	EC:6.3.2.19	PTHR11254 (PANTHER), PTHR11254:SF75 (PANTHER)
	AllGFP_CLC_2050_trimmed_contig_23891	e3 ubiquitin-protein ligase hecw1- partial	477	20	9.22375e-81	0.9105	4	C:cytoplasm; P:protein ubiquitination involved in ubiquitin-dependent protein catabolic process; F:ubiquitin-protein ligase activity; C:nucleus	EC:6.3.2.19	IPR000569 (PFAM); PTHR11254 (PANTHER), PTHR11254:SF127 (PANTHER)
	AllGFP_CLC_2050_trimmed_contig_11842	e3 ubiquitin-protein ligase hecw2-like	376	20	3.1547e-22	0.89	4	C:cytoplasm; P:protein ubiquitination involved in ubiquitin-dependent protein catabolic process; F:ubiquitin-protein ligase activity; C:nucleus	EC:6.3.2.19	no IPS match
	AllGFP_CLC_2050_trimmed_contig_34959	e3 ubiquitin-protein ligase hecw2-like	326	20	9.97149e-44	0.8605	4	C:cytoplasm; P:protein modification process; C:nucleus; F:ubiquitin-protein ligase activity	EC:6.3.2.19	IPR000569 (PFAM); G3DSA:3.30.2160.10 (GENE3D), PTHR11254 (PANTHER), PTHR11254:SF79 (PANTHER)
	AllGFP_CLC_2050_trimmed_contig_846	e3 ubiquitin-protein ligase herc1	314	20	1.79992e-27	0.7395	5	F:ligase activity; F:ARF guanyl-nucleotide exchange factor activity; P:protein modification process; C:cytoplasmic part; P:regulation of GTPase activity	-	PTHR22870 (PANTHER), PTHR22870:SF21 (PANTHER)
	AllGFP_CLC_2050_trimmed_contig_6984	e3 ubiquitin-protein ligase herc2	380	20	4.68393e-34	0.8425	14	F:SUMO binding; P:DNA repair; F:zinc ion binding; C:mitochondrial inner membrane; F:ubiquitin protein ligase binding; F:guanyl-nucleotide exchange factor activity; P:spermatogenesis; F:ubiquitin-protein ligase activity; P:protein ubiquitination involved in ubiquitin-dependent protein catabolic process; C:centriole; F:heme binding; P:intracellular protein transport; C:nucleus; P:regulation of GTPa…	EC:6.3.2.19	PTHR11254 (PANTHER), PTHR11254:SF80 (PANTHER)
	AllGFP_CLC_2050_trimmed_contig_15217	e3 ubiquitin-protein ligase herc2	244	20	5.90859e-30	0.9115	14	F:SUMO binding; P:DNA repair; F:zinc ion binding; C:mitochondrial inner membrane; F:ubiquitin protein ligase binding; F:guanyl-nucleotide exchange factor activity; P:spermatogenesis; F:ubiquitin-protein ligase activity; P:protein ubiquitination involved in ubiquitin-dependent protein catabolic process; C:centriole; F:heme binding; P:intracellular protein transport; C:nucleus; P:regulation of GTPa…	EC:6.3.2.19	IPR000569 (PFAM); PTHR11254 (PANTHER), PTHR11254:SF80 (PANTHER), SignalP-NN(euk) (SIGNALP)
	AllGFP_CLC_2050_trimmed_contig_19642	e3 ubiquitin-protein ligase herc2	355	20	6.23914e-16	0.7715	12	F:SUMO binding; P:DNA repair; C:mitochondrial inner membrane; F:metal ion binding; F:ubiquitin protein ligase binding; F:guanyl-nucleotide exchange factor activity; P:spermatogenesis; F:ubiquitin-protein ligase activity; P:protein ubiquitination involved in ubiquitin-dependent protein catabolic process; P:intracellular protein transport; C:nucleus; P:regulation of GTPase activity	EC:6.3.2.19	no IPS match
	AllGFP_CLC_2050_trimmed_contig_26489	e3 ubiquitin-protein ligase herc2	478	20	2.09372e-48	0.7915	13	F:SUMO binding; P:DNA repair; F:zinc ion binding; C:mitochondrial inner membrane; F:ubiquitin protein ligase binding; F:guanyl-nucleotide exchange factor activity; P:spermatogenesis; F:ubiquitin-protein ligase activity; P:protein ubiquitination involved in ubiquitin-dependent protein catabolic process; F:heme binding; P:intracellular protein transport; C:nucleus; P:regulation of GTPase activity	EC:6.3.2.19	IPR000408 (PFAM); PTHR11254 (PANTHER), PTHR11254:SF80 (PANTHER)
	AllGFP_CLC_2050_trimmed_contig_1358	e3 ubiquitin-protein ligase herc2-like	348	3	7.55536	0.5733	0	-		no IPS match
	AllGFP_CLC_2050_trimmed_contig_6983	e3 ubiquitin-protein ligase herc2-like	774	20	1.73295e-127	0.879	10	F:SUMO binding; P:DNA repair; F:zinc ion binding; C:mitochondrial inner membrane; F:ubiquitin protein ligase binding; P:spermatogenesis; F:ubiquitin-protein ligase activity; P:protein ubiquitination; F:heme binding; C:nucleus	EC:6.3.2.19	IPR000569 (PFAM); G3DSA:3.30.2160.10 (GENE3D), PTHR11254 (PANTHER), PTHR11254:SF80 (PANTHER)
	AllGFP_CLC_2050_trimmed_contig_15219	e3 ubiquitin-protein ligase herc2-like	402	20	1.25742e-29	0.714	7	C:mitochondrial inner membrane; F:metal ion binding; P:protein modification process; P:spermatogenesis; F:acid-amino acid ligase activity; F:protein binding; P:response to DNA damage stimulus	EC:6.3.2.0	SignalP-NN(euk) (SIGNALP)
	AllGFP_CLC_2050_trimmed_contig_1047	e3 ubiquitin-protein ligase huwe1	3184	20	0	0.913	11	C:nucleolus; P:protein polyubiquitination; P:base-excision repair; P:histone ubiquitination; P:protein monoubiquitination; F:DNA binding; F:ubiquitin-protein ligase activity; P:protein ubiquitination involved in ubiquitin-dependent protein catabolic process; P:cell differentiation; F:protein binding; C:cytoplasm	EC:6.3.2.19	IPR000569 (PROFILE); PTHR11254 (PANTHER), PTHR11254:SF67 (PANTHER)
	AllGFP_CLC_2050_trimmed_contig_3093	e3 ubiquitin-protein ligase huwe1	1113	20	2.90178e-86	0.6255	4	P:DNA repair; F:acid-amino acid ligase activity; P:protein ubiquitination; C:intracellular part	EC:6.3.2.0	IPR025527 (PFAM); PTHR11254 (PANTHER), PTHR11254:SF67 (PANTHER)
	AllGFP_CLC_2050_trimmed_contig_13305	e3 ubiquitin-protein ligase huwe1	594	20	1.12365e-13	0.6715	8	C:nucleolus; P:protein polyubiquitination; P:base-excision repair; P:histone ubiquitination; P:protein monoubiquitination; F:ubiquitin-protein ligase activity; F:protein binding; C:cytoplasm	EC:6.3.2.19	no IPS match
	AllGFP_CLC_2050_trimmed_contig_20161	e3 ubiquitin-protein ligase huwe1	671	20	1.39664e-99	0.919	11	C:nucleolus; P:protein polyubiquitination; P:base-excision repair; P:histone ubiquitination; P:protein monoubiquitination; F:DNA binding; F:ubiquitin-protein ligase activity; P:protein ubiquitination involved in ubiquitin-dependent protein catabolic process; P:cell differentiation; F:protein binding; C:cytoplasm	EC:6.3.2.19	no IPS match
	AllGFP_CLC_2050_trimmed_contig_23183	e3 ubiquitin-protein ligase huwe1	307	20	7.98273e-24	0.818	11	C:nucleolus; P:protein polyubiquitination; P:base-excision repair; P:histone ubiquitination; P:protein monoubiquitination; F:DNA binding; F:ubiquitin-protein ligase activity; P:protein ubiquitination involved in ubiquitin-dependent protein catabolic process; P:cell differentiation; F:protein binding; C:cytoplasm	EC:6.3.2.19	PTHR11254 (PANTHER), PTHR11254:SF67 (PANTHER)
	AllGFP_CLC_2050_trimmed_contig_44000	e3 ubiquitin-protein ligase huwe1	209	20	8.99315e-17	0.7235	10	C:nucleolus; P:protein polyubiquitination; P:base-excision repair; P:histone ubiquitination; P:protein monoubiquitination; F:DNA binding; F:ubiquitin-protein ligase activity; P:protein ubiquitination involved in ubiquitin-dependent protein catabolic process; F:protein binding; C:cytoplasm	EC:6.3.2.19	no IPS match
	AllGFP_CLC_2050_trimmed_contig_680	e3 ubiquitin-protein ligase huwe1-like	279	8	0.0621922	0.5088	17	F:transferase activity; P:signal transduction via phosphorylation event; C:integral to membrane; P:phosphorylation; C:membrane; F:protein histidine kinase activity; F:nucleotide binding; F:ATP binding; F:kinase activity; P:signal transduction; P:two-component signal transduction system (phosphorelay); P:regulation of transcription, DNA-dependent; F:signal transducer activity; F:two-component sens…		no IPS match
	AllGFP_CLC_2050_trimmed_contig_2253	e3 ubiquitin-protein ligase huwe1-like	1665	7	0.025203	0.52	6	F:RNA binding; P:RNA-dependent DNA replication; F:RNA-directed DNA polymerase activity; P:DNA integration; P:DNA recombination; F:DNA binding		no IPS match
	AllGFP_CLC_2050_trimmed_contig_5598	e3 ubiquitin-protein ligase huwe1-like	369	20	2.99351e-13	0.552	2	F:metal ion binding; F:zinc ion binding		no IPS match
	AllGFP_CLC_2050_trimmed_contig_16643	e3 ubiquitin-protein ligase huwe1-like	282	5	0.39941	0.612	2	F:metal ion binding; F:zinc ion binding		no IPS match
	AllGFP_CLC_2050_trimmed_contig_30836	e3 ubiquitin-protein ligase huwe1-like	283	17	0.00101823	0.5659	0	-		no IPS match
	AllGFP_CLC_2050_trimmed_contig_39201	e3 ubiquitin-protein ligase huwe1-like	247	20	0.00749516	0.6	18	F:acid-amino acid ligase activity; P:protein modification process; C:intracellular; F:ligase activity; F:DNA binding; C:nucleus; P:response to DNA damage stimulus; P:histone ubiquitination; C:cytoplasm; P:base-excision repair; P:DNA repair; P:protein monoubiquitination; P:protein polyubiquitination; P:cell differentiation; F:ubiquitin-protein ligase activity; P:protein ubiquitination involved in …		no IPS match
	AllGFP_CLC_2050_trimmed_contig_16105	e3 ubiquitin-protein ligase hyd-like	340	20	8.0379e-24	0.6115	4	F:acid-amino acid ligase activity; P:protein ubiquitination; C:intracellular part; F:RNA binding	EC:6.3.2.0	IPR002004 (G3DSA:1.10.1900.GENE3D)
	AllGFP_CLC_2050_trimmed_contig_24055	e3 ubiquitin-protein ligase hyd-like	899	20	1.68205e-83	0.7405	8	F:RNA binding; F:zinc ion binding; F:ubiquitin binding; P:progesterone receptor signaling pathway; F:ubiquitin-protein ligase activity; P:protein ubiquitination involved in ubiquitin-dependent protein catabolic process; C:cytoplasm; C:nucleus	EC:6.3.2.19	PTHR24855 (PANTHER), PTHR24855:SF19 (PANTHER)
	AllGFP_CLC_2050_trimmed_contig_7702	e3 ubiquitin-protein ligase kcmf1	667	20	3.06158e-102	0.866	4	F:ubiquitin-protein ligase activity; C:intracellular; P:protein ubiquitination; F:zinc ion binding	EC:6.3.2.19	IPR000433 (PFAM); IPR008598 (PFAM); PTHR12268 (PANTHER), PTHR12268:SF6 (PANTHER)
	AllGFP_CLC_2050_trimmed_contig_43369	e3 ubiquitin-protein ligase keg	299	20	9.78693e-08	0.5575	10	P:negative regulation of abscisic acid mediated signaling pathway; P:defense response; F:protein kinase activity; F:protein self-association; C:early endosome; F:ubiquitin-protein ligase activity; P:protein ubiquitination; P:developmental growth; C:trans-Golgi network; F:zinc ion binding	EC:6.3.2.19	IPR001841 (PROFILE); IPR013083 (G3DSA:3.30.40.GENE3D); IPR017907 (PROSITE); PTHR13139 (PANTHER), PTHR13139:SF3 (PANTHER), PF13445 (PFAM), SSF57850 (SUPERFAMILY)
	AllGFP_CLC_2050_trimmed_contig_20360	e3 ubiquitin-protein ligase listerin	336	20	3.27934e-05	0.4705	8	F:metal ion binding; F:ligase activity; P:protein autoubiquitination; F:zinc ion binding; P:cell death; F:ubiquitin-protein ligase activity; C:cellular_component; P:protein ubiquitination		no IPS match
	AllGFP_CLC_2050_trimmed_contig_33714	e3 ubiquitin-protein ligase listerin	277	20	2.02064e-14	0.7525	3	F:metal ion binding; P:protein ubiquitination; F:ligase activity	-	no IPS match
	AllGFP_CLC_2050_trimmed_contig_21668	e3 ubiquitin-protein ligase lrsam1 isoform 1	358	20	3.41551e-09	0.4485	1	F:binding	-	tmhmm (TMHMM)
	AllGFP_CLC_2050_trimmed_contig_40364	e3 ubiquitin-protein ligase makorin-like	249	12	0.362476	0.5742	6	F:metal ion binding; F:nucleic acid binding; F:zinc ion binding; F:ligase activity; P:protein ubiquitination; F:DNA binding		no IPS match
	AllGFP_CLC_2050_trimmed_contig_9712	e3 ubiquitin-protein ligase march3	456	20	0.00454909	0.5425	12	F:ligase activity; F:zinc ion binding; C:integral to membrane; P:endocytosis; C:endosome; C:cytoplasmic vesicle membrane; C:lysosome; P:protein ubiquitination; C:early endosome membrane; C:membrane; C:cytoplasmic vesicle; F:metal ion binding		tmhmm (TMHMM)
	AllGFP_CLC_2050_trimmed_contig_23846	e3 ubiquitin-protein ligase march5	268	20	4.26358e-15	0.6735	10	P:protein localization in mitochondrion; P:positive regulation of mitochondrial fission; P:negative regulation of cell aging; P:protein polyubiquitination; F:metal ion binding; C:mitochondrial outer membrane; F:ubiquitin-protein ligase activity; P:protein autoubiquitination; F:GTPase binding; C:endoplasmic reticulum membrane	EC:6.3.2.19	PTHR12267 (PANTHER), PTHR12267:SF0 (PANTHER)
	AllGFP_CLC_2050_trimmed_contig_25050	e3 ubiquitin-protein ligase march5	808	20	1.90319e-94	0.7595	10	P:protein localization in mitochondrion; F:zinc ion binding; P:positive regulation of mitochondrial fission; P:negative regulation of cell aging; P:protein polyubiquitination; C:mitochondrial outer membrane; F:ubiquitin-protein ligase activity; P:protein autoubiquitination; F:GTPase binding; C:endoplasmic reticulum membrane	EC:6.3.2.19	IPR011016 (PFAM); IPR013083 (G3DSA:3.30.40.GENE3D); PTHR12267 (PANTHER), PTHR12267:SF0 (PANTHER), tmhmm (TMHMM), SSF57850 (SUPERFAMILY)
	AllGFP_CLC_2050_trimmed_contig_12690	e3 ubiquitin-protein ligase march6	1633	20	0	0.736	5	C:integral to endoplasmic reticulum membrane; F:metal ion binding; F:ubiquitin conjugating enzyme binding; P:protein K48-linked ubiquitination; F:ubiquitin-protein ligase activity	EC:6.3.2.19	PTHR13145 (PANTHER), PTHR13145:SF0 (PANTHER), tmhmm (TMHMM)
	AllGFP_CLC_2050_trimmed_contig_20481	e3 ubiquitin-protein ligase march6	566	20	1.92591e-88	0.898	5	C:integral to endoplasmic reticulum membrane; F:ubiquitin conjugating enzyme binding; P:protein K48-linked ubiquitination; F:ubiquitin-protein ligase activity; F:zinc ion binding	EC:6.3.2.19	PTHR13145 (PANTHER), PTHR13145:SF0 (PANTHER), SignalP-NN(euk) (SIGNALP), tmhmm (TMHMM)
	AllGFP_CLC_2050_trimmed_contig_44373	e3 ubiquitin-protein ligase march6	312	20	2.56535e-12	0.6315	4	C:integral to endoplasmic reticulum membrane; F:ubiquitin conjugating enzyme binding; P:protein K48-linked ubiquitination; F:ubiquitin-protein ligase activity	EC:6.3.2.19	PTHR13145 (PANTHER), PTHR13145:SF0 (PANTHER), tmhmm (TMHMM)
	AllGFP_CLC_2050_trimmed_contig_8058	e3 ubiquitin-protein ligase march6-like	1109	20	3.79351e-43	0.699	5	C:integral to endoplasmic reticulum membrane; F:metal ion binding; F:ubiquitin conjugating enzyme binding; P:protein K48-linked ubiquitination; F:ubiquitin-protein ligase activity	EC:6.3.2.19	no IPS match
	AllGFP_CLC_2050_trimmed_contig_22454	e3 ubiquitin-protein ligase mib1	484	20	9.88522e-79	0.862	37	P:embryonic pattern specification; P:protein autoubiquitination; P:neural tube formation; P:negative regulation of neuron differentiation; F:zinc ion binding; P:regulation of receptor internalization; P:pronephros development; P:inner ear receptor cell differentiation; C:nuclear membrane; P:otic vesicle development; P:somitogenesis; P:spinal cord motor neuron cell fate specification; P:hemopoieti…	EC:6.3.2.19	IPR002110 (SMART); IPR020683 (G3DSA:1.25.40.GENE3D); PTHR24202 (PANTHER), PTHR24202:SF0 (PANTHER), PF13637 (PFAM)
	AllGFP_CLC_2050_trimmed_contig_26461	e3 ubiquitin-protein ligase mib1-like	386	20	2.42238e-36	0.886	17	P:Notch signaling pathway; P:neural tube formation; P:negative regulation of neuron differentiation; F:protein binding; F:zinc ion binding; C:nuclear membrane; P:blood vessel development; P:somitogenesis; P:heart looping; F:ubiquitin-protein ligase activity; P:protein ubiquitination; C:centrosome; C:cytoplasmic vesicle; C:postsynaptic density; P:positive regulation of endocytosis; C:plasma membra…	EC:6.3.2.19	IPR001841 (SMART); IPR013083 (G3DSA:3.30.40.GENE3D); PTHR24202 (PANTHER), PTHR24202:SF0 (PANTHER), PF13920 (PFAM), SSF57850 (SUPERFAMILY)
	AllGFP_CLC_2050_trimmed_contig_4191	e3 ubiquitin-protein ligase mib2-like	1555	20	9.77519e-76	0.686	9	F:myosin II light chain binding; C:M band; C:Z disc; F:metal ion binding; F:ligase activity; F:myosin II heavy chain binding; P:muscle cell homeostasis; P:myoblast fusion; F:hydrolase activity	-	PTHR24202 (PANTHER), PTHR24202:SF1 (PANTHER)
	AllGFP_CLC_2050_trimmed_contig_27734	e3 ubiquitin-protein ligase mib2-like	378	20	1.10423e-22	0.8495	16	P:regulation of receptor internalization; P:melanocyte differentiation; F:zinc ion binding; F:signal transducer activity; P:Notch signaling pathway; C:cytoplasmic vesicle; P:positive regulation of I-kappaB kinase/NF-kappaB cascade; C:early endosome; F:ubiquitin-protein ligase activity; F:actin binding; P:protein autoubiquitination; C:ubiquitin ligase complex; C:perinuclear region of cytoplasm; F:…	EC:6.3.2.19; EC:3.1.1.4	no IPS match
	AllGFP_CLC_2050_trimmed_contig_28716	e3 ubiquitin-protein ligase mib2-like	292	20	1.38569e-28	0.777	10	P:regulation of receptor internalization; P:melanocyte differentiation; F:zinc ion binding; C:cytoplasmic vesicle; F:ubiquitin-protein ligase activity; P:protein autoubiquitination; C:ubiquitin ligase complex; C:perinuclear region of cytoplasm; F:protein homodimerization activity; F:hydrolase activity	EC:6.3.2.19	IPR002110 (SMART); IPR020683 (G3DSA:1.25.40.GENE3D); PTHR24202 (PANTHER)
	AllGFP_CLC_2050_trimmed_contig_30578	e3 ubiquitin-protein ligase mib2-like	341	20	2.37888e-19	0.644	9	P:regulation of receptor internalization; P:melanocyte differentiation; F:metal ion binding; C:cytoplasmic vesicle; F:ubiquitin-protein ligase activity; P:protein autoubiquitination; C:ubiquitin ligase complex; C:perinuclear region of cytoplasm; F:protein homodimerization activity	EC:6.3.2.19	SignalP-NN(euk) (SIGNALP), tmhmm (TMHMM)
	AllGFP_CLC_2050_trimmed_contig_40476	e3 ubiquitin-protein ligase mib2-like	234	2	2.89949	0.55	0	-		SignalP-NN(euk) (SIGNALP)
	AllGFP_CLC_2050_trimmed_contig_6352	e3 ubiquitin-protein ligase nedd-4	592	20	2.24966e-31	0.8845	4	F:ubiquitin-protein ligase activity; C:intracellular; P:protein ubiquitination; F:protein binding	EC:6.3.2.19	IPR000008 (PFAM); IPR008973 (SUPERFAMILY); G3DSA:2.60.40.150 (GENE3D), PTHR24855 (PANTHER), PTHR24855:SF28 (PANTHER)
	AllGFP_CLC_2050_trimmed_contig_23036	e3 ubiquitin-protein ligase nedd-4	360	9	0.725189	0.5344	3	F:nucleic acid binding; F:zinc ion binding; F:ligase activity		no IPS match
	AllGFP_CLC_2050_trimmed_contig_27498	e3 ubiquitin-protein ligase nedd-4	577	20	3.84085e-81	0.877	3	F:ubiquitin-protein ligase activity; C:intracellular; P:protein ubiquitination	EC:6.3.2.19	IPR000569 (PFAM); G3DSA:3.30.2160.10 (GENE3D), PTHR11254 (PANTHER), PTHR11254:SF78 (PANTHER)
	AllGFP_CLC_2050_trimmed_contig_9148	e3 ubiquitin-protein ligase nedd-4-like isoform 1	347	20	1.60684e-50	0.9395	3	F:ubiquitin-protein ligase activity; C:intracellular; P:protein ubiquitination	EC:6.3.2.19	IPR000569 (PFAM); PTHR11254 (PANTHER), PTHR11254:SF78 (PANTHER)
	AllGFP_CLC_2050_trimmed_contig_13622	e3 ubiquitin-protein ligase nrdp1	460	20	7.05314e-74	0.837	8	P:regulation of meiotic cell cycle; F:protein tag; F:nucleic acid binding; C:intracellular; F:protein binding; P:protein ubiquitination; F:ubiquitin-protein ligase activity; F:zinc ion binding	EC:6.3.2.19	IPR001841 (PFAM); IPR008974 (SUPERFAMILY); IPR013083 (G3DSA:3.30.40.GENE3D); IPR013323 (G3DSA:3.90.890.GENE3D); IPR015036 (PFAM); IPR017907 (PROSITE); PTHR15315 (PANTHER), SSF57850 (SUPERFAMILY)
	AllGFP_CLC_2050_trimmed_contig_27969	e3 ubiquitin-protein ligase nrdp1	337	20	1.71386e-29	0.9495	20	C:cytosol; P:regulation of protein kinase B signaling cascade; P:oxidation-reduction process; P:negative regulation of cell migration; P:melanocyte differentiation; P:induction of apoptosis; P:regulation of myeloid cell differentiation; F:zinc ion binding; F:protein tag; P:protein polyubiquitination; P:regulation of lymphocyte differentiation; P:negative regulation of cell proliferation; F:ubiqui…	EC:6.3.2.19; EC:1.3.1.74	IPR015036 (PFAM); PTHR15315 (PANTHER), PTHR15315:SF2 (PANTHER)
	AllGFP_CLC_2050_trimmed_contig_36923	e3 ubiquitin-protein ligase parkin-like	437	20	1.40166e-17	0.6045	11	P:regulation of mitochondrion organization; P:negative regulation of JNK cascade; C:mitochondrion; F:ubiquitin conjugating enzyme binding; P:spermatogenesis; ; F:ubiquitin-protein ligase activity; P:sperm mitochondrion organization; P:protein autoubiquitination; P:oogenesis; P:mitochondrial fission	EC:6.3.2.19	IPR000626 (PFAM); IPR015496 (PANTHER); IPR019955 (PROFILE); G3DSA:3.10.20.90 (GENE3D), SignalP-NN(euk) (SIGNALP), SSF54236 (SUPERFAMILY)
	AllGFP_CLC_2050_trimmed_contig_1644	e3 ubiquitin-protein ligase partial	218	4	0.33409	0.615	4	F:helicase activity; F:nucleic acid binding; F:ATP binding; F:DNA binding		no IPS match
	AllGFP_CLC_2050_trimmed_contig_10253	e3 ubiquitin-protein ligase rfwd2	423	1	4.15739	0.51	6	F:metal ion binding; C:cytoplasm; C:focal adhesion; F:zinc ion binding; C:centrosome; C:nucleus		no IPS match
	AllGFP_CLC_2050_trimmed_contig_10254	e3 ubiquitin-protein ligase rfwd2	513	4	2.43979	0.4575	6	F:metal ion binding; C:cytoplasm; C:focal adhesion; F:zinc ion binding; C:centrosome; C:nucleus		no IPS match
	AllGFP_CLC_2050_trimmed_contig_22629	e3 ubiquitin-protein ligase rfwd2	395	20	5.74169e-08	0.666	1	F:zinc ion binding	-	no IPS match
	AllGFP_CLC_2050_trimmed_contig_18214	e3 ubiquitin-protein ligase rfwd3-like	216	20	1.02598e-10	0.66	6	P:primary metabolic process; P:cellular macromolecule metabolic process; F:ligase activity; F:protein binding; C:nucleus; P:response to DNA damage stimulus	-	PTHR16047 (PANTHER), PTHR16047:SF1 (PANTHER)
	AllGFP_CLC_2050_trimmed_contig_27289	e3 ubiquitin-protein ligase rfwd3-like	399	20	5.61436e-24	0.8415	7	F:p53 binding; F:zinc ion binding; P:response to ionizing radiation; F:ubiquitin-protein ligase activity; P:protein ubiquitination; C:nucleus; P:mitotic cell cycle G1/S transition DNA damage checkpoint	EC:6.3.2.19	IPR001841 (PFAM); IPR013083 (G3DSA:3.30.40.GENE3D); PTHR16047 (PANTHER), PTHR16047:SF1 (PANTHER), SSF57850 (SUPERFAMILY)
	AllGFP_CLC_2050_trimmed_contig_27998	e3 ubiquitin-protein ligase rfwd3-like	293	20	2.96576e-16	0.676	1	F:protein binding	-	IPR015943 (G3DSA:2.130.10.GENE3D); PTHR16047 (PANTHER), PTHR16047:SF1 (PANTHER), tmhmm (TMHMM), SSF117289 (SUPERFAMILY)
	AllGFP_CLC_2050_trimmed_contig_18422	e3 ubiquitin-protein ligase rnf103-like	343	20	4.96783e-20	0.5895	6	P:ER-associated protein catabolic process; F:metal ion binding; F:ubiquitin-protein ligase activity; P:protein ubiquitination; F:protein binding; C:endoplasmic reticulum	EC:6.3.2.19	SignalP-NN(euk) (SIGNALP)
	AllGFP_CLC_2050_trimmed_contig_18608	e3 ubiquitin-protein ligase rnf123	403	20	9.71458e-11	0.7335	2	F:zinc ion binding; F:ligase activity	-	no IPS match
	AllGFP_CLC_2050_trimmed_contig_22625	e3 ubiquitin-protein ligase rnf128	399	2	1.04705	0.49	3	F:metal ion binding; F:ligase activity; F:zinc ion binding		SignalP-NN(euk) (SIGNALP)
	AllGFP_CLC_2050_trimmed_contig_7484	e3 ubiquitin-protein ligase rnf13	248	1	6.75801	0.52	3	F:metal ion binding; F:ligase activity; F:zinc ion binding		no IPS match
	AllGFP_CLC_2050_trimmed_contig_17642	e3 ubiquitin-protein ligase rnf19a	407	20	4.04697e-35	0.8745	6	C:cytoskeleton; C:integral to membrane; C:cytoplasm; F:zinc ion binding; F:protein binding; F:ligase activity	-	no IPS match
	AllGFP_CLC_2050_trimmed_contig_42524	e3 ubiquitin-protein ligase rnf19b	238	6	0.687567	0.495	14	F:acetyltransferase activity; P:N-terminal protein amino acid acetylation; F:transferase activity; F:N-acetyltransferase activity; P:filopodium assembly; F:ARF GTPase activator activity; P:regulation of ARF GTPase activity; F:cytoskeletal adaptor activity; F:SH3 domain binding; F:phospholipid binding; P:signal transduction; F:zinc ion binding; F:metal ion binding; F:ligase activity		no IPS match
	AllGFP_CLC_2050_trimmed_contig_27641	e3 ubiquitin-protein ligase rnf213	415	12	0.126703	0.4875	14	F:ATPase activity; C:cytoplasm; P:protein autoubiquitination; P:protein ubiquitination; F:ubiquitin-protein ligase activity; P:ATP catabolic process; P:metabolic process; F:catalytic activity; F:iron-sulfur cluster binding; F:ligase activity; F:nucleotide binding; F:zinc ion binding; F:nucleoside-triphosphatase activity; F:metal ion binding		no IPS match
	AllGFP_CLC_2050_trimmed_contig_22193	e3 ubiquitin-protein ligase rnf220	423	20	5.35447e-07	0.5765	8	F:metal ion binding; F:zinc ion binding; C:cytoplasm; P:protein autoubiquitination; P:protein ubiquitination; F:ubiquitin-protein ligase activity; F:ligase activity; F:protein binding		IPR013083 (G3DSA:3.30.40.GENE3D); PTHR13459 (PANTHER), PTHR13459:SF0 (PANTHER)
	AllGFP_CLC_2050_trimmed_contig_33692	e3 ubiquitin-protein ligase shprh	308	3	0.260339	0.49	11	F:helicase activity; F:hydrolase activity; F:DNA binding; C:nucleus; F:nucleic acid binding; F:nucleotide binding; F:ATP binding; F:ATP-dependent helicase activity; P:chromatin modification; P:regulation of transcription, DNA-dependent; P:transcription, DNA-dependent		no IPS match
	AllGFP_CLC_2050_trimmed_contig_35534	e3 ubiquitin-protein ligase shprh	418	20	1.5805e-31	0.732	6	C:intracellular organelle; F:nucleic acid binding; P:DNA metabolic process; F:metal ion binding; F:helicase activity; F:ATP binding	-	IPR001650 (PFAM); G3DSA:3.40.50.300 (GENE3D), PTHR10799 (PANTHER), PTHR10799:SF59 (PANTHER), SSF52540 (SUPERFAMILY)
	AllGFP_CLC_2050_trimmed_contig_22519	e3 ubiquitin-protein ligase shprh isoform 1	375	20	1.44184e-28	0.679	7	P:primary metabolic process; P:cellular macromolecule metabolic process; ; ; F:catalytic activity; F:protein binding; F:zinc ion binding	-	IPR001841 (PFAM); IPR013083 (G3DSA:3.30.40.GENE3D); IPR017907 (PROSITE); PTHR10799 (PANTHER), PTHR10799:SF59 (PANTHER), SSF57850 (SUPERFAMILY)
	AllGFP_CLC_2050_trimmed_contig_34134	e3 ubiquitin-protein ligase shprh-like	287	20	4.49311e-12	0.6025	3	F:nucleic acid binding; F:metal ion binding; F:nucleotide binding	-	no IPS match
	AllGFP_CLC_2050_trimmed_contig_33737	e3 ubiquitin-protein ligase siah1-like	299	20	2.38606e-42	0.9785	20	P:axon guidance; C:beta-catenin destruction complex; F:zinc ion binding; P:proteasomal ubiquitin-dependent protein catabolic process; F:protein C-terminus binding; P:protein ubiquitination involved in ubiquitin-dependent protein catabolic process; P:spermatogenesis; P:male meiosis I; P:protein destabilization; P:post-embryonic development; P:neuron apoptosis; C:cytosol; F:ubiquitin-protein ligase…	EC:6.3.2.19	IPR001841 (PROFILE); IPR004162 (PANTHER); IPR013083 (G3DSA:3.30.40.GENE3D); PTHR10315:SF11 (PANTHER), SSF57850 (SUPERFAMILY)
	AllGFP_CLC_2050_trimmed_contig_35366	e3 ubiquitin-protein ligase siah1-like	409	20	1.51019e-70	0.9605	20	P:axon guidance; C:beta-catenin destruction complex; F:zinc ion binding; P:proteasomal ubiquitin-dependent protein catabolic process; F:protein C-terminus binding; P:protein ubiquitination involved in ubiquitin-dependent protein catabolic process; P:spermatogenesis; P:male meiosis I; P:protein destabilization; P:post-embryonic development; P:neuron apoptosis; C:cytosol; F:ubiquitin-protein ligase…	EC:6.3.2.19	IPR004162 (PANTHER); IPR008974 (SUPERFAMILY); IPR018121 (PFAM); G3DSA:2.60.210.10 (GENE3D), PTHR10315:SF11 (PANTHER)
	AllGFP_CLC_2050_trimmed_contig_23447	e3 ubiquitin-protein ligase smurf1	799	20	3.97298e-123	0.853	21	P:protein polyubiquitination; F:activin binding; P:negative regulation of transforming growth factor beta receptor signaling pathway; F:I-SMAD binding; P:proteasomal ubiquitin-dependent protein catabolic process; P:protein ubiquitination involved in ubiquitin-dependent protein catabolic process; P:positive regulation of protein ubiquitination; P:negative regulation of ossification; P:ubiquitin-de…	EC:6.3.2.19	IPR000569 (PFAM); G3DSA:3.30.2160.10 (GENE3D), PTHR11254 (PANTHER), PTHR11254:SF84 (PANTHER), SignalP-NN(euk) (SIGNALP)
	AllGFP_CLC_2050_trimmed_contig_14916	e3 ubiquitin-protein ligase smurf2	444	20	1.64558e-26	0.745	16	C:membrane raft; P:transcription initiation from RNA polymerase II promoter; C:nucleoplasm; P:negative regulation of transcription from RNA polymerase II promoter; P:negative regulation of transforming growth factor beta receptor signaling pathway; P:protein ubiquitination involved in ubiquitin-dependent protein catabolic process; F:transforming growth factor beta receptor binding; P:ubiquitin-de…	EC:6.3.2.19	IPR001202 (PFAM); G3DSA:2.20.70.10 (GENE3D), PTHR11254 (PANTHER), PTHR11254:SF84 (PANTHER)
	AllGFP_CLC_2050_trimmed_contig_29112	e3 ubiquitin-protein ligase smurf2	348	20	7.74949e-30	0.963	28	P:protein polyubiquitination; C:membrane raft; P:transcription initiation from RNA polymerase II promoter; F:activin binding; C:nucleoplasm; P:negative regulation of transcription from RNA polymerase II promoter; P:ectoderm development; P:negative regulation of transforming growth factor beta receptor signaling pathway; P:negative regulation of BMP signaling pathway; F:I-SMAD binding; P:proteasom…	EC:6.3.2.19	IPR000569 (PROFILE); PTHR11254 (PANTHER), PTHR11254:SF84 (PANTHER)
	AllGFP_CLC_2050_trimmed_contig_18067	e3 ubiquitin-protein ligase smurf2-like	345	12	5.03908e-08	0.88	3	F:ubiquitin-protein ligase activity; C:intracellular; P:protein ubiquitination	EC:6.3.2.19	no IPS match
	AllGFP_CLC_2050_trimmed_contig_22170	e3 ubiquitin-protein ligase smurf2-like	745	20	7.31403e-41	0.5075	1	F:protein binding	-	IPR001202 (PFAM); G3DSA:2.20.70.10 (GENE3D), PTHR11254 (PANTHER), PTHR11254:SF84 (PANTHER)
	AllGFP_CLC_2050_trimmed_contig_8686	e3 ubiquitin-protein ligase su -like	450	20	3.85755e-49	0.7445	4	F:ubiquitin-protein ligase activity; C:intracellular; P:protein ubiquitination; F:protein binding	EC:6.3.2.19	IPR001202 (PFAM); G3DSA:2.20.70.10 (GENE3D), PTHR11254 (PANTHER), PTHR11254:SF65 (PANTHER)
	AllGFP_CLC_2050_trimmed_contig_35577	e3 ubiquitin-protein ligase su -like	448	20	6.59887e-58	0.797	4	F:ubiquitin-protein ligase activity; C:intracellular; P:protein ubiquitination; F:protein binding	EC:6.3.2.19	IPR001202 (PFAM); G3DSA:2.20.70.10 (GENE3D), PTHR11254 (PANTHER), PTHR11254:SF65 (PANTHER)
	AllGFP_CLC_2050_trimmed_contig_5362	e3 ubiquitin-protein ligase synoviolin	243	20	3.50471e-38	0.8605	12	P:ER-associated protein catabolic process; F:protein binding; F:zinc ion binding; P:negative regulation of apoptosis; C:integral to membrane; C:endoplasmic reticulum membrane; C:nucleolus; P:protein ubiquitination; P:activation of signaling protein activity involved in unfolded protein response; F:acid-amino acid ligase activity; P:in utero embryonic development; P:protein N-linked glycosylation …	EC:6.3.2.0	PTHR12477 (PANTHER), PTHR12477:SF14 (PANTHER), SignalP-NN(euk) (SIGNALP), tmhmm (TMHMM)
	AllGFP_CLC_2050_trimmed_contig_34357	e3 ubiquitin-protein ligase topors-like	332	20	1.2601e-17	0.6005	1	F:metal ion binding	-	PTHR12456 (PANTHER), PTHR12456:SF8 (PANTHER)
	AllGFP_CLC_2050_trimmed_contig_39714	e3 ubiquitin-protein ligase trim13	424	20	1.33173e-05	0.5315	2	F:protein binding; F:zinc ion binding	-	IPR001841 (PROFILE); IPR013083 (G3DSA:3.30.40.GENE3D); IPR017907 (PROSITE); PTHR13139 (PANTHER), PF13923 (PFAM), SSF57850 (SUPERFAMILY)
	AllGFP_CLC_2050_trimmed_contig_38744	e3 ubiquitin-protein ligase trim23-like	317	20	1.53096e-15	0.583	2	F:binding; C:intracellular	-	PTHR24103 (PANTHER)
	AllGFP_CLC_2050_trimmed_contig_10111	e3 ubiquitin-protein ligase trim32	1835	20	4.9812e-08	0.4515	31	F:metal ion binding; C:intracellular membrane-bounded organelle; F:zinc ion binding; C:intracellular; F:ligase activity; C:cytoplasm; P:response to UV; F:protein self-association; P:protein polyubiquitination; F:RNA binding; C:nucleus; P:positive regulation of protein catabolic process; P:response to tumor necrosis factor; P:positive regulation of cell motility; C:striated muscle myosin thick fil…		SignalP-NN(euk) (SIGNALP)
	AllGFP_CLC_2050_trimmed_contig_13011	e3 ubiquitin-protein ligase trim33	508	20	9.45151e-34	0.721	11	P:dendrite morphogenesis; F:transcription coactivator activity; P:chromatin organization; F:chromatin binding; P:axon guidance; P:peripheral nervous system development; C:transcription factor complex; ; C:chromatin; F:protein binding; F:zinc ion binding	-	IPR001965 (SMART); IPR011011 (SUPERFAMILY); IPR013083 (G3DSA:3.30.40.GENE3D); IPR019786 (PROSITE); IPR019787 (PFAM); PTHR25462 (PANTHER), PTHR25462:SF68 (PANTHER)
	AllGFP_CLC_2050_trimmed_contig_18159	e3 ubiquitin-protein ligase trim37	759	20	1.20791e-86	0.8885	13	C:aggresome; F:zinc ion binding; C:peroxisome; F:ubiquitin protein ligase binding; P:negative regulation of NF-kappaB transcription factor activity; F:tumor necrosis factor receptor binding; F:ubiquitin-protein ligase activity; P:protein autoubiquitination; P:aggresome assembly; C:cytosolic part; F:protein homodimerization activity; P:immune response; P:signal transduction	EC:6.3.2.19	IPR002083 (PFAM); IPR008974 (SUPERFAMILY); G3DSA:2.60.210.10 (GENE3D), PTHR24103 (PANTHER), PTHR24103:SF115 (PANTHER)
	AllGFP_CLC_2050_trimmed_contig_30338	e3 ubiquitin-protein ligase trim9 isoform 1	239	20	2.57567e-22	0.678	6	P:proteasomal ubiquitin-dependent protein catabolic process; C:dendrite; F:ubiquitin-protein ligase activity; F:protein homodimerization activity; C:cytoplasm; P:protein ubiquitination	EC:6.3.2.19	IPR008985 (SUPERFAMILY); PTHR24103 (PANTHER), PTHR24103:SF7 (PANTHER)
	AllGFP_CLC_2050_trimmed_contig_14296	e3 ubiquitin-protein ligase trip12	308	20	8.60339e-11	0.662	7	; ; F:ubiquitin-protein ligase activity; P:protein ubiquitination involved in ubiquitin-dependent protein catabolic process; C:nucleoplasm; C:cytoplasm; P:embryo development	EC:6.3.2.19	no IPS match
	AllGFP_CLC_2050_trimmed_contig_16927	e3 ubiquitin-protein ligase ttc3	334	20	1.60859e-19	0.545	4	F:binding; P:cellular protein metabolic process; C:cytoplasmic part; C:nucleus	-	PTHR22904 (PANTHER), PTHR22904:SF48 (PANTHER)
	AllGFP_CLC_2050_trimmed_contig_10245	e3 ubiquitin-protein ligase ttc3-like	1865	20	3.2694e-11	0.5075	4	P:cellular process; C:intracellular; F:protein binding; F:zinc ion binding	-	IPR001841 (PFAM); IPR013083 (G3DSA:3.30.40.GENE3D); PTHR22763 (PANTHER), SSF57850 (SUPERFAMILY)
	AllGFP_CLC_2050_trimmed_contig_11766	e3 ubiquitin-protein ligase ttc3-like	220	6	0.0162196	0.515	2	C:membrane; P:heme metabolic process		no IPS match
	AllGFP_CLC_2050_trimmed_contig_13023	e3 ubiquitin-protein ligase ubr2 isoform 1	567	20	5.47999e-35	0.5815	10	P:cellular response to stimulus; F:ligase activity; ; P:protein ubiquitination; P:protein catabolic process; C:intracellular organelle part; C:intracellular non-membrane-bounded organelle; P:negative regulation of cellular process; F:binding; C:nucleus	-	IPR013083 (G3DSA:3.30.40.GENE3D); PTHR21497 (PANTHER), PTHR21497:SF6 (PANTHER)
	AllGFP_CLC_2050_trimmed_contig_1413	e3 ubiquitin-protein ligase ubr2-like	678	20	0.000614281	0.6235	4	P:protein catabolic process; F:zinc ion binding; P:protein ubiquitination; F:ubiquitin-protein ligase activity		no IPS match
	AllGFP_CLC_2050_trimmed_contig_3887	e3 ubiquitin-protein ligase ubr2-like	462	20	1.63793e-46	0.681	10	F:protein binding; F:leucine binding; C:nucleolus; P:cellular response to leucine; P:protein ubiquitination; P:negative regulation of TOR signaling cascade; P:protein catabolic process; C:plasma membrane; F:ubiquitin-protein ligase activity; F:zinc ion binding	EC:6.3.2.19	IPR003126 (PFAM); IPR013993 (SMART); PTHR21497 (PANTHER), PTHR21497:SF6 (PANTHER)
	AllGFP_CLC_2050_trimmed_contig_8999	e3 ubiquitin-protein ligase ubr2-like	372	20	2.9616e-32	0.7035	2	P:protein metabolic process; F:ligase activity	-	PTHR21497 (PANTHER), PTHR21497:SF6 (PANTHER)
	AllGFP_CLC_2050_trimmed_contig_26971	e3 ubiquitin-protein ligase ubr2-like	354	17	2.10281e-06	0.6882	5	P:protein catabolic process; F:zinc ion binding; P:protein ubiquitination; F:ubiquitin-protein ligase activity; F:ligase activity		no IPS match
	AllGFP_CLC_2050_trimmed_contig_29142	e3 ubiquitin-protein ligase ubr2-like	489	20	7.68931e-59	0.7595	4	F:ubiquitin-protein ligase activity; P:protein ubiquitination; F:zinc ion binding; P:protein catabolic process	EC:6.3.2.19	PTHR21497 (PANTHER), PTHR21497:SF6 (PANTHER), SignalP-NN(euk) (SIGNALP)
	AllGFP_CLC_2050_trimmed_contig_32316	e3 ubiquitin-protein ligase ubr3	504	20	1.55748e-50	0.7035	1	F:metal ion binding	-	PTHR21497 (PANTHER), PTHR21497:SF1 (PANTHER)
	AllGFP_CLC_2050_trimmed_contig_33861	e3 ubiquitin-protein ligase ubr3	376	20	1.3105e-29	0.847	2	F:zinc ion binding; F:ligase activity	-	PTHR21497 (PANTHER), PTHR21497:SF1 (PANTHER)
	AllGFP_CLC_2050_trimmed_contig_25521	e3 ubiquitin-protein ligase ubr3-like	660	20	1.0286e-09	0.467	3	F:metal ion binding; F:zinc ion binding; F:ligase activity		PTHR21497 (PANTHER), PTHR21497:SF13 (PANTHER)
	AllGFP_CLC_2050_trimmed_contig_27261	e3 ubiquitin-protein ligase ubr3-like	244	20	1.72125e-08	0.649	3	F:ligase activity; F:zinc ion binding; F:metal ion binding		PTHR21497 (PANTHER), PTHR21497:SF1 (PANTHER)
	AllGFP_CLC_2050_trimmed_contig_1598	e3 ubiquitin-protein ligase ubr4	441	20	8.17498e-29	0.792	9	C:cytoplasm; C:cytoskeleton; P:protein ubiquitination; F:ubiquitin-protein ligase activity; P:virus-host interaction; C:integral to membrane; C:nucleus; F:zinc ion binding; F:calmodulin binding	EC:6.3.2.19	PTHR21725 (PANTHER), PTHR21725:SF0 (PANTHER)
	AllGFP_CLC_2050_trimmed_contig_2745	e3 ubiquitin-protein ligase ubr4	1587	20	0	0.7425	4	F:ligase activity; F:metal ion binding; C:intracellular organelle; C:membrane	-	IPR025704 (PFAM); PTHR21725 (PANTHER), PTHR21725:SF0 (PANTHER)
	AllGFP_CLC_2050_trimmed_contig_3451	e3 ubiquitin-protein ligase ubr4	271	20	9.54205e-14	0.8705	9	C:cytoplasm; C:cytoskeleton; P:protein ubiquitination; F:ubiquitin-protein ligase activity; P:virus-host interaction; C:integral to membrane; C:nucleus; F:zinc ion binding; F:calmodulin binding	EC:6.3.2.19	no IPS match
	AllGFP_CLC_2050_trimmed_contig_16654	e3 ubiquitin-protein ligase ubr4	367	20	5.75435e-39	0.7845	4	F:ubiquitin-protein ligase activity; C:intracellular; P:protein ubiquitination; F:zinc ion binding	EC:6.3.2.19	IPR003126 (PFAM); IPR013993 (SMART); PTHR26110 (PANTHER), PTHR26110:SF3 (PANTHER)
	AllGFP_CLC_2050_trimmed_contig_24279	e3 ubiquitin-protein ligase ubr4	429	20	4.95739e-64	0.8705	9	C:cytoplasm; C:cytoskeleton; P:protein ubiquitination; F:ubiquitin-protein ligase activity; P:virus-host interaction; C:integral to membrane; C:nucleus; F:zinc ion binding; F:calmodulin binding	EC:6.3.2.19	PTHR21725 (PANTHER), PTHR21725:SF0 (PANTHER), SignalP-NN(euk) (SIGNALP)
	AllGFP_CLC_2050_trimmed_contig_24437	e3 ubiquitin-protein ligase ubr4	269	20	0.000239827	0.65	11	F:ligase activity; C:integral to membrane; C:membrane; C:nucleus; C:cytoplasm; F:zinc ion binding; F:calmodulin binding; F:ubiquitin-protein ligase activity; F:metal ion binding; C:cytoskeleton; P:protein ubiquitination		no IPS match
	AllGFP_CLC_2050_trimmed_contig_25983	e3 ubiquitin-protein ligase ubr4	563	20	6.31702e-26	0.6485	2	F:binding; C:intracellular part	-	PTHR21725 (PANTHER), PTHR21725:SF0 (PANTHER)
	AllGFP_CLC_2050_trimmed_contig_38983	e3 ubiquitin-protein ligase ubr4	473	20	4.79253e-65	0.955	8	C:cytoplasm; C:cytoskeleton; P:protein ubiquitination; F:ubiquitin-protein ligase activity; C:integral to membrane; C:nucleus; F:zinc ion binding; F:calmodulin binding	EC:6.3.2.19	PTHR21725 (PANTHER), PTHR21725:SF0 (PANTHER)
	AllGFP_CLC_2050_trimmed_contig_41928	e3 ubiquitin-protein ligase ubr4	335	20	3.64114e-11	0.7355	4	F:ligase activity; F:metal ion binding; C:intracellular organelle; C:membrane	-	no IPS match
	AllGFP_CLC_2050_trimmed_contig_666	e3 ubiquitin-protein ligase ubr4-like	805	20	3.46631e-58	0.576	1	C:intracellular	-	PTHR21725 (PANTHER), PTHR21725:SF0 (PANTHER)
	AllGFP_CLC_2050_trimmed_contig_5268	e3 ubiquitin-protein ligase ubr4-like	673	20	2.39904e-75	0.711	3	F:ligase activity; F:metal ion binding; C:intracellular part	-	IPR011989 (G3DSA:1.25.10.GENE3D); PTHR21725 (PANTHER), PTHR21725:SF0 (PANTHER)
	AllGFP_CLC_2050_trimmed_contig_30679	e3 ubiquitin-protein ligase ubr4-like	409	20	1.26731e-29	0.7065	4	F:ligase activity; F:metal ion binding; F:calmodulin binding; P:sperm individualization	-	SignalP-NN(euk) (SIGNALP)
	AllGFP_CLC_2050_trimmed_contig_22721	e3 ubiquitin-protein ligase ubr5	403	17	0.0418948	0.5853	21	F:RNA binding; F:acid-amino acid ligase activity; F:zinc ion binding; F:ubiquitin binding; P:protein ubiquitination; F:ubiquitin-protein ligase activity; P:protein modification process; C:intracellular; F:ligase activity; P:positive regulation of protein import into nucleus, translocation; P:protein polyubiquitination; ; C:nucleus; P:positive regulation of catenin import into nucleus; F:metal ion…		PTHR11254 (PANTHER), PTHR11254:SF77 (PANTHER)
	AllGFP_CLC_2050_trimmed_contig_4424	e3 ubiquitin-protein ligase ubr7-like	210	20	2.062e-08	0.5445	6	F:metal ion binding; F:zinc ion binding; P:protein ubiquitination; F:ubiquitin-protein ligase activity; F:ligase activity; C:cellular_component		no IPS match
	AllGFP_CLC_2050_trimmed_contig_9533	e3 ubiquitin-protein ligase ubr7-like	1065	20	2.67223e-30	0.5935	6	F:zinc ion binding; P:protein ubiquitination; F:ubiquitin-protein ligase activity; F:ligase activity; F:metal ion binding; C:cellular_component		no IPS match
	AllGFP_CLC_2050_trimmed_contig_28818	e3 ubiquitin-protein ligase uhrf1	438	20	9.60032e-33	0.732	23	P:positive regulation of cellular protein metabolic process; P:protein autoubiquitination; P:negative regulation of transcription from RNA polymerase II promoter; F:zinc ion binding; P:organ regeneration; P:protein ubiquitination involved in ubiquitin-dependent protein catabolic process; P:cell proliferation; P:lens development in camera-type eye; C:euchromatin; P:maintenance of DNA methylation; …	EC:6.3.2.19	IPR001841 (PROFILE); IPR013083 (G3DSA:3.30.40.GENE3D); IPR017907 (PROSITE); IPR018957 (PFAM); PTHR14140 (PANTHER), PTHR14140:SF2 (PANTHER), SSF57850 (SUPERFAMILY)
[truncated: 55 more rows]
