# Supplementary material for: Optimizing Hybrid de Novo Transcriptome Assembly and Extending Genomic Resources for Giant Freshwater Prawns (Macrobrachium rosenbergii): The Identification of Genes and Markers Associated with Reproduction
Source: Int J Mol Sci. 2016 May 7;17(5):690. doi: 10.3390/ijms17050690 (PMC4881516; doi:10.3390/ijms17050690)
Supplement: Supplementary file 1 [file ijms-17-00690-s001.zip › ijms-125344-Supplementary Materials/Table S5.xlsx]

## Sheet: SNP Summary
SNP Discovery
	Total
Transitions
CT	7290	0.162372
GA	7421	0.165289
AG	7249	0.161458
TC	7083	0.157761
Total	29043	0.646881
Transversions
AC	2046	0.045571
GT	2024	0.045081
GC	1304	0.0290443
AT	2445	0.054458
TG	2070	0.0461055
CA	1905	0.0424305
CG	1335	0.0297347
TA	2725	0.0606945
Total	15854	0.353119
Total SNPs
SNPs	44897	1
Just calculate only for All Merged Dataset
Indel Discovery
		Simple			Complex
	Total	All	Insertions	Deletions	All	Insertions	Deletions	Indels
All	8739	8490	4369	4121	249	201	42	6
Just calculate only for All Merged Dataset

## Sheet: SNP Transitions
#SNP Transitions
Reference	Start	End	Reference	Variant	Total	Other
contig name	Position	Position	Nucleotide	Nucleotide	Depth	information
AllGFP_CLC_2050_trimmed_contig_12	1537	1537	G	A	46	DP=46;VDB=0.0000;AF1=0.5207;AC1=1;DP4=7,0,18,11;MQ=39;FQ=-16.1;PV4=0.076,1.2e-07,1,0.038
AllGFP_CLC_2050_trimmed_contig_13	1860	1860	T	C	21	DP=21;VDB=0.0023;AF1=0.4998;AC1=1;DP4=15,1,4,0;MQ=59;FQ=6.2;PV4=1,0.00035,1,1
AllGFP_CLC_2050_trimmed_contig_13	1977	1977	C	T	20	DP=20;VDB=0.0176;AF1=0.5;AC1=1;DP4=13,0,6,1;MQ=57;FQ=29;PV4=0.35,0.00088,0.059,1
AllGFP_CLC_2050_trimmed_contig_13	2235	2235	T	C	33	DP=33;VDB=0.0084;AF1=0.5;AC1=1;DP4=12,0,21,0;MQ=57;FQ=95.9;PV4=1,0.012,0.32,0.075
AllGFP_CLC_2050_trimmed_contig_13	2386	2386	G	A	13	DP=13;VDB=0.0040;AF1=0.5;AC1=1;DP4=7,1,5,0;MQ=59;FQ=21;PV4=1,0.00082,0.11,0.3
AllGFP_CLC_2050_trimmed_contig_13	2417	2417	C	T	15	DP=15;VDB=0.0182;AF1=0.5;AC1=1;DP4=8,1,4,0;MQ=55;FQ=25;PV4=1,0.07,0.00033,0.00019
AllGFP_CLC_2050_trimmed_contig_13	2421	2421	A	G	19	DP=19;VDB=0.0182;AF1=0.5;AC1=1;DP4=12,1,4,0;MQ=51;FQ=16.1;PV4=1,0.11,0.061,0.021
AllGFP_CLC_2050_trimmed_contig_13	2437	2437	A	G	21	DP=21;VDB=0.0008;AF1=0.5;AC1=1;DP4=9,1,9,0;MQ=49;FQ=61;PV4=1,1.5e-05,1.2e-09,0.12
AllGFP_CLC_2050_trimmed_contig_16	44	44	C	T	30	DP=30;VDB=0.0004;AF1=0.5;AC1=1;DP4=1,14,1,11;MQ=55;FQ=111;PV4=1,0.12,1,1
AllGFP_CLC_2050_trimmed_contig_16	49	49	G	A	31	DP=31;VDB=0.0004;AF1=0.5;AC1=1;DP4=1,12,1,14;MQ=55;FQ=130;PV4=1,1,0.06,1
AllGFP_CLC_2050_trimmed_contig_16	94	94	C	T	62	DP=62;VDB=0.0028;AF1=0.5;AC1=1;DP4=2,42,0,15;MQ=53;FQ=53;PV4=1,1,0.011,1
AllGFP_CLC_2050_trimmed_contig_16	118	118	A	G	64	DP=64;VDB=0.0077;AF1=0.5;AC1=1;DP4=2,45,0,16;MQ=52;FQ=47;PV4=1,1,0.029,1
AllGFP_CLC_2050_trimmed_contig_16	125	125	G	A	62	DP=62;VDB=0.0096;AF1=0.5;AC1=1;DP4=2,44,0,16;MQ=52;FQ=52;PV4=1,1,0.0078,1
AllGFP_CLC_2050_trimmed_contig_16	128	128	C	T	59	DP=59;VDB=0.0096;AF1=0.5;AC1=1;DP4=2,40,0,16;MQ=52;FQ=16.1;PV4=1,2.7e-09,0.011,1
AllGFP_CLC_2050_trimmed_contig_26	72	72	C	T	18	DP=18;VDB=0.0424;AF1=0.5;AC1=1;DP4=0,8,0,3;MQ=54;FQ=14.2;PV4=1,0.051,1,1
AllGFP_CLC_2050_trimmed_contig_26	162	162	G	A	5	DP=5;VDB=0.0159;AF1=1;AC1=2;DP4=0,0,0,3;MQ=60;FQ=-36
AllGFP_CLC_2050_trimmed_contig_26	203	203	A	G	10	DP=10;VDB=0.0167;AF1=0.4999;AC1=1;DP4=0,6,0,2;MQ=60;FQ=6.99;PV4=1,0.14,1,1
AllGFP_CLC_2050_trimmed_contig_26	222	222	A	G	10	DP=10;VDB=0.0279;AF1=0.4999;AC1=1;DP4=0,5,0,3;MQ=60;FQ=9.53;PV4=1,0.00062,1,0.072
AllGFP_CLC_2050_trimmed_contig_33	444	444	A	G	11	DP=11;VDB=0.0038;AF1=0.5;AC1=1;DP4=0,5,0,6;MQ=60;FQ=36;PV4=1,0.0022,1,1
AllGFP_CLC_2050_trimmed_contig_34	67	67	G	A	6	DP=6;VDB=0.0002;AF1=0.5;AC1=1;DP4=0,2,0,4;MQ=60;FQ=21;PV4=1,0.02,1,0.00017
AllGFP_CLC_2050_trimmed_contig_39	160	160	C	T	73	DP=73;VDB=0.0003;AF1=1;AC1=2;DP4=0,2,0,70;MQ=29;FQ=-180;PV4=1,0.029,0.0083,1
AllGFP_CLC_2050_trimmed_contig_54	460	460	G	A	52	DP=52;VDB=0.0182;AF1=0.5;AC1=1;DP4=3,40,1,8;MQ=59;FQ=50;PV4=0.54,1,1,0.41
AllGFP_CLC_2050_trimmed_contig_70	96	96	T	C	31	DP=31;VDB=0.0170;AF1=0.5;AC1=1;DP4=23,0,7,0;MQ=58;FQ=32;PV4=1,0.0059,1,1
AllGFP_CLC_2050_trimmed_contig_70	305	305	A	G	51	DP=51;VDB=0.0405;AF1=0.5;AC1=1;DP4=41,0,10,0;MQ=58;FQ=18.1;PV4=1,0.13,0.045,0.39
AllGFP_CLC_2050_trimmed_contig_76	80	80	T	C	27	DP=27;VDB=0.0000;AF1=0.5;AC1=1;DP4=13,6,2,6;MQ=58;FQ=123;PV4=0.087,1,1,1
AllGFP_CLC_2050_trimmed_contig_76	131	131	T	C	43	DP=43;VDB=0.0000;AF1=0.4998;AC1=1;DP4=18,12,8,5;MQ=50;FQ=5.47;PV4=1,1,3e-17,0.011
AllGFP_CLC_2050_trimmed_contig_76	166	166	T	C	47	DP=47;VDB=0.0004;AF1=0.5;AC1=1;DP4=18,12,12,5;MQ=48;FQ=31;PV4=0.54,5.1e-06,1.4e-19,1
AllGFP_CLC_2050_trimmed_contig_76	167	167	T	C	47	DP=47;VDB=0.0002;AF1=0.5;AC1=1;DP4=20,12,10,5;MQ=48;FQ=15.1;PV4=1,0.00039,6.1e-14,1
AllGFP_CLC_2050_trimmed_contig_76	200	200	T	C	78	DP=78;VDB=0.0153;AF1=0.5;AC1=1;DP4=22,14,36,6;MQ=34;FQ=69;PV4=0.019,6.8e-17,5.7e-07,1
AllGFP_CLC_2050_trimmed_contig_78	115	115	T	C	85	DP=85;VDB=0.0156;AF1=0.5;AC1=1;DP4=31,1,46,4;MQ=55;FQ=125;PV4=0.64,1,0.00013,1
AllGFP_CLC_2050_trimmed_contig_89	104	104	C	T	22	DP=22;VDB=0.0169;AF1=0.5;AC1=1;DP4=0,15,0,4;MQ=58;FQ=21;PV4=1,0.26,1,1
AllGFP_CLC_2050_trimmed_contig_89	146	146	A	G	28	DP=28;VDB=0.0051;AF1=0.5;AC1=1;DP4=2,16,0,8;MQ=57;FQ=65;PV4=1,0.41,1,1
AllGFP_CLC_2050_trimmed_contig_102	576	576	T	C	15	DP=15;VDB=0.0010;AF1=0.5;AC1=1;DP4=10,1,3,1;MQ=59;FQ=14.2;PV4=0.48,0.0039,0.083,1
AllGFP_CLC_2050_trimmed_contig_102	635	635	G	A	12	DP=12;VDB=0.0108;AF1=0.5;AC1=1;DP4=8,1,2,1;MQ=59;FQ=16.1;PV4=0.45,0.0055,1,0.35
AllGFP_CLC_2050_trimmed_contig_102	962	962	A	G	28	DP=28;VDB=0.0286;AF1=0.5;AC1=1;DP4=18,0,9,0;MQ=59;FQ=44;PV4=1,2.7e-05,1,1
AllGFP_CLC_2050_trimmed_contig_102	1138	1138	T	C	33	DP=33;VDB=0.0180;AF1=0.5;AC1=1;DP4=24,0,9,0;MQ=57;FQ=72;PV4=1,1,1,1
AllGFP_CLC_2050_trimmed_contig_102	1247	1247	C	T	14	DP=14;VDB=0.0036;AF1=0.5;AC1=1;DP4=4,0,7,3;MQ=55;FQ=40;PV4=0.51,1,0.4,0.4
AllGFP_CLC_2050_trimmed_contig_103	346	346	A	G	10	DP=10;VDB=0.0139;AF1=0.5;AC1=1;DP4=2,0,0,8;MQ=53;FQ=17.1;PV4=0.022,8.4e-07,0.19,0.011
AllGFP_CLC_2050_trimmed_contig_105	107	107	T	C	9	DP=9;VDB=0.0001;AF1=0.5;AC1=1;DP4=0,5,4,0;MQ=39;FQ=15.1;PV4=0.0079,0.2,0.088,0.42
AllGFP_CLC_2050_trimmed_contig_105	149	149	C	T	9	DP=9;VDB=0.0001;AF1=0.5;AC1=1;DP4=0,5,4,0;MQ=39;FQ=24;PV4=0.0079,0.21,0.088,1
AllGFP_CLC_2050_trimmed_contig_105	165	165	C	T	7	DP=7;VDB=0.0001;AF1=0.5;AC1=1;DP4=0,3,4,0;MQ=44;FQ=22.9;PV4=0.029,0.013,4.6e-07,1
AllGFP_CLC_2050_trimmed_contig_105	469	469	C	T	30	DP=30;VDB=0.0378;AF1=0.5;AC1=1;DP4=1,23,0,6;MQ=59;FQ=11.3;PV4=1,0.00034,1,0.2
AllGFP_CLC_2050_trimmed_contig_105	1057	1057	C	T	24	DP=24;VDB=0.0151;AF1=0.5;AC1=1;DP4=3,13,1,7;MQ=59;FQ=95;PV4=1,0.33,1,0.48
AllGFP_CLC_2050_trimmed_contig_105	1148	1148	C	T	73	DP=73;VDB=0.0001;AF1=0.5;AC1=1;DP4=3,55,1,14;MQ=59;FQ=10.4;PV4=1,7.4e-06,0.29,0.24
AllGFP_CLC_2050_trimmed_contig_105	1457	1457	G	A	31	DP=31;VDB=0.0228;AF1=0.5;AC1=1;DP4=4,13,4,10;MQ=56;FQ=187;PV4=1,0.37,1,1
AllGFP_CLC_2050_trimmed_contig_105	1610	1610	G	A	38	DP=38;VDB=0.0225;AF1=0.5;AC1=1;DP4=4,18,6,10;MQ=57;FQ=134;PV4=0.27,4.8e-07,1,0.12
AllGFP_CLC_2050_trimmed_contig_105	1643	1643	A	G	38	DP=38;VDB=0.0003;AF1=0.5;AC1=1;DP4=10,13,4,11;MQ=59;FQ=162;PV4=0.33,0.053,0.086,0.32
AllGFP_CLC_2050_trimmed_contig_105	1774	1774	A	G	45	DP=45;VDB=0.0112;AF1=0.5;AC1=1;DP4=10,22,6,7;MQ=60;FQ=86;PV4=0.49,5.4e-08,1,1
AllGFP_CLC_2050_trimmed_contig_105	1916	1916	G	A	53	DP=53;VDB=0.0216;AF1=0.5;AC1=1;DP4=12,32,0,9;MQ=59;FQ=10.4;PV4=0.1,1,4.2e-06,0.46
AllGFP_CLC_2050_trimmed_contig_105	2141	2141	T	C	51	DP=51;VDB=0.0099;AF1=0.5;AC1=1;DP4=10,27,2,11;MQ=60;FQ=59;PV4=0.48,0.0089,1,1
AllGFP_CLC_2050_trimmed_contig_105	2972	2972	C	T	32	DP=32;VDB=0.0000;AF1=0.5;AC1=1;DP4=3,16,2,11;MQ=59;FQ=72;PV4=1,6.1e-07,0.22,0.22
AllGFP_CLC_2050_trimmed_contig_106	699	699	T	C	73	DP=73;VDB=0.0240;AF1=0.5;AC1=1;DP4=7,48,4,14;MQ=58;FQ=38;PV4=0.45,1e-11,0.31,0.36
AllGFP_CLC_2050_trimmed_contig_106	1008	1008	G	A	70	DP=70;VDB=0.0031;AF1=0.5;AC1=1;DP4=22,21,2,25;MQ=59;FQ=105;PV4=0.0002,1.8e-08,0.26,1
AllGFP_CLC_2050_trimmed_contig_106	1455	1455	T	C	74	DP=74;VDB=0.0210;AF1=0.5;AC1=1;DP4=20,22,4,22;MQ=58;FQ=72;PV4=0.0089,3.3e-09,1,1
AllGFP_CLC_2050_trimmed_contig_106	1974	1974	G	A	68	DP=68;VDB=0.0277;AF1=0.5;AC1=1;DP4=12,45,2,9;MQ=57;FQ=43;PV4=1,1,0.43,0.048
AllGFP_CLC_2050_trimmed_contig_113	23	23	G	A	6	DP=6;VDB=0.0009;AF1=0.5;AC1=1;DP4=0,2,0,3;MQ=60;FQ=18.9;PV4=1,0.2,1,0.11
AllGFP_CLC_2050_trimmed_contig_115	109	109	C	T	7	DP=7;VDB=0.0234;AF1=0.5;AC1=1;DP4=5,0,2,0;MQ=60;FQ=11.3;PV4=1,1,1,1
AllGFP_CLC_2050_trimmed_contig_115	905	905	A	G	16	DP=16;VDB=0.0001;AF1=0.5;AC1=1;DP4=11,0,5,0;MQ=60;FQ=53;PV4=1,1,1,1
AllGFP_CLC_2050_trimmed_contig_115	1037	1037	T	C	11	DP=11;VDB=0.0019;AF1=0.4998;AC1=1;DP4=4,0,1,2;MQ=56;FQ=5.44;PV4=0.14,0.2,1,1
AllGFP_CLC_2050_trimmed_contig_115	1128	1128	G	A	13	DP=13;VDB=0.0154;AF1=0.5;AC1=1;DP4=6,0,5,2;MQ=60;FQ=56;PV4=0.46,1.5e-06,1,0.0027
AllGFP_CLC_2050_trimmed_contig_116	82	82	C	T	17	DP=17;VDB=0.0011;AF1=0.5;AC1=1;DP4=3,2,7,2;MQ=60;FQ=62;PV4=0.58,0.26,1,1
AllGFP_CLC_2050_trimmed_contig_116	164	164	C	T	24	DP=24;VDB=0.0004;AF1=0.5;AC1=1;DP4=13,3,8,0;MQ=58;FQ=59;PV4=0.53,0.045,0.0016,1
AllGFP_CLC_2050_trimmed_contig_116	185	185	T	C	25	DP=25;VDB=0.0004;AF1=0.5;AC1=1;DP4=16,3,5,0;MQ=59;FQ=29;PV4=1,0.1,0.051,1
AllGFP_CLC_2050_trimmed_contig_116	425	425	G	A	19	DP=19;VDB=0.0207;AF1=0.5;AC1=1;DP4=10,0,8,0;MQ=57;FQ=58;PV4=1,0.063,0.11,1
AllGFP_CLC_2050_trimmed_contig_116	656	656	G	A	12	DP=12;VDB=0.0225;AF1=0.5;AC1=1;DP4=5,3,3,0;MQ=57;FQ=13.2;PV4=0.49,0.16,1,0.043
AllGFP_CLC_2050_trimmed_contig_116	710	710	C	T	15	DP=15;VDB=0.0000;AF1=0.5;AC1=1;DP4=11,1,1,2;MQ=58;FQ=34;PV4=0.081,1,1,1
AllGFP_CLC_2050_trimmed_contig_116	791	791	T	C	26	DP=26;VDB=0.0001;AF1=0.5;AC1=1;DP4=20,0,3,2;MQ=59;FQ=14.2;PV4=0.033,0.00051,0.021,0.061
AllGFP_CLC_2050_trimmed_contig_116	812	812	T	C	27	DP=27;VDB=0.0001;AF1=0.5;AC1=1;DP4=23,0,2,2;MQ=59;FQ=17.1;PV4=0.017,1,0.014,1
AllGFP_CLC_2050_trimmed_contig_116	1284	1284	G	A	9	DP=9;VDB=0.0008;AF1=0.5;AC1=1;DP4=6,0,3,0;MQ=55;FQ=37;PV4=1,1,0.016,1
AllGFP_CLC_2050_trimmed_contig_119	7	7	T	C	4	DP=4;VDB=0.0032;AF1=0.6243;AC1=1;DP4=1,0,1,1;MQ=60;FQ=-23;PV4=1,1,1,1
AllGFP_CLC_2050_trimmed_contig_119	282	282	A	G	9	DP=9;VDB=0.0000;AF1=0.5;AC1=1;DP4=6,0,2,1;MQ=52;FQ=18.1;PV4=0.33,0.25,1,1
AllGFP_CLC_2050_trimmed_contig_119	389	389	T	C	21	DP=21;VDB=0.0004;AF1=0.5;AC1=1;DP4=14,1,5,0;MQ=58;FQ=21;PV4=1,0.11,1,1
AllGFP_CLC_2050_trimmed_contig_119	404	404	A	G	17	DP=17;VDB=0.0034;AF1=0.5;AC1=1;DP4=11,0,3,1;MQ=57;FQ=18.1;PV4=0.27,0.00039,0.0052,0.086
AllGFP_CLC_2050_trimmed_contig_119	411	411	A	G	16	DP=16;VDB=0.0501;AF1=0.5;AC1=1;DP4=8,0,4,0;MQ=55;FQ=15.1;PV4=1,0.0015,0.00082,0.11
AllGFP_CLC_2050_trimmed_contig_119	428	428	G	A	15	DP=15;VDB=0.0296;AF1=0.5;AC1=1;DP4=9,0,6,0;MQ=58;FQ=29;PV4=1,0.0017,1,0.26
AllGFP_CLC_2050_trimmed_contig_119	931	931	A	G	25	DP=25;VDB=0.0561;AF1=0.5;AC1=1;DP4=11,0,14,0;MQ=47;FQ=55.7;PV4=1,0.0033,0.46,0.0014
AllGFP_CLC_2050_trimmed_contig_119	1063	1063	G	A	23	DP=23;VDB=0.0017;AF1=0.5;AC1=1;DP4=16,1,6,0;MQ=60;FQ=16.1;PV4=1,0.033,1,1
AllGFP_CLC_2050_trimmed_contig_122	10	10	G	A	17	DP=17;VDB=0.0000;AF1=0.5;AC1=1;DP4=0,7,2,5;MQ=60;FQ=101;PV4=0.46,0.065,1,0.022
AllGFP_CLC_2050_trimmed_contig_122	50	50	A	G	39	DP=39;VDB=0.0004;AF1=0.5;AC1=1;DP4=1,30,1,5;MQ=59;FQ=26;PV4=0.3,0.075,1,1
AllGFP_CLC_2050_trimmed_contig_133	4214	4214	T	C	88	DP=88;VDB=0.0174;AF1=0.5;AC1=1;DP4=8,34,17,28;MQ=55;FQ=164;PV4=0.062,3.8e-05,1,1
AllGFP_CLC_2050_trimmed_contig_133	4625	4625	A	G	48	DP=48;VDB=0.0218;AF1=0.5;AC1=1;DP4=4,31,1,10;MQ=54;FQ=11.3;PV4=1,1.1e-05,1,0.0058
AllGFP_CLC_2050_trimmed_contig_133	5468	5468	C	T	33	DP=33;VDB=0.0001;AF1=0.4999;AC1=1;DP4=3,24,0,6;MQ=57;FQ=9.53;PV4=1,0.026,1,0.4
AllGFP_CLC_2050_trimmed_contig_137	134	134	C	T	15	DP=15;VDB=0.0200;AF1=0.5;AC1=1;DP4=0,10,0,5;MQ=58;FQ=31;PV4=1,0.069,1,0.41
AllGFP_CLC_2050_trimmed_contig_140	173	173	A	G	24	DP=24;VDB=0.0060;AF1=0.5;AC1=1;DP4=18,0,6,0;MQ=58;FQ=14.2;PV4=1,0.46,0.41,1
AllGFP_CLC_2050_trimmed_contig_140	716	716	C	T	19	DP=19;VDB=0.0125;AF1=0.4997;AC1=1;DP4=15,1,3,0;MQ=56;FQ=4.77;PV4=1,0.29,4.3e-08,0.22
AllGFP_CLC_2050_trimmed_contig_140	836	836	C	T	31	DP=31;VDB=0.0145;AF1=0.5;AC1=1;DP4=18,3,9,1;MQ=58;FQ=44;PV4=1,0.0036,1,1
AllGFP_CLC_2050_trimmed_contig_140	1751	1751	T	C	28	DP=28;VDB=0.0140;AF1=0.5;AC1=1;DP4=13,1,5,8;MQ=60;FQ=141;PV4=0.0044,1,1,0.22
AllGFP_CLC_2050_trimmed_contig_140	1937	1937	A	G	22	DP=22;VDB=0.0014;AF1=0.5;AC1=1;DP4=10,3,5,1;MQ=59;FQ=31;PV4=1,0.25,1,0.21
AllGFP_CLC_2050_trimmed_contig_140	2117	2117	T	C	24	DP=24;VDB=0.0001;AF1=0.5;AC1=1;DP4=9,3,7,5;MQ=57;FQ=110;PV4=0.67,3.7e-09,0.49,1
AllGFP_CLC_2050_trimmed_contig_140	2303	2303	A	G	16	DP=16;VDB=0.0117;AF1=0.5;AC1=1;DP4=9,1,6,0;MQ=60;FQ=36;PV4=1,7e-05,1,0.46
AllGFP_CLC_2050_trimmed_contig_140	2492	2492	G	A	15	DP=15;VDB=0.0000;AF1=0.5;AC1=1;DP4=12,0,3,0;MQ=57;FQ=20.1;PV4=1,1,0.37,1
AllGFP_CLC_2050_trimmed_contig_140	2831	2831	C	T	13	DP=13;VDB=0.0005;AF1=0.5;AC1=1;DP4=6,0,6,0;MQ=60;FQ=69;PV4=1,1,1,1
AllGFP_CLC_2050_trimmed_contig_140	2867	2867	T	C	12	DP=12;VDB=0.0000;AF1=0.5;AC1=1;DP4=7,0,5,0;MQ=52;FQ=46.7;PV4=1,0.22,1,1
AllGFP_CLC_2050_trimmed_contig_140	3452	3452	G	A	18	DP=18;VDB=0.0118;AF1=0.5;AC1=1;DP4=10,0,4,4;MQ=60;FQ=73;PV4=0.023,2e-06,1,1
AllGFP_CLC_2050_trimmed_contig_140	3461	3461	T	C	16	DP=16;VDB=0.0099;AF1=0.5;AC1=1;DP4=5,0,7,4;MQ=60;FQ=57;PV4=0.24,0.00012,1,1
AllGFP_CLC_2050_trimmed_contig_140	4860	4860	G	A	35	DP=35;VDB=0.0159;AF1=0.5;AC1=1;DP4=18,7,5,5;MQ=60;FQ=54;PV4=0.26,1.1e-05,1,1
AllGFP_CLC_2050_trimmed_contig_148	52	52	C	T	9	DP=9;VDB=0.0000;AF1=0.5001;AC1=1;DP4=2,0,6,1;MQ=50;FQ=9.53;PV4=1,0.32,0.0039,1
AllGFP_CLC_2050_trimmed_contig_148	292	292	T	C	25	DP=25;VDB=0.0182;AF1=0.5;AC1=1;DP4=14,0,7,0;MQ=59;FQ=22;PV4=1,5.9e-09,1,1
AllGFP_CLC_2050_trimmed_contig_149	794	794	A	G	24	DP=24;VDB=0.0327;AF1=0.4999;AC1=1;DP4=19,0,4,0;MQ=55;FQ=7.8;PV4=1,0.33,0.38,0.43
AllGFP_CLC_2050_trimmed_contig_150	21	21	C	T	46	DP=46;VDB=0.0000;AF1=0.5;AC1=1;DP4=30,6,8,1;MQ=41;FQ=28;PV4=1,1,1,1
AllGFP_CLC_2050_trimmed_contig_152	1542	1542	T	C	29	DP=29;VDB=0.0369;AF1=0.5;AC1=1;DP4=21,2,5,0;MQ=59;FQ=25;PV4=1,1,1,0.45
AllGFP_CLC_2050_trimmed_contig_155	847	847	A	G	96	DP=96;VDB=0.0059;AF1=0.5;AC1=1;DP4=55,13,25,3;MQ=59;FQ=48;PV4=0.38,6.8e-14,0.36,1
AllGFP_CLC_2050_trimmed_contig_156	32	32	C	T	28	DP=28;VDB=0.0000;AF1=0.5;AC1=1;DP4=0,11,0,14;MQ=48;FQ=84;PV4=1,5.9e-06,5.8e-07,0.018
AllGFP_CLC_2050_trimmed_contig_156	112	112	G	A	17	DP=17;VDB=0.0165;AF1=0.5;AC1=1;DP4=0,14,0,3;MQ=58;FQ=19.1;PV4=1,1,1,1
AllGFP_CLC_2050_trimmed_contig_156	173	173	C	T	30	DP=30;VDB=0.0365;AF1=0.4999;AC1=1;DP4=6,17,0,7;MQ=55;FQ=9.53;PV4=0.29,5e-06,0.21,0.49
AllGFP_CLC_2050_trimmed_contig_156	483	483	A	G	22	DP=22;VDB=0.0124;AF1=0.5;AC1=1;DP4=3,15,2,2;MQ=60;FQ=12.3;PV4=0.21,0.035,1,1
AllGFP_CLC_2050_trimmed_contig_160	401	401	A	G	8	DP=8;VDB=0.0000;AF1=0.5;AC1=1;DP4=5,0,3,0;MQ=58;FQ=18.1;PV4=1,1.8e-05,1,0.42
AllGFP_CLC_2050_trimmed_contig_160	1046	1046	C	T	6	DP=6;VDB=0.0481;AF1=0.5;AC1=1;DP4=2,0,4,0;MQ=53;FQ=28.7;PV4=1,0.0062,0.23,0.16
AllGFP_CLC_2050_trimmed_contig_164	222	222	A	G	14	DP=14;VDB=0.0178;AF1=0.5;AC1=1;DP4=4,1,9,0;MQ=59;FQ=68;PV4=0.36,0.26,0.24,0.11
AllGFP_CLC_2050_trimmed_contig_164	302	302	G	A	9	DP=9;VDB=0.0260;AF1=0.5;AC1=1;DP4=4,1,3,0;MQ=59;FQ=16.1;PV4=1,7.5e-05,0.36,1
AllGFP_CLC_2050_trimmed_contig_174	376	376	G	A	27	DP=27;VDB=0.0000;AF1=0.5;AC1=1;DP4=4,17,1,5;MQ=57;FQ=51;PV4=1,0.21,1,0.0084
AllGFP_CLC_2050_trimmed_contig_176	240	240	T	C	9	DP=9;VDB=0.0000;AF1=0.5;AC1=1;DP4=2,3,4,0;MQ=57;FQ=51.9;PV4=0.17,1,1,0.065
AllGFP_CLC_2050_trimmed_contig_180	221	221	A	G	33	DP=33;VDB=0.0326;AF1=0.5;AC1=1;DP4=16,5,7,3;MQ=60;FQ=143;PV4=1,1,0.017,1
AllGFP_CLC_2050_trimmed_contig_181	71	71	G	A	18	DP=18;VDB=0.0284;AF1=0.5025;AC1=1;DP4=1,1,3,13;MQ=55;FQ=-7.78;PV4=0.41,0.097,0.27,0.095
AllGFP_CLC_2050_trimmed_contig_181	554	554	A	G	15	DP=15;VDB=0.0066;AF1=0.4998;AC1=1;DP4=5,7,0,3;MQ=60;FQ=5.47;PV4=0.51,0.0026,1,0.11
AllGFP_CLC_2050_trimmed_contig_181	1442	1442	A	G	9	DP=9;VDB=0.0081;AF1=0.5;AC1=1;DP4=2,4,0,3;MQ=57;FQ=15.1;PV4=0.5,0.23,0.085,0.03
AllGFP_CLC_2050_trimmed_contig_181	1447	1447	G	A	8	DP=8;VDB=0.0081;AF1=0.5;AC1=1;DP4=2,3,0,3;MQ=57;FQ=17.1;PV4=0.46,0.069,0.11,0.048
AllGFP_CLC_2050_trimmed_contig_190	45	45	G	A	9	DP=9;VDB=0.0053;AF1=0.5;AC1=1;DP4=1,2,0,6;MQ=60;FQ=28;PV4=0.33,1,1,1
AllGFP_CLC_2050_trimmed_contig_190	136	136	T	C	18	DP=18;VDB=0.0350;AF1=0.5;AC1=1;DP4=1,4,0,13;MQ=56;FQ=53;PV4=0.28,0.19,0.37,1
AllGFP_CLC_2050_trimmed_contig_190	163	163	C	T	11	DP=11;VDB=0.0531;AF1=0.5001;AC1=1;DP4=1,1,0,9;MQ=55;FQ=7.8;PV4=0.18,0.0068,0.18,1
AllGFP_CLC_2050_trimmed_contig_190	1148	1148	A	G	13	DP=13;VDB=0.0180;AF1=0.4999;AC1=1;DP4=0,9,1,2;MQ=60;FQ=8.65;PV4=0.25,0.27,1,1
AllGFP_CLC_2050_trimmed_contig_190	1216	1216	C	T	17	DP=17;VDB=0.0006;AF1=0.5;AC1=1;DP4=3,11,2,1;MQ=60;FQ=27;PV4=0.19,1,1,1
AllGFP_CLC_2050_trimmed_contig_190	1270	1270	G	A	22	DP=22;VDB=0.0113;AF1=0.5;AC1=1;DP4=2,13,3,4;MQ=60;FQ=66;PV4=0.27,0.0031,1,1
AllGFP_CLC_2050_trimmed_contig_190	1348	1348	G	A	16	DP=16;VDB=0.0044;AF1=0.4998;AC1=1;DP4=6,5,0,4;MQ=60;FQ=6.2;PV4=0.1,1.4e-05,1,0.43
AllGFP_CLC_2050_trimmed_contig_190	1539	1539	A	G	17	DP=17;VDB=0.0001;AF1=0.5;AC1=1;DP4=0,12,2,3;MQ=59;FQ=15.1;PV4=0.074,2.1e-05,1,1
AllGFP_CLC_2050_trimmed_contig_190	1955	1955	T	C	26	DP=26;VDB=0.0010;AF1=0.5;AC1=1;DP4=8,12,4,2;MQ=59;FQ=35;PV4=0.37,0.22,1,0.49
AllGFP_CLC_2050_trimmed_contig_190	2801	2801	A	G	26	DP=26;VDB=0.0352;AF1=0.5;AC1=1;DP4=0,18,0,8;MQ=60;FQ=30;PV4=1,1.1e-07,1,1
AllGFP_CLC_2050_trimmed_contig_191	152	152	C	T	69	DP=69;VDB=0.0150;AF1=0.4998;AC1=1;DP4=56,0,12,0;MQ=55;FQ=6.2;PV4=1,1,0.088,1
AllGFP_CLC_2050_trimmed_contig_192	768	768	T	C	98	DP=98;VDB=0.0210;AF1=0.5;AC1=1;DP4=7,66,2,23;MQ=59;FQ=94;PV4=1,0.34,1,1
AllGFP_CLC_2050_trimmed_contig_194	26	26	T	C	41	DP=41;VDB=0.0001;AF1=0.4998;AC1=1;DP4=2,28,0,6;MQ=53;FQ=6.2;PV4=1,0.2,0.35,1
AllGFP_CLC_2050_trimmed_contig_194	199	199	C	T	68	DP=68;VDB=0.0188;AF1=0.5;AC1=1;DP4=0,27,1,36;MQ=58;FQ=102;PV4=1,5.5e-09,1,0.22
AllGFP_CLC_2050_trimmed_contig_194	1116	1116	T	C	47	DP=47;VDB=0.0137;AF1=0.5;AC1=1;DP4=4,16,2,24;MQ=57;FQ=126;PV4=0.38,0.0089,0.026,0.066
AllGFP_CLC_2050_trimmed_contig_195	730	730	C	T	24	DP=24;VDB=0.0027;AF1=0.5;AC1=1;DP4=15,3,6,0;MQ=59;FQ=31;PV4=0.55,0.0052,1,1
AllGFP_CLC_2050_trimmed_contig_195	1626	1626	T	C	11	DP=11;VDB=0.0012;AF1=0.5;AC1=1;DP4=5,2,4,0;MQ=60;FQ=29;PV4=0.49,3.8e-05,1,1
AllGFP_CLC_2050_trimmed_contig_195	2120	2120	C	T	83	DP=83;VDB=0.0303;AF1=0.5;AC1=1;DP4=58,3,22,0;MQ=59;FQ=24;PV4=0.56,9.4e-11,1,1
AllGFP_CLC_2050_trimmed_contig_196	48	48	T	C	17	DP=17;VDB=0.0018;AF1=0.5;AC1=1;DP4=0,8,0,7;MQ=55;FQ=66;PV4=1,0.011,0.079,1
AllGFP_CLC_2050_trimmed_contig_196	84	84	G	A	8	DP=8;VDB=0.0187;AF1=0.5;AC1=1;DP4=0,5,0,3;MQ=60;FQ=38;PV4=1,1,1,1
AllGFP_CLC_2050_trimmed_contig_198	930	930	C	T	30	DP=30;VDB=0.0017;AF1=0.5;AC1=1;DP4=1,23,0,6;MQ=58;FQ=15.1;PV4=1,1,1,1
AllGFP_CLC_2050_trimmed_contig_199	163	163	T	C	12	DP=12;VDB=0.0001;AF1=0.5;AC1=1;DP4=8,0,4,0;MQ=49;FQ=10.3;PV4=1,0.023,1,0.38
AllGFP_CLC_2050_trimmed_contig_199	284	284	T	C	12	DP=12;VDB=0.0120;AF1=0.4997;AC1=1;DP4=8,0,4,0;MQ=57;FQ=4.77;PV4=1,0.00013,0.083,1
AllGFP_CLC_2050_trimmed_contig_200	127	127	T	C	21	DP=21;VDB=0.0333;AF1=0.5;AC1=1;DP4=4,11,0,6;MQ=59;FQ=43;PV4=0.28,0.025,1,0.19
AllGFP_CLC_2050_trimmed_contig_200	142	142	A	G	19	DP=19;VDB=0.0328;AF1=0.5;AC1=1;DP4=4,7,0,8;MQ=59;FQ=69;PV4=0.1,0.29,0.13,0.16
AllGFP_CLC_2050_trimmed_contig_200	310	310	G	A	19	DP=19;VDB=0.0372;AF1=0.4999;AC1=1;DP4=2,13,0,4;MQ=56;FQ=7.8;PV4=1,1e-05,1,1
AllGFP_CLC_2050_trimmed_contig_200	394	394	A	G	18	DP=18;VDB=0.0290;AF1=0.5032;AC1=1;DP4=2,0,1,15;MQ=52;FQ=-8.63;PV4=0.02,5.1e-07,0.21,0.14
AllGFP_CLC_2050_trimmed_contig_200	433	433	C	T	14	DP=14;VDB=0.0372;AF1=0.5;AC1=1;DP4=3,7,0,4;MQ=59;FQ=11.3;PV4=0.51,0.00072,1,1
AllGFP_CLC_2050_trimmed_contig_200	601	601	G	A	11	DP=11;VDB=0.0042;AF1=0.5;AC1=1;DP4=2,4,1,4;MQ=60;FQ=35;PV4=1,0.014,1,1
AllGFP_CLC_2050_trimmed_contig_200	720	720	A	G	11	DP=11;VDB=0.0000;AF1=0.4999;AC1=1;DP4=3,5,1,2;MQ=58;FQ=8.65;PV4=1,0.033,1,1
AllGFP_CLC_2050_trimmed_contig_201	77	77	C	T	49	DP=49;VDB=0.0058;AF1=0.5;AC1=1;DP4=15,1,16,6;MQ=41;FQ=51;PV4=0.2,0.2,3.5e-05,0.13
AllGFP_CLC_2050_trimmed_contig_201	733	733	G	A	24	DP=24;VDB=0.0007;AF1=0.5;AC1=1;DP4=18,0,6,0;MQ=54;FQ=15.1;PV4=1,0.024,0.2,0.1
AllGFP_CLC_2050_trimmed_contig_207	22	22	T	C	27	DP=27;VDB=0.0001;AF1=0.5263;AC1=1;DP4=0,3,0,24;MQ=28;FQ=-17.1;PV4=1,0.11,0.039,1
AllGFP_CLC_2050_trimmed_contig_210	427	427	A	G	32	DP=32;VDB=0.0053;AF1=0.5;AC1=1;DP4=11,2,7,1;MQ=60;FQ=64;PV4=1,0.00075,1,1
AllGFP_CLC_2050_trimmed_contig_210	2082	2082	C	T	58	DP=58;VDB=0.0320;AF1=0.5;AC1=1;DP4=31,2,23,1;MQ=59;FQ=139;PV4=1,1,1,1
AllGFP_CLC_2050_trimmed_contig_211	269	269	G	A	31	DP=31;VDB=0.0014;AF1=0.5;AC1=1;DP4=1,15,6,9;MQ=47;FQ=112;PV4=0.037,0.12,0.0011,0.25
AllGFP_CLC_2050_trimmed_contig_211	273	273	A	G	34	DP=34;VDB=0.0011;AF1=0.5;AC1=1;DP4=1,17,6,10;MQ=46;FQ=137;PV4=0.035,0.11,0.0086,0.34
AllGFP_CLC_2050_trimmed_contig_211	305	305	G	A	62	DP=62;VDB=0.0251;AF1=0.5;AC1=1;DP4=4,19,14,23;MQ=42;FQ=176;PV4=0.15,1,0.058,0.29
AllGFP_CLC_2050_trimmed_contig_211	324	324	C	T	84	DP=84;VDB=0.0365;AF1=0.5;AC1=1;DP4=11,37,5,30;MQ=35;FQ=70;PV4=0.4,4.3e-05,0.04,1
AllGFP_CLC_2050_trimmed_contig_211	659	659	C	T	60	DP=60;VDB=0.0036;AF1=0.5;AC1=1;DP4=2,14,3,39;MQ=59;FQ=92;PV4=0.61,9.1e-12,0.17,1
AllGFP_CLC_2050_trimmed_contig_213	165	165	G	A	19	DP=19;VDB=0.0302;AF1=0.5;AC1=1;DP4=0,12,0,7;MQ=58;FQ=74;PV4=1,0.44,1,0.33
AllGFP_CLC_2050_trimmed_contig_214	2148	2148	G	A	75	DP=75;VDB=0.0016;AF1=0.5;AC1=1;DP4=49,10,12,3;MQ=59;FQ=20.1;PV4=0.72,1.9e-12,0.44,0.17
AllGFP_CLC_2050_trimmed_contig_214	2502	2502	A	G	61	DP=61;VDB=0.0003;AF1=0.5;AC1=1;DP4=41,1,17,2;MQ=58;FQ=140;PV4=0.23,1,1,0.34
AllGFP_CLC_2050_trimmed_contig_214	2623	2623	T	C	39	DP=39;VDB=0.0060;AF1=0.5;AC1=1;DP4=22,1,13,2;MQ=58;FQ=101;PV4=0.55,0.0018,1,1
AllGFP_CLC_2050_trimmed_contig_214	3069	3069	G	A	98	DP=98;VDB=0.0031;AF1=0.5;AC1=1;DP4=66,8,22,2;MQ=58;FQ=20.1;PV4=1,6.6e-17,1,1
AllGFP_CLC_2050_trimmed_contig_214	3725	3725	T	C	37	DP=37;VDB=0.0174;AF1=0.5;AC1=1;DP4=15,6,8,4;MQ=56;FQ=75;PV4=1,3.5e-05,0.15,0.37
AllGFP_CLC_2050_trimmed_contig_214	3740	3740	A	G	62	DP=62;VDB=0.0141;AF1=0.5;AC1=1;DP4=36,14,10,2;MQ=57;FQ=20.1;PV4=0.71,6.9e-09,1,0.031
AllGFP_CLC_2050_trimmed_contig_214	3952	3952	T	C	65	DP=65;VDB=0.0160;AF1=0.5;AC1=1;DP4=35,10,12,5;MQ=58;FQ=52;PV4=0.74,4e-10,1,1
AllGFP_CLC_2050_trimmed_contig_214	3969	3969	C	T	77	DP=77;VDB=0.0103;AF1=0.5;AC1=1;DP4=37,10,20,7;MQ=58;FQ=213;PV4=0.78,0.12,1,1
AllGFP_CLC_2050_trimmed_contig_215	79	79	A	G	18	DP=18;VDB=0.0280;AF1=0.5;AC1=1;DP4=11,1,6,0;MQ=59;FQ=68;PV4=1,1,1,0.46
AllGFP_CLC_2050_trimmed_contig_219	107	107	G	A	19	DP=19;VDB=0.0058;AF1=0.5;AC1=1;DP4=2,10,3,0;MQ=60;FQ=10.4;PV4=0.022,1,1,1
AllGFP_CLC_2050_trimmed_contig_226	1074	1074	C	T	11	DP=11;VDB=0.0014;AF1=0.5;AC1=1;DP4=0,7,0,4;MQ=60;FQ=50;PV4=1,1,1,1
AllGFP_CLC_2050_trimmed_contig_233	386	386	C	T	14	DP=14;VDB=0.0003;AF1=0.5;AC1=1;DP4=1,9,0,4;MQ=58;FQ=28;PV4=1,0.09,1,0.00027
AllGFP_CLC_2050_trimmed_contig_234	479	479	A	G	30	DP=30;VDB=0.0134;AF1=0.5;AC1=1;DP4=12,2,10,5;MQ=58;FQ=142;PV4=0.39,4.7e-05,0.045,0.0037
AllGFP_CLC_2050_trimmed_contig_234	581	581	C	T	33	DP=33;VDB=0.0000;AF1=0.5;AC1=1;DP4=19,8,6,0;MQ=56;FQ=42;PV4=0.3,1,1,1
AllGFP_CLC_2050_trimmed_contig_236	453	453	A	G	18	DP=18;VDB=0.0242;AF1=0.4999;AC1=1;DP4=9,4,5,0;MQ=55;FQ=9.53;PV4=0.28,0.0092,0.0033,0.24
AllGFP_CLC_2050_trimmed_contig_236	648	648	C	T	40	DP=40;VDB=0.0003;AF1=0.5;AC1=1;DP4=29,5,6,0;MQ=60;FQ=11.3;PV4=1,1,1,1
AllGFP_CLC_2050_trimmed_contig_237	248	248	C	T	32	DP=32;VDB=0.0153;AF1=0.5;AC1=1;DP4=21,3,6,1;MQ=53;FQ=38;PV4=1,1,0.036,1
AllGFP_CLC_2050_trimmed_contig_239	158	158	C	T	60	DP=60;VDB=0.0306;AF1=0.5;AC1=1;DP4=39,0,16,1;MQ=59;FQ=68;PV4=0.3,7.1e-08,1,1
AllGFP_CLC_2050_trimmed_contig_241	170	170	C	T	16	DP=16;VDB=0.0358;AF1=0.5;AC1=1;DP4=4,2,2,8;MQ=52;FQ=46;PV4=0.12,6.9e-07,0.055,0.079
AllGFP_CLC_2050_trimmed_contig_244	102	102	G	A	57	DP=57;VDB=0.0006;AF1=0.5;AC1=1;DP4=8,26,9,14;MQ=59;FQ=221;PV4=0.25,0.004,1,1
AllGFP_CLC_2050_trimmed_contig_244	138	138	C	T	61	DP=61;VDB=0.0132;AF1=0.5;AC1=1;DP4=13,29,3,15;MQ=60;FQ=98;PV4=0.35,5.5e-05,1,0.47
AllGFP_CLC_2050_trimmed_contig_244	177	177	G	A	72	DP=72;VDB=0.0169;AF1=0.5;AC1=1;DP4=9,41,6,16;MQ=59;FQ=146;PV4=0.37,0.00026,1,0.058
AllGFP_CLC_2050_trimmed_contig_245	110	110	T	C	40	DP=40;VDB=0.0191;AF1=0.5;AC1=1;DP4=21,0,16,0;MQ=59;FQ=109;PV4=1,0.029,0.063,0.0061
AllGFP_CLC_2050_trimmed_contig_245	362	362	T	C	72	DP=72;VDB=0.0001;AF1=0.5;AC1=1;DP4=45,5,20,0;MQ=59;FQ=37;PV4=0.31,6.3e-07,0.066,0.13
AllGFP_CLC_2050_trimmed_contig_245	705	705	G	A	44	DP=44;VDB=0.0058;AF1=0.5;AC1=1;DP4=23,2,18,1;MQ=57;FQ=95;PV4=1,0.0005,0.43,1
AllGFP_CLC_2050_trimmed_contig_245	738	738	C	T	51	DP=51;VDB=0.0178;AF1=0.5;AC1=1;DP4=28,3,17,1;MQ=58;FQ=79;PV4=1,2.2e-09,1,1
AllGFP_CLC_2050_trimmed_contig_245	740	740	C	T	44	DP=44;VDB=0.0064;AF1=0.5;AC1=1;DP4=23,3,17,1;MQ=57;FQ=96;PV4=0.63,4.1e-05,1,1
AllGFP_CLC_2050_trimmed_contig_248	403	403	C	T	8	DP=8;VDB=0.0162;AF1=0.5;AC1=1;DP4=0,5,1,2;MQ=52;FQ=14.2;PV4=0.37,0.0018,1,1
AllGFP_CLC_2050_trimmed_contig_248	444	444	C	T	17	DP=17;VDB=0.0008;AF1=0.5;AC1=1;DP4=0,5,0,11;MQ=48;FQ=46.9;PV4=1,0.0014,0.084,1
AllGFP_CLC_2050_trimmed_contig_248	463	463	C	T	9	DP=9;VDB=0.0418;AF1=0.5;AC1=1;DP4=0,2,0,5;MQ=47;FQ=16.1;PV4=1,0.0027,0.062,0.067
AllGFP_CLC_2050_trimmed_contig_256	876	876	A	G	53	DP=53;VDB=0.0000;AF1=0.5;AC1=1;DP4=35,0,15,0;MQ=55;FQ=20.1;PV4=1,7.4e-10,0.071,1
AllGFP_CLC_2050_trimmed_contig_256	1021	1021	G	A	14	DP=14;VDB=0.0070;AF1=0.4997;AC1=1;DP4=11,0,2,1;MQ=59;FQ=4.77;PV4=0.21,0.037,1,0.26
AllGFP_CLC_2050_trimmed_contig_263	69	69	C	T	15	DP=15;VDB=0.0412;AF1=0.5;AC1=1;DP4=7,0,6,0;MQ=56;FQ=62;PV4=1,0.19,0.097,0.012
AllGFP_CLC_2050_trimmed_contig_263	102	102	C	T	21	DP=21;VDB=0.0305;AF1=0.5;AC1=1;DP4=12,0,8,0;MQ=49;FQ=49;PV4=1,0.00033,0.23,1
AllGFP_CLC_2050_trimmed_contig_263	147	147	T	C	10	DP=10;VDB=0.0230;AF1=0.5;AC1=1;DP4=7,0,3,0;MQ=39;FQ=24.5;PV4=1,0.13,1,0.077
AllGFP_CLC_2050_trimmed_contig_264	144	144	C	T	91	DP=91;VDB=0.0355;AF1=0.5001;AC1=1;DP4=16,0,56,18;MQ=32;FQ=9.53;PV4=0.035,0.061,8.5e-06,0.013
AllGFP_CLC_2050_trimmed_contig_264	186	186	C	T	99	DP=99;VDB=0.0410;AF1=1;AC1=2;DP4=9,0,73,14;MQ=34;FQ=-72;PV4=0.35,6.1e-14,8.3e-08,0.075
AllGFP_CLC_2050_trimmed_contig_264	195	195	T	C	91	DP=91;VDB=0.0384;AF1=1;AC1=2;DP4=10,0,64,12;MQ=36;FQ=-33;PV4=0.34,3.4e-13,1.7e-07,0.0023
AllGFP_CLC_2050_trimmed_contig_268	558	558	C	T	77	DP=77;VDB=0.0014;AF1=0.5;AC1=1;DP4=51,2,17,2;MQ=60;FQ=34;PV4=0.28,0.15,1,1
AllGFP_CLC_2050_trimmed_contig_268	1153	1153	G	A	26	DP=26;VDB=0.0174;AF1=0.5;AC1=1;DP4=14,1,9,1;MQ=60;FQ=58;PV4=1,8.9e-05,0.2,1
AllGFP_CLC_2050_trimmed_contig_268	1716	1716	T	C	34	DP=34;VDB=0.0107;AF1=0.5;AC1=1;DP4=16,7,11,0;MQ=56;FQ=45;PV4=0.069,0.00039,1,1
AllGFP_CLC_2050_trimmed_contig_268	2551	2551	G	A	13	DP=13;VDB=0.0007;AF1=0.5;AC1=1;DP4=9,0,4,0;MQ=53;FQ=34;PV4=1,1,3.7e-05,0.11
AllGFP_CLC_2050_trimmed_contig_271	362	362	C	T	10	DP=10;VDB=0.0150;AF1=0.5;AC1=1;DP4=0,5,0,3;MQ=60;FQ=39;PV4=1,1,1,0.012
AllGFP_CLC_2050_trimmed_contig_272	805	805	C	T	19	DP=19;VDB=0.0290;AF1=0.5;AC1=1;DP4=7,2,2,8;MQ=56;FQ=93;PV4=0.023,1.1e-06,0.055,0.093
AllGFP_CLC_2050_trimmed_contig_272	872	872	C	T	31	DP=31;VDB=0.0207;AF1=0.5;AC1=1;DP4=5,13,0,13;MQ=60;FQ=100;PV4=0.058,0.37,1,0.38
AllGFP_CLC_2050_trimmed_contig_273	147	147	C	T	86	DP=86;VDB=0.0395;AF1=0.5;AC1=1;DP4=0,51,0,33;MQ=48;FQ=58;PV4=1,9.1e-15,0.0025,0.046
AllGFP_CLC_2050_trimmed_contig_273	269	269	C	T	91	DP=91;VDB=0.0012;AF1=0.5;AC1=1;DP4=1,49,4,36;MQ=56;FQ=128;PV4=0.17,1.1e-21,0.0089,0.23
AllGFP_CLC_2050_trimmed_contig_273	289	289	A	G	89	DP=89;VDB=0.0030;AF1=0.5;AC1=1;DP4=1,45,4,38;MQ=54;FQ=141;PV4=0.19,9.3e-14,0.022,1
AllGFP_CLC_2050_trimmed_contig_278	672	672	G	A	7	DP=7;VDB=0.0363;AF1=0.5;AC1=1;DP4=4,1,2,0;MQ=58;FQ=10.4;PV4=1,0.22,0.023,0.011
AllGFP_CLC_2050_trimmed_contig_279	217	217	T	C	68	DP=68;VDB=0.0000;AF1=0.5;AC1=1;DP4=45,1,16,5;MQ=52;FQ=62;PV4=0.0099,1.5e-11,1.5e-22,0.036
AllGFP_CLC_2050_trimmed_contig_279	229	229	C	T	74	DP=74;VDB=0.0000;AF1=0.5;AC1=1;DP4=42,4,19,6;MQ=51;FQ=108;PV4=0.15,1.9e-09,5.8e-58,0.34
AllGFP_CLC_2050_trimmed_contig_279	271	271	C	T	72	DP=72;VDB=0.0000;AF1=0.5;AC1=1;DP4=35,8,23,6;MQ=49;FQ=132;PV4=1,7.1e-07,2.4e-24,1
AllGFP_CLC_2050_trimmed_contig_279	277	277	C	T	69	DP=69;VDB=0.0001;AF1=0.5;AC1=1;DP4=32,6,23,8;MQ=48;FQ=121;PV4=0.37,9.5e-12,1.7e-46,1
AllGFP_CLC_2050_trimmed_contig_279	301	301	A	G	59	DP=59;VDB=0.0001;AF1=0.5;AC1=1;DP4=21,7,23,8;MQ=39;FQ=124;PV4=1,4.3e-10,0.0094,1
AllGFP_CLC_2050_trimmed_contig_279	304	304	T	C	58	DP=58;VDB=0.0000;AF1=0.5;AC1=1;DP4=20,9,23,6;MQ=39;FQ=186;PV4=0.55,1,0.041,1
AllGFP_CLC_2050_trimmed_contig_279	334	334	G	A	59	DP=59;VDB=0.0001;AF1=0.5;AC1=1;DP4=23,9,15,2;MQ=40;FQ=24;PV4=0.29,1.4e-11,0.2,1
AllGFP_CLC_2050_trimmed_contig_280	174	174	C	T	16	DP=16;VDB=0.0073;AF1=0.5;AC1=1;DP4=12,0,1,3;MQ=59;FQ=21;PV4=0.0071,0.00042,0.00047,1
AllGFP_CLC_2050_trimmed_contig_280	180	180	C	T	12	DP=12;VDB=0.0168;AF1=0.4998;AC1=1;DP4=9,0,0,3;MQ=58;FQ=5.47;PV4=0.0045,0.32,5.9e-05,1
AllGFP_CLC_2050_trimmed_contig_280	185	185	C	T	6	DP=6;VDB=0.0168;AF1=0.5;AC1=1;DP4=3,0,0,3;MQ=56;FQ=16.9;PV4=0.1,0.062,0.017,0.19
AllGFP_CLC_2050_trimmed_contig_285	105	105	C	T	86	DP=86;VDB=0.0040;AF1=0.5;AC1=1;DP4=66,2,13,2;MQ=59;FQ=34;PV4=0.15,0.1,0.093,0.098
AllGFP_CLC_2050_trimmed_contig_285	456	456	T	C	58	DP=58;VDB=0.0037;AF1=0.5;AC1=1;DP4=22,9,26,1;MQ=60;FQ=73;PV4=0.014,8.1e-11,0.14,1
AllGFP_CLC_2050_trimmed_contig_285	1273	1273	T	C	25	DP=25;VDB=0.0149;AF1=0.5;AC1=1;DP4=16,0,6,0;MQ=58;FQ=28;PV4=1,0.45,0.052,0.27
AllGFP_CLC_2050_trimmed_contig_285	2724	2724	T	C	70	DP=70;VDB=0.0073;AF1=0.5;AC1=1;DP4=47,3,19,1;MQ=59;FQ=91;PV4=1,0.41,0.078,0.073
AllGFP_CLC_2050_trimmed_contig_288	993	993	C	T	21	DP=21;VDB=0.0007;AF1=0.5;AC1=1;DP4=0,16,0,5;MQ=57;FQ=34;PV4=1,0.3,1,0.47
AllGFP_CLC_2050_trimmed_contig_288	1018	1018	T	C	13	DP=13;VDB=0.0000;AF1=0.5008;AC1=1;DP4=0,2,0,11;MQ=57;FQ=-4.12;PV4=1,0.16,0.18,0.34
AllGFP_CLC_2050_trimmed_contig_288	1034	1034	A	G	13	DP=13;VDB=0.0001;AF1=0.5;AC1=1;DP4=0,9,0,4;MQ=57;FQ=28;PV4=1,1,0.00013,1
AllGFP_CLC_2050_trimmed_contig_290	456	456	G	A	79	DP=79;VDB=0.0012;AF1=0.4998;AC1=1;DP4=49,15,11,3;MQ=58;FQ=5.47;PV4=1,0.00013,0.38,0.24
AllGFP_CLC_2050_trimmed_contig_290	557	557	C	T	88	DP=88;VDB=0.0198;AF1=0.5;AC1=1;DP4=21,5,56,6;MQ=59;FQ=147;PV4=0.29,9.2e-11,1,1
AllGFP_CLC_2050_trimmed_contig_291	240	240	T	C	28	DP=28;VDB=0.0000;AF1=0.5;AC1=1;DP4=13,0,14,1;MQ=58;FQ=105;PV4=1,1,1,1
AllGFP_CLC_2050_trimmed_contig_291	1369	1369	G	A	29	DP=29;VDB=0.0015;AF1=0.5;AC1=1;DP4=20,1,8,0;MQ=58;FQ=16.1;PV4=1,9.3e-07,1,1
AllGFP_CLC_2050_trimmed_contig_291	1738	1738	C	T	19	DP=19;VDB=0.0348;AF1=0.5;AC1=1;DP4=0,2,10,0;MQ=57;FQ=12.3;PV4=0.015,2.3e-07,0.27,0.26
AllGFP_CLC_2050_trimmed_contig_292	10	10	G	A	15	DP=15;VDB=0.0000;AF1=0.5;AC1=1;DP4=7,1,7,0;MQ=48;FQ=53;PV4=1,0.12,0.19,1
AllGFP_CLC_2050_trimmed_contig_292	18	18	C	T	21	DP=21;VDB=0.0001;AF1=0.5;AC1=1;DP4=12,1,4,0;MQ=49;FQ=17.1;PV4=1,1,1,0.022
AllGFP_CLC_2050_trimmed_contig_292	42	42	T	C	52	DP=52;VDB=0.0011;AF1=0.5;AC1=1;DP4=30,1,12,2;MQ=46;FQ=31;PV4=0.22,0.0046,1,0.43
AllGFP_CLC_2050_trimmed_contig_292	44	44	A	G	52	DP=52;VDB=0.0007;AF1=0.5;AC1=1;DP4=31,1,11,2;MQ=46;FQ=20.1;PV4=0.2,8.2e-12,1,1
AllGFP_CLC_2050_trimmed_contig_292	63	63	A	G	49	DP=49;VDB=0.0090;AF1=0.5;AC1=1;DP4=31,2,7,2;MQ=49;FQ=47;PV4=0.2,0.2,1,0.0089
AllGFP_CLC_2050_trimmed_contig_292	74	74	T	C	43	DP=43;VDB=0.0060;AF1=0.5;AC1=1;DP4=23,2,6,2;MQ=51;FQ=67;PV4=0.24,0.43,1,0.12
AllGFP_CLC_2050_trimmed_contig_292	76	76	A	G	41	DP=41;VDB=0.0019;AF1=0.5;AC1=1;DP4=17,2,11,2;MQ=51;FQ=88;PV4=1,1,0.3,1
AllGFP_CLC_2050_trimmed_contig_292	152	152	T	C	45	DP=45;VDB=0.0227;AF1=0.5;AC1=1;DP4=13,2,27,2;MQ=46;FQ=58;PV4=0.6,0.0039,0.071,0.0028
AllGFP_CLC_2050_trimmed_contig_292	164	164	G	A	38	DP=38;VDB=0.0116;AF1=0.5;AC1=1;DP4=13,2,22,1;MQ=48;FQ=95;PV4=0.55,0.085,0.017,1
AllGFP_CLC_2050_trimmed_contig_292	215	215	C	T	42	DP=42;VDB=0.0270;AF1=0.5;AC1=1;DP4=11,2,28,1;MQ=43;FQ=77;PV4=0.22,5.3e-07,0.0029,1
AllGFP_CLC_2050_trimmed_contig_292	229	229	G	A	26	DP=26;VDB=0.0229;AF1=0.5101;AC1=1;DP4=2,2,4,0;MQ=41;FQ=-13.2;PV4=0.43,0.025,1,0.18
AllGFP_CLC_2050_trimmed_contig_292	255	255	G	A	18	DP=18;VDB=0.0203;AF1=0.5006;AC1=1;DP4=4,2,11,0;MQ=28;FQ=-3.53;PV4=0.11,1.2e-05,1,0.12
AllGFP_CLC_2050_trimmed_contig_292	260	260	C	T	26	DP=26;VDB=0.0260;AF1=0.5263;AC1=1;DP4=4,2,18,1;MQ=28;FQ=-17.1;PV4=0.13,0.014,1,0.13
AllGFP_CLC_2050_trimmed_contig_293	56	56	G	A	17	DP=17;VDB=0.0033;AF1=0.5;AC1=1;DP4=3,0,11,1;MQ=46;FQ=25;PV4=1,0.0019,0.19,0.086
AllGFP_CLC_2050_trimmed_contig_293	69	69	C	T	14	DP=14;VDB=0.0051;AF1=0.5;AC1=1;DP4=4,0,3,0;MQ=44;FQ=28;PV4=1,0.027,0.33,0.14
AllGFP_CLC_2050_trimmed_contig_293	84	84	A	G	14	DP=14;VDB=0.0029;AF1=0.5;AC1=1;DP4=2,0,8,1;MQ=45;FQ=14.2;PV4=1,0.0038,0.05,0.15
AllGFP_CLC_2050_trimmed_contig_293	98	98	G	A	27	DP=27;VDB=0.0074;AF1=0.5;AC1=1;DP4=17,0,9,1;MQ=48;FQ=36;PV4=0.37,0.0033,0.0088,1
AllGFP_CLC_2050_trimmed_contig_293	119	119	C	T	28	DP=28;VDB=0.0160;AF1=0.5001;AC1=1;DP4=4,0,23,1;MQ=48;FQ=7.8;PV4=1,0.11,0.022,0.3
AllGFP_CLC_2050_trimmed_contig_293	132	132	G	A	30	DP=30;VDB=0.0290;AF1=0.5;AC1=1;DP4=22,0,7,1;MQ=47;FQ=45;PV4=0.27,0.047,0.21,0.41
AllGFP_CLC_2050_trimmed_contig_293	158	158	G	A	25	DP=25;VDB=0.0316;AF1=0.5008;AC1=1;DP4=3,0,20,1;MQ=46;FQ=-4.12;PV4=1,0.04,0.1,0.095
AllGFP_CLC_2050_trimmed_contig_293	175	175	T	C	18	DP=18;VDB=0.0316;AF1=0.5005;AC1=1;DP4=2,0,13,1;MQ=40;FQ=3.02;PV4=1,0.00015,0.02,0.2
AllGFP_CLC_2050_trimmed_contig_293	182	182	G	A	25	DP=25;VDB=0.0016;AF1=0.5;AC1=1;DP4=18,1,5,1;MQ=39;FQ=24;PV4=0.43,0.0019,1,0.02
AllGFP_CLC_2050_trimmed_contig_293	195	195	G	A	26	DP=26;VDB=0.0243;AF1=0.5;AC1=1;DP4=19,2,5,0;MQ=37;FQ=17.1;PV4=1,0.25,0.44,1
AllGFP_CLC_2050_trimmed_contig_294	144	144	G	A	15	DP=15;VDB=0.0018;AF1=0.5;AC1=1;DP4=9,0,6,0;MQ=59;FQ=53;PV4=1,0.0091,1,1
AllGFP_CLC_2050_trimmed_contig_294	162	162	T	C	15	DP=15;VDB=0.0020;AF1=0.5;AC1=1;DP4=5,0,8,0;MQ=60;FQ=54;PV4=1,0.36,1,1
AllGFP_CLC_2050_trimmed_contig_294	178	178	A	G	18	DP=18;VDB=0.0039;AF1=0.5;AC1=1;DP4=12,0,5,0;MQ=60;FQ=25;PV4=1,0.004,1,1
AllGFP_CLC_2050_trimmed_contig_294	221	221	C	T	14	DP=14;VDB=0.0025;AF1=0.5;AC1=1;DP4=9,1,3,0;MQ=53;FQ=23;PV4=1,1,1,0.13
AllGFP_CLC_2050_trimmed_contig_294	229	229	C	T	14	DP=14;VDB=0.0006;AF1=0.5;AC1=1;DP4=10,0,3,1;MQ=54;FQ=41;PV4=0.29,1,0.36,1
AllGFP_CLC_2050_trimmed_contig_294	246	246	G	A	15	DP=15;VDB=0.0105;AF1=0.5;AC1=1;DP4=6,0,7,0;MQ=57;FQ=47;PV4=1,0.15,1,0.47
AllGFP_CLC_2050_trimmed_contig_294	247	247	G	A	14	DP=14;VDB=0.0010;AF1=0.5;AC1=1;DP4=8,0,5,0;MQ=55;FQ=24;PV4=1,1,1,0.099
AllGFP_CLC_2050_trimmed_contig_294	252	252	C	T	14	DP=14;VDB=0.0266;AF1=0.5;AC1=1;DP4=8,0,5,1;MQ=56;FQ=36;PV4=0.43,0.00039,0.45,0.16
AllGFP_CLC_2050_trimmed_contig_294	301	301	G	A	38	DP=38;VDB=0.0188;AF1=0.5;AC1=1;DP4=22,0,12,2;MQ=47;FQ=53;PV4=0.14,9.1e-10,2.9e-08,1
AllGFP_CLC_2050_trimmed_contig_294	327	327	G	A	47	DP=47;VDB=0.0356;AF1=0.5;AC1=1;DP4=17,0,25,3;MQ=45;FQ=91.9;PV4=0.28,0.00034,0.00038,1
AllGFP_CLC_2050_trimmed_contig_294	345	345	A	G	41	DP=41;VDB=0.0227;AF1=0.5;AC1=1;DP4=16,0,22,2;MQ=45;FQ=91.9;PV4=0.51,1.8e-09,0.093,1
AllGFP_CLC_2050_trimmed_contig_294	358	358	G	A	37	DP=37;VDB=0.0205;AF1=0.5;AC1=1;DP4=17,0,14,2;MQ=48;FQ=97.2;PV4=0.23,0.00018,0.25,1
AllGFP_CLC_2050_trimmed_contig_295	829	829	A	G	40	DP=40;VDB=0.0296;AF1=0.5;AC1=1;DP4=21,0,11,0;MQ=57;FQ=28;PV4=1,0.0098,1,1
AllGFP_CLC_2050_trimmed_contig_297	249	249	C	T	26	DP=26;VDB=0.0021;AF1=0.5;AC1=1;DP4=18,2,5,1;MQ=57;FQ=20.1;PV4=1,0.00021,0.065,1
AllGFP_CLC_2050_trimmed_contig_297	255	255	C	T	23	DP=23;VDB=0.0014;AF1=0.5;AC1=1;DP4=14,2,6,1;MQ=57;FQ=45;PV4=1,0.0059,0.42,1
AllGFP_CLC_2050_trimmed_contig_297	543	543	G	A	29	DP=29;VDB=0.0107;AF1=0.5;AC1=1;DP4=15,4,9,1;MQ=54;FQ=67;PV4=0.63,0.34,0.23,0.074
AllGFP_CLC_2050_trimmed_contig_298	54	54	C	T	28	DP=28;VDB=0.0002;AF1=0.4999;AC1=1;DP4=18,4,4,0;MQ=60;FQ=7.8;PV4=1,0.34,0.0078,0.2
AllGFP_CLC_2050_trimmed_contig_298	147	147	A	G	18	DP=18;VDB=0.0236;AF1=0.5;AC1=1;DP4=12,0,4,0;MQ=60;FQ=17.1;PV4=1,0.0056,1,0.039
AllGFP_CLC_2050_trimmed_contig_298	452	452	G	A	19	DP=19;VDB=0.0082;AF1=0.5;AC1=1;DP4=9,1,9,0;MQ=60;FQ=102;PV4=1,0.5,1,1
AllGFP_CLC_2050_trimmed_contig_298	518	518	G	A	13	DP=13;VDB=0.0183;AF1=0.5;AC1=1;DP4=8,0,5,0;MQ=60;FQ=35;PV4=1,5.5e-05,1,1
AllGFP_CLC_2050_trimmed_contig_298	638	638	G	A	5	DP=5;VDB=0.0114;AF1=0.4999;AC1=1;DP4=3,0,2,0;MQ=60;FQ=7.8;PV4=1,0.17,1,1
AllGFP_CLC_2050_trimmed_contig_298	809	809	C	T	7	DP=7;VDB=0.0000;AF1=0.5;AC1=1;DP4=2,2,3,0;MQ=60;FQ=41;PV4=0.43,0.15,1,0.031
AllGFP_CLC_2050_trimmed_contig_298	1420	1420	C	T	7	DP=7;VDB=0.0002;AF1=0.5;AC1=1;DP4=3,0,3,1;MQ=53;FQ=30.9;PV4=1,0.027,1,0.14
AllGFP_CLC_2050_trimmed_contig_298	1431	1431	T	C	12	DP=12;VDB=0.0084;AF1=0.5;AC1=1;DP4=9,0,2,1;MQ=52;FQ=35;PV4=0.25,1,1,1
AllGFP_CLC_2050_trimmed_contig_299	502	502	G	A	6	DP=6;VDB=0.0184;AF1=0.5;AC1=1;DP4=2,0,4,0;MQ=60;FQ=12.2;PV4=1,0.077,1,0.27
AllGFP_CLC_2050_trimmed_contig_299	946	946	A	G	13	DP=13;VDB=0.0046;AF1=0.4997;AC1=1;DP4=9,1,3,0;MQ=60;FQ=4.77;PV4=1,0.00011,1,0.23
AllGFP_CLC_2050_trimmed_contig_299	1973	1973	A	G	59	DP=59;VDB=0.0001;AF1=0.5;AC1=1;DP4=34,10,14,0;MQ=54;FQ=29;PV4=0.098,0.32,1,0.088
AllGFP_CLC_2050_trimmed_contig_302	3119	3119	C	T	51	DP=51;VDB=0.0044;AF1=0.5;AC1=1;DP4=13,25,0,13;MQ=58;FQ=25;PV4=0.023,0.00011,0.035,1
AllGFP_CLC_2050_trimmed_contig_302	3274	3274	A	G	58	DP=58;VDB=0.0361;AF1=0.5;AC1=1;DP4=5,34,1,16;MQ=57;FQ=54;PV4=0.66,3.7e-08,1,0.24
AllGFP_CLC_2050_trimmed_contig_302	3696	3696	C	T	31	DP=31;VDB=0.0000;AF1=0.4999;AC1=1;DP4=5,20,2,3;MQ=59;FQ=6.99;PV4=0.57,0.23,0.48,1
AllGFP_CLC_2050_trimmed_contig_302	3852	3852	T	C	47	DP=47;VDB=0.0026;AF1=0.5;AC1=1;DP4=6,28,0,10;MQ=59;FQ=16.1;PV4=0.31,0.003,1,0.4
AllGFP_CLC_2050_trimmed_contig_302	4410	4410	C	T	15	DP=15;VDB=0.0455;AF1=0.5;AC1=1;DP4=4,2,0,9;MQ=55;FQ=67;PV4=0.011,1.3e-05,0.045,1
AllGFP_CLC_2050_trimmed_contig_302	5088	5088	A	G	15	DP=15;VDB=0.0054;AF1=0.4998;AC1=1;DP4=3,9,0,3;MQ=51;FQ=5.47;PV4=1,0.083,1,1
AllGFP_CLC_2050_trimmed_contig_302	6092	6092	C	T	30	DP=30;VDB=0.0004;AF1=0.5;AC1=1;DP4=3,18,0,9;MQ=58;FQ=38;PV4=0.53,4.8e-07,1,0.46
AllGFP_CLC_2050_trimmed_contig_302	6636	6636	A	G	8	DP=8;VDB=0.0089;AF1=0.5;AC1=1;DP4=0,6,0,2;MQ=54;FQ=16.1;PV4=1,1,1,1
AllGFP_CLC_2050_trimmed_contig_303	31	31	A	G	54	DP=54;VDB=0.0000;AF1=0.5;AC1=1;DP4=4,16,2,21;MQ=59;FQ=147;PV4=0.39,0.00044,1,0.29
AllGFP_CLC_2050_trimmed_contig_303	477	477	A	G	22	DP=22;VDB=0.0118;AF1=0.5;AC1=1;DP4=0,14,0,5;MQ=56;FQ=12.3;PV4=1,0.017,1,0.38
AllGFP_CLC_2050_trimmed_contig_303	539	539	T	C	42	DP=42;VDB=0.0203;AF1=0.5;AC1=1;DP4=2,29,0,10;MQ=59;FQ=60;PV4=1,1,1,1
AllGFP_CLC_2050_trimmed_contig_306	277	277	G	A	4	DP=4;VDB=0.0095;AF1=0.4999;AC1=1;DP4=2,0,2,0;MQ=45;FQ=6;PV4=1,0.044,1,1
AllGFP_CLC_2050_trimmed_contig_306	282	282	T	C	4	DP=4;VDB=0.0095;AF1=0.5;AC1=1;DP4=2,0,2,0;MQ=45;FQ=10.3;PV4=1,1,1,1
AllGFP_CLC_2050_trimmed_contig_313	874	874	C	T	21	DP=21;VDB=0.0028;AF1=0.5;AC1=1;DP4=8,5,6,0;MQ=60;FQ=27;PV4=0.13,0.024,1,0.13
AllGFP_CLC_2050_trimmed_contig_313	901	901	C	T	23	DP=23;VDB=0.0034;AF1=0.5;AC1=1;DP4=4,3,13,2;MQ=60;FQ=51;PV4=0.27,1,1,1
AllGFP_CLC_2050_trimmed_contig_323	55	55	G	A	33	DP=33;VDB=0.0002;AF1=0.5;AC1=1;DP4=16,0,6,1;MQ=59;FQ=50;PV4=0.3,1.6e-05,1,1
AllGFP_CLC_2050_trimmed_contig_325	226	226	A	G	9	DP=9;VDB=0.0122;AF1=0.5;AC1=1;DP4=0,4,2,3;MQ=59;FQ=72.7;PV4=0.44,0.04,0.2,0.2
AllGFP_CLC_2050_trimmed_contig_329	102	102	C	T	18	DP=18;VDB=0.0121;AF1=0.5102;AC1=1;DP4=0,6,1,11;MQ=26;FQ=-13.2;PV4=1,1,1,0.39
AllGFP_CLC_2050_trimmed_contig_340	150	150	T	C	11	DP=11;VDB=0.0182;AF1=0.5;AC1=1;DP4=1,2,6,2;MQ=60;FQ=50;PV4=0.49,0.0043,1,0.014
AllGFP_CLC_2050_trimmed_contig_340	537	537	G	A	26	DP=26;VDB=0.0218;AF1=0.5;AC1=1;DP4=7,2,13,4;MQ=60;FQ=137;PV4=1,2.8e-06,0.24,1
AllGFP_CLC_2050_trimmed_contig_340	1011	1011	C	T	33	DP=33;VDB=0.0010;AF1=0.5;AC1=1;DP4=21,5,7,0;MQ=59;FQ=51;PV4=0.56,1,1,1
AllGFP_CLC_2050_trimmed_contig_340	1431	1431	C	T	12	DP=12;VDB=0.0034;AF1=0.5;AC1=1;DP4=9,0,3,0;MQ=60;FQ=28;PV4=1,1,1,1
AllGFP_CLC_2050_trimmed_contig_340	1807	1807	T	C	6	DP=6;VDB=0.0176;AF1=0.5;AC1=1;DP4=2,0,3,0;MQ=53;FQ=17.9;PV4=1,0.38,0.32,0.25
AllGFP_CLC_2050_trimmed_contig_343	22	22	G	A	14	DP=14;VDB=0.0002;AF1=0.5016;AC1=1;DP4=2,0,12,0;MQ=56;FQ=-6.18;PV4=1,0.058,0.28,0.23
AllGFP_CLC_2050_trimmed_contig_343	136	136	G	A	13	DP=13;VDB=0.0328;AF1=0.5163;AC1=1;DP4=5,0,7,1;MQ=27;FQ=-15.1;PV4=1,0.039,1,0.18
AllGFP_CLC_2050_trimmed_contig_345	2003	2003	C	T	56	DP=56;VDB=0.0103;AF1=0.5;AC1=1;DP4=11,28,1,16;MQ=59;FQ=45;PV4=0.082,1.3e-08,1,0.26
AllGFP_CLC_2050_trimmed_contig_347	1601	1601	C	T	21	DP=21;VDB=0.0019;AF1=0.5;AC1=1;DP4=9,1,5,6;MQ=59;FQ=96.9;PV4=0.063,0.084,1,1
AllGFP_CLC_2050_trimmed_contig_347	3107	3107	T	C	17	DP=17;VDB=0.0128;AF1=0.5;AC1=1;DP4=11,1,5,0;MQ=60;FQ=64;PV4=1,1,1,1
AllGFP_CLC_2050_trimmed_contig_347	3353	3353	A	G	9	DP=9;VDB=0.0001;AF1=0.5;AC1=1;DP4=4,0,4,0;MQ=59;FQ=40;PV4=1,0.017,0.18,0.078
AllGFP_CLC_2050_trimmed_contig_349	1617	1617	C	T	33	DP=33;VDB=0.0057;AF1=0.5;AC1=1;DP4=22,5,4,2;MQ=57;FQ=10.4;PV4=0.58,3.4e-05,0.39,1
AllGFP_CLC_2050_trimmed_contig_354	732	732	C	T	92	DP=92;VDB=0.0016;AF1=0.5;AC1=1;DP4=55,4,22,7;MQ=58;FQ=95;PV4=0.036,5.2e-08,0.079,1
AllGFP_CLC_2050_trimmed_contig_355	252	252	T	C	23	DP=23;VDB=0.0004;AF1=0.5;AC1=1;DP4=13,1,9,0;MQ=57;FQ=68;PV4=1,0.11,0.37,1
AllGFP_CLC_2050_trimmed_contig_355	300	300	A	G	15	DP=15;VDB=0.0000;AF1=0.5;AC1=1;DP4=9,1,5,0;MQ=60;FQ=31;PV4=1,0.021,1,0.0013
AllGFP_CLC_2050_trimmed_contig_355	459	459	T	C	13	DP=13;VDB=0.0302;AF1=0.5;AC1=1;DP4=5,4,4,0;MQ=56;FQ=39;PV4=0.23,0.22,1,1
AllGFP_CLC_2050_trimmed_contig_355	597	597	G	A	13	DP=13;VDB=0.0069;AF1=0.5;AC1=1;DP4=7,3,2,1;MQ=60;FQ=11.3;PV4=1,0.00094,1,1
AllGFP_CLC_2050_trimmed_contig_355	657	657	G	A	8	DP=8;VDB=0.0027;AF1=0.5;AC1=1;DP4=2,0,2,3;MQ=60;FQ=23;PV4=0.43,0.0028,1,1
AllGFP_CLC_2050_trimmed_contig_355	1191	1191	A	G	45	DP=45;VDB=0.0004;AF1=0.5;AC1=1;DP4=17,11,9,7;MQ=57;FQ=109;PV4=1,0.0031,1,1
AllGFP_CLC_2050_trimmed_contig_355	1373	1373	G	A	5	DP=5;VDB=0.0000;AF1=0.5;AC1=1;DP4=2,0,3,0;MQ=51;FQ=25.9;PV4=1,0.092,0,0.11
AllGFP_CLC_2050_trimmed_contig_355	1404	1404	T	C	6	DP=6;VDB=0.0011;AF1=0.5008;AC1=1;DP4=2,0,4,0;MQ=50;FQ=-4.12;PV4=1,1,8.6e-05,0.16
AllGFP_CLC_2050_trimmed_contig_356	393	393	A	G	76	DP=76;VDB=0.0408;AF1=0.5;AC1=1;DP4=0,55,0,20;MQ=56;FQ=12.3;PV4=1,1,0.36,1
AllGFP_CLC_2050_trimmed_contig_356	455	455	G	A	73	DP=73;VDB=0.0165;AF1=0.5;AC1=1;DP4=0,14,0,57;MQ=46;FQ=23.5;PV4=1,6.1e-16,0.00035,1
AllGFP_CLC_2050_trimmed_contig_357	290	290	A	G	25	DP=25;VDB=0.0152;AF1=0.5;AC1=1;DP4=20,0,5,0;MQ=59;FQ=32;PV4=1,1,1,1
AllGFP_CLC_2050_trimmed_contig_359	550	550	G	A	86	DP=86;VDB=0.0207;AF1=0.5;AC1=1;DP4=2,65,0,17;MQ=60;FQ=17.1;PV4=1,0.011,0.023,0.075
AllGFP_CLC_2050_trimmed_contig_359	697	697	G	A	93	DP=93;VDB=0.0031;AF1=0.5;AC1=1;DP4=1,45,2,42;MQ=59;FQ=161;PV4=0.61,1,1,1
AllGFP_CLC_2050_trimmed_contig_359	826	826	C	T	66	DP=66;VDB=0.0295;AF1=0.5;AC1=1;DP4=2,46,0,16;MQ=59;FQ=26;PV4=1,8.1e-08,1,0.25
AllGFP_CLC_2050_trimmed_contig_363	126	126	A	G	79	DP=79;VDB=0.0081;AF1=0.5;AC1=1;DP4=0,66,4,6;MQ=59;FQ=25.1;PV4=0.00016,1,1,1
AllGFP_CLC_2050_trimmed_contig_363	167	167	A	G	81	DP=81;VDB=0.0290;AF1=1;AC1=2;DP4=0,2,4,70;MQ=55;FQ=-214;PV4=1,0.1,1,1
AllGFP_CLC_2050_trimmed_contig_363	653	653	C	T	8	DP=8;VDB=0.0085;AF1=0.4998;AC1=1;DP4=6,0,2,0;MQ=60;FQ=6.2;PV4=1,0.41,1,0.016
AllGFP_CLC_2050_trimmed_contig_365	1906	1906	G	A	22	DP=22;VDB=0.0075;AF1=0.5;AC1=1;DP4=4,13,0,5;MQ=58;FQ=43;PV4=0.54,1,1,1
AllGFP_CLC_2050_trimmed_contig_365	1909	1909	T	C	20	DP=20;VDB=0.0207;AF1=0.4999;AC1=1;DP4=4,11,0,4;MQ=58;FQ=8.65;PV4=0.53,0.0039,1,1
AllGFP_CLC_2050_trimmed_contig_366	209	209	A	G	16	DP=16;VDB=0.0167;AF1=0.5;AC1=1;DP4=2,1,2,9;MQ=60;FQ=41;PV4=0.18,0.053,1,0.0096
AllGFP_CLC_2050_trimmed_contig_372	277	277	T	C	50	DP=50;VDB=0.0002;AF1=0.5;AC1=1;DP4=2,39,4,5;MQ=54;FQ=74;PV4=0.0068,1,1,1
AllGFP_CLC_2050_trimmed_contig_372	320	320	G	A	49	DP=49;VDB=0.0091;AF1=0.5;AC1=1;DP4=2,34,4,8;MQ=58;FQ=80;PV4=0.028,0.014,1,1
AllGFP_CLC_2050_trimmed_contig_372	400	400	T	C	63	DP=63;VDB=0.0245;AF1=0.5;AC1=1;DP4=0,49,2,12;MQ=59;FQ=15.1;PV4=0.047,0.0016,0.0033,1
AllGFP_CLC_2050_trimmed_contig_379	28	28	C	T	13	DP=13;VDB=0.0000;AF1=0.5002;AC1=1;DP4=0,3,8,2;MQ=49;FQ=5.47;PV4=0.035,0.49,9.7e-06,0.3
AllGFP_CLC_2050_trimmed_contig_382	341	341	C	T	82	DP=82;VDB=0.0171;AF1=0.5;AC1=1;DP4=48,10,17,3;MQ=60;FQ=64;PV4=1,0.15,0.26,0.13
AllGFP_CLC_2050_trimmed_contig_383	403	403	A	G	15	DP=15;VDB=0.0008;AF1=0.5;AC1=1;DP4=0,10,0,5;MQ=60;FQ=35;PV4=1,8.9e-05,1,0.22
AllGFP_CLC_2050_trimmed_contig_385	1209	1209	A	G	23	DP=23;VDB=0.0073;AF1=0.5;AC1=1;DP4=4,14,3,2;MQ=58;FQ=63;PV4=0.14,1,1,1
AllGFP_CLC_2050_trimmed_contig_385	1261	1261	G	A	17	DP=17;VDB=0.0009;AF1=0.5;AC1=1;DP4=4,8,0,5;MQ=58;FQ=28;PV4=0.26,0.00056,0.095,0.071
AllGFP_CLC_2050_trimmed_contig_385	1359	1359	G	A	17	DP=17;VDB=0.0000;AF1=0.5;AC1=1;DP4=3,11,0,3;MQ=60;FQ=16.1;PV4=1,1,1,0.38
AllGFP_CLC_2050_trimmed_contig_385	1623	1623	C	T	20	DP=20;VDB=0.0075;AF1=0.5;AC1=1;DP4=2,10,1,7;MQ=59;FQ=74;PV4=1,7.6e-05,0.12,0.043
AllGFP_CLC_2050_trimmed_contig_385	1763	1763	T	C	11	DP=11;VDB=0.0000;AF1=0.5;AC1=1;DP4=0,5,3,2;MQ=60;FQ=48.7;PV4=0.17,0.0011,1,0.15
AllGFP_CLC_2050_trimmed_contig_386	1341	1341	G	A	26	DP=26;VDB=0.0399;AF1=0.5;AC1=1;DP4=2,11,0,13;MQ=59;FQ=100;PV4=0.48,0.33,0.13,0.42
AllGFP_CLC_2050_trimmed_contig_386	1445	1445	C	T	10	DP=10;VDB=0.0127;AF1=0.5;AC1=1;DP4=4,3,1,2;MQ=58;FQ=46;PV4=1,1,0.066,0.47
AllGFP_CLC_2050_trimmed_contig_386	1534	1534	A	G	24	DP=24;VDB=0.0001;AF1=0.4998;AC1=1;DP4=6,13,2,3;MQ=57;FQ=6.2;PV4=1,0.27,8.1e-05,0.033
AllGFP_CLC_2050_trimmed_contig_386	1571	1571	T	C	26	DP=26;VDB=0.0003;AF1=0.5;AC1=1;DP4=4,12,0,7;MQ=56;FQ=39;PV4=0.27,0.0024,2.4e-05,1
AllGFP_CLC_2050_trimmed_contig_386	1576	1576	A	G	25	DP=25;VDB=0.0003;AF1=0.5;AC1=1;DP4=4,11,0,6;MQ=56;FQ=49;PV4=0.28,0.33,0.00014,1
AllGFP_CLC_2050_trimmed_contig_386	1604	1604	T	C	29	DP=29;VDB=0.0170;AF1=0.5;AC1=1;DP4=4,9,0,5;MQ=55;FQ=24;PV4=0.28,0.03,0.016,1
AllGFP_CLC_2050_trimmed_contig_386	1606	1606	T	C	29	DP=29;VDB=0.0170;AF1=0.5;AC1=1;DP4=4,9,0,5;MQ=55;FQ=22;PV4=0.28,1,0.016,1
AllGFP_CLC_2050_trimmed_contig_386	1625	1625	T	C	27	DP=27;VDB=0.0113;AF1=0.4998;AC1=1;DP4=6,8,0,5;MQ=56;FQ=5.47;PV4=0.13,0.035,0.0055,1
AllGFP_CLC_2050_trimmed_contig_386	1665	1665	G	A	38	DP=38;VDB=0.0143;AF1=0.5;AC1=1;DP4=10,18,2,5;MQ=45;FQ=33;PV4=1,1,0.098,1
AllGFP_CLC_2050_trimmed_contig_386	1677	1677	G	A	31	DP=31;VDB=0.0364;AF1=0.5;AC1=1;DP4=4,7,8,12;MQ=45;FQ=144;PV4=1,2.5e-06,0.0026,1
AllGFP_CLC_2050_trimmed_contig_386	1680	1680	A	G	28	DP=28;VDB=0.0000;AF1=0.5;AC1=1;DP4=6,7,6,9;MQ=43;FQ=166;PV4=1,0.0023,0.056,1
AllGFP_CLC_2050_trimmed_contig_386	1692	1692	A	G	22	DP=22;VDB=0.0000;AF1=0.5;AC1=1;DP4=3,4,6,9;MQ=43;FQ=47;PV4=1,0.026,0.015,0.39
AllGFP_CLC_2050_trimmed_contig_386	1805	1805	A	G	7	DP=7;VDB=0.0082;AF1=0.4999;AC1=1;DP4=1,4,0,2;MQ=56;FQ=6.99;PV4=1,0.075,1,1
AllGFP_CLC_2050_trimmed_contig_387	53	53	T	C	12	DP=12;VDB=0.0000;AF1=0.4998;AC1=1;DP4=0,6,0,2;MQ=60;FQ=5.47;PV4=1,1,1,1
AllGFP_CLC_2050_trimmed_contig_392	3967	3967	T	C	89	DP=89;VDB=0.0290;AF1=0.5;AC1=1;DP4=4,47,6,31;MQ=56;FQ=207;PV4=0.31,0.1,1,1
AllGFP_CLC_2050_trimmed_contig_392	4257	4257	G	A	50	DP=50;VDB=0.0210;AF1=0.5;AC1=1;DP4=10,17,4,19;MQ=59;FQ=103;PV4=0.21,1.1e-11,1,1
AllGFP_CLC_2050_trimmed_contig_392	4438	4438	G	A	42	DP=42;VDB=0.0087;AF1=0.5;AC1=1;DP4=1,31,4,6;MQ=59;FQ=94;PV4=0.0082,0.09,1,0.34
AllGFP_CLC_2050_trimmed_contig_393	232	232	A	G	19	DP=19;VDB=0.0010;AF1=0.5;AC1=1;DP4=10,0,3,5;MQ=60;FQ=87;PV4=0.0065,1.9e-08,0.14,0.00015
AllGFP_CLC_2050_trimmed_contig_393	237	237	T	C	16	DP=16;VDB=0.0005;AF1=0.5;AC1=1;DP4=10,0,3,3;MQ=60;FQ=74;PV4=0.036,3.5e-10,0.1,0.00052
AllGFP_CLC_2050_trimmed_contig_394	551	551	T	C	32	DP=32;VDB=0.0260;AF1=0.5;AC1=1;DP4=1,15,2,5;MQ=59;FQ=13.2;PV4=0.21,0.00048,0.06,1
AllGFP_CLC_2050_trimmed_contig_398	394	394	A	G	36	DP=36;VDB=0.0084;AF1=0.5;AC1=1;DP4=17,6,7,6;MQ=57;FQ=94;PV4=0.28,0.0006,1,1
AllGFP_CLC_2050_trimmed_contig_398	586	586	C	T	64	DP=64;VDB=0.0020;AF1=0.5;AC1=1;DP4=34,16,11,2;MQ=58;FQ=15.1;PV4=0.32,1.1e-09,0.1,1
AllGFP_CLC_2050_trimmed_contig_398	598	598	T	C	72	DP=72;VDB=0.0013;AF1=0.5;AC1=1;DP4=38,20,12,2;MQ=58;FQ=43;PV4=0.2,0.11,0.01,1
AllGFP_CLC_2050_trimmed_contig_398	1225	1225	T	C	80	DP=80;VDB=0.0055;AF1=0.5;AC1=1;DP4=34,1,40,4;MQ=60;FQ=125;PV4=0.38,6.3e-20,0.3,1
AllGFP_CLC_2050_trimmed_contig_398	2773	2773	T	C	92	DP=92;VDB=0.0127;AF1=0.5;AC1=1;DP4=73,1,17,1;MQ=57;FQ=37;PV4=0.35,1,1,0.38
AllGFP_CLC_2050_trimmed_contig_399	442	442	A	G	5	DP=5;VDB=0.0054;AF1=0.5;AC1=1;DP4=2,0,0,3;MQ=60;FQ=14.1;PV4=0.1,1.4e-05,1,0.25
AllGFP_CLC_2050_trimmed_contig_404	511	511	T	C	36	DP=36;VDB=0.0000;AF1=0.4999;AC1=1;DP4=23,5,8,0;MQ=60;FQ=6.99;PV4=0.57,1.6e-05,1,1
AllGFP_CLC_2050_trimmed_contig_404	756	756	C	T	20	DP=20;VDB=0.0120;AF1=0.5;AC1=1;DP4=13,2,3,2;MQ=59;FQ=28;PV4=0.25,0.0087,1,1
AllGFP_CLC_2050_trimmed_contig_404	1179	1179	C	T	11	DP=11;VDB=0.0000;AF1=0.5;AC1=1;DP4=8,0,3,0;MQ=60;FQ=15.1;PV4=1,0.025,1,0.093
AllGFP_CLC_2050_trimmed_contig_407	380	380	A	G	69	DP=69;VDB=0.0001;AF1=0.5;AC1=1;DP4=33,7,23,2;MQ=57;FQ=73;PV4=0.46,0.027,1,0.19
AllGFP_CLC_2050_trimmed_contig_409	296	296	G	A	6	DP=6;VDB=0.0000;AF1=0.5;AC1=1;DP4=0,2,1,3;MQ=56;FQ=19.1;PV4=1,0.45,0.27,0.0014
AllGFP_CLC_2050_trimmed_contig_409	494	494	A	G	40	DP=40;VDB=0.0255;AF1=0.5;AC1=1;DP4=2,12,4,19;MQ=58;FQ=155;PV4=1,1,0.46,1
AllGFP_CLC_2050_trimmed_contig_409	508	508	A	G	33	DP=33;VDB=0.0226;AF1=0.5;AC1=1;DP4=1,11,4,16;MQ=57;FQ=123;PV4=0.63,1.4e-08,0.34,1
AllGFP_CLC_2050_trimmed_contig_409	518	518	A	G	26	DP=26;VDB=0.0196;AF1=0.5;AC1=1;DP4=1,13,3,5;MQ=57;FQ=137;PV4=0.12,1,1,1
AllGFP_CLC_2050_trimmed_contig_409	584	584	A	G	37	DP=37;VDB=0.0355;AF1=0.5;AC1=1;DP4=6,16,0,15;MQ=57;FQ=113;PV4=0.063,0.28,1,1
AllGFP_CLC_2050_trimmed_contig_409	699	699	G	A	84	DP=84;VDB=0.0234;AF1=0.5;AC1=1;DP4=11,45,9,18;MQ=41;FQ=102;PV4=0.18,0.00031,1,1
AllGFP_CLC_2050_trimmed_contig_409	741	741	C	T	47	DP=47;VDB=0.0120;AF1=0.5;AC1=1;DP4=11,18,9,8;MQ=38;FQ=92;PV4=0.37,0.029,1,1
AllGFP_CLC_2050_trimmed_contig_409	832	832	A	G	83	DP=83;VDB=0.0047;AF1=0.5;AC1=1;DP4=10,52,8,12;MQ=24;FQ=15.1;PV4=0.033,2.7e-05,1,1
AllGFP_CLC_2050_trimmed_contig_409	852	852	G	A	86	DP=86;VDB=0.0052;AF1=0.5;AC1=1;DP4=8,41,8,28;MQ=24;FQ=92.5;PV4=0.58,0.0021,1,0.0048
AllGFP_CLC_2050_trimmed_contig_416	598	598	G	A	5	DP=5;VDB=0.0006;AF1=0.5554;AC1=1;DP4=1,0,0,4;MQ=59;FQ=-20;PV4=0.2,1,0.34,1
AllGFP_CLC_2050_trimmed_contig_424	51	51	C	T	19	DP=19;VDB=0.0001;AF1=0.5;AC1=1;DP4=12,1,6,0;MQ=60;FQ=62;PV4=1,1,1,1
AllGFP_CLC_2050_trimmed_contig_424	192	192	G	A	14	DP=14;VDB=0.0211;AF1=0.5;AC1=1;DP4=5,1,6,1;MQ=55;FQ=67.8;PV4=1,0.014,1,1
AllGFP_CLC_2050_trimmed_contig_424	375	375	G	A	41	DP=41;VDB=0.0025;AF1=0.5;AC1=1;DP4=25,8,5,3;MQ=60;FQ=33;PV4=0.66,0.17,1,1
AllGFP_CLC_2050_trimmed_contig_424	624	624	G	A	23	DP=23;VDB=0.0050;AF1=0.5;AC1=1;DP4=10,5,7,0;MQ=60;FQ=24;PV4=0.13,2e-05,1,1
AllGFP_CLC_2050_trimmed_contig_424	669	669	C	T	53	DP=53;VDB=0.0175;AF1=0.5;AC1=1;DP4=20,3,23,4;MQ=60;FQ=138;PV4=1,0.12,0.18,0.17
AllGFP_CLC_2050_trimmed_contig_424	881	881	G	A	40	DP=40;VDB=0.0013;AF1=0.5;AC1=1;DP4=23,6,10,1;MQ=59;FQ=32;PV4=0.65,3.6e-07,0.13,0.31
AllGFP_CLC_2050_trimmed_contig_425	457	457	C	T	12	DP=12;VDB=0.0100;AF1=0.5;AC1=1;DP4=0,7,1,3;MQ=60;FQ=33;PV4=0.36,0.049,1,0.14
AllGFP_CLC_2050_trimmed_contig_429	276	276	G	A	10	DP=10;VDB=0.0328;AF1=1;AC1=2;DP4=5,0,5,0;MQ=15;FQ=-31;PV4=1,1,1,0.48
AllGFP_CLC_2050_trimmed_contig_431	830	830	G	A	18	DP=18;VDB=0.0025;AF1=0.5;AC1=1;DP4=5,2,8,2;MQ=60;FQ=75;PV4=1,0.0004,1,0.091
AllGFP_CLC_2050_trimmed_contig_431	887	887	C	T	18	DP=18;VDB=0.0000;AF1=0.5;AC1=1;DP4=13,1,4,0;MQ=59;FQ=35;PV4=1,1,1,0.2
AllGFP_CLC_2050_trimmed_contig_431	905	905	T	C	18	DP=18;VDB=0.0136;AF1=0.5;AC1=1;DP4=14,0,3,1;MQ=59;FQ=16.1;PV4=0.22,0.001,1,1
AllGFP_CLC_2050_trimmed_contig_431	908	908	A	G	16	DP=16;VDB=0.0136;AF1=0.5;AC1=1;DP4=12,0,3,1;MQ=60;FQ=23;PV4=0.25,0.00039,1,1
AllGFP_CLC_2050_trimmed_contig_431	995	995	G	A	13	DP=13;VDB=0.0014;AF1=0.4999;AC1=1;DP4=9,0,3,0;MQ=60;FQ=7.8;PV4=1,0.02,1,0.19
AllGFP_CLC_2050_trimmed_contig_435	52	52	A	G	29	DP=29;VDB=0.0000;AF1=0.5;AC1=1;DP4=0,16,6,5;MQ=55;FQ=98;PV4=0.0016,1,1,1
AllGFP_CLC_2050_trimmed_contig_435	58	58	A	G	22	DP=22;VDB=0.0000;AF1=0.5;AC1=1;DP4=0,9,6,4;MQ=55;FQ=57;PV4=0.011,1,1,1
AllGFP_CLC_2050_trimmed_contig_435	107	107	C	T	20	DP=20;VDB=0.0195;AF1=0.5;AC1=1;DP4=0,12,0,5;MQ=55;FQ=29;PV4=1,0.00028,1,1
AllGFP_CLC_2050_trimmed_contig_435	194	194	A	G	30	DP=30;VDB=0.0021;AF1=0.5;AC1=1;DP4=3,14,0,11;MQ=56;FQ=63;PV4=0.26,0.039,1,0.13
AllGFP_CLC_2050_trimmed_contig_435	1356	1356	C	T	23	DP=23;VDB=0.0124;AF1=0.5;AC1=1;DP4=1,15,2,5;MQ=59;FQ=34;PV4=0.21,0.051,0.067,0.16
AllGFP_CLC_2050_trimmed_contig_435	1588	1588	G	A	9	DP=9;VDB=0.0025;AF1=0.5;AC1=1;DP4=1,6,2,0;MQ=60;FQ=20.1;PV4=0.083,1,1,1
AllGFP_CLC_2050_trimmed_contig_435	1736	1736	T	C	25	DP=25;VDB=0.0327;AF1=0.5;AC1=1;DP4=2,14,0,9;MQ=59;FQ=50;PV4=0.52,0.0012,0.094,1
AllGFP_CLC_2050_trimmed_contig_438	116	116	C	T	9	DP=9;VDB=0.0156;AF1=0.5;AC1=1;DP4=6,0,3,0;MQ=60;FQ=25;PV4=1,0.075,1,0.44
AllGFP_CLC_2050_trimmed_contig_438	262	262	T	C	17	DP=17;VDB=0.0247;AF1=0.5;AC1=1;DP4=12,0,3,0;MQ=60;FQ=18.1;PV4=1,1,1,1
AllGFP_CLC_2050_trimmed_contig_438	289	289	G	A	18	DP=18;VDB=0.0058;AF1=0.5;AC1=1;DP4=14,0,4,0;MQ=60;FQ=29;PV4=1,1,1,1
AllGFP_CLC_2050_trimmed_contig_438	295	295	T	C	17	DP=17;VDB=0.0128;AF1=0.5;AC1=1;DP4=12,0,5,0;MQ=60;FQ=57;PV4=1,1,1,0.3
AllGFP_CLC_2050_trimmed_contig_442	240	240	G	A	13	DP=13;VDB=0.0030;AF1=0.5;AC1=1;DP4=0,8,0,4;MQ=60;FQ=16.1;PV4=1,0.00037,1,1
AllGFP_CLC_2050_trimmed_contig_444	22	22	T	C	39	DP=39;VDB=0.0002;AF1=0.5;AC1=1;DP4=5,1,19,2;MQ=31;FQ=28;PV4=0.55,0.0049,0.037,0.23
AllGFP_CLC_2050_trimmed_contig_444	104	104	C	T	37	DP=37;VDB=0.0014;AF1=0.5;AC1=1;DP4=19,0,16,0;MQ=57;FQ=86;PV4=1,6.8e-07,1,0.11
AllGFP_CLC_2050_trimmed_contig_445	818	818	G	A	20	DP=20;VDB=0.0014;AF1=0.5;AC1=1;DP4=0,12,0,8;MQ=54;FQ=59;PV4=1,0.15,1,1
AllGFP_CLC_2050_trimmed_contig_446	2115	2115	C	T	62	DP=62;VDB=0.0207;AF1=0.5;AC1=1;DP4=11,28,8,12;MQ=55;FQ=104;PV4=0.39,1.1e-10,1,1
AllGFP_CLC_2050_trimmed_contig_447	424	424	T	C	32	DP=32;VDB=0.0121;AF1=0.5;AC1=1;DP4=0,26,0,6;MQ=55;FQ=31;PV4=1,1,0.35,1
AllGFP_CLC_2050_trimmed_contig_447	817	817	A	G	23	DP=23;VDB=0.0000;AF1=0.5;AC1=1;DP4=2,9,3,8;MQ=60;FQ=120;PV4=1,0.025,1,1
AllGFP_CLC_2050_trimmed_contig_447	1084	1084	C	T	23	DP=23;VDB=0.0190;AF1=0.5;AC1=1;DP4=1,15,1,6;MQ=54;FQ=42;PV4=0.53,0.00025,1,1
AllGFP_CLC_2050_trimmed_contig_449	712	712	G	A	42	DP=42;VDB=0.0155;AF1=0.5;AC1=1;DP4=13,12,13,4;MQ=59;FQ=114;PV4=0.19,1.2e-09,1,0.24
AllGFP_CLC_2050_trimmed_contig_449	724	724	T	C	44	DP=44;VDB=0.0208;AF1=0.5;AC1=1;DP4=12,8,16,8;MQ=59;FQ=189;PV4=0.76,4.3e-08,1,1
AllGFP_CLC_2050_trimmed_contig_449	1280	1280	C	T	22	DP=22;VDB=0.0230;AF1=0.5;AC1=1;DP4=8,4,8,2;MQ=60;FQ=52;PV4=0.65,0.0058,0.14,1
AllGFP_CLC_2050_trimmed_contig_449	1289	1289	G	A	30	DP=30;VDB=0.0223;AF1=0.5;AC1=1;DP4=6,4,18,2;MQ=59;FQ=126;PV4=0.14,0.002,0.17,0.25
AllGFP_CLC_2050_trimmed_contig_450	165	165	C	T	84	DP=84;VDB=0.0323;AF1=0.5;AC1=1;DP4=39,0,40,1;MQ=54;FQ=90;PV4=1,0.38,1,1
AllGFP_CLC_2050_trimmed_contig_454	605	605	C	T	13	DP=13;VDB=0.0084;AF1=0.5;AC1=1;DP4=3,6,2,2;MQ=57;FQ=13.2;PV4=1,0.0032,0.23,1
AllGFP_CLC_2050_trimmed_contig_454	966	966	A	G	5	DP=5;VDB=0.0024;AF1=0.4998;AC1=1;DP4=2,1,2,0;MQ=54;FQ=5.47;PV4=1,0.0076,1,0.058
AllGFP_CLC_2050_trimmed_contig_458	102	102	T	C	12	DP=12;VDB=0.0093;AF1=1;AC1=2;DP4=0,0,2,9;MQ=44;FQ=-60
AllGFP_CLC_2050_trimmed_contig_459	122	122	T	C	6	DP=6;VDB=0.0131;AF1=0.5;AC1=1;DP4=0,3,0,3;MQ=60;FQ=33;PV4=1,0.25,1,0.19
AllGFP_CLC_2050_trimmed_contig_459	247	247	T	C	7	DP=7;VDB=0.0083;AF1=0.4998;AC1=1;DP4=0,5,0,2;MQ=57;FQ=5.47;PV4=1,0.035,0.021,0.15
AllGFP_CLC_2050_trimmed_contig_459	888	888	C	T	51	DP=51;VDB=0.0041;AF1=0.5;AC1=1;DP4=6,21,10,9;MQ=53;FQ=225;PV4=0.058,1,1,1
AllGFP_CLC_2050_trimmed_contig_459	1373	1373	G	A	80	DP=80;VDB=0.0002;AF1=0.5;AC1=1;DP4=12,51,11,6;MQ=58;FQ=146;PV4=0.00054,1,1,0.34
AllGFP_CLC_2050_trimmed_contig_459	1430	1430	G	A	94	DP=94;VDB=0.0005;AF1=0.5;AC1=1;DP4=19,56,11,8;MQ=58;FQ=115;PV4=0.012,1,0.13,1
AllGFP_CLC_2050_trimmed_contig_459	1619	1619	G	A	84	DP=84;VDB=0.0078;AF1=0.5;AC1=1;DP4=18,48,2,16;MQ=59;FQ=25;PV4=0.22,1,0.0064,0.0068
AllGFP_CLC_2050_trimmed_contig_459	2075	2075	A	G	48	DP=48;VDB=0.0214;AF1=0.5;AC1=1;DP4=1,26,4,16;MQ=54;FQ=143;PV4=0.15,1,1,1
AllGFP_CLC_2050_trimmed_contig_460	590	590	G	A	7	DP=7;VDB=0.0032;AF1=0.4997;AC1=1;DP4=4,1,2,0;MQ=60;FQ=4.77;PV4=1,0.2,1,0.12
AllGFP_CLC_2050_trimmed_contig_460	614	614	T	C	6	DP=6;VDB=0.0032;AF1=0.4998;AC1=1;DP4=3,1,2,0;MQ=60;FQ=5.47;PV4=1,0.063,1,1
AllGFP_CLC_2050_trimmed_contig_461	421	421	T	C	4	DP=4;VDB=-0.0011;AF1=0.5;AC1=1;DP4=2,0,0,2;MQ=60;FQ=11;PV4=0.33,0.013,1,0.023
AllGFP_CLC_2050_trimmed_contig_462	410	410	C	T	21	DP=21;VDB=0.0014;AF1=0.5;AC1=1;DP4=1,11,1,8;MQ=57;FQ=68;PV4=1,1.4e-06,0.38,1
AllGFP_CLC_2050_trimmed_contig_463	137	137	C	T	9	DP=9;VDB=0.0178;AF1=0.5;AC1=1;DP4=3,2,0,3;MQ=60;FQ=15.1;PV4=0.2,0.0076,1,0.47
AllGFP_CLC_2050_trimmed_contig_463	306	306	G	A	6	DP=6;VDB=0.0078;AF1=0.5;AC1=1;DP4=3,0,3,0;MQ=57;FQ=39.5;PV4=1,1,0.19,0.019
AllGFP_CLC_2050_trimmed_contig_463	451	451	T	C	54	DP=54;VDB=0.0000;AF1=0.5163;AC1=1;DP4=11,0,39,0;MQ=49;FQ=-15.1;PV4=1,1,1,1
AllGFP_CLC_2050_trimmed_contig_479	1163	1163	T	C	11	DP=11;VDB=0.0002;AF1=0.5001;AC1=1;DP4=0,2,0,8;MQ=58;FQ=6.99;PV4=1,0.0082,0.29,0.32
AllGFP_CLC_2050_trimmed_contig_479	1195	1195	G	A	7	DP=7;VDB=0.0005;AF1=0.5;AC1=1;DP4=0,3,0,4;MQ=59;FQ=38.4;PV4=1,0.00095,0.22,0.03
AllGFP_CLC_2050_trimmed_contig_479	1750	1750	A	G	16	DP=16;VDB=0.0210;AF1=0.5;AC1=1;DP4=1,2,2,11;MQ=47;FQ=25;PV4=0.49,3.4e-05,1,0.27
AllGFP_CLC_2050_trimmed_contig_482	439	439	A	G	94	DP=94;VDB=0.0307;AF1=0.5;AC1=1;DP4=1,66,0,27;MQ=59;FQ=34;PV4=1,2e-08,1,1
AllGFP_CLC_2050_trimmed_contig_482	1257	1257	G	A	79	DP=79;VDB=0.0399;AF1=0.5;AC1=1;DP4=1,62,1,15;MQ=57;FQ=43;PV4=0.37,1,0.48,1
AllGFP_CLC_2050_trimmed_contig_482	1917	1917	T	C	70	DP=70;VDB=0.0044;AF1=0.5;AC1=1;DP4=1,41,1,27;MQ=58;FQ=86;PV4=1,9.2e-14,1,1
AllGFP_CLC_2050_trimmed_contig_482	2553	2553	T	C	72	DP=72;VDB=0.0210;AF1=0.5;AC1=1;DP4=2,32,6,32;MQ=58;FQ=153;PV4=0.27,5e-05,1,1
AllGFP_CLC_2050_trimmed_contig_482	2565	2565	T	C	65	DP=65;VDB=0.0071;AF1=0.5;AC1=1;DP4=4,34,4,16;MQ=58;FQ=177;PV4=0.43,1,1,1
AllGFP_CLC_2050_trimmed_contig_482	2856	2856	G	A	46	DP=46;VDB=0.0382;AF1=0.5;AC1=1;DP4=3,29,0,14;MQ=58;FQ=38;PV4=0.54,0.02,1,1
AllGFP_CLC_2050_trimmed_contig_482	2909	2909	G	A	24	DP=24;VDB=0.0094;AF1=0.5;AC1=1;DP4=3,14,0,6;MQ=57;FQ=12.3;PV4=0.54,0.0014,0.17,1
AllGFP_CLC_2050_trimmed_contig_482	3145	3145	C	T	37	DP=37;VDB=0.0035;AF1=0.5;AC1=1;DP4=4,16,3,14;MQ=58;FQ=119;PV4=1,0.0084,1,0.22
AllGFP_CLC_2050_trimmed_contig_482	3558	3558	A	G	33	DP=33;VDB=0.0078;AF1=0.5;AC1=1;DP4=2,23,1,7;MQ=55;FQ=31;PV4=1,0.0047,1,1
AllGFP_CLC_2050_trimmed_contig_482	3645	3645	A	G	51	DP=51;VDB=0.0153;AF1=0.5;AC1=1;DP4=1,35,1,14;MQ=59;FQ=38;PV4=0.51,5.2e-05,0.37,0.25
AllGFP_CLC_2050_trimmed_contig_482	3663	3663	G	A	50	DP=50;VDB=0.0298;AF1=0.5;AC1=1;DP4=2,32,0,15;MQ=57;FQ=50;PV4=1,1,1,0.1
AllGFP_CLC_2050_trimmed_contig_482	3987	3987	A	G	82	DP=82;VDB=0.0313;AF1=0.5;AC1=1;DP4=4,53,0,21;MQ=58;FQ=10.4;PV4=0.57,3.9e-12,0.032,0.004
AllGFP_CLC_2050_trimmed_contig_482	4290	4290	G	A	76	DP=76;VDB=0.0047;AF1=0.5;AC1=1;DP4=2,28,1,43;MQ=59;FQ=108;PV4=0.56,2.6e-12,0.26,1
AllGFP_CLC_2050_trimmed_contig_482	4297	4297	G	A	75	DP=75;VDB=0.0224;AF1=0.5;AC1=1;DP4=3,48,0,24;MQ=60;FQ=88;PV4=0.55,1,0.15,0.49
AllGFP_CLC_2050_trimmed_contig_482	4401	4401	G	A	80	DP=80;VDB=0.0058;AF1=0.5;AC1=1;DP4=2,56,1,18;MQ=59;FQ=78;PV4=1,0.031,1,1
AllGFP_CLC_2050_trimmed_contig_482	4733	4733	C	T	34	DP=34;VDB=0.0270;AF1=0.5;AC1=1;DP4=1,22,1,9;MQ=60;FQ=53;PV4=0.52,0.0019,1,1
AllGFP_CLC_2050_trimmed_contig_484	48	48	A	G	2	DP=2;VDB=0.0052;AF1=1;AC1=2;DP4=0,0,0,2;MQ=60;FQ=-33
AllGFP_CLC_2050_trimmed_contig_484	237	237	C	T	30	DP=30;VDB=0.0128;AF1=0.5;AC1=1;DP4=1,21,0,7;MQ=57;FQ=15.1;PV4=1,2.8e-08,1,1
AllGFP_CLC_2050_trimmed_contig_484	508	508	C	T	28	DP=28;VDB=0.0268;AF1=0.5;AC1=1;DP4=1,19,0,5;MQ=59;FQ=24;PV4=1,0.37,1,1
AllGFP_CLC_2050_trimmed_contig_484	1447	1447	T	C	82	DP=82;VDB=0.0042;AF1=0.5;AC1=1;DP4=5,27,3,42;MQ=49;FQ=98;PV4=0.27,1.3e-10,0.02,0.36
AllGFP_CLC_2050_trimmed_contig_485	90	90	T	C	48	DP=48;VDB=0.0244;AF1=0.5;AC1=1;DP4=4,31,2,9;MQ=60;FQ=54;PV4=0.62,0.03,0.026,0.015
AllGFP_CLC_2050_trimmed_contig_485	573	573	C	T	31	DP=31;VDB=0.0260;AF1=0.5;AC1=1;DP4=0,21,0,10;MQ=59;FQ=53;PV4=1,0.24,0.017,0.0024
AllGFP_CLC_2050_trimmed_contig_485	588	588	C	T	29	DP=29;VDB=0.0216;AF1=0.4999;AC1=1;DP4=0,23,0,5;MQ=60;FQ=7.8;PV4=1,1.4e-05,0.015,1
AllGFP_CLC_2050_trimmed_contig_485	961	961	C	T	34	DP=34;VDB=0.0396;AF1=0.5;AC1=1;DP4=4,15,0,13;MQ=58;FQ=66;PV4=0.13,3.4e-07,0.07,0.24
AllGFP_CLC_2050_trimmed_contig_485	1700	1700	C	T	69	DP=69;VDB=0.0018;AF1=0.5;AC1=1;DP4=7,45,10,7;MQ=59;FQ=71;PV4=0.00048,1.8e-09,1,0.3
AllGFP_CLC_2050_trimmed_contig_485	2171	2171	G	A	49	DP=49;VDB=0.0002;AF1=0.5;AC1=1;DP4=2,37,3,5;MQ=59;FQ=12.3;PV4=0.029,0.43,1,0.29
AllGFP_CLC_2050_trimmed_contig_487	452	452	G	A	25	DP=25;VDB=0.0002;AF1=0.5;AC1=1;DP4=11,3,5,4;MQ=59;FQ=88;PV4=0.36,9.3e-05,1,1
AllGFP_CLC_2050_trimmed_contig_488	792	792	T	C	57	DP=57;VDB=0.0073;AF1=0.4999;AC1=1;DP4=43,7,5,2;MQ=60;FQ=7.8;PV4=0.3,1,1,1
AllGFP_CLC_2050_trimmed_contig_490	75	75	T	C	14	DP=14;VDB=0.0012;AF1=0.5;AC1=1;DP4=4,4,6,0;MQ=57;FQ=52;PV4=0.085,9.1e-06,1,0.041
AllGFP_CLC_2050_trimmed_contig_490	202	202	C	T	5	DP=5;VDB=0.0210;AF1=0.5064;AC1=1;DP4=1,0,4,0;MQ=60;FQ=-11.3;PV4=1,0.39,1,0.2
AllGFP_CLC_2050_trimmed_contig_491	2808	2808	A	G	16	DP=16;VDB=0.0265;AF1=0.5;AC1=1;DP4=5,2,2,7;MQ=60;FQ=96;PV4=0.13,8.5e-05,1,0.47
AllGFP_CLC_2050_trimmed_contig_491	3468	3468	T	C	10	DP=10;VDB=0.0330;AF1=0.5;AC1=1;DP4=2,3,0,5;MQ=60;FQ=50;PV4=0.44,0.062,1,0.068
AllGFP_CLC_2050_trimmed_contig_491	4071	4071	C	T	9	DP=9;VDB=0.0005;AF1=0.5;AC1=1;DP4=4,1,3,1;MQ=60;FQ=35;PV4=1,0.012,1,0.16
AllGFP_CLC_2050_trimmed_contig_494	835	835	T	C	22	DP=22;VDB=0.0125;AF1=0.5;AC1=1;DP4=4,14,0,4;MQ=59;FQ=20.1;PV4=0.55,0.23,0.086,0.17
AllGFP_CLC_2050_trimmed_contig_495	23	23	G	A	14	DP=14;VDB=0.0003;AF1=0.5;AC1=1;DP4=9,1,4,0;MQ=46;FQ=36;PV4=1,1,0.27,1
AllGFP_CLC_2050_trimmed_contig_495	28	28	C	T	14	DP=14;VDB=0.0000;AF1=0.5;AC1=1;DP4=8,0,5,1;MQ=46;FQ=79.5;PV4=0.43,0.35,0.23,0.38
AllGFP_CLC_2050_trimmed_contig_495	34	34	A	G	16	DP=16;VDB=0.0006;AF1=0.5;AC1=1;DP4=8,0,7,1;MQ=46;FQ=62;PV4=1,1,0.2,1
AllGFP_CLC_2050_trimmed_contig_495	65	65	G	A	15	DP=15;VDB=0.0021;AF1=0.5;AC1=1;DP4=9,0,5,0;MQ=54;FQ=39;PV4=1,1,0.0027,1
AllGFP_CLC_2050_trimmed_contig_495	279	279	A	G	22	DP=22;VDB=0.0193;AF1=0.5;AC1=1;DP4=15,1,5,1;MQ=44;FQ=28;PV4=0.48,0.49,0.23,0.07
AllGFP_CLC_2050_trimmed_contig_495	289	289	G	A	18	DP=18;VDB=0.0285;AF1=0.5;AC1=1;DP4=10,1,5,1;MQ=46;FQ=19.1;PV4=1,0.00013,0.028,1
AllGFP_CLC_2050_trimmed_contig_495	305	305	T	C	22	DP=22;VDB=0.0001;AF1=0.4997;AC1=1;DP4=16,1,4,1;MQ=38;FQ=4.77;PV4=0.41,0.0003,1,0.26
AllGFP_CLC_2050_trimmed_contig_495	307	307	G	A	22	DP=22;VDB=0.0193;AF1=0.5;AC1=1;DP4=13,1,7,1;MQ=38;FQ=27;PV4=1,0.083,0.13,1
AllGFP_CLC_2050_trimmed_contig_496	400	400	A	G	6	DP=6;VDB=0.0182;AF1=0.5;AC1=1;DP4=0,3,0,3;MQ=56;FQ=13.2;PV4=1,0.014,0.058,0.065
AllGFP_CLC_2050_trimmed_contig_497	305	305	A	G	12	DP=12;VDB=0.0428;AF1=0.5;AC1=1;DP4=3,2,6,0;MQ=47;FQ=43.3;PV4=0.18,1,0.11,0.27
AllGFP_CLC_2050_trimmed_contig_500	16	16	G	A	23	DP=23;VDB=0.0018;AF1=0.5;AC1=1;DP4=0,16,0,6;MQ=47;FQ=40;PV4=1,0.13,0.16,0.00046
AllGFP_CLC_2050_trimmed_contig_500	22	22	C	T	23	DP=23;VDB=0.0002;AF1=0.5;AC1=1;DP4=0,6,0,15;MQ=47;FQ=62;PV4=1,0.1,0.033,0.028
AllGFP_CLC_2050_trimmed_contig_500	68	68	C	T	10	DP=10;VDB=0.0164;AF1=0.5;AC1=1;DP4=0,2,0,4;MQ=56;FQ=27.6;PV4=1,0.00048,0.27,0.36
AllGFP_CLC_2050_trimmed_contig_500	1368	1368	C	T	16	DP=16;VDB=0.0050;AF1=0.5;AC1=1;DP4=0,9,1,6;MQ=60;FQ=48;PV4=0.44,5.1e-07,1,0.034
AllGFP_CLC_2050_trimmed_contig_501	182	182	C	T	11	DP=11;VDB=0.0208;AF1=0.5;AC1=1;DP4=8,0,3,0;MQ=59;FQ=10.4;PV4=1,0.0015,1,0.15
AllGFP_CLC_2050_trimmed_contig_501	210	210	C	T	9	DP=9;VDB=0.0106;AF1=0.4999;AC1=1;DP4=7,0,2,0;MQ=60;FQ=9.53;PV4=1,0.21,1,1
AllGFP_CLC_2050_trimmed_contig_502	59	59	C	T	21	DP=21;VDB=0.0046;AF1=0.5;AC1=1;DP4=0,13,0,7;MQ=60;FQ=53;PV4=1,0.0084,1,0.22
AllGFP_CLC_2050_trimmed_contig_502	134	134	G	A	29	DP=29;VDB=0.0348;AF1=0.5;AC1=1;DP4=0,15,0,13;MQ=59;FQ=77;PV4=1,0.0013,0.083,0.19
AllGFP_CLC_2050_trimmed_contig_502	927	927	C	T	27	DP=27;VDB=0.0048;AF1=0.5;AC1=1;DP4=0,10,0,17;MQ=56;FQ=77.4;PV4=1,0.011,0.29,0.47
AllGFP_CLC_2050_trimmed_contig_503	310	310	G	A	55	DP=55;VDB=0.0195;AF1=0.5;AC1=1;DP4=30,11,12,2;MQ=60;FQ=51;PV4=0.48,1e-05,1,0.077
AllGFP_CLC_2050_trimmed_contig_505	149	149	A	G	62	DP=62;VDB=0.0147;AF1=0.5;AC1=1;DP4=2,36,2,19;MQ=57;FQ=27;PV4=0.61,1.1e-21,0.36,1
AllGFP_CLC_2050_trimmed_contig_506	151	151	A	G	51	DP=51;VDB=0.0247;AF1=0.5;AC1=1;DP4=32,1,11,5;MQ=58;FQ=143;PV4=0.011,1,0.41,1
AllGFP_CLC_2050_trimmed_contig_507	65	65	T	C	25	DP=25;VDB=0.0098;AF1=0.5;AC1=1;DP4=15,0,6,0;MQ=55;FQ=51;PV4=1,0.3,1,1
AllGFP_CLC_2050_trimmed_contig_507	289	289	C	T	69	DP=69;VDB=0.0396;AF1=0.5;AC1=1;DP4=46,0,23,0;MQ=60;FQ=80;PV4=1,0.1,0.013,0.23
AllGFP_CLC_2050_trimmed_contig_507	3335	3335	G	A	10	DP=10;VDB=0.0188;AF1=0.5;AC1=1;DP4=3,0,5,1;MQ=60;FQ=32;PV4=1,0.025,1,0.26
AllGFP_CLC_2050_trimmed_contig_512	205	205	C	T	66	DP=66;VDB=0.0232;AF1=0.5;AC1=1;DP4=34,2,15,3;MQ=59;FQ=154;PV4=0.32,0.076,0.032,1
AllGFP_CLC_2050_trimmed_contig_512	252	252	T	C	65	DP=65;VDB=0.0062;AF1=0.5;AC1=1;DP4=36,2,13,3;MQ=58;FQ=134;PV4=0.15,0.22,0.39,0.35
AllGFP_CLC_2050_trimmed_contig_512	713	713	G	A	4	DP=4;VDB=0.0160;AF1=0.5;AC1=1;DP4=2,0,2,0;MQ=58;FQ=16.1;PV4=1,0.026,0.21,0.21
AllGFP_CLC_2050_trimmed_contig_514	87	87	C	T	16	DP=16;VDB=0.0010;AF1=0.5;AC1=1;DP4=10,0,4,0;MQ=58;FQ=25;PV4=1,1,1,1
AllGFP_CLC_2050_trimmed_contig_515	334	334	C	T	43	DP=43;VDB=0.0038;AF1=0.5;AC1=1;DP4=17,6,13,2;MQ=40;FQ=47;PV4=0.44,2.4e-10,0.28,1
AllGFP_CLC_2050_trimmed_contig_515	335	335	A	G	40	DP=40;VDB=0.0012;AF1=0.5;AC1=1;DP4=16,6,12,2;MQ=40;FQ=30;PV4=0.44,4.4e-11,0.36,1
AllGFP_CLC_2050_trimmed_contig_515	413	413	C	T	43	DP=43;VDB=0.0004;AF1=0.5;AC1=1;DP4=22,6,12,3;MQ=39;FQ=47;PV4=1,3.7e-05,1,1
AllGFP_CLC_2050_trimmed_contig_515	431	431	G	A	43	DP=43;VDB=0.0004;AF1=0.5;AC1=1;DP4=24,4,12,3;MQ=38;FQ=73;PV4=0.68,4.7e-06,1,0.46
AllGFP_CLC_2050_trimmed_contig_516	22	22	T	C	19	DP=19;VDB=0.0000;AF1=0.5;AC1=1;DP4=5,0,9,2;MQ=36;FQ=21;PV4=1,0.022,1,1
AllGFP_CLC_2050_trimmed_contig_516	226	226	T	C	69	DP=69;VDB=0.0152;AF1=0.5;AC1=1;DP4=16,3,18,29;MQ=37;FQ=11.3;PV4=0.00093,0.1,1,0.054
AllGFP_CLC_2050_trimmed_contig_518	1728	1728	G	A	21	DP=21;VDB=0.0001;AF1=0.5;AC1=1;DP4=5,0,16,0;MQ=53;FQ=37;PV4=1,6.4e-06,0.19,1
AllGFP_CLC_2050_trimmed_contig_519	291	291	T	C	16	DP=16;VDB=0.0000;AF1=1;AC1=2;DP4=1,0,8,2;MQ=28;FQ=-50;PV4=1,0.013,1,1
AllGFP_CLC_2050_trimmed_contig_520	838	838	G	A	54	DP=54;VDB=0.0003;AF1=1;AC1=2;DP4=5,0,30,18;MQ=17;FQ=-74;PV4=0.15,2e-13,0.00038,1
AllGFP_CLC_2050_trimmed_contig_520	877	877	A	G	16	DP=16;VDB=0.0022;AF1=0.5;AC1=1;DP4=4,3,9,0;MQ=21;FQ=15.1;PV4=0.062,0.0025,0.18,0.23
AllGFP_CLC_2050_trimmed_contig_520	911	911	G	A	31	DP=31;VDB=0.0239;AF1=0.5;AC1=1;DP4=10,5,9,5;MQ=29;FQ=35;PV4=1,0.00028,0.01,1
AllGFP_CLC_2050_trimmed_contig_521	73	73	G	A	14	DP=14;VDB=0.0042;AF1=0.5;AC1=1;DP4=6,0,3,0;MQ=57;FQ=23;PV4=1,1,1,0.01
AllGFP_CLC_2050_trimmed_contig_526	363	363	C	T	20	DP=20;VDB=0.0040;AF1=0.5;AC1=1;DP4=13,0,4,2;MQ=57;FQ=92;PV4=0.088,1,1,1
AllGFP_CLC_2050_trimmed_contig_526	666	666	G	A	43	DP=43;VDB=0.0036;AF1=0.5;AC1=1;DP4=20,0,22,0;MQ=58;FQ=88;PV4=1,0.0013,0.16,0.046
AllGFP_CLC_2050_trimmed_contig_532	64	64	G	A	8	DP=8;VDB=0.0237;AF1=0.4998;AC1=1;DP4=0,6,0,2;MQ=58;FQ=6.2;PV4=1,0.41,0.039,0.039
AllGFP_CLC_2050_trimmed_contig_533	270	270	C	T	100	DP=100;VDB=0.0089;AF1=0.5;AC1=1;DP4=9,54,10,26;MQ=54;FQ=166;PV4=0.12,0.001,1,1
AllGFP_CLC_2050_trimmed_contig_533	279	279	G	A	90	DP=90;VDB=0.0151;AF1=0.5;AC1=1;DP4=7,53,10,20;MQ=54;FQ=139;PV4=0.021,1.5e-17,1,1
AllGFP_CLC_2050_trimmed_contig_533	282	282	G	A	90	DP=90;VDB=0.0151;AF1=0.5;AC1=1;DP4=7,53,10,20;MQ=54;FQ=224;PV4=0.021,1,1,1
AllGFP_CLC_2050_trimmed_contig_534	705	705	A	G	7	DP=7;VDB=0.0486;AF1=0.4999;AC1=1;DP4=3,1,3,0;MQ=49;FQ=9.53;PV4=1,0.17,0.44,0.017
AllGFP_CLC_2050_trimmed_contig_534	1109	1109	G	A	15	DP=15;VDB=0.0143;AF1=0.5;AC1=1;DP4=6,1,7,1;MQ=60;FQ=78;PV4=1,0.00014,0.18,0.075
AllGFP_CLC_2050_trimmed_contig_534	1226	1226	A	G	15	DP=15;VDB=0.0000;AF1=0.5;AC1=1;DP4=9,1,4,0;MQ=60;FQ=28;PV4=1,0.12,0.058,0.2
AllGFP_CLC_2050_trimmed_contig_534	1238	1238	T	C	15	DP=15;VDB=0.0000;AF1=0.5;AC1=1;DP4=8,1,6,0;MQ=59;FQ=62;PV4=1,0.08,1,1
AllGFP_CLC_2050_trimmed_contig_534	1278	1278	T	C	11	DP=11;VDB=0.0493;AF1=0.5;AC1=1;DP4=5,1,5,0;MQ=57;FQ=38;PV4=1,0.0025,0.08,1
AllGFP_CLC_2050_trimmed_contig_534	1781	1781	C	T	12	DP=12;VDB=0.0064;AF1=0.5;AC1=1;DP4=4,0,8,0;MQ=60;FQ=51;PV4=1,0.34,1,1
AllGFP_CLC_2050_trimmed_contig_534	1973	1973	G	A	12	DP=12;VDB=0.0136;AF1=0.5;AC1=1;DP4=5,1,2,3;MQ=60;FQ=48.2;PV4=0.24,1,1,1
AllGFP_CLC_2050_trimmed_contig_534	2060	2060	C	T	14	DP=14;VDB=0.0083;AF1=0.5;AC1=1;DP4=6,2,1,5;MQ=58;FQ=73;PV4=0.1,1,0.13,0.39
AllGFP_CLC_2050_trimmed_contig_534	4773	4773	G	A	21	DP=21;VDB=0.0162;AF1=0.5;AC1=1;DP4=15,2,3,1;MQ=58;FQ=27;PV4=0.49,0.38,1,1
AllGFP_CLC_2050_trimmed_contig_534	6304	6304	G	A	100	DP=100;VDB=0.0175;AF1=0.5;AC1=1;DP4=46,0,49,5;MQ=55;FQ=120;PV4=0.06,5.2e-13,0.0052,1
AllGFP_CLC_2050_trimmed_contig_538	1724	1724	A	G	48	DP=48;VDB=0.0334;AF1=0.5;AC1=1;DP4=35,0,12,0;MQ=59;FQ=55;PV4=1,0.0027,1,0.055
AllGFP_CLC_2050_trimmed_contig_538	1820	1820	C	T	19	DP=19;VDB=0.0338;AF1=0.5;AC1=1;DP4=4,0,14,0;MQ=59;FQ=12.3;PV4=1,1,0.26,1
AllGFP_CLC_2050_trimmed_contig_541	12	12	C	T	48	DP=48;VDB=0.0001;AF1=0.5;AC1=1;DP4=2,20,1,12;MQ=29;FQ=18.1;PV4=1,0.32,0.0014,1
AllGFP_CLC_2050_trimmed_contig_541	28	28	C	T	79	DP=79;VDB=0.0004;AF1=0.5;AC1=1;DP4=2,28,1,42;MQ=21;FQ=18.1;PV4=0.56,1,1.9e-05,0.11
AllGFP_CLC_2050_trimmed_contig_541	231	231	T	C	55	DP=55;VDB=0.0286;AF1=0.4999;AC1=1;DP4=3,33,1,16;MQ=58;FQ=8.65;PV4=1,1.5e-16,0.19,1
AllGFP_CLC_2050_trimmed_contig_543	91	91	A	G	18	DP=18;VDB=0.0258;AF1=0.5;AC1=1;DP4=2,8,1,6;MQ=59;FQ=55;PV4=1,0.00024,0.12,0.38
AllGFP_CLC_2050_trimmed_contig_543	142	142	C	T	22	DP=22;VDB=0.0246;AF1=0.5;AC1=1;DP4=2,12,1,6;MQ=59;FQ=66;PV4=1,1,1,1
AllGFP_CLC_2050_trimmed_contig_543	196	196	C	T	12	DP=12;VDB=0.0083;AF1=0.5;AC1=1;DP4=1,8,1,1;MQ=56;FQ=16.1;PV4=0.35,1,1,1
AllGFP_CLC_2050_trimmed_contig_543	262	262	T	C	11	DP=11;VDB=0.0023;AF1=0.5;AC1=1;DP4=0,7,0,4;MQ=58;FQ=21;PV4=1,0.00029,0.1,1
AllGFP_CLC_2050_trimmed_contig_544	75	75	G	A	20	DP=20;VDB=0.0001;AF1=0.4999;AC1=1;DP4=11,1,5,1;MQ=49;FQ=6.99;PV4=1,1,3.9e-11,0.26
AllGFP_CLC_2050_trimmed_contig_544	166	166	A	G	22	DP=22;VDB=0.0085;AF1=0.5;AC1=1;DP4=12,1,8,1;MQ=43;FQ=17.1;PV4=1,0.025,1.3e-05,0.055
AllGFP_CLC_2050_trimmed_contig_544	289	289	G	A	39	DP=39;VDB=0.0001;AF1=0.5;AC1=1;DP4=14,2,22,0;MQ=46;FQ=65;PV4=0.17,5.6e-12,4.4e-06,1
AllGFP_CLC_2050_trimmed_contig_544	532	532	G	A	11	DP=11;VDB=0.0267;AF1=0.5;AC1=1;DP4=5,1,3,0;MQ=60;FQ=18.1;PV4=1,0.16,1,1
AllGFP_CLC_2050_trimmed_contig_544	1531	1531	T	C	33	DP=33;VDB=0.0001;AF1=0.5;AC1=1;DP4=17,0,14,2;MQ=59;FQ=113;PV4=0.23,0.031,1,0.42
AllGFP_CLC_2050_trimmed_contig_544	1675	1675	C	T	22	DP=22;VDB=0.0374;AF1=0.5;AC1=1;DP4=17,0,5,0;MQ=50;FQ=26;PV4=1,0.11,0.45,0.38
AllGFP_CLC_2050_trimmed_contig_544	1755	1755	T	C	75	DP=75;VDB=0.0003;AF1=0.5;AC1=1;DP4=48,0,26,0;MQ=33;FQ=34;PV4=1,2.1e-06,1.4e-05,1
AllGFP_CLC_2050_trimmed_contig_558	905	905	C	T	39	DP=39;VDB=0.0122;AF1=0.5;AC1=1;DP4=24,7,7,1;MQ=59;FQ=72;PV4=1,1,1,0.15
AllGFP_CLC_2050_trimmed_contig_558	1994	1994	C	T	40	DP=40;VDB=0.0130;AF1=0.5;AC1=1;DP4=23,2,12,3;MQ=59;FQ=105;PV4=0.34,5.9e-10,0.12,1
AllGFP_CLC_2050_trimmed_contig_558	2348	2348	C	T	46	DP=46;VDB=0.0147;AF1=0.5;AC1=1;DP4=23,5,13,4;MQ=59;FQ=119;PV4=0.71,0.03,1,1
AllGFP_CLC_2050_trimmed_contig_559	87	87	T	C	24	DP=24;VDB=0.0392;AF1=0.5;AC1=1;DP4=5,1,13,2;MQ=53;FQ=58;PV4=1,0.0007,1,0.068
AllGFP_CLC_2050_trimmed_contig_559	1234	1234	A	G	44	DP=44;VDB=0.0099;AF1=0.5;AC1=1;DP4=19,13,4,8;MQ=60;FQ=140;PV4=0.18,0.049,1,1
AllGFP_CLC_2050_trimmed_contig_560	1307	1307	A	G	47	DP=47;VDB=0.0002;AF1=0.5;AC1=1;DP4=23,3,16,4;MQ=60;FQ=119;PV4=0.68,1.7e-05,1,0.22
AllGFP_CLC_2050_trimmed_contig_561	1	1	A	G	2	DP=2;VDB=0.0023;AF1=1;AC1=2;DP4=0,0,2,0;MQ=60;FQ=-33
AllGFP_CLC_2050_trimmed_contig_561	684	684	G	A	11	DP=11;VDB=0.0000;AF1=0.5;AC1=1;DP4=2,5,4,0;MQ=56;FQ=68;PV4=0.061,1,1,1
AllGFP_CLC_2050_trimmed_contig_562	319	319	T	C	4	DP=4;VDB=0.0185;AF1=0.5;AC1=1;DP4=2,0,0,2;MQ=60;FQ=12.3;PV4=0.33,0.0008,1,0.21
AllGFP_CLC_2050_trimmed_contig_565	277	277	G	A	49	DP=49;VDB=0.0333;AF1=0.5;AC1=1;DP4=1,22,4,19;MQ=51;FQ=125;PV4=0.35,0.039,0.44,1
AllGFP_CLC_2050_trimmed_contig_565	829	829	T	C	11	DP=11;VDB=0.0114;AF1=0.5;AC1=1;DP4=0,8,0,3;MQ=57;FQ=14.2;PV4=1,0.15,1,1
AllGFP_CLC_2050_trimmed_contig_566	62	62	A	G	28	DP=28;VDB=0.0000;AF1=0.5;AC1=1;DP4=8,0,9,0;MQ=56;FQ=72.9;PV4=1,0.061,1,0.28
AllGFP_CLC_2050_trimmed_contig_567	340	340	C	T	9	DP=9;VDB=0.0000;AF1=0.5;AC1=1;DP4=5,1,3,0;MQ=58;FQ=19.1;PV4=1,0.11,1,1
AllGFP_CLC_2050_trimmed_contig_567	448	448	G	A	6	DP=6;VDB=0.0002;AF1=0.5;AC1=1;DP4=0,2,3,0;MQ=60;FQ=13;PV4=0.1,0.011,1,0.011
AllGFP_CLC_2050_trimmed_contig_567	466	466	A	G	7	DP=7;VDB=0.0010;AF1=0.5;AC1=1;DP4=2,2,3,0;MQ=60;FQ=15.1;PV4=0.43,0.00026,1,1
AllGFP_CLC_2050_trimmed_contig_567	688	688	C	T	11	DP=11;VDB=0.0086;AF1=0.5;AC1=1;DP4=8,0,3,0;MQ=56;FQ=30;PV4=1,1,1,1
AllGFP_CLC_2050_trimmed_contig_567	697	697	T	C	15	DP=15;VDB=0.0025;AF1=0.5;AC1=1;DP4=9,0,6,0;MQ=58;FQ=50;PV4=1,0.04,0.4,1
AllGFP_CLC_2050_trimmed_contig_567	817	817	G	A	7	DP=7;VDB=0.0000;AF1=0.5;AC1=1;DP4=4,0,3,0;MQ=58;FQ=26;PV4=1,0.031,0.14,1
AllGFP_CLC_2050_trimmed_contig_567	997	997	G	A	12	DP=12;VDB=0.0001;AF1=0.5;AC1=1;DP4=6,2,4,0;MQ=59;FQ=43;PV4=0.52,0.3,1,0.043
AllGFP_CLC_2050_trimmed_contig_567	1038	1038	C	T	6	DP=6;VDB=0.0123;AF1=0.5;AC1=1;DP4=1,2,3,0;MQ=60;FQ=21;PV4=0.4,0.0081,1,0.058
AllGFP_CLC_2050_trimmed_contig_567	1359	1359	G	A	50	DP=50;VDB=0.0124;AF1=0.5;AC1=1;DP4=39,1,9,1;MQ=58;FQ=50;PV4=0.36,0.33,1,0.1
AllGFP_CLC_2050_trimmed_contig_569	24	24	G	A	35	DP=35;VDB=0.0000;AF1=0.5;AC1=1;DP4=0,8,0,27;MQ=47;FQ=26;PV4=1,1,0.046,0.088
AllGFP_CLC_2050_trimmed_contig_569	1404	1404	C	T	24	DP=24;VDB=0.0296;AF1=0.5;AC1=1;DP4=2,17,0,5;MQ=60;FQ=14.2;PV4=1,0.003,1,0.21
AllGFP_CLC_2050_trimmed_contig_570	470	470	T	C	56	DP=56;VDB=0.0364;AF1=0.5;AC1=1;DP4=0,45,0,11;MQ=60;FQ=37;PV4=1,1,1,1
AllGFP_CLC_2050_trimmed_contig_573	1462	1462	G	A	24	DP=24;VDB=0.0028;AF1=0.5;AC1=1;DP4=2,16,0,6;MQ=60;FQ=14.2;PV4=1,0.11,1,1
AllGFP_CLC_2050_trimmed_contig_573	1792	1792	A	G	19	DP=19;VDB=0.0022;AF1=0.5;AC1=1;DP4=0,12,0,6;MQ=57;FQ=52;PV4=1,0.11,1,0.0021
AllGFP_CLC_2050_trimmed_contig_573	1897	1897	A	G	23	DP=23;VDB=0.0147;AF1=0.5;AC1=1;DP4=1,17,2,3;MQ=60;FQ=19.1;PV4=0.11,1.4e-08,0.028,0.19
AllGFP_CLC_2050_trimmed_contig_573	2100	2100	C	T	16	DP=16;VDB=0.0444;AF1=0.5;AC1=1;DP4=6,3,0,5;MQ=60;FQ=39;PV4=0.031,0.38,1,0.013
AllGFP_CLC_2050_trimmed_contig_573	2536	2536	A	G	14	DP=14;VDB=0.0138;AF1=0.5;AC1=1;DP4=0,9,0,5;MQ=59;FQ=37;PV4=1,0.023,0.31,1
AllGFP_CLC_2050_trimmed_contig_576	823	823	C	T	22	DP=22;VDB=0.0150;AF1=0.5;AC1=1;DP4=12,2,2,4;MQ=57;FQ=105;PV4=0.037,1,1,1
AllGFP_CLC_2050_trimmed_contig_576	860	860	T	C	73	DP=73;VDB=0.0000;AF1=0.5;AC1=1;DP4=31,5,28,2;MQ=49;FQ=111;PV4=0.44,8.4e-14,4.3e-05,1
AllGFP_CLC_2050_trimmed_contig_579	211	211	G	A	80	DP=80;VDB=0.0203;AF1=0.5;AC1=1;DP4=12,46,2,16;MQ=59;FQ=47;PV4=0.5,1.1e-10,0.29,1
AllGFP_CLC_2050_trimmed_contig_581	284	284	G	A	28	DP=28;VDB=0.0008;AF1=0.5;AC1=1;DP4=2,13,0,13;MQ=56;FQ=77;PV4=0.48,0.0075,1,0.49
AllGFP_CLC_2050_trimmed_contig_581	1486	1486	G	A	28	DP=28;VDB=0.0045;AF1=0.5;AC1=1;DP4=0,16,0,12;MQ=60;FQ=76;PV4=1,0.00018,0.13,1
AllGFP_CLC_2050_trimmed_contig_581	1549	1549	A	G	47	DP=47;VDB=0.0186;AF1=0.5;AC1=1;DP4=0,17,0,29;MQ=60;FQ=100;PV4=1,1,1,1
AllGFP_CLC_2050_trimmed_contig_581	2015	2015	C	T	23	DP=23;VDB=0.0033;AF1=0.5;AC1=1;DP4=4,9,1,9;MQ=57;FQ=77;PV4=0.34,0.3,0.43,0.42
AllGFP_CLC_2050_trimmed_contig_581	2565	2565	C	T	75	DP=75;VDB=0.0231;AF1=0.5;AC1=1;DP4=7,33,3,32;MQ=49;FQ=98;PV4=0.32,8e-09,0.058,0.41
AllGFP_CLC_2050_trimmed_contig_582	234	234	G	A	8	DP=8;VDB=0.0254;AF1=0.5;AC1=1;DP4=2,2,0,3;MQ=57;FQ=35;PV4=0.43,0.14,0.14,1
AllGFP_CLC_2050_trimmed_contig_582	261	261	G	A	15	DP=15;VDB=0.0069;AF1=0.5;AC1=1;DP4=2,3,1,9;MQ=57;FQ=80.7;PV4=0.24,7.9e-05,0.2,1
AllGFP_CLC_2050_trimmed_contig_582	303	303	G	A	9	DP=9;VDB=0.0113;AF1=0.4998;AC1=1;DP4=2,5,0,2;MQ=55;FQ=5.47;PV4=1,0.1,1,1
AllGFP_CLC_2050_trimmed_contig_582	399	399	A	G	18	DP=18;VDB=0.0000;AF1=0.5;AC1=1;DP4=1,11,1,5;MQ=55;FQ=77;PV4=1,1,1,1
AllGFP_CLC_2050_trimmed_contig_582	876	876	G	A	13	DP=13;VDB=0.0000;AF1=0.5;AC1=1;DP4=1,6,2,4;MQ=58;FQ=74.8;PV4=0.56,0.29,1,1
AllGFP_CLC_2050_trimmed_contig_582	954	954	A	G	21	DP=21;VDB=0.0315;AF1=0.5;AC1=1;DP4=0,11,0,10;MQ=58;FQ=98.5;PV4=1,1,0.22,1
AllGFP_CLC_2050_trimmed_contig_582	957	957	A	G	21	DP=21;VDB=0.0315;AF1=0.5;AC1=1;DP4=0,11,0,10;MQ=58;FQ=98.4;PV4=1,1,0.22,0.37
AllGFP_CLC_2050_trimmed_contig_582	1059	1059	T	C	11	DP=11;VDB=0.0040;AF1=0.5;AC1=1;DP4=0,6,2,3;MQ=60;FQ=34;PV4=0.18,0.00052,1,0.25
AllGFP_CLC_2050_trimmed_contig_583	241	241	G	A	16	DP=16;VDB=0.0054;AF1=0.5;AC1=1;DP4=2,11,0,3;MQ=57;FQ=13.2;PV4=1,0.27,1,1
AllGFP_CLC_2050_trimmed_contig_583	565	565	C	T	31	DP=31;VDB=0.0000;AF1=0.5;AC1=1;DP4=1,17,1,12;MQ=52;FQ=44;PV4=1,1.8e-08,0.007,0.29
AllGFP_CLC_2050_trimmed_contig_585	212	212	C	T	14	DP=14;VDB=0.0059;AF1=0.5;AC1=1;DP4=2,4,1,5;MQ=60;FQ=35;PV4=1,1.1e-05,1,0.11
AllGFP_CLC_2050_trimmed_contig_586	186	186	G	A	32	DP=32;VDB=0.0267;AF1=0.5;AC1=1;DP4=0,13,3,16;MQ=55;FQ=96;PV4=0.25,1.3e-05,0.006,0.0043
AllGFP_CLC_2050_trimmed_contig_586	243	243	T	C	46	DP=46;VDB=0.0296;AF1=0.5;AC1=1;DP4=1,26,4,11;MQ=44;FQ=72;PV4=0.047,0.5,0.04,1
AllGFP_CLC_2050_trimmed_contig_586	269	269	C	T	54	DP=54;VDB=0.0106;AF1=0.5;AC1=1;DP4=0,32,1,15;MQ=45;FQ=27;PV4=0.33,1.7e-09,1,0.43
AllGFP_CLC_2050_trimmed_contig_586	282	282	G	A	45	DP=45;VDB=0.0086;AF1=0.5;AC1=1;DP4=1,25,0,15;MQ=47;FQ=63;PV4=1,0.0055,1,1
AllGFP_CLC_2050_trimmed_contig_586	283	283	A	G	53	DP=53;VDB=0.0144;AF1=0.4999;AC1=1;DP4=0,33,1,7;MQ=47;FQ=8.65;PV4=0.2,1.8e-09,0.22,0.19
AllGFP_CLC_2050_trimmed_contig_586	396	396	C	T	44	DP=44;VDB=0.0392;AF1=0.4998;AC1=1;DP4=0,22,3,18;MQ=42;FQ=5.47;PV4=0.11,9.1e-12,2.1e-08,1
AllGFP_CLC_2050_trimmed_contig_589	577	577	C	T	8	DP=8;VDB=0.0288;AF1=0.5;AC1=1;DP4=0,4,0,3;MQ=56;FQ=14.2;PV4=1,0.0026,1,0.39
AllGFP_CLC_2050_trimmed_contig_594	430	430	C	T	28	DP=28;VDB=0.0143;AF1=0.5;AC1=1;DP4=0,12,1,15;MQ=59;FQ=103;PV4=1,1,0.38,0.37
AllGFP_CLC_2050_trimmed_contig_594	752	752	C	T	41	DP=41;VDB=0.0114;AF1=0.5;AC1=1;DP4=7,25,0,9;MQ=59;FQ=60;PV4=0.31,1,1,0.22
AllGFP_CLC_2050_trimmed_contig_594	833	833	G	A	29	DP=29;VDB=0.0161;AF1=0.5;AC1=1;DP4=1,22,4,2;MQ=58;FQ=78;PV4=0.003,1,0.44,1
AllGFP_CLC_2050_trimmed_contig_594	932	932	G	A	44	DP=44;VDB=0.0000;AF1=0.5;AC1=1;DP4=2,33,3,6;MQ=60;FQ=36;PV4=0.05,0.24,1,0.03
AllGFP_CLC_2050_trimmed_contig_594	998	998	T	C	19	DP=19;VDB=0.0112;AF1=0.5;AC1=1;DP4=1,10,0,8;MQ=60;FQ=97;PV4=1,0.42,1,1
AllGFP_CLC_2050_trimmed_contig_594	1196	1196	G	A	26	DP=26;VDB=0.0486;AF1=0.5;AC1=1;DP4=1,17,0,8;MQ=57;FQ=53;PV4=1,0.34,0.021,0.09
AllGFP_CLC_2050_trimmed_contig_594	1238	1238	C	T	28	DP=28;VDB=0.0001;AF1=0.5;AC1=1;DP4=1,19,1,7;MQ=58;FQ=69;PV4=0.5,0.29,0.17,0.13
AllGFP_CLC_2050_trimmed_contig_594	1664	1664	G	A	83	DP=83;VDB=0.0003;AF1=0.5;AC1=1;DP4=1,31,0,51;MQ=59;FQ=29;PV4=0.39,1.7e-42,1,1
AllGFP_CLC_2050_trimmed_contig_594	2060	2060	G	A	59	DP=59;VDB=0.0139;AF1=0.5;AC1=1;DP4=7,39,4,9;MQ=60;FQ=132;PV4=0.24,1,1,1
AllGFP_CLC_2050_trimmed_contig_594	2682	2682	G	A	38	DP=38;VDB=0.0001;AF1=0.5;AC1=1;DP4=12,10,1,15;MQ=60;FQ=163;PV4=0.0022,1,1,1
AllGFP_CLC_2050_trimmed_contig_594	2810	2810	T	C	60	DP=60;VDB=0.0007;AF1=0.5;AC1=1;DP4=5,41,7,7;MQ=56;FQ=80;PV4=0.0037,0.02,1,1
AllGFP_CLC_2050_trimmed_contig_594	4157	4157	T	C	16	DP=16;VDB=0.0181;AF1=0.5;AC1=1;DP4=2,5,0,9;MQ=57;FQ=69.7;PV4=0.17,0.075,1,0.33
AllGFP_CLC_2050_trimmed_contig_594	4452	4452	C	T	15	DP=15;VDB=0.0167;AF1=0.5;AC1=1;DP4=5,4,0,6;MQ=56;FQ=31;PV4=0.044,0.0016,0.036,0.37
AllGFP_CLC_2050_trimmed_contig_594	4555	4555	C	T	14	DP=14;VDB=0.0000;AF1=0.5;AC1=1;DP4=2,7,2,3;MQ=60;FQ=59;PV4=0.58,0.05,1,0.45
AllGFP_CLC_2050_trimmed_contig_595	687	687	A	G	35	DP=35;VDB=0.0029;AF1=0.5;AC1=1;DP4=0,13,4,18;MQ=58;FQ=58;PV4=0.27,1,1,1
AllGFP_CLC_2050_trimmed_contig_595	693	693	A	G	35	DP=35;VDB=0.0024;AF1=0.5;AC1=1;DP4=0,12,4,19;MQ=58;FQ=89;PV4=0.28,0.23,1,1
AllGFP_CLC_2050_trimmed_contig_596	982	982	G	A	61	DP=61;VDB=0.0208;AF1=0.5;AC1=1;DP4=6,33,8,13;MQ=58;FQ=225;PV4=0.061,1,1,0.46
AllGFP_CLC_2050_trimmed_contig_598	927	927	T	C	25	DP=25;VDB=0.0267;AF1=0.5;AC1=1;DP4=1,18,0,6;MQ=54;FQ=32;PV4=1,0.29,1,1
AllGFP_CLC_2050_trimmed_contig_600	200	200	T	C	8	DP=8;VDB=0.0068;AF1=0.5;AC1=1;DP4=0,5,0,3;MQ=56;FQ=22;PV4=1,1,1,1
AllGFP_CLC_2050_trimmed_contig_600	277	277	C	T	12	DP=12;VDB=0.0241;AF1=0.5;AC1=1;DP4=0,6,0,4;MQ=58;FQ=26;PV4=1,3.7e-05,1,0.36
AllGFP_CLC_2050_trimmed_contig_600	287	287	G	A	10	DP=10;VDB=0.0331;AF1=0.5;AC1=1;DP4=0,3,0,7;MQ=58;FQ=27;PV4=1,0.015,0.27,0.14
AllGFP_CLC_2050_trimmed_contig_600	365	365	C	T	14	DP=14;VDB=0.0075;AF1=0.5;AC1=1;DP4=2,7,0,5;MQ=58;FQ=28;PV4=0.51,0.071,0.095,0.18
AllGFP_CLC_2050_trimmed_contig_600	871	871	C	T	19	DP=19;VDB=0.0140;AF1=0.5;AC1=1;DP4=1,10,2,4;MQ=60;FQ=34;PV4=0.51,0.0017,1,1
AllGFP_CLC_2050_trimmed_contig_600	892	892	T	C	14	DP=14;VDB=0.0105;AF1=0.5;AC1=1;DP4=1,7,2,4;MQ=57;FQ=91.9;PV4=0.54,1,0.22,0.29
AllGFP_CLC_2050_trimmed_contig_600	976	976	C	T	20	DP=20;VDB=0.0196;AF1=0.5;AC1=1;DP4=1,3,3,10;MQ=58;FQ=43;PV4=1,1,0.26,1
AllGFP_CLC_2050_trimmed_contig_600	997	997	A	G	21	DP=21;VDB=0.0200;AF1=0.5;AC1=1;DP4=2,7,3,9;MQ=59;FQ=127;PV4=1,1,0.15,0.47
AllGFP_CLC_2050_trimmed_contig_600	1228	1228	T	C	18	DP=18;VDB=0.0008;AF1=0.5;AC1=1;DP4=1,10,1,6;MQ=54;FQ=62;PV4=1,2e-05,1,1
AllGFP_CLC_2050_trimmed_contig_600	1288	1288	G	A	11	DP=11;VDB=0.0000;AF1=0.4998;AC1=1;DP4=1,7,1,2;MQ=60;FQ=5.47;PV4=0.49,0.14,1,0.014
AllGFP_CLC_2050_trimmed_contig_600	1333	1333	A	G	7	DP=7;VDB=0.0145;AF1=0.5;AC1=1;DP4=1,3,0,3;MQ=60;FQ=17.1;PV4=1,0.009,1,0.00038
AllGFP_CLC_2050_trimmed_contig_606	142	142	T	C	15	DP=15;VDB=0.0003;AF1=0.5;AC1=1;DP4=6,2,6,0;MQ=60;FQ=45;PV4=0.47,3.5e-08,1,1
AllGFP_CLC_2050_trimmed_contig_606	262	262	T	C	9	DP=9;VDB=0.0186;AF1=0.5;AC1=1;DP4=0,2,7,0;MQ=52;FQ=11.3;PV4=0.028,0.0054,0.16,0.16
AllGFP_CLC_2050_trimmed_contig_607	691	691	A	G	20	DP=20;VDB=0.0207;AF1=0.5;AC1=1;DP4=2,10,0,8;MQ=59;FQ=66;PV4=0.49,0.075,1,1
AllGFP_CLC_2050_trimmed_contig_607	1665	1665	G	A	30	DP=30;VDB=0.0183;AF1=0.5;AC1=1;DP4=0,18,2,10;MQ=59;FQ=98;PV4=0.15,0.0047,0.067,0.49
AllGFP_CLC_2050_trimmed_contig_612	72	72	A	G	6	DP=6;VDB=0.0193;AF1=0.5001;AC1=1;DP4=1,2,1,2;MQ=39;FQ=5.14;PV4=1,0.021,1,0.38
AllGFP_CLC_2050_trimmed_contig_612	108	108	C	T	13	DP=13;VDB=0.0235;AF1=0.5;AC1=1;DP4=2,4,2,5;MQ=41;FQ=69;PV4=1,1,0.14,1
AllGFP_CLC_2050_trimmed_contig_612	119	119	C	T	12	DP=12;VDB=0.0082;AF1=0.5001;AC1=1;DP4=1,2,1,3;MQ=41;FQ=8.47;PV4=1,0.34,0.23,1
AllGFP_CLC_2050_trimmed_contig_612	177	177	G	A	9	DP=9;VDB=0.0035;AF1=0.5;AC1=1;DP4=2,4,1,2;MQ=57;FQ=21;PV4=1,0.0036,0.48,1
AllGFP_CLC_2050_trimmed_contig_612	180	180	T	C	9	DP=9;VDB=0.0120;AF1=0.5;AC1=1;DP4=1,5,2,1;MQ=57;FQ=15.1;PV4=0.23,0.002,0.19,1
AllGFP_CLC_2050_trimmed_contig_612	222	222	G	A	16	DP=16;VDB=0.0195;AF1=0.5;AC1=1;DP4=2,10,0,4;MQ=57;FQ=17.1;PV4=1,0.49,1,1
AllGFP_CLC_2050_trimmed_contig_612	252	252	G	A	16	DP=16;VDB=0.0114;AF1=0.5;AC1=1;DP4=1,11,0,4;MQ=58;FQ=18.1;PV4=1,0.0017,0.21,1
AllGFP_CLC_2050_trimmed_contig_612	306	306	G	A	19	DP=19;VDB=0.0151;AF1=0.5;AC1=1;DP4=2,9,5,3;MQ=51;FQ=65;PV4=0.074,0.00025,1,1
AllGFP_CLC_2050_trimmed_contig_613	27	27	C	T	4	DP=4;VDB=0.0192;AF1=0.5008;AC1=1;DP4=2,0,1,1;MQ=39;FQ=-4.2;PV4=1,0.0099,1,0.072
AllGFP_CLC_2050_trimmed_contig_614	15	15	C	T	40	DP=40;VDB=0.0001;AF1=0.4997;AC1=1;DP4=0,26,0,7;MQ=43;FQ=4.77;PV4=1,0.075,1,1
AllGFP_CLC_2050_trimmed_contig_614	96	96	A	G	8	DP=8;VDB=0.0002;AF1=0.5;AC1=1;DP4=0,4,1,3;MQ=57;FQ=48.7;PV4=1,1,0.16,0.25
AllGFP_CLC_2050_trimmed_contig_614	113	113	T	C	24	DP=24;VDB=0.0000;AF1=0.5;AC1=1;DP4=4,12,3,5;MQ=48;FQ=71;PV4=0.65,1.3e-05,0.017,0.043
AllGFP_CLC_2050_trimmed_contig_614	134	134	A	G	23	DP=23;VDB=0.0069;AF1=0.5;AC1=1;DP4=1,2,2,8;MQ=54;FQ=23;PV4=1,0.043,0.19,0.2
AllGFP_CLC_2050_trimmed_contig_614	152	152	G	A	17	DP=17;VDB=0.0001;AF1=0.5001;AC1=1;DP4=0,3,4,7;MQ=45;FQ=7.8;PV4=0.51,0.15,0.0011,0.31
AllGFP_CLC_2050_trimmed_contig_614	173	173	A	G	12	DP=12;VDB=0.0000;AF1=0.5;AC1=1;DP4=3,3,3,3;MQ=47;FQ=69;PV4=1,0.028,0.004,0.019
AllGFP_CLC_2050_trimmed_contig_614	992	992	C	T	6	DP=6;VDB=0.0049;AF1=0.5;AC1=1;DP4=0,4,1,1;MQ=60;FQ=26;PV4=0.33,0.44,1,0.089
AllGFP_CLC_2050_trimmed_contig_615	46	46	A	G	28	DP=28;VDB=0.0000;AF1=0.4999;AC1=1;DP4=1,23,4,0;MQ=59;FQ=8.65;PV4=0.00024,1,1,1
AllGFP_CLC_2050_trimmed_contig_618	375	375	C	T	29	DP=29;VDB=0.0039;AF1=0.5;AC1=1;DP4=7,4,15,3;MQ=60;FQ=131;PV4=0.37,2.3e-05,1,0.0074
AllGFP_CLC_2050_trimmed_contig_618	393	393	G	A	31	DP=31;VDB=0.0029;AF1=0.5;AC1=1;DP4=7,4,14,6;MQ=60;FQ=158;PV4=1,9.8e-06,1,0.069
AllGFP_CLC_2050_trimmed_contig_618	402	402	C	T	32	DP=32;VDB=0.0008;AF1=0.5;AC1=1;DP4=13,9,9,1;MQ=60;FQ=89;PV4=0.11,0.0077,1,1
AllGFP_CLC_2050_trimmed_contig_618	453	453	C	T	31	DP=31;VDB=0.0126;AF1=0.5;AC1=1;DP4=16,6,4,5;MQ=60;FQ=76;PV4=0.22,0.027,1,0.33
AllGFP_CLC_2050_trimmed_contig_618	516	516	G	A	42	DP=42;VDB=0.0024;AF1=0.5;AC1=1;DP4=23,11,5,3;MQ=60;FQ=79;PV4=1,0.48,1,1
AllGFP_CLC_2050_trimmed_contig_618	531	531	G	A	43	DP=43;VDB=0.0142;AF1=0.5;AC1=1;DP4=13,9,15,3;MQ=60;FQ=93;PV4=0.17,0.0018,0.14,0.28
AllGFP_CLC_2050_trimmed_contig_618	636	636	C	T	44	DP=44;VDB=0.0103;AF1=0.5;AC1=1;DP4=21,11,9,3;MQ=58;FQ=133;PV4=0.72,1,1,1
AllGFP_CLC_2050_trimmed_contig_618	828	828	G	A	42	DP=42;VDB=0.0002;AF1=0.5;AC1=1;DP4=27,5,7,3;MQ=58;FQ=113;PV4=0.37,1,0.19,1
AllGFP_CLC_2050_trimmed_contig_619	32	32	A	G	15	DP=15;VDB=0.0000;AF1=0.5;AC1=1;DP4=3,4,6,2;MQ=60;FQ=123;PV4=0.31,1,1,1
AllGFP_CLC_2050_trimmed_contig_619	107	107	A	G	7	DP=7;VDB=0.0099;AF1=0.5;AC1=1;DP4=2,2,0,3;MQ=60;FQ=24;PV4=0.43,0.0091,1,1
AllGFP_CLC_2050_trimmed_contig_624	609	609	A	G	26	DP=26;VDB=0.0234;AF1=0.5;AC1=1;DP4=14,3,7,0;MQ=56;FQ=63;PV4=0.53,1,1,1
AllGFP_CLC_2050_trimmed_contig_624	908	908	G	A	55	DP=55;VDB=0.0037;AF1=0.5;AC1=1;DP4=0,10,4,1;MQ=51;FQ=13.2;PV4=0.0037,4.9e-05,0.19,1
AllGFP_CLC_2050_trimmed_contig_625	131	131	G	A	18	DP=18;VDB=0.0028;AF1=0.5;AC1=1;DP4=1,10,3,4;MQ=60;FQ=95;PV4=0.25,0.0021,1,0.36
AllGFP_CLC_2050_trimmed_contig_625	491	491	G	A	7	DP=7;VDB=0.0064;AF1=0.5;AC1=1;DP4=1,4,0,2;MQ=59;FQ=10.4;PV4=1,1,1,0.15
AllGFP_CLC_2050_trimmed_contig_626	163	163	C	T	10	DP=10;VDB=0.0129;AF1=0.4999;AC1=1;DP4=3,5,0,2;MQ=53;FQ=7.8;PV4=1,1,1,1
AllGFP_CLC_2050_trimmed_contig_626	744	744	T	C	5	DP=5;VDB=0.0077;AF1=0.4999;AC1=1;DP4=0,3,0,2;MQ=54;FQ=6.93;PV4=1,0.06,1,1
AllGFP_CLC_2050_trimmed_contig_626	780	780	G	A	6	DP=6;VDB=0.0216;AF1=0.5;AC1=1;DP4=0,3,0,3;MQ=55;FQ=25;PV4=1,0.049,0.19,0.37
AllGFP_CLC_2050_trimmed_contig_627	249	249	A	G	5	DP=5;VDB=0.0139;AF1=0.5;AC1=1;DP4=3,0,2,0;MQ=59;FQ=18;PV4=1,1,0.14,1
AllGFP_CLC_2050_trimmed_contig_630	235	235	A	G	11	DP=11;VDB=0.0194;AF1=0.4997;AC1=1;DP4=0,9,0,2;MQ=60;FQ=4.77;PV4=1,1,1,1
AllGFP_CLC_2050_trimmed_contig_632	224	224	T	C	99	DP=99;VDB=0.0310;AF1=0.5;AC1=1;DP4=60,7,21,3;MQ=58;FQ=12.3;PV4=0.72,4e-11,0.11,0.054
AllGFP_CLC_2050_trimmed_contig_633	150	150	T	C	17	DP=17;VDB=0.0059;AF1=0.5;AC1=1;DP4=12,0,4,0;MQ=57;FQ=22;PV4=1,0.11,1,1
AllGFP_CLC_2050_trimmed_contig_633	361	361	C	T	7	DP=7;VDB=0.0123;AF1=0.4999;AC1=1;DP4=5,0,2,0;MQ=60;FQ=7.8;PV4=1,0.46,1,1
AllGFP_CLC_2050_trimmed_contig_633	717	717	G	A	6	DP=6;VDB=0.0079;AF1=0.5;AC1=1;DP4=3,1,1,1;MQ=60;FQ=27;PV4=1,1,1,0.21
AllGFP_CLC_2050_trimmed_contig_633	1276	1276	A	G	16	DP=16;VDB=0.0049;AF1=0.5;AC1=1;DP4=12,0,4,0;MQ=59;FQ=19.1;PV4=1,0.025,0.13,0.28
AllGFP_CLC_2050_trimmed_contig_633	1293	1293	A	G	19	DP=19;VDB=0.0005;AF1=0.4998;AC1=1;DP4=14,0,4,0;MQ=58;FQ=5.47;PV4=1,0.0061,0.34,0.45
AllGFP_CLC_2050_trimmed_contig_633	1486	1486	A	G	13	DP=13;VDB=0.0062;AF1=0.5;AC1=1;DP4=2,5,5,0;MQ=54;FQ=11.3;PV4=0.028,0.0009,0.0056,1
AllGFP_CLC_2050_trimmed_contig_633	1589	1589	G	A	18	DP=18;VDB=0.0017;AF1=0.5;AC1=1;DP4=7,6,4,0;MQ=57;FQ=31;PV4=0.24,1,0.00065,0.18
AllGFP_CLC_2050_trimmed_contig_633	1618	1618	T	C	20	DP=20;VDB=0.0063;AF1=0.5;AC1=1;DP4=7,7,6,0;MQ=57;FQ=10.4;PV4=0.051,0.019,4.9e-05,0.28
AllGFP_CLC_2050_trimmed_contig_633	1658	1658	A	G	34	DP=34;VDB=0.0042;AF1=0.5;AC1=1;DP4=19,7,8,0;MQ=58;FQ=24;PV4=0.16,0.055,0.46,0.12
AllGFP_CLC_2050_trimmed_contig_635	583	583	T	C	26	DP=26;VDB=0.0041;AF1=0.5;AC1=1;DP4=6,16,4,0;MQ=60;FQ=22;PV4=0.014,0.45,1,1
AllGFP_CLC_2050_trimmed_contig_638	1039	1039	C	T	50	DP=50;VDB=0.0149;AF1=0.5;AC1=1;DP4=33,9,6,1;MQ=57;FQ=18.1;PV4=1,1,1,1
AllGFP_CLC_2050_trimmed_contig_640	555	555	G	A	51	DP=51;VDB=0.0155;AF1=0.5;AC1=1;DP4=2,19,2,28;MQ=60;FQ=132;PV4=1,2.6e-07,0.25,0.11
AllGFP_CLC_2050_trimmed_contig_640	561	561	T	C	52	DP=52;VDB=0.0152;AF1=0.5;AC1=1;DP4=2,21,2,26;MQ=60;FQ=137;PV4=1,0.087,0.23,1
AllGFP_CLC_2050_trimmed_contig_640	690	690	C	T	48	DP=48;VDB=0.0353;AF1=0.5;AC1=1;DP4=2,25,0,21;MQ=59;FQ=68;PV4=0.5,2.3e-14,1,0.037
AllGFP_CLC_2050_trimmed_contig_641	72	72	C	T	18	DP=18;VDB=0.0006;AF1=0.5;AC1=1;DP4=0,10,0,8;MQ=50;FQ=89.8;PV4=1,1,0.27,0.2
AllGFP_CLC_2050_trimmed_contig_641	87	87	A	G	18	DP=18;VDB=0.0001;AF1=0.4999;AC1=1;DP4=0,13,0,5;MQ=52;FQ=9.53;PV4=1,1e-05,0.051,0.19
AllGFP_CLC_2050_trimmed_contig_641	166	166	T	C	27	DP=27;VDB=0.0121;AF1=0.5;AC1=1;DP4=0,19,0,5;MQ=55;FQ=27;PV4=1,0.044,0.25,1
AllGFP_CLC_2050_trimmed_contig_647	569	569	C	T	60	DP=60;VDB=0.0090;AF1=0.5;AC1=1;DP4=4,47,4,4;MQ=60;FQ=20.1;PV4=0.0084,1,1,1
AllGFP_CLC_2050_trimmed_contig_647	779	779	T	C	39	DP=39;VDB=0.0037;AF1=0.5;AC1=1;DP4=7,22,4,6;MQ=60;FQ=117;PV4=0.42,1,1,0.49
AllGFP_CLC_2050_trimmed_contig_647	1130	1130	A	G	26	DP=26;VDB=0.0000;AF1=0.4998;AC1=1;DP4=0,21,2,2;MQ=60;FQ=5.47;PV4=0.02,0.0048,1,0.21
AllGFP_CLC_2050_trimmed_contig_647	2061	2061	A	G	13	DP=13;VDB=0.0027;AF1=0.4999;AC1=1;DP4=0,11,2,0;MQ=39;FQ=9.53;PV4=0.013,1,1,1
AllGFP_CLC_2050_trimmed_contig_655	192	192	A	G	28	DP=28;VDB=0.0067;AF1=0.5;AC1=1;DP4=0,19,0,8;MQ=60;FQ=37;PV4=1,0.0027,1,1
AllGFP_CLC_2050_trimmed_contig_657	735	735	T	C	11	DP=11;VDB=0.0002;AF1=0.5;AC1=1;DP4=3,0,8,0;MQ=60;FQ=24;PV4=1,0.4,1,0.4
AllGFP_CLC_2050_trimmed_contig_657	1123	1123	A	G	26	DP=26;VDB=0.0003;AF1=0.5;AC1=1;DP4=15,0,3,8;MQ=53;FQ=91.7;PV4=0.00011,0.052,1,1
AllGFP_CLC_2050_trimmed_contig_657	1135	1135	G	A	29	DP=29;VDB=0.0006;AF1=0.5;AC1=1;DP4=17,0,4,8;MQ=54;FQ=88;PV4=0.00012,1,1,1
AllGFP_CLC_2050_trimmed_contig_657	1142	1142	G	A	24	DP=24;VDB=0.0020;AF1=0.5;AC1=1;DP4=9,0,7,8;MQ=56;FQ=76;PV4=0.0095,0.0012,1,0.34
AllGFP_CLC_2050_trimmed_contig_661	467	467	G	A	6	DP=6;VDB=0.0112;AF1=0.5;AC1=1;DP4=2,1,2,1;MQ=59;FQ=27;PV4=1,0.0038,0.19,0.19
AllGFP_CLC_2050_trimmed_contig_662	37	37	T	C	14	DP=14;VDB=0.0029;AF1=0.4999;AC1=1;DP4=1,8,0,2;MQ=58;FQ=9.53;PV4=1,1,1,1
AllGFP_CLC_2050_trimmed_contig_662	116	116	A	G	8	DP=8;VDB=0.0029;AF1=0.5;AC1=1;DP4=1,4,0,2;MQ=60;FQ=17.1;PV4=1,1,1,1
AllGFP_CLC_2050_trimmed_contig_662	781	781	G	A	44	DP=44;VDB=0.0001;AF1=0.5;AC1=1;DP4=10,27,5,2;MQ=60;FQ=44;PV4=0.036,1,1,1
AllGFP_CLC_2050_trimmed_contig_666	276	276	T	C	7	DP=7;VDB=0.0011;AF1=0.5;AC1=1;DP4=2,0,0,5;MQ=59;FQ=26;PV4=0.048,1.5e-05,0.29,1
AllGFP_CLC_2050_trimmed_contig_666	588	588	T	C	6	DP=6;VDB=0.0000;AF1=0.5;AC1=1;DP4=0,3,2,1;MQ=59;FQ=22.8;PV4=0.4,1,1,0.12
AllGFP_CLC_2050_trimmed_contig_666	642	642	G	A	4	DP=4;VDB=0.0180;AF1=1;AC1=2;DP4=0,1,0,3;MQ=41;FQ=-32;PV4=1,0.04,1,0.42
AllGFP_CLC_2050_trimmed_contig_666	758	758	C	T	3	DP=3;VDB=0.0166;AF1=1;AC1=2;DP4=0,1,0,2;MQ=18;FQ=-30;PV4=1,0.14,1,0.33
AllGFP_CLC_2050_trimmed_contig_669	1932	1932	T	C	19	DP=19;VDB=0.0129;AF1=0.5;AC1=1;DP4=0,6,0,5;MQ=53;FQ=22;PV4=1,0.00015,1,0.15
AllGFP_CLC_2050_trimmed_contig_672	288	288	G	A	17	DP=17;VDB=0.0075;AF1=0.4999;AC1=1;DP4=2,11,0,4;MQ=56;FQ=8.65;PV4=1,0.13,1,0.37
AllGFP_CLC_2050_trimmed_contig_672	490	490	G	A	50	DP=50;VDB=0.0001;AF1=0.5;AC1=1;DP4=8,30,3,9;MQ=58;FQ=22;PV4=1,0.22,1,1
AllGFP_CLC_2050_trimmed_contig_677	21	21	C	T	77	DP=77;VDB=0.0001;AF1=0.5;AC1=1;DP4=5,25,11,23;MQ=28;FQ=70;PV4=0.25,0.032,0.0025,1
AllGFP_CLC_2050_trimmed_contig_677	25	25	C	T	83	DP=83;VDB=0.0002;AF1=1;AC1=2;DP4=1,8,15,42;MQ=28;FQ=-34;PV4=0.44,0.5,0.00016,1
AllGFP_CLC_2050_trimmed_contig_677	72	72	T	C	24	DP=24;VDB=0.0016;AF1=0.5;AC1=1;DP4=1,12,2,6;MQ=44;FQ=30;PV4=0.53,0.029,4.5e-06,0.058
AllGFP_CLC_2050_trimmed_contig_678	452	452	G	A	17	DP=17;VDB=0.0001;AF1=0.5;AC1=1;DP4=10,2,4,1;MQ=58;FQ=38;PV4=1,0.00012,1,1
AllGFP_CLC_2050_trimmed_contig_678	470	470	C	T	13	DP=13;VDB=0.0158;AF1=0.5;AC1=1;DP4=9,1,3,0;MQ=56;FQ=22;PV4=1,0.43,0.4,0.43
AllGFP_CLC_2050_trimmed_contig_678	733	733	C	T	18	DP=18;VDB=0.0071;AF1=0.5;AC1=1;DP4=11,1,6,0;MQ=59;FQ=44;PV4=1,0.086,0.082,1
AllGFP_CLC_2050_trimmed_contig_679	24	24	T	C	53	DP=53;VDB=0.0000;AF1=0.5;AC1=1;DP4=0,16,1,17;MQ=38;FQ=98.8;PV4=1,0.058,0.056,1
AllGFP_CLC_2050_trimmed_contig_679	47	47	T	C	53	DP=53;VDB=0.0000;AF1=0.5;AC1=1;DP4=0,16,1,19;MQ=39;FQ=102;PV4=1,1,0.074,1
AllGFP_CLC_2050_trimmed_contig_679	62	62	C	T	28	DP=28;VDB=0.0001;AF1=0.5;AC1=1;DP4=0,8,1,12;MQ=44;FQ=82;PV4=1,0.23,1.3e-07,1
AllGFP_CLC_2050_trimmed_contig_679	95	95	C	T	12	DP=12;VDB=0.0000;AF1=0.5;AC1=1;DP4=0,7,1,3;MQ=50;FQ=36;PV4=0.36,0.25,0.00012,0.014
AllGFP_CLC_2050_trimmed_contig_679	270	270	C	T	18	DP=18;VDB=0.0001;AF1=0.5;AC1=1;DP4=6,5,2,4;MQ=46;FQ=28;PV4=0.62,1,0.0026,1
AllGFP_CLC_2050_trimmed_contig_679	291	291	A	G	19	DP=19;VDB=0.0001;AF1=0.5;AC1=1;DP4=6,7,2,4;MQ=44;FQ=61;PV4=1,0.31,0.31,1
AllGFP_CLC_2050_trimmed_contig_679	351	351	C	T	19	DP=19;VDB=0.0000;AF1=0.5;AC1=1;DP4=2,11,5,1;MQ=56;FQ=104;PV4=0.0095,1,1,0.049
AllGFP_CLC_2050_trimmed_contig_679	356	356	C	T	20	DP=20;VDB=0.0000;AF1=0.5;AC1=1;DP4=2,11,5,2;MQ=56;FQ=121;PV4=0.022,1,1,0.28
AllGFP_CLC_2050_trimmed_contig_679	357	357	A	G	20	DP=20;VDB=0.0000;AF1=0.5;AC1=1;DP4=6,9,1,4;MQ=56;FQ=26;PV4=0.61,0.0022,0.41,1
AllGFP_CLC_2050_trimmed_contig_679	393	393	G	A	22	DP=22;VDB=0.0009;AF1=0.4999;AC1=1;DP4=8,8,1,3;MQ=54;FQ=6.99;PV4=0.59,2e-05,1,1
AllGFP_CLC_2050_trimmed_contig_679	417	417	T	C	19	DP=19;VDB=0.0315;AF1=0.5;AC1=1;DP4=7,7,1,4;MQ=58;FQ=28;PV4=0.34,0.12,0.27,0.044
AllGFP_CLC_2050_trimmed_contig_679	420	420	A	G	18	DP=18;VDB=0.0006;AF1=0.5;AC1=1;DP4=7,5,1,5;MQ=59;FQ=72;PV4=0.15,0.26,1,0.18
AllGFP_CLC_2050_trimmed_contig_679	463	463	T	C	24	DP=24;VDB=0.0093;AF1=0.5;AC1=1;DP4=5,7,3,9;MQ=59;FQ=113;PV4=0.67,0.01,0.078,1
AllGFP_CLC_2050_trimmed_contig_679	464	464	T	C	24	DP=24;VDB=0.0004;AF1=0.5;AC1=1;DP4=6,10,2,6;MQ=59;FQ=64;PV4=0.67,0.00027,1,1
AllGFP_CLC_2050_trimmed_contig_679	528	528	A	G	29	DP=29;VDB=0.0089;AF1=0.5;AC1=1;DP4=9,10,2,8;MQ=59;FQ=113;PV4=0.23,0.39,0.36,1
AllGFP_CLC_2050_trimmed_contig_679	561	561	T	C	27	DP=27;VDB=0.0003;AF1=0.5;AC1=1;DP4=4,6,7,8;MQ=57;FQ=79;PV4=1,0.002,1,1
AllGFP_CLC_2050_trimmed_contig_679	617	617	T	C	31	DP=31;VDB=0.0001;AF1=0.5;AC1=1;DP4=7,11,5,8;MQ=53;FQ=86;PV4=1,1,0.053,1
AllGFP_CLC_2050_trimmed_contig_679	635	635	A	G	26	DP=26;VDB=0.0058;AF1=0.5;AC1=1;DP4=4,13,5,4;MQ=56;FQ=52;PV4=0.19,0.0061,0.29,0.28
AllGFP_CLC_2050_trimmed_contig_679	644	644	C	T	21	DP=21;VDB=0.0265;AF1=0.5;AC1=1;DP4=2,7,5,4;MQ=58;FQ=83;PV4=0.33,5.7e-07,0.12,0.17
AllGFP_CLC_2050_trimmed_contig_679	656	656	G	A	18	DP=18;VDB=0.0042;AF1=0.5;AC1=1;DP4=2,5,4,6;MQ=59;FQ=75;PV4=1,0.15,0.12,0.4
AllGFP_CLC_2050_trimmed_contig_679	684	684	T	C	19	DP=19;VDB=0.0258;AF1=0.4998;AC1=1;DP4=3,9,1,4;MQ=56;FQ=6.2;PV4=1,2e-10,0.00054,0.043
AllGFP_CLC_2050_trimmed_contig_679	698	698	A	G	20	DP=20;VDB=0.0239;AF1=0.4999;AC1=1;DP4=3,12,1,4;MQ=55;FQ=9.53;PV4=1,0.00064,1,1
AllGFP_CLC_2050_trimmed_contig_679	719	719	G	A	19	DP=19;VDB=0.0278;AF1=0.5;AC1=1;DP4=2,12,1,4;MQ=55;FQ=18.1;PV4=1,0.00011,0.21,1
AllGFP_CLC_2050_trimmed_contig_679	725	725	C	T	19	DP=19;VDB=0.0288;AF1=0.5;AC1=1;DP4=2,10,1,6;MQ=55;FQ=59;PV4=1,0.00048,0.11,1
AllGFP_CLC_2050_trimmed_contig_680	44	44	G	A	6	DP=6;VDB=0.0172;AF1=0.5;AC1=1;DP4=3,0,2,1;MQ=58;FQ=35.5;PV4=1,0.33,0.064,0.46
AllGFP_CLC_2050_trimmed_contig_680	62	62	T	C	6	DP=6;VDB=0.0160;AF1=0.5;AC1=1;DP4=2,0,3,1;MQ=58;FQ=29;PV4=1,0.036,0.16,0.041
AllGFP_CLC_2050_trimmed_contig_680	80	80	T	C	5	DP=5;VDB=0.0098;AF1=0.5;AC1=1;DP4=3,0,2,0;MQ=59;FQ=13.2;PV4=1,0.14,0.14,1
AllGFP_CLC_2050_trimmed_contig_680	96	96	A	G	5	DP=5;VDB=0.0168;AF1=0.5;AC1=1;DP4=2,0,3,0;MQ=59;FQ=19;PV4=1,0.13,0.25,0.11
AllGFP_CLC_2050_trimmed_contig_680	130	130	A	G	4	DP=4;VDB=0.0126;AF1=0.502;AC1=1;DP4=2,0,2,0;MQ=60;FQ=-7.01;PV4=1,1,1,1
AllGFP_CLC_2050_trimmed_contig_680	183	183	A	G	9	DP=9;VDB=0.0154;AF1=0.5;AC1=1;DP4=0,3,4,2;MQ=53;FQ=29;PV4=0.17,0.13,0.099,0.093
AllGFP_CLC_2050_trimmed_contig_680	252	252	C	T	16	DP=16;VDB=0.0265;AF1=0.5;AC1=1;DP4=7,3,1,5;MQ=52;FQ=61;PV4=0.12,0.077,1,1
AllGFP_CLC_2050_trimmed_contig_681	67	67	T	C	4	DP=4;VDB=0.0112;AF1=0.5;AC1=1;DP4=1,1,2,0;MQ=55;FQ=12.2;PV4=1,1,1,1
AllGFP_CLC_2050_trimmed_contig_681	228	228	T	C	5	DP=5;VDB=0.0078;AF1=0.5;AC1=1;DP4=3,0,1,1;MQ=52;FQ=10.4;PV4=0.4,0.11,0.14,1
AllGFP_CLC_2050_trimmed_contig_688	581	581	G	A	31	DP=31;VDB=0.0447;AF1=0.5;AC1=1;DP4=0,24,0,7;MQ=60;FQ=44;PV4=1,0.12,0.15,1
AllGFP_CLC_2050_trimmed_contig_688	1183	1183	T	C	22	DP=22;VDB=0.0000;AF1=0.5;AC1=1;DP4=0,15,0,7;MQ=53;FQ=32;PV4=1,0.17,1,1
AllGFP_CLC_2050_trimmed_contig_688	1201	1201	G	A	24	DP=24;VDB=0.0000;AF1=0.5;AC1=1;DP4=0,18,0,6;MQ=52;FQ=47;PV4=1,1,0.0006,0.29
AllGFP_CLC_2050_trimmed_contig_688	1212	1212	A	G	27	DP=27;VDB=0.0161;AF1=0.5;AC1=1;DP4=3,13,0,11;MQ=54;FQ=43;PV4=0.25,0.0035,0.034,0.16
AllGFP_CLC_2050_trimmed_contig_688	1220	1220	C	T	21	DP=21;VDB=0.0002;AF1=0.5;AC1=1;DP4=3,14,0,4;MQ=59;FQ=19.1;PV4=1,0.47,1,1
AllGFP_CLC_2050_trimmed_contig_691	286	286	G	A	6	DP=6;VDB=0.0153;AF1=0.5;AC1=1;DP4=2,0,0,4;MQ=60;FQ=28.9;PV4=0.067,0.00028,1,0.058
AllGFP_CLC_2050_trimmed_contig_692	255	255	T	C	11	DP=11;VDB=0.0000;AF1=0.5;AC1=1;DP4=0,3,8,0;MQ=60;FQ=27;PV4=0.0061,0.18,1,0.052
AllGFP_CLC_2050_trimmed_contig_693	1787	1787	C	T	20	DP=20;VDB=0.0279;AF1=0.5;AC1=1;DP4=0,14,0,6;MQ=55;FQ=49;PV4=1,0.13,1,0.3
AllGFP_CLC_2050_trimmed_contig_694	27	27	A	G	33	DP=33;VDB=0.0002;AF1=0.5;AC1=1;DP4=0,18,1,13;MQ=59;FQ=116;PV4=0.44,0.014,0.24,0.4
AllGFP_CLC_2050_trimmed_contig_694	521	521	A	G	16	DP=16;VDB=0.0068;AF1=0.5;AC1=1;DP4=0,7,2,7;MQ=59;FQ=81;PV4=0.47,1,0.2,1
AllGFP_CLC_2050_trimmed_contig_694	754	754	G	A	8	DP=8;VDB=0.0115;AF1=0.5;AC1=1;DP4=0,5,1,2;MQ=60;FQ=14.2;PV4=0.37,0.0032,1,0.37
AllGFP_CLC_2050_trimmed_contig_694	844	844	G	A	14	DP=14;VDB=0.0081;AF1=0.5;AC1=1;DP4=5,4,0,5;MQ=59;FQ=20.1;PV4=0.086,0.0039,0.095,0.056
AllGFP_CLC_2050_trimmed_contig_694	875	875	G	A	15	DP=15;VDB=0.0003;AF1=0.5;AC1=1;DP4=1,9,4,0;MQ=59;FQ=61;PV4=0.005,1,1,1
AllGFP_CLC_2050_trimmed_contig_694	926	926	G	A	16	DP=16;VDB=0.0038;AF1=0.5;AC1=1;DP4=2,9,4,1;MQ=58;FQ=76;PV4=0.036,1,1,1
AllGFP_CLC_2050_trimmed_contig_694	978	978	T	C	17	DP=17;VDB=0.0001;AF1=0.5;AC1=1;DP4=4,8,2,3;MQ=59;FQ=22;PV4=1,0.011,1,0.18
AllGFP_CLC_2050_trimmed_contig_695	73	73	G	A	99	DP=99;VDB=0.0135;AF1=0.5;AC1=1;DP4=11,64,1,19;MQ=46;FQ=27;PV4=0.45,0.021,1,1
AllGFP_CLC_2050_trimmed_contig_695	1333	1333	G	A	100	DP=100;VDB=0.0313;AF1=0.5;AC1=1;DP4=0,56,2,42;MQ=58;FQ=129;PV4=0.19,1,1,1
AllGFP_CLC_2050_trimmed_contig_695	3050	3050	A	G	36	DP=36;VDB=0.0000;AF1=0.5;AC1=1;DP4=0,24,0,12;MQ=57;FQ=54;PV4=1,1.4e-09,1,0.41
AllGFP_CLC_2050_trimmed_contig_698	519	519	A	G	71	DP=71;VDB=0.0365;AF1=0.5;AC1=1;DP4=1,43,1,26;MQ=55;FQ=120;PV4=1,6.8e-05,1,1
AllGFP_CLC_2050_trimmed_contig_698	2027	2027	G	A	42	DP=42;VDB=0.0051;AF1=0.5;AC1=1;DP4=7,29,1,5;MQ=59;FQ=32;PV4=1,1,1,0.46
AllGFP_CLC_2050_trimmed_contig_698	2639	2639	C	T	31	DP=31;VDB=0.0073;AF1=0.5;AC1=1;DP4=3,19,2,5;MQ=58;FQ=67;PV4=0.57,1,0.2,1
AllGFP_CLC_2050_trimmed_contig_698	2878	2878	G	A	61	DP=61;VDB=0.0134;AF1=0.5;AC1=1;DP4=7,27,0,27;MQ=57;FQ=80;PV4=0.014,1.8e-06,1,1
AllGFP_CLC_2050_trimmed_contig_700	458	458	A	G	37	DP=37;VDB=0.0177;AF1=0.5;AC1=1;DP4=7,22,0,8;MQ=59;FQ=52;PV4=0.31,0.088,1,1
AllGFP_CLC_2050_trimmed_contig_700	541	541	A	G	41	DP=41;VDB=0.0160;AF1=0.5;AC1=1;DP4=7,25,1,8;MQ=60;FQ=20.1;PV4=0.66,9.2e-05,0.029,0.063
AllGFP_CLC_2050_trimmed_contig_700	928	928	A	G	65	DP=65;VDB=0.0000;AF1=0.5;AC1=1;DP4=37,10,15,3;MQ=54;FQ=69;PV4=1,2.4e-10,1,1
AllGFP_CLC_2050_trimmed_contig_700	1054	1054	T	C	41	DP=41;VDB=0.0242;AF1=0.5;AC1=1;DP4=14,1,22,3;MQ=59;FQ=116;PV4=1,1,1,0.11
AllGFP_CLC_2050_trimmed_contig_700	1066	1066	G	A	42	DP=42;VDB=0.0275;AF1=0.5;AC1=1;DP4=22,1,15,3;MQ=59;FQ=86;PV4=0.3,1.6e-12,1,0.02
AllGFP_CLC_2050_trimmed_contig_700	1182	1182	T	C	29	DP=29;VDB=0.0000;AF1=0.5;AC1=1;DP4=14,3,4,1;MQ=60;FQ=20.1;PV4=1,0.23,1,0.15
AllGFP_CLC_2050_trimmed_contig_708	69	69	A	G	30	DP=30;VDB=0.0003;AF1=1;AC1=2;DP4=0,2,1,20;MQ=39;FQ=-72;PV4=1,0.0026,1,0.5
AllGFP_CLC_2050_trimmed_contig_708	73	73	T	C	32	DP=32;VDB=0.0004;AF1=1;AC1=2;DP4=0,3,1,20;MQ=41;FQ=-52;PV4=1,4.5e-05,1,1
AllGFP_CLC_2050_trimmed_contig_708	146	146	T	C	42	DP=42;VDB=0.0450;AF1=0.5;AC1=1;DP4=2,23,0,13;MQ=44;FQ=37;PV4=0.54,2e-06,1,1
AllGFP_CLC_2050_trimmed_contig_708	819	819	T	C	49	DP=49;VDB=0.0339;AF1=0.5;AC1=1;DP4=3,15,1,30;MQ=59;FQ=153;PV4=0.13,1,1,0.42
AllGFP_CLC_2050_trimmed_contig_714	1027	1027	A	G	22	DP=22;VDB=0.0001;AF1=0.5;AC1=1;DP4=13,0,9,0;MQ=60;FQ=34;PV4=1,0.00022,0.12,0.43
AllGFP_CLC_2050_trimmed_contig_715	171	171	C	T	36	DP=36;VDB=0.0175;AF1=0.5;AC1=1;DP4=19,11,5,1;MQ=58;FQ=24;PV4=0.64,0.41,1,1
AllGFP_CLC_2050_trimmed_contig_715	350	350	G	A	78	DP=78;VDB=0.0260;AF1=0.5;AC1=1;DP4=50,10,12,4;MQ=57;FQ=95;PV4=0.48,0.23,0.46,1
AllGFP_CLC_2050_trimmed_contig_715	459	459	A	G	36	DP=36;VDB=0.0424;AF1=0.5;AC1=1;DP4=14,5,12,0;MQ=56;FQ=36;PV4=0.13,0.0063,0.5,0.08
AllGFP_CLC_2050_trimmed_contig_719	57	57	G	A	37	DP=37;VDB=0.0030;AF1=0.5;AC1=1;DP4=10,3,20,0;MQ=57;FQ=110;PV4=0.052,1,0.34,1
AllGFP_CLC_2050_trimmed_contig_719	71	71	C	T	34	DP=34;VDB=0.0027;AF1=0.5;AC1=1;DP4=9,3,18,0;MQ=56;FQ=105;PV4=0.054,0.4,1,1
AllGFP_CLC_2050_trimmed_contig_719	199	199	C	T	78	DP=78;VDB=0.0303;AF1=0.5;AC1=1;DP4=59,3,16,0;MQ=57;FQ=27;PV4=1,1,0.16,0.5
AllGFP_CLC_2050_trimmed_contig_719	291	291	T	C	66	DP=66;VDB=0.0185;AF1=0.5;AC1=1;DP4=47,3,16,0;MQ=56;FQ=10.4;PV4=1,2e-06,0.07,1
AllGFP_CLC_2050_trimmed_contig_719	333	333	G	A	75	DP=75;VDB=0.0114;AF1=0.5;AC1=1;DP4=55,2,18,0;MQ=58;FQ=66;PV4=1,1,1,0.33
AllGFP_CLC_2050_trimmed_contig_721	49	49	C	T	9	DP=9;VDB=0.0217;AF1=0.5;AC1=1;DP4=0,4,0,2;MQ=38;FQ=11.3;PV4=1,1,0.41,0.058
AllGFP_CLC_2050_trimmed_contig_721	56	56	C	T	11	DP=11;VDB=0.0001;AF1=0.5;AC1=1;DP4=2,3,0,3;MQ=44;FQ=12.3;PV4=0.46,0.01,0.083,1
AllGFP_CLC_2050_trimmed_contig_721	91	91	A	G	10	DP=10;VDB=0.0001;AF1=0.5;AC1=1;DP4=2,2,0,5;MQ=48;FQ=55;PV4=0.17,0.065,0.0074,0.0071
AllGFP_CLC_2050_trimmed_contig_727	347	347	G	A	76	DP=76;VDB=0.0251;AF1=0.5;AC1=1;DP4=14,36,2,24;MQ=58;FQ=58;PV4=0.044,2.9e-14,1,0.025
AllGFP_CLC_2050_trimmed_contig_727	416	416	G	A	85	DP=85;VDB=0.0099;AF1=0.4997;AC1=1;DP4=16,54,0,15;MQ=59;FQ=4.77;PV4=0.063,0.045,1,1
AllGFP_CLC_2050_trimmed_contig_727	497	497	G	A	91	DP=91;VDB=0.0254;AF1=0.5;AC1=1;DP4=13,40,3,32;MQ=59;FQ=112;PV4=0.089,0.0097,1,0.033
AllGFP_CLC_2050_trimmed_contig_731	305	305	T	C	72	DP=72;VDB=0.0044;AF1=0.5;AC1=1;DP4=4,49,0,18;MQ=51;FQ=12.3;PV4=0.57,7.2e-08,1,1
AllGFP_CLC_2050_trimmed_contig_732	29	29	A	G	76	DP=76;VDB=0.0002;AF1=0.5;AC1=1;DP4=4,37,3,23;MQ=30;FQ=58;PV4=1,0.15,0.28,1
AllGFP_CLC_2050_trimmed_contig_733	972	972	C	T	14	DP=14;VDB=0.0191;AF1=0.4998;AC1=1;DP4=9,2,3,0;MQ=58;FQ=6.2;PV4=1,0.25,1,1
AllGFP_CLC_2050_trimmed_contig_735	2564	2564	C	T	25	DP=25;VDB=0.0342;AF1=0.5;AC1=1;DP4=18,0,7,0;MQ=60;FQ=16.1;PV4=1,0.01,1,0.083
AllGFP_CLC_2050_trimmed_contig_737	523	523	A	G	61	DP=61;VDB=0.0096;AF1=0.5;AC1=1;DP4=39,4,14,4;MQ=57;FQ=69;PV4=0.22,0.002,1,0.23
AllGFP_CLC_2050_trimmed_contig_737	946	946	T	C	66	DP=66;VDB=0.0000;AF1=0.5;AC1=1;DP4=35,7,16,3;MQ=54;FQ=46;PV4=1,5.4e-06,0.28,1
AllGFP_CLC_2050_trimmed_contig_738	1017	1017	C	T	64	DP=64;VDB=0.0175;AF1=0.5;AC1=1;DP4=6,34,3,21;MQ=60;FQ=158;PV4=1,0.067,1,1
AllGFP_CLC_2050_trimmed_contig_740	136	136	G	A	4	DP=4;VDB=0.0120;AF1=0.5;AC1=1;DP4=0,2,1,1;MQ=47;FQ=13.2;PV4=1,0.019,1,0.21
AllGFP_CLC_2050_trimmed_contig_740	165	165	T	C	5	DP=5;VDB=0.0037;AF1=0.5001;AC1=1;DP4=0,2,0,3;MQ=54;FQ=7.8;PV4=1,1,0.11,1
AllGFP_CLC_2050_trimmed_contig_742	382	382	C	T	96	DP=96;VDB=0.0001;AF1=0.5;AC1=1;DP4=65,16,4,10;MQ=58;FQ=34;PV4=0.00025,1,0.08,1
AllGFP_CLC_2050_trimmed_contig_742	395	395	T	C	60	DP=60;VDB=0.0003;AF1=0.5102;AC1=1;DP4=4,0,21,8;MQ=58;FQ=-13.2;PV4=0.55,9.2e-06,0.27,0.0017
AllGFP_CLC_2050_trimmed_contig_743	285	285	A	G	46	DP=46;VDB=0.0065;AF1=0.5;AC1=1;DP4=14,12,11,8;MQ=58;FQ=123;PV4=1,4.7e-07,1,1
AllGFP_CLC_2050_trimmed_contig_743	762	762	T	C	39	DP=39;VDB=0.0132;AF1=0.5;AC1=1;DP4=6,21,4,7;MQ=58;FQ=78;PV4=0.43,2.2e-06,1,0.3
AllGFP_CLC_2050_trimmed_contig_743	836	836	G	A	46	DP=46;VDB=0.0095;AF1=0.5;AC1=1;DP4=0,7,10,28;MQ=58;FQ=16.1;PV4=0.32,2e-09,0.25,0.32
AllGFP_CLC_2050_trimmed_contig_747	282	282	T	C	86	DP=86;VDB=0.0119;AF1=0.5;AC1=1;DP4=6,67,6,7;MQ=58;FQ=55;PV4=0.0021,1,1,1
AllGFP_CLC_2050_trimmed_contig_751	471	471	T	C	11	DP=11;VDB=0.0318;AF1=0.5;AC1=1;DP4=0,4,0,6;MQ=57;FQ=27.7;PV4=1,0.058,0.22,0.049
AllGFP_CLC_2050_trimmed_contig_753	29	29	G	A	95	DP=95;VDB=0.0005;AF1=0.5;AC1=1;DP4=52,2,24,0;MQ=39;FQ=70;PV4=1,0.0069,1,1
AllGFP_CLC_2050_trimmed_contig_753	326	326	G	A	56	DP=56;VDB=0.0207;AF1=0.5;AC1=1;DP4=37,0,18,1;MQ=59;FQ=48;PV4=0.34,2e-06,0.094,1
AllGFP_CLC_2050_trimmed_contig_754	22	22	G	A	16	DP=16;VDB=0.0001;AF1=0.5;AC1=1;DP4=4,0,11,1;MQ=59;FQ=37;PV4=1,1,0.29,0.38
AllGFP_CLC_2050_trimmed_contig_754	33	33	C	T	22	DP=22;VDB=0.0003;AF1=0.5;AC1=1;DP4=9,1,9,2;MQ=58;FQ=141;PV4=1,0.15,1,1
AllGFP_CLC_2050_trimmed_contig_754	85	85	C	T	25	DP=25;VDB=0.0228;AF1=0.5;AC1=1;DP4=11,2,11,0;MQ=60;FQ=107;PV4=0.48,0.34,1,1
AllGFP_CLC_2050_trimmed_contig_754	110	110	C	T	25	DP=25;VDB=0.0219;AF1=0.5;AC1=1;DP4=17,2,5,0;MQ=59;FQ=30;PV4=1,1,0.18,1
AllGFP_CLC_2050_trimmed_contig_755	54	54	A	G	26	DP=26;VDB=0.0001;AF1=0.5;AC1=1;DP4=1,12,2,9;MQ=56;FQ=100;PV4=0.58,1,0.37,0.16
AllGFP_CLC_2050_trimmed_contig_755	64	64	G	A	18	DP=18;VDB=0.0004;AF1=0.5;AC1=1;DP4=0,12,2,2;MQ=56;FQ=50;PV4=0.05,1,0.0068,1
AllGFP_CLC_2050_trimmed_contig_755	91	91	G	A	16	DP=16;VDB=0.0004;AF1=0.5;AC1=1;DP4=0,11,2,2;MQ=56;FQ=58;PV4=0.057,1,0.0017,1
AllGFP_CLC_2050_trimmed_contig_758	1469	1469	G	A	38	DP=38;VDB=0.0001;AF1=0.5;AC1=1;DP4=10,0,24,3;MQ=57;FQ=66;PV4=0.55,0.38,0.46,0.13
AllGFP_CLC_2050_trimmed_contig_759	430	430	G	A	45	DP=45;VDB=0.0296;AF1=0.5;AC1=1;DP4=4,20,0,20;MQ=59;FQ=112;PV4=0.11,0.032,1,1
AllGFP_CLC_2050_trimmed_contig_760	734	734	A	G	19	DP=19;VDB=0.0356;AF1=0.5;AC1=1;DP4=0,11,0,8;MQ=55;FQ=57;PV4=1,0.0016,1,0.45
AllGFP_CLC_2050_trimmed_contig_760	795	795	G	A	23	DP=23;VDB=0.0085;AF1=0.5;AC1=1;DP4=0,16,0,7;MQ=58;FQ=30;PV4=1,0.012,0.087,1
AllGFP_CLC_2050_trimmed_contig_760	929	929	C	T	30	DP=30;VDB=0.0256;AF1=0.5;AC1=1;DP4=3,22,0,5;MQ=58;FQ=17.1;PV4=1,1,1,1
AllGFP_CLC_2050_trimmed_contig_760	954	954	C	T	29	DP=29;VDB=0.0200;AF1=0.5;AC1=1;DP4=3,2,0,24;MQ=57;FQ=25;PV4=0.0027,0.1,0.19,0.052
AllGFP_CLC_2050_trimmed_contig_760	1260	1260	A	G	9	DP=9;VDB=0.0314;AF1=0.5;AC1=1;DP4=0,5,0,4;MQ=52;FQ=16.1;PV4=1,0.0064,0.077,0.24
AllGFP_CLC_2050_trimmed_contig_760	1335	1335	C	T	14	DP=14;VDB=0.0122;AF1=0.5;AC1=1;DP4=0,6,0,8;MQ=59;FQ=61;PV4=1,0.00027,1,0.29
AllGFP_CLC_2050_trimmed_contig_760	1531	1531	T	C	21	DP=21;VDB=0.0197;AF1=0.5;AC1=1;DP4=3,12,2,4;MQ=60;FQ=13.2;PV4=0.6,0.018,1,1
AllGFP_CLC_2050_trimmed_contig_760	1750	1750	A	G	9	DP=9;VDB=0.0034;AF1=0.5;AC1=1;DP4=1,3,1,4;MQ=57;FQ=29;PV4=1,0.36,1,1
AllGFP_CLC_2050_trimmed_contig_760	2050	2050	C	T	16	DP=16;VDB=0.0200;AF1=0.5;AC1=1;DP4=5,7,1,3;MQ=58;FQ=21;PV4=1,0.0015,1,0.17
AllGFP_CLC_2050_trimmed_contig_760	2349	2349	G	A	25	DP=25;VDB=0.0115;AF1=0.5;AC1=1;DP4=4,14,2,5;MQ=58;FQ=71;PV4=1,0.33,0.068,1
AllGFP_CLC_2050_trimmed_contig_760	2418	2418	A	G	27	DP=27;VDB=0.0139;AF1=0.5;AC1=1;DP4=1,15,1,10;MQ=60;FQ=85;PV4=1,1.4e-05,1,1
AllGFP_CLC_2050_trimmed_contig_760	2445	2445	C	T	19	DP=19;VDB=0.0027;AF1=0.5;AC1=1;DP4=0,11,1,5;MQ=60;FQ=42;PV4=0.35,0.00084,1,1
AllGFP_CLC_2050_trimmed_contig_760	2481	2481	T	C	19	DP=19;VDB=0.0008;AF1=0.5;AC1=1;DP4=1,8,0,10;MQ=57;FQ=54;PV4=0.47,0.00079,0.074,0.11
AllGFP_CLC_2050_trimmed_contig_762	27	27	G	A	5	DP=5;VDB=0.0000;AF1=0.5002;AC1=1;DP4=2,0,3,0;MQ=60;FQ=5.35;PV4=1,0.4,1,0.14
AllGFP_CLC_2050_trimmed_contig_762	1312	1312	G	A	26	DP=26;VDB=0.0026;AF1=0.5;AC1=1;DP4=16,2,5,3;MQ=60;FQ=115;PV4=0.28,0.36,1,1
AllGFP_CLC_2050_trimmed_contig_763	166	166	C	T	25	DP=25;VDB=0.0259;AF1=0.5;AC1=1;DP4=8,6,4,3;MQ=49;FQ=12.3;PV4=1,0.00077,1.1e-14,1
AllGFP_CLC_2050_trimmed_contig_764	123	123	C	T	7	DP=7;VDB=0.0017;AF1=0.5;AC1=1;DP4=0,4,3,0;MQ=60;FQ=52.4;PV4=0.029,1,1,1
AllGFP_CLC_2050_trimmed_contig_765	127	127	G	A	17	DP=17;VDB=0.0000;AF1=0.5;AC1=1;DP4=8,0,9,0;MQ=50;FQ=70;PV4=1,0.00021,1,0.18
AllGFP_CLC_2050_trimmed_contig_765	145	145	T	C	19	DP=19;VDB=0.0031;AF1=0.5;AC1=1;DP4=9,0,10,0;MQ=51;FQ=89.6;PV4=1,0.0023,0.12,1
AllGFP_CLC_2050_trimmed_contig_765	150	150	C	T	19	DP=19;VDB=0.0000;AF1=0.5;AC1=1;DP4=11,0,8,0;MQ=51;FQ=45;PV4=1,0.045,1,1
AllGFP_CLC_2050_trimmed_contig_765	158	158	A	G	15	DP=15;VDB=0.0003;AF1=0.5;AC1=1;DP4=2,0,7,0;MQ=49;FQ=9.42;PV4=1,1.1e-05,0.073,1
AllGFP_CLC_2050_trimmed_contig_765	178	178	C	T	15	DP=15;VDB=0.0000;AF1=0.5;AC1=1;DP4=6,0,8,0;MQ=53;FQ=41.7;PV4=1,0.063,0.47,0.2
AllGFP_CLC_2050_trimmed_contig_765	181	181	G	A	16	DP=16;VDB=0.0011;AF1=0.5001;AC1=1;DP4=2,0,9,0;MQ=55;FQ=9.53;PV4=1,6.4e-05,0.21,0.29
AllGFP_CLC_2050_trimmed_contig_767	1463	1463	G	A	9	DP=9;VDB=0.0100;AF1=0.5;AC1=1;DP4=1,5,1,2;MQ=58;FQ=28;PV4=1,1,0.071,0.085
AllGFP_CLC_2050_trimmed_contig_767	1466	1466	A	G	9	DP=9;VDB=0.0075;AF1=0.4999;AC1=1;DP4=2,5,0,2;MQ=58;FQ=8.65;PV4=1,0.48,1,1
AllGFP_CLC_2050_trimmed_contig_768	249	249	G	A	7	DP=7;VDB=0.0034;AF1=0.5;AC1=1;DP4=5,0,2,0;MQ=60;FQ=26;PV4=1,1,1,0.083
AllGFP_CLC_2050_trimmed_contig_775	82	82	C	T	32	DP=32;VDB=0.0029;AF1=0.4999;AC1=1;DP4=13,10,4,4;MQ=53;FQ=8.65;PV4=1,1.2e-07,0.062,1
AllGFP_CLC_2050_trimmed_contig_775	280	280	G	A	19	DP=19;VDB=0.0008;AF1=0.5;AC1=1;DP4=14,0,4,1;MQ=53;FQ=34;PV4=0.26,0.001,1,1
AllGFP_CLC_2050_trimmed_contig_775	319	319	G	A	16	DP=16;VDB=0.0173;AF1=0.5;AC1=1;DP4=10,1,4,1;MQ=60;FQ=15.1;PV4=1,0.008,1,1
AllGFP_CLC_2050_trimmed_contig_775	325	325	G	A	17	DP=17;VDB=0.0083;AF1=0.5;AC1=1;DP4=9,2,3,2;MQ=60;FQ=44;PV4=0.55,0.0079,1,0.36
AllGFP_CLC_2050_trimmed_contig_775	520	520	A	G	50	DP=50;VDB=0.0074;AF1=0.5;AC1=1;DP4=25,3,12,2;MQ=60;FQ=55;PV4=1,3.4e-08,1,1
AllGFP_CLC_2050_trimmed_contig_775	588	588	A	G	31	DP=31;VDB=0.0016;AF1=0.5;AC1=1;DP4=12,8,7,2;MQ=60;FQ=44;PV4=0.43,0.0015,0.069,1
AllGFP_CLC_2050_trimmed_contig_775	1043	1043	T	C	12	DP=12;VDB=0.0293;AF1=0.5;AC1=1;DP4=7,0,5,0;MQ=54;FQ=12.3;PV4=1,1,0.048,0.4
AllGFP_CLC_2050_trimmed_contig_777	1339	1339	C	T	81	DP=81;VDB=0.0114;AF1=0.5;AC1=1;DP4=57,3,17,4;MQ=57;FQ=69;PV4=0.07,1.3e-11,0.3,1
AllGFP_CLC_2050_trimmed_contig_786	611	611	A	G	13	DP=13;VDB=0.0201;AF1=0.5;AC1=1;DP4=6,0,5,2;MQ=60;FQ=65.8;PV4=0.46,0.017,0.19,0.13
AllGFP_CLC_2050_trimmed_contig_789	903	903	C	T	22	DP=22;VDB=0.0005;AF1=0.5;AC1=1;DP4=2,14,0,6;MQ=59;FQ=25;PV4=1,0.0033,0.052,1
AllGFP_CLC_2050_trimmed_contig_789	966	966	C	T	27	DP=27;VDB=0.0184;AF1=0.5;AC1=1;DP4=0,14,2,11;MQ=58;FQ=90.5;PV4=0.22,0.015,0.11,0.29
AllGFP_CLC_2050_trimmed_contig_789	981	981	G	A	23	DP=23;VDB=0.0257;AF1=0.5;AC1=1;DP4=1,10,1,11;MQ=58;FQ=90.7;PV4=1,0.39,0.13,0.08
AllGFP_CLC_2050_trimmed_contig_789	1050	1050	C	T	21	DP=21;VDB=0.0190;AF1=0.5;AC1=1;DP4=2,8,0,10;MQ=59;FQ=68;PV4=0.47,3.8e-07,0.17,0.16
AllGFP_CLC_2050_trimmed_contig_789	1221	1221	C	T	32	DP=32;VDB=0.0001;AF1=0.5;AC1=1;DP4=1,23,1,7;MQ=58;FQ=15.1;PV4=0.44,1.1e-08,1,1
AllGFP_CLC_2050_trimmed_contig_789	1242	1242	G	A	31	DP=31;VDB=0.0047;AF1=0.5;AC1=1;DP4=1,20,1,7;MQ=60;FQ=48;PV4=0.48,0.054,1,0.015
AllGFP_CLC_2050_trimmed_contig_789	1293	1293	A	G	34	DP=34;VDB=0.0171;AF1=0.5;AC1=1;DP4=2,25,0,7;MQ=59;FQ=27;PV4=1,1,0.0098,0.032
AllGFP_CLC_2050_trimmed_contig_789	1419	1419	T	C	26	DP=26;VDB=0.0295;AF1=0.5;AC1=1;DP4=1,9,0,16;MQ=60;FQ=120;PV4=0.38,0.24,1,1
AllGFP_CLC_2050_trimmed_contig_791	133	133	T	C	21	DP=21;VDB=0.0106;AF1=0.5;AC1=1;DP4=6,9,4,2;MQ=28;FQ=13.2;PV4=0.36,0.23,1,1
AllGFP_CLC_2050_trimmed_contig_791	227	227	T	C	26	DP=26;VDB=0.0333;AF1=0.4999;AC1=1;DP4=8,7,5,6;MQ=29;FQ=7.8;PV4=1,0.35,3.3e-05,0.45
AllGFP_CLC_2050_trimmed_contig_798	492	492	C	T	11	DP=11;VDB=0.0113;AF1=0.5;AC1=1;DP4=0,7,0,4;MQ=60;FQ=51;PV4=1,1,1,0.3
AllGFP_CLC_2050_trimmed_contig_799	353	353	C	T	8	DP=8;VDB=0.0148;AF1=0.4999;AC1=1;DP4=0,6,0,2;MQ=56;FQ=6.98;PV4=1,1,1,1
AllGFP_CLC_2050_trimmed_contig_799	515	515	A	G	13	DP=13;VDB=0.0025;AF1=0.4999;AC1=1;DP4=2,9,2,0;MQ=60;FQ=9.53;PV4=0.077,1,1,1
AllGFP_CLC_2050_trimmed_contig_799	728	728	G	A	7	DP=7;VDB=0.0023;AF1=0.5;AC1=1;DP4=2,0,2,3;MQ=60;FQ=23.9;PV4=0.43,0.0019,1,0.19
AllGFP_CLC_2050_trimmed_contig_799	983	983	A	G	5	DP=5;VDB=0.0118;AF1=0.5;AC1=1;DP4=2,0,0,3;MQ=60;FQ=28.5;PV4=0.1,0.0024,1,1
AllGFP_CLC_2050_trimmed_contig_801	22	22	C	T	26	DP=26;VDB=0.0000;AF1=0.5;AC1=1;DP4=9,8,6,0;MQ=42;FQ=31;PV4=0.058,1,0.06,1
AllGFP_CLC_2050_trimmed_contig_801	24	24	G	A	26	DP=26;VDB=0.0000;AF1=0.5;AC1=1;DP4=8,8,7,0;MQ=42;FQ=41;PV4=0.052,0.42,0.028,1
AllGFP_CLC_2050_trimmed_contig_801	25	25	A	G	26	DP=26;VDB=0.0000;AF1=0.5;AC1=1;DP4=9,8,6,0;MQ=42;FQ=31;PV4=0.058,0.4,0.06,1
AllGFP_CLC_2050_trimmed_contig_801	29	29	C	T	26	DP=26;VDB=0.0000;AF1=0.5;AC1=1;DP4=8,6,7,2;MQ=42;FQ=63;PV4=0.4,0.18,0.0011,1
AllGFP_CLC_2050_trimmed_contig_801	30	30	A	G	26	DP=26;VDB=0.0000;AF1=0.5;AC1=1;DP4=9,7,6,0;MQ=42;FQ=33;PV4=0.12,1,0.037,1
AllGFP_CLC_2050_trimmed_contig_801	38	38	T	C	36	DP=36;VDB=0.0000;AF1=0.5;AC1=1;DP4=18,6,7,0;MQ=49;FQ=21;PV4=0.29,1,9.4e-05,1
AllGFP_CLC_2050_trimmed_contig_801	71	71	C	T	55	DP=55;VDB=0.0076;AF1=0.5;AC1=1;DP4=27,9,14,1;MQ=41;FQ=36;PV4=0.25,0.36,0.00044,1
AllGFP_CLC_2050_trimmed_contig_801	128	128	G	A	56	DP=56;VDB=0.0009;AF1=0.5;AC1=1;DP4=18,10,19,5;MQ=43;FQ=70;PV4=0.36,0.0018,1.5e-12,0.17
AllGFP_CLC_2050_trimmed_contig_801	163	163	A	G	81	DP=81;VDB=0.0002;AF1=0.5;AC1=1;DP4=28,25,20,6;MQ=42;FQ=39;PV4=0.051,0.0083,1.4e-09,0.29
AllGFP_CLC_2050_trimmed_contig_803	73	73	G	A	25	DP=25;VDB=0.0000;AF1=0.5;AC1=1;DP4=7,12,1,5;MQ=53;FQ=10.4;PV4=0.62,0.19,3.1e-19,1
AllGFP_CLC_2050_trimmed_contig_803	91	91	A	G	22	DP=22;VDB=0.0000;AF1=0.4997;AC1=1;DP4=7,10,0,5;MQ=54;FQ=4.77;PV4=0.13,0.0079,3.7e-17,1
AllGFP_CLC_2050_trimmed_contig_803	124	124	G	A	41	DP=41;VDB=0.0026;AF1=0.5;AC1=1;DP4=7,17,5,11;MQ=46;FQ=21;PV4=1,7.1e-06,1.8e-15,0.31
AllGFP_CLC_2050_trimmed_contig_803	133	133	T	C	42	DP=42;VDB=0.0072;AF1=0.5;AC1=1;DP4=3,8,9,21;MQ=46;FQ=73;PV4=1,0.36,0.00026,0.17
AllGFP_CLC_2050_trimmed_contig_803	154	154	G	A	46	DP=46;VDB=0.0028;AF1=0.5;AC1=1;DP4=3,24,5,13;MQ=45;FQ=18.1;PV4=0.24,0.00027,8.2e-16,1
AllGFP_CLC_2050_trimmed_contig_803	157	157	G	A	46	DP=46;VDB=0.0028;AF1=0.5;AC1=1;DP4=3,24,5,13;MQ=45;FQ=18.1;PV4=0.24,5.9e-06,8.2e-16,1
AllGFP_CLC_2050_trimmed_contig_803	166	166	G	A	43	DP=43;VDB=0.0028;AF1=0.5;AC1=1;DP4=3,21,5,13;MQ=44;FQ=23;PV4=0.26,1.2e-05,2.1e-14,1
AllGFP_CLC_2050_trimmed_contig_803	241	241	A	G	93	DP=93;VDB=0.0186;AF1=0.5;AC1=1;DP4=1,41,7,43;MQ=41;FQ=48;PV4=0.067,3.6e-10,5.7e-50,1
AllGFP_CLC_2050_trimmed_contig_803	244	244	A	G	92	DP=92;VDB=0.0186;AF1=0.5;AC1=1;DP4=1,40,7,43;MQ=41;FQ=54;PV4=0.069,2.2e-06,3.5e-49,1
AllGFP_CLC_2050_trimmed_contig_803	247	247	A	G	93	DP=93;VDB=0.0186;AF1=0.5;AC1=1;DP4=1,41,7,43;MQ=41;FQ=52;PV4=0.067,8.2e-12,5.7e-50,1
AllGFP_CLC_2050_trimmed_contig_803	277	277	T	C	88	DP=88;VDB=0.0190;AF1=0.5;AC1=1;DP4=3,38,6,39;MQ=43;FQ=41;PV4=0.49,0.00044,1.6e-40,1
AllGFP_CLC_2050_trimmed_contig_803	289	289	A	G	66	DP=66;VDB=0.0170;AF1=0.5;AC1=1;DP4=3,36,5,22;MQ=47;FQ=28;PV4=0.26,1.2e-09,1.9e-29,1
AllGFP_CLC_2050_trimmed_contig_803	292	292	A	G	66	DP=66;VDB=0.0170;AF1=0.5;AC1=1;DP4=3,36,5,22;MQ=47;FQ=30;PV4=0.26,1.4e-10,1.9e-29,1
AllGFP_CLC_2050_trimmed_contig_803	304	304	G	A	60	DP=60;VDB=0.0007;AF1=0.4998;AC1=1;DP4=7,40,1,12;MQ=46;FQ=6.2;PV4=0.67,3.7e-15,1,0.063
AllGFP_CLC_2050_trimmed_contig_804	97	97	A	G	48	DP=48;VDB=0.0158;AF1=0.5;AC1=1;DP4=0,37,1,9;MQ=59;FQ=62;PV4=0.21,0.18,1,0.49
AllGFP_CLC_2050_trimmed_contig_804	170	170	A	G	21	DP=21;VDB=0.0000;AF1=0.4999;AC1=1;DP4=1,17,3,0;MQ=60;FQ=7.8;PV4=0.003,1,1,0.014
AllGFP_CLC_2050_trimmed_contig_804	439	439	A	G	29	DP=29;VDB=0.0000;AF1=0.5;AC1=1;DP4=3,8,4,12;MQ=58;FQ=137;PV4=1,1.2e-08,1,0.021
AllGFP_CLC_2050_trimmed_contig_804	579	579	A	G	35	DP=35;VDB=0.0190;AF1=0.5;AC1=1;DP4=3,19,0,13;MQ=57;FQ=55;PV4=0.28,2.8e-05,0.093,0.2
AllGFP_CLC_2050_trimmed_contig_804	668	668	C	T	57	DP=57;VDB=0.0173;AF1=0.5;AC1=1;DP4=2,39,0,15;MQ=59;FQ=26;PV4=1,8.3e-08,0.0074,0.017
AllGFP_CLC_2050_trimmed_contig_804	717	717	A	G	55	DP=55;VDB=0.0130;AF1=0.5;AC1=1;DP4=0,38,0,16;MQ=59;FQ=10.4;PV4=1,0.00051,1,1
AllGFP_CLC_2050_trimmed_contig_804	718	718	A	G	56	DP=56;VDB=0.0209;AF1=0.4999;AC1=1;DP4=0,39,0,16;MQ=59;FQ=6.99;PV4=1,5e-17,1,1
AllGFP_CLC_2050_trimmed_contig_804	724	724	A	G	58	DP=58;VDB=0.0371;AF1=0.5;AC1=1;DP4=0,38,0,20;MQ=59;FQ=26;PV4=1,1.1e-08,0.23,0.41
AllGFP_CLC_2050_trimmed_contig_804	1245	1245	A	G	25	DP=25;VDB=0.0141;AF1=0.5;AC1=1;DP4=7,12,0,6;MQ=60;FQ=21;PV4=0.14,0.061,1,1
AllGFP_CLC_2050_trimmed_contig_812	1035	1035	T	C	15	DP=15;VDB=0.0042;AF1=0.5;AC1=1;DP4=9,0,6,0;MQ=57;FQ=38;PV4=1,0.061,0.042,0.32
AllGFP_CLC_2050_trimmed_contig_816	107	107	T	C	81	DP=81;VDB=0.0016;AF1=0.5;AC1=1;DP4=2,62,3,9;MQ=56;FQ=35;PV4=0.026,1,0.29,1
AllGFP_CLC_2050_trimmed_contig_820	346	346	A	G	54	DP=54;VDB=0.0063;AF1=0.5;AC1=1;DP4=0,40,0,12;MQ=58;FQ=25;PV4=1,3.3e-06,1,0.048
AllGFP_CLC_2050_trimmed_contig_821	267	267	C	T	5	DP=5;VDB=0.0028;AF1=0.5;AC1=1;DP4=0,3,2,0;MQ=60;FQ=28.5;PV4=0.1,1,1,1
AllGFP_CLC_2050_trimmed_contig_827	22	22	T	C	24	DP=24;VDB=0.0000;AF1=0.5;AC1=1;DP4=16,0,7,1;MQ=58;FQ=97;PV4=0.33,0.34,0.088,1
AllGFP_CLC_2050_trimmed_contig_827	46	46	C	T	22	DP=22;VDB=0.0003;AF1=0.5;AC1=1;DP4=18,0,4,0;MQ=58;FQ=14.2;PV4=1,0.22,1,0.3
AllGFP_CLC_2050_trimmed_contig_827	70	70	T	C	31	DP=31;VDB=0.0068;AF1=0.5;AC1=1;DP4=21,1,9,0;MQ=58;FQ=61;PV4=1,0.045,1,0.37
AllGFP_CLC_2050_trimmed_contig_827	169	169	C	T	49	DP=49;VDB=0.0156;AF1=0.5;AC1=1;DP4=30,4,15,0;MQ=59;FQ=52;PV4=0.3,1.2e-08,1,0.44
AllGFP_CLC_2050_trimmed_contig_827	214	214	G	A	44	DP=44;VDB=0.0064;AF1=0.5;AC1=1;DP4=24,5,15,0;MQ=60;FQ=97;PV4=0.15,1,1,1
AllGFP_CLC_2050_trimmed_contig_827	238	238	A	G	40	DP=40;VDB=0.0246;AF1=0.5;AC1=1;DP4=16,4,18,1;MQ=60;FQ=109;PV4=0.34,0.00011,1,1
AllGFP_CLC_2050_trimmed_contig_829	438	438	G	A	14	DP=14;VDB=0.0126;AF1=0.4998;AC1=1;DP4=4,7,0,3;MQ=58;FQ=6.2;PV4=0.51,0.05,1,1
AllGFP_CLC_2050_trimmed_contig_829	758	758	G	A	14	DP=14;VDB=0.0003;AF1=0.5;AC1=1;DP4=2,5,6,1;MQ=60;FQ=30;PV4=0.1,0.00091,1,1
AllGFP_CLC_2050_trimmed_contig_832	72	72	G	A	7	DP=7;VDB=0.0049;AF1=0.5336;AC1=1;DP4=3,0,4,0;MQ=56;FQ=-18.1;PV4=1,1,1,0.35
AllGFP_CLC_2050_trimmed_contig_835	321	321	T	C	11	DP=11;VDB=0.0004;AF1=0.5;AC1=1;DP4=0,4,3,4;MQ=60;FQ=48;PV4=0.24,0.0041,1,0.012
AllGFP_CLC_2050_trimmed_contig_840	27	27	G	A	13	DP=13;VDB=0.0016;AF1=0.5;AC1=1;DP4=7,2,3,0;MQ=53;FQ=21;PV4=1,1,0.0084,0.041
AllGFP_CLC_2050_trimmed_contig_840	44	44	A	G	15	DP=15;VDB=0.0021;AF1=0.5;AC1=1;DP4=7,2,5,0;MQ=52;FQ=64;PV4=0.51,1,0.043,0.0043
AllGFP_CLC_2050_trimmed_contig_840	46	46	A	G	16	DP=16;VDB=0.0001;AF1=0.5;AC1=1;DP4=9,2,4,0;MQ=51;FQ=40;PV4=1,1,0.46,1
AllGFP_CLC_2050_trimmed_contig_840	56	56	C	T	15	DP=15;VDB=0.0147;AF1=0.5;AC1=1;DP4=9,2,3,0;MQ=52;FQ=10.4;PV4=1,0.088,8.4e-05,0.18
AllGFP_CLC_2050_trimmed_contig_840	79	79	A	G	13	DP=13;VDB=0.0027;AF1=0.5129;AC1=1;DP4=0,2,9,0;MQ=54;FQ=-14.2;PV4=0.018,1,0.15,0.3
AllGFP_CLC_2050_trimmed_contig_840	95	95	G	A	11	DP=11;VDB=0.0038;AF1=0.5;AC1=1;DP4=1,2,8,0;MQ=56;FQ=42;PV4=0.055,0.41,0.13,0.11
AllGFP_CLC_2050_trimmed_contig_840	116	116	G	A	13	DP=13;VDB=0.0177;AF1=0.5;AC1=1;DP4=5,2,5,0;MQ=55;FQ=51;PV4=0.47,0.021,0.013,1
AllGFP_CLC_2050_trimmed_contig_840	119	119	G	A	13	DP=13;VDB=0.0031;AF1=0.4999;AC1=1;DP4=8,2,2,0;MQ=55;FQ=6.99;PV4=1,1,0.43,1
AllGFP_CLC_2050_trimmed_contig_840	133	133	G	A	15	DP=15;VDB=0.0181;AF1=0.5;AC1=1;DP4=2,4,8,0;MQ=55;FQ=43;PV4=0.015,0.041,0.23,1
AllGFP_CLC_2050_trimmed_contig_840	159	159	G	A	13	DP=13;VDB=0.0190;AF1=0.5;AC1=1;DP4=5,0,2,1;MQ=45;FQ=17;PV4=0.37,1,1,0.43
AllGFP_CLC_2050_trimmed_contig_840	207	207	A	G	26	DP=26;VDB=0.0071;AF1=0.4999;AC1=1;DP4=13,1,9,0;MQ=33;FQ=7.8;PV4=1,0.07,0.013,1
AllGFP_CLC_2050_trimmed_contig_840	256	256	G	A	19	DP=19;VDB=0.0345;AF1=0.5;AC1=1;DP4=7,1,11,0;MQ=40;FQ=47;PV4=0.42,0.00012,0.029,1
AllGFP_CLC_2050_trimmed_contig_843	88	88	T	C	23	DP=23;VDB=0.0011;AF1=0.5;AC1=1;DP4=0,8,1,14;MQ=54;FQ=79;PV4=1,0.13,0.044,1
AllGFP_CLC_2050_trimmed_contig_850	235	235	A	G	17	DP=17;VDB=0.0037;AF1=0.5;AC1=1;DP4=11,0,5,1;MQ=60;FQ=49;PV4=0.35,1,1,0.3
AllGFP_CLC_2050_trimmed_contig_855	64	64	C	T	9	DP=9;VDB=0.0041;AF1=0.5;AC1=1;DP4=3,2,2,1;MQ=56;FQ=37;PV4=1,0.053,1,1
AllGFP_CLC_2050_trimmed_contig_855	198	198	A	G	10	DP=10;VDB=0.0527;AF1=0.5;AC1=1;DP4=3,2,5,0;MQ=52;FQ=42;PV4=0.44,0.011,1,0.22
AllGFP_CLC_2050_trimmed_contig_855	238	238	G	A	10	DP=10;VDB=0.0005;AF1=0.5;AC1=1;DP4=2,2,6,0;MQ=57;FQ=46;PV4=0.13,0.00016,1,1
AllGFP_CLC_2050_trimmed_contig_855	246	246	T	C	10	DP=10;VDB=0.0005;AF1=0.5;AC1=1;DP4=2,2,6,0;MQ=57;FQ=58.7;PV4=0.13,0.017,1,1
AllGFP_CLC_2050_trimmed_contig_856	110	110	G	A	5	DP=5;VDB=0.0064;AF1=0.5;AC1=1;DP4=3,0,2,0;MQ=60;FQ=14.2;PV4=1,0.24,1,1
AllGFP_CLC_2050_trimmed_contig_856	224	224	A	G	8	DP=8;VDB=0.0020;AF1=0.5;AC1=1;DP4=5,0,3,0;MQ=58;FQ=10.4;PV4=1,0.11,0.11,1
AllGFP_CLC_2050_trimmed_contig_856	235	235	T	C	8	DP=8;VDB=0.0020;AF1=0.5;AC1=1;DP4=5,0,3,0;MQ=58;FQ=48;PV4=1,1,0.11,1
AllGFP_CLC_2050_trimmed_contig_858	357	357	C	T	15	DP=15;VDB=0.0139;AF1=0.5;AC1=1;DP4=11,1,3,0;MQ=58;FQ=11.3;PV4=1,0.011,1,0.18
AllGFP_CLC_2050_trimmed_contig_859	311	311	G	A	48	DP=48;VDB=0.0018;AF1=0.5;AC1=1;DP4=6,11,7,23;MQ=56;FQ=179;PV4=0.5,1,1,0.21
AllGFP_CLC_2050_trimmed_contig_859	407	407	T	C	83	DP=83;VDB=0.0206;AF1=0.4999;AC1=1;DP4=11,55,6,9;MQ=59;FQ=9.53;PV4=0.074,1,1,1
AllGFP_CLC_2050_trimmed_contig_859	698	698	T	C	56	DP=56;VDB=0.0001;AF1=0.5;AC1=1;DP4=6,35,1,12;MQ=59;FQ=12.3;PV4=1,2.1e-08,0.0094,0.089
AllGFP_CLC_2050_trimmed_contig_859	1331	1331	A	G	61	DP=61;VDB=0.0031;AF1=0.5;AC1=1;DP4=2,28,8,23;MQ=58;FQ=171;PV4=0.081,3.2e-15,0.19,0.37
AllGFP_CLC_2050_trimmed_contig_859	1415	1415	G	A	93	DP=93;VDB=0.0301;AF1=0.5;AC1=1;DP4=8,51,4,30;MQ=60;FQ=121;PV4=1,1.1e-09,0.062,1
AllGFP_CLC_2050_trimmed_contig_863	428	428	G	A	17	DP=17;VDB=0.0228;AF1=0.5;AC1=1;DP4=0,12,2,3;MQ=58;FQ=36;PV4=0.074,0.14,1,1
AllGFP_CLC_2050_trimmed_contig_863	640	640	A	G	17	DP=17;VDB=0.0012;AF1=0.5;AC1=1;DP4=1,11,0,5;MQ=60;FQ=32;PV4=1,0.028,1,0.4
AllGFP_CLC_2050_trimmed_contig_877	115	115	T	C	17	DP=17;VDB=0.0103;AF1=0.5;AC1=1;DP4=8,1,8,0;MQ=58;FQ=90;PV4=1,0.35,1,0.21
AllGFP_CLC_2050_trimmed_contig_877	152	152	T	C	26	DP=26;VDB=0.0378;AF1=0.5;AC1=1;DP4=13,1,11,1;MQ=58;FQ=125;PV4=1,0.063,0.19,1
AllGFP_CLC_2050_trimmed_contig_879	494	494	G	A	21	DP=21;VDB=0.0098;AF1=0.5;AC1=1;DP4=0,7,1,13;MQ=55;FQ=75.9;PV4=1,7.3e-09,0.053,1
AllGFP_CLC_2050_trimmed_contig_880	548	548	G	A	70	DP=70;VDB=0.0014;AF1=0.5;AC1=1;DP4=39,6,17,7;MQ=59;FQ=113;PV4=0.19,1.9e-08,1,1
AllGFP_CLC_2050_trimmed_contig_882	1206	1206	G	A	83	DP=83;VDB=0.0054;AF1=0.5;AC1=1;DP4=6,54,7,16;MQ=59;FQ=91;PV4=0.039,1.7e-06,1,1
AllGFP_CLC_2050_trimmed_contig_882	1878	1878	A	G	62	DP=62;VDB=0.0004;AF1=0.5;AC1=1;DP4=5,34,0,22;MQ=59;FQ=116;PV4=0.15,1,1,0.3
AllGFP_CLC_2050_trimmed_contig_885	245	245	T	C	29	DP=29;VDB=0.0117;AF1=0.5;AC1=1;DP4=6,13,4,5;MQ=59;FQ=66;PV4=0.68,0.12,0.053,0.016
AllGFP_CLC_2050_trimmed_contig_886	15	15	A	G	25	DP=25;VDB=0.0001;AF1=0.5;AC1=1;DP4=3,15,1,3;MQ=57;FQ=24;PV4=1,1,1,1
AllGFP_CLC_2050_trimmed_contig_886	132	132	G	A	25	DP=25;VDB=0.0272;AF1=0.5;AC1=1;DP4=0,10,0,13;MQ=59;FQ=74.8;PV4=1,0.15,1,0.33
AllGFP_CLC_2050_trimmed_contig_886	448	448	A	G	12	DP=12;VDB=0.0188;AF1=0.5;AC1=1;DP4=0,6,0,6;MQ=59;FQ=32;PV4=1,0.00094,0.19,1
AllGFP_CLC_2050_trimmed_contig_886	469	469	C	T	12	DP=12;VDB=0.0182;AF1=0.5;AC1=1;DP4=0,7,0,5;MQ=60;FQ=36;PV4=1,0.064,1,0.18
AllGFP_CLC_2050_trimmed_contig_890	196	196	C	T	4	DP=4;VDB=0.0110;AF1=0.5037;AC1=1;DP4=2,0,1,1;MQ=60;FQ=-9.74;PV4=1,1,1,0.21
AllGFP_CLC_2050_trimmed_contig_892	113	113	T	C	7	DP=7;VDB=0.0044;AF1=0.5025;AC1=1;DP4=2,0,0,5;MQ=60;FQ=-7.78;PV4=0.048,1,1,0.032
AllGFP_CLC_2050_trimmed_contig_893	389	389	G	A	27	DP=27;VDB=0.0093;AF1=0.5;AC1=1;DP4=18,2,6,1;MQ=60;FQ=75;PV4=1,1,1,0.22
AllGFP_CLC_2050_trimmed_contig_895	247	247	G	A	7	DP=7;VDB=0.0277;AF1=0.5;AC1=1;DP4=0,2,0,3;MQ=58;FQ=22;PV4=1,0.27,0.25,0.14
AllGFP_CLC_2050_trimmed_contig_895	259	259	G	A	7	DP=7;VDB=0.0277;AF1=0.5;AC1=1;DP4=0,2,0,3;MQ=58;FQ=21;PV4=1,1,0.25,0.3
AllGFP_CLC_2050_trimmed_contig_896	51	51	G	A	14	DP=14;VDB=0.0000;AF1=0.5;AC1=1;DP4=3,7,0,3;MQ=60;FQ=21;PV4=0.53,1,1,0.092
AllGFP_CLC_2050_trimmed_contig_896	216	216	G	A	40	DP=40;VDB=0.0130;AF1=0.5;AC1=1;DP4=14,13,9,4;MQ=60;FQ=98;PV4=0.33,4.1e-07,1,0.031
AllGFP_CLC_2050_trimmed_contig_896	345	345	A	G	41	DP=41;VDB=0.0162;AF1=0.5;AC1=1;DP4=17,5,5,14;MQ=60;FQ=159;PV4=0.0017,5.3e-05,1,0.12
AllGFP_CLC_2050_trimmed_contig_896	369	369	A	G	43	DP=43;VDB=0.0055;AF1=0.5;AC1=1;DP4=15,7,5,16;MQ=58;FQ=166;PV4=0.0058,1.3e-06,1,1
AllGFP_CLC_2050_trimmed_contig_896	396	396	C	T	35	DP=35;VDB=0.0053;AF1=0.5;AC1=1;DP4=11,5,5,14;MQ=58;FQ=130;PV4=0.018,0.12,1,0.014
AllGFP_CLC_2050_trimmed_contig_896	417	417	G	A	18	DP=18;VDB=0.0001;AF1=0.5;AC1=1;DP4=10,0,1,7;MQ=60;FQ=100;PV4=0.00025,0.0072,1,0.0085
AllGFP_CLC_2050_trimmed_contig_896	747	747	A	G	31	DP=31;VDB=0.0062;AF1=0.5;AC1=1;DP4=3,14,3,7;MQ=58;FQ=113;PV4=0.64,0.00046,1,0.0047
AllGFP_CLC_2050_trimmed_contig_896	759	759	G	A	27	DP=27;VDB=0.0004;AF1=0.5;AC1=1;DP4=3,15,2,5;MQ=58;FQ=92;PV4=0.6,0.3,1,0.053
AllGFP_CLC_2050_trimmed_contig_898	205	205	A	G	51	DP=51;VDB=0.0009;AF1=0.5;AC1=1;DP4=34,6,9,1;MQ=57;FQ=58;PV4=1,1,0.25,1
AllGFP_CLC_2050_trimmed_contig_903	273	273	C	T	13	DP=13;VDB=0.0008;AF1=0.5;AC1=1;DP4=2,7,2,2;MQ=52;FQ=16.1;PV4=0.53,0.14,0.22,1
AllGFP_CLC_2050_trimmed_contig_903	730	730	C	T	14	DP=14;VDB=0.0055;AF1=0.5;AC1=1;DP4=0,5,2,6;MQ=60;FQ=56;PV4=0.49,0.01,1,1
AllGFP_CLC_2050_trimmed_contig_903	1428	1428	A	G	3	DP=3;VDB=0.0182;AF1=0.5002;AC1=1;DP4=1,0,0,2;MQ=54;FQ=5.1;PV4=0.33,0.061,0.33,0.031
AllGFP_CLC_2050_trimmed_contig_903	1616	1616	T	C	20	DP=20;VDB=0.0135;AF1=0.5;AC1=1;DP4=0,15,0,5;MQ=60;FQ=11.3;PV4=1,0.012,1,0.13
AllGFP_CLC_2050_trimmed_contig_906	1	1	A	G	2	DP=2;VDB=0.0064;AF1=1;AC1=2;DP4=0,0,2,0;MQ=60;FQ=-33
AllGFP_CLC_2050_trimmed_contig_907	825	825	A	G	16	DP=16;VDB=0.0002;AF1=0.5;AC1=1;DP4=4,7,1,4;MQ=60;FQ=63;PV4=1,0.44,1,0.24
AllGFP_CLC_2050_trimmed_contig_907	891	891	G	A	17	DP=17;VDB=0.0262;AF1=0.5;AC1=1;DP4=4,8,0,5;MQ=58;FQ=10.4;PV4=0.26,1.1e-06,1,1
AllGFP_CLC_2050_trimmed_contig_907	1080	1080	A	G	21	DP=21;VDB=0.0415;AF1=0.5;AC1=1;DP4=1,15,0,5;MQ=60;FQ=22;PV4=1,0.0025,1,0.18
AllGFP_CLC_2050_trimmed_contig_918	39	39	A	G	20	DP=20;VDB=0.0001;AF1=0.5;AC1=1;DP4=3,8,0,6;MQ=57;FQ=37;PV4=0.51,0.0098,0.14,1
AllGFP_CLC_2050_trimmed_contig_921	123	123	A	G	66	DP=66;VDB=0.0216;AF1=0.5;AC1=1;DP4=3,45,0,17;MQ=58;FQ=17.1;PV4=0.56,0.27,1,0.14
AllGFP_CLC_2050_trimmed_contig_921	419	419	G	A	41	DP=41;VDB=0.0345;AF1=0.5;AC1=1;DP4=5,13,0,23;MQ=59;FQ=85;PV4=0.011,0.0035,1,0.21
AllGFP_CLC_2050_trimmed_contig_922	257	257	G	A	10	DP=10;VDB=0.0179;AF1=0.5;AC1=1;DP4=2,5,0,3;MQ=58;FQ=11.3;PV4=1,0.18,1,1
AllGFP_CLC_2050_trimmed_contig_922	457	457	A	G	11	DP=11;VDB=0.0101;AF1=0.5;AC1=1;DP4=0,4,0,7;MQ=60;FQ=42;PV4=1,0.0028,0.24,0.016
AllGFP_CLC_2050_trimmed_contig_927	847	847	A	G	12	DP=12;VDB=0.0064;AF1=0.5;AC1=1;DP4=1,9,1,1;MQ=57;FQ=17.1;PV4=0.32,1,1,1
AllGFP_CLC_2050_trimmed_contig_927	1092	1092	G	A	4	DP=4;VDB=0.0038;AF1=1;AC1=2;DP4=0,2,0,2;MQ=25;FQ=-27;PV4=1,0.0061,1,0.4
AllGFP_CLC_2050_trimmed_contig_929	185	185	C	T	4	DP=4;VDB=0.0055;AF1=0.5;AC1=1;DP4=1,1,2,0;MQ=60;FQ=11.1;PV4=1,0.33,1,1
AllGFP_CLC_2050_trimmed_contig_932	73	73	T	C	7	DP=7;VDB=0.0136;AF1=0.5;AC1=1;DP4=0,2,1,2;MQ=53;FQ=20.9;PV4=1,0.035,1,0.13
AllGFP_CLC_2050_trimmed_contig_932	310	310	A	G	12	DP=12;VDB=0.0077;AF1=0.5;AC1=1;DP4=3,6,0,3;MQ=58;FQ=21;PV4=0.51,1,0.041,1
AllGFP_CLC_2050_trimmed_contig_932	498	498	T	C	18	DP=18;VDB=0.0255;AF1=0.5;AC1=1;DP4=2,6,0,10;MQ=60;FQ=73;PV4=0.18,8.7e-06,1,0.13
AllGFP_CLC_2050_trimmed_contig_932	625	625	C	T	13	DP=13;VDB=0.0000;AF1=0.5;AC1=1;DP4=0,7,0,6;MQ=57;FQ=72;PV4=1,0.15,0.31,0.076
AllGFP_CLC_2050_trimmed_contig_934	22	22	A	G	37	DP=37;VDB=0.0002;AF1=0.5;AC1=1;DP4=6,15,0,11;MQ=56;FQ=65;PV4=0.071,4.3e-05,1,0.00012
AllGFP_CLC_2050_trimmed_contig_934	59	59	C	T	50	DP=50;VDB=0.0003;AF1=0.5;AC1=1;DP4=3,38,5,2;MQ=57;FQ=38;PV4=0.00061,1,1,1
AllGFP_CLC_2050_trimmed_contig_934	202	202	A	G	89	DP=89;VDB=0.0258;AF1=0.5;AC1=1;DP4=5,38,9,37;MQ=60;FQ=225;PV4=0.39,0.23,0.34,0.11
AllGFP_CLC_2050_trimmed_contig_934	310	310	G	A	95	DP=95;VDB=0.0122;AF1=0.5;AC1=1;DP4=9,51,2,33;MQ=59;FQ=147;PV4=0.2,0.35,1,0.23
AllGFP_CLC_2050_trimmed_contig_939	241	241	G	A	17	DP=17;VDB=0.0125;AF1=0.5;AC1=1;DP4=1,10,1,3;MQ=57;FQ=24;PV4=0.48,0.34,1,1
AllGFP_CLC_2050_trimmed_contig_939	271	271	G	A	19	DP=19;VDB=0.0280;AF1=0.5;AC1=1;DP4=1,11,1,6;MQ=56;FQ=96;PV4=1,0.24,0.048,0.15
AllGFP_CLC_2050_trimmed_contig_939	328	328	T	C	6	DP=6;VDB=0.0045;AF1=0.4999;AC1=1;DP4=1,3,1,1;MQ=60;FQ=8.65;PV4=1,0.12,1,0.089
AllGFP_CLC_2050_trimmed_contig_939	1976	1976	A	G	44	DP=44;VDB=0.0000;AF1=1;AC1=2;DP4=0,3,6,35;MQ=55;FQ=-100;PV4=1,1,0.2,0.16
AllGFP_CLC_2050_trimmed_contig_939	2006	2006	T	C	72	DP=72;VDB=0.0016;AF1=0.5;AC1=1;DP4=3,39,3,27;MQ=58;FQ=127;PV4=0.69,1,0.044,0.2
AllGFP_CLC_2050_trimmed_contig_939	2090	2090	C	T	82	DP=82;VDB=0.0318;AF1=0.5;AC1=1;DP4=2,42,0,37;MQ=59;FQ=55;PV4=0.5,6.1e-17,0.41,1
AllGFP_CLC_2050_trimmed_contig_939	2222	2222	T	C	58	DP=58;VDB=0.0306;AF1=0.5;AC1=1;DP4=3,40,0,15;MQ=60;FQ=33;PV4=0.56,0.00014,0.045,0.077
AllGFP_CLC_2050_trimmed_contig_939	2246	2246	C	T	62	DP=62;VDB=0.0058;AF1=0.5;AC1=1;DP4=0,43,3,15;MQ=60;FQ=60;PV4=0.023,1.2e-12,1,1
AllGFP_CLC_2050_trimmed_contig_939	2528	2528	A	G	79	DP=79;VDB=0.0087;AF1=0.5;AC1=1;DP4=0,61,0,18;MQ=58;FQ=14.2;PV4=1,2.7e-05,1,0.035
AllGFP_CLC_2050_trimmed_contig_948	330	330	T	C	5	DP=5;VDB=0.0068;AF1=0.4999;AC1=1;DP4=2,1,1,1;MQ=60;FQ=7.8;PV4=1,0.0053,0.14,0.14
AllGFP_CLC_2050_trimmed_contig_948	463	463	C	T	9	DP=9;VDB=0.0104;AF1=0.4999;AC1=1;DP4=2,5,0,2;MQ=60;FQ=8.65;PV4=1,1,1,1
AllGFP_CLC_2050_trimmed_contig_948	749	749	T	C	23	DP=23;VDB=0.0106;AF1=0.5;AC1=1;DP4=2,16,0,5;MQ=59;FQ=17.1;PV4=1,0.031,1,1
AllGFP_CLC_2050_trimmed_contig_948	823	823	C	T	43	DP=43;VDB=0.0027;AF1=0.5;AC1=1;DP4=4,23,5,11;MQ=58;FQ=184;PV4=0.26,1,0.17,0.042
AllGFP_CLC_2050_trimmed_contig_948	1154	1154	A	G	26	DP=26;VDB=0.0000;AF1=0.5;AC1=1;DP4=10,12,0,4;MQ=60;FQ=12.3;PV4=0.14,0.48,0.0078,1
AllGFP_CLC_2050_trimmed_contig_948	1519	1519	A	G	38	DP=38;VDB=0.0012;AF1=1;AC1=2;DP4=0,3,6,29;MQ=57;FQ=-97;PV4=1,1,0.47,0.14
AllGFP_CLC_2050_trimmed_contig_952	1516	1516	C	T	27	DP=27;VDB=0.0399;AF1=0.5;AC1=1;DP4=0,13,1,13;MQ=56;FQ=80;PV4=1,4.3e-05,0.022,0.026
AllGFP_CLC_2050_trimmed_contig_952	2098	2098	G	A	9	DP=9;VDB=0.0074;AF1=0.5;AC1=1;DP4=2,5,0,2;MQ=60;FQ=10.4;PV4=1,1,1,1
AllGFP_CLC_2050_trimmed_contig_956	243	243	G	A	6	DP=6;VDB=0.0071;AF1=0.4999;AC1=1;DP4=1,3,0,2;MQ=37;FQ=6.98;PV4=1,0.45,1,1
AllGFP_CLC_2050_trimmed_contig_958	454	454	T	C	23	DP=23;VDB=0.0085;AF1=0.5;AC1=1;DP4=2,15,2,4;MQ=57;FQ=20.1;PV4=0.27,0.018,1,1
AllGFP_CLC_2050_trimmed_contig_959	205	205	C	T	10	DP=10;VDB=0.0102;AF1=0.5;AC1=1;DP4=7,0,2,1;MQ=58;FQ=30;PV4=0.3,0.057,0.066,1
AllGFP_CLC_2050_trimmed_contig_959	220	220	A	G	10	DP=10;VDB=0.0106;AF1=0.5;AC1=1;DP4=8,0,1,1;MQ=58;FQ=13.2;PV4=0.2,1,0.018,0.091
AllGFP_CLC_2050_trimmed_contig_961	965	965	G	A	13	DP=13;VDB=0.0158;AF1=0.5002;AC1=1;DP4=0,2,6,5;MQ=60;FQ=6.2;PV4=0.46,0.00029,1,0.31
AllGFP_CLC_2050_trimmed_contig_961	1011	1011	C	T	19	DP=19;VDB=0.0182;AF1=0.5;AC1=1;DP4=5,2,6,6;MQ=60;FQ=118;PV4=0.63,1.6e-06,1,1
AllGFP_CLC_2050_trimmed_contig_962	434	434	G	A	16	DP=16;VDB=0.0273;AF1=0.4998;AC1=1;DP4=0,11,0,5;MQ=54;FQ=5.47;PV4=1,1,0.00018,1
AllGFP_CLC_2050_trimmed_contig_962	459	459	T	C	17	DP=17;VDB=0.0207;AF1=0.5;AC1=1;DP4=0,10,0,7;MQ=52;FQ=42;PV4=1,1.1e-06,0.00043,1
AllGFP_CLC_2050_trimmed_contig_962	1601	1601	C	T	4	DP=4;VDB=0.0133;AF1=1;AC1=2;DP4=0,0,0,3;MQ=58;FQ=-36
AllGFP_CLC_2050_trimmed_contig_962	1875	1875	G	A	11	DP=11;VDB=0.0001;AF1=0.5;AC1=1;DP4=0,5,0,6;MQ=52;FQ=60.5;PV4=1,0.36,0.14,0.015
AllGFP_CLC_2050_trimmed_contig_962	1893	1893	G	A	10	DP=10;VDB=0.0001;AF1=0.5;AC1=1;DP4=0,4,0,6;MQ=54;FQ=50.8;PV4=1,0.068,0.00027,1
AllGFP_CLC_2050_trimmed_contig_964	203	203	G	A	96	DP=96;VDB=0.0111;AF1=0.5;AC1=1;DP4=23,5,65,1;MQ=41;FQ=72;PV4=0.0084,0.0043,0.00059,1
AllGFP_CLC_2050_trimmed_contig_964	238	238	A	G	59	DP=59;VDB=0.0079;AF1=0.5;AC1=1;DP4=33,3,22,1;MQ=45;FQ=70;PV4=1,1,0.0071,0.21
AllGFP_CLC_2050_trimmed_contig_964	260	260	G	A	32	DP=32;VDB=0.0011;AF1=0.5;AC1=1;DP4=18,3,10,1;MQ=51;FQ=35;PV4=1,0.0022,0.0035,0.37
AllGFP_CLC_2050_trimmed_contig_966	198	198	G	A	13	DP=13;VDB=0.0240;AF1=0.5;AC1=1;DP4=0,6,1,5;MQ=60;FQ=87.5;PV4=1,0.27,1,1
AllGFP_CLC_2050_trimmed_contig_967	1358	1358	A	G	8	DP=8;VDB=0.0145;AF1=0.5;AC1=1;DP4=0,6,0,2;MQ=51;FQ=13.2;PV4=1,1,1,0.21
AllGFP_CLC_2050_trimmed_contig_967	2079	2079	G	A	4	DP=4;VDB=0.0169;AF1=0.5;AC1=1;DP4=0,2,0,2;MQ=60;FQ=10.6;PV4=1,0.22,1,0.26
AllGFP_CLC_2050_trimmed_contig_967	2648	2648	C	T	5	DP=5;VDB=0.0161;AF1=0.4998;AC1=1;DP4=0,3,0,2;MQ=57;FQ=5.43;PV4=1,0.49,0.14,0.46
AllGFP_CLC_2050_trimmed_contig_968	252	252	T	C	12	DP=12;VDB=0.0040;AF1=0.5;AC1=1;DP4=8,1,1,2;MQ=59;FQ=10.4;PV4=0.13,0.044,0.041,0.047
AllGFP_CLC_2050_trimmed_contig_968	306	306	T	C	13	DP=13;VDB=0.0031;AF1=0.5;AC1=1;DP4=8,1,1,3;MQ=59;FQ=27;PV4=0.052,0.001,0.07,1
AllGFP_CLC_2050_trimmed_contig_969	117	117	T	C	4	DP=4;VDB=0.0044;AF1=0.5;AC1=1;DP4=0,2,0,2;MQ=60;FQ=10.1;PV4=1,0.29,1,1
AllGFP_CLC_2050_trimmed_contig_969	177	177	G	A	6	DP=6;VDB=0.0147;AF1=0.5;AC1=1;DP4=0,4,0,2;MQ=60;FQ=20.1;PV4=1,1,1,1
AllGFP_CLC_2050_trimmed_contig_972	29	29	A	G	63	DP=63;VDB=0.0000;AF1=0.5;AC1=1;DP4=6,36,4,15;MQ=59;FQ=144;PV4=0.71,0.026,0.26,1
AllGFP_CLC_2050_trimmed_contig_972	107	107	T	C	46	DP=46;VDB=0.0008;AF1=0.5;AC1=1;DP4=4,21,1,14;MQ=59;FQ=90;PV4=0.63,0.015,1,0.31
AllGFP_CLC_2050_trimmed_contig_972	206	206	C	T	60	DP=60;VDB=0.0220;AF1=0.5;AC1=1;DP4=7,25,1,22;MQ=59;FQ=101;PV4=0.12,3.5e-06,1,0.25
AllGFP_CLC_2050_trimmed_contig_972	530	530	G	A	76	DP=76;VDB=0.0249;AF1=0.5;AC1=1;DP4=21,32,4,16;MQ=60;FQ=51;PV4=0.17,0.0091,1,0.33
AllGFP_CLC_2050_trimmed_contig_973	2373	2373	C	T	59	DP=59;VDB=0.0156;AF1=0.5;AC1=1;DP4=6,34,4,15;MQ=59;FQ=58;PV4=0.71,1e-11,1,0.24
AllGFP_CLC_2050_trimmed_contig_973	2382	2382	G	A	58	DP=58;VDB=0.0036;AF1=0.5;AC1=1;DP4=6,31,5,16;MQ=58;FQ=135;PV4=0.5,6.6e-09,1,0.41
AllGFP_CLC_2050_trimmed_contig_973	2396	2396	A	G	60	DP=60;VDB=0.0050;AF1=0.5;AC1=1;DP4=6,30,5,18;MQ=59;FQ=136;PV4=0.74,8.2e-05,1,1
AllGFP_CLC_2050_trimmed_contig_973	2499	2499	G	A	47	DP=47;VDB=0.0226;AF1=0.5;AC1=1;DP4=5,29,3,10;MQ=57;FQ=119;PV4=0.67,1,0.28,1
AllGFP_CLC_2050_trimmed_contig_979	22	22	A	G	39	DP=39;VDB=0.0000;AF1=0.5;AC1=1;DP4=13,2,5,0;MQ=60;FQ=45;PV4=1,0.35,1,0.00015
AllGFP_CLC_2050_trimmed_contig_981	27	27	C	T	8	DP=8;VDB=0.0001;AF1=0.5;AC1=1;DP4=4,0,3,0;MQ=57;FQ=28;PV4=1,0.25,0.49,0.19
AllGFP_CLC_2050_trimmed_contig_981	179	179	A	G	12	DP=12;VDB=0.0000;AF1=0.5;AC1=1;DP4=6,2,3,0;MQ=54;FQ=26;PV4=1,1,1.6e-12,0.0035
AllGFP_CLC_2050_trimmed_contig_981	183	183	G	A	17	DP=17;VDB=0.0000;AF1=0.5;AC1=1;DP4=11,2,3,0;MQ=52;FQ=12.3;PV4=1,0.42,0.1,0.36
AllGFP_CLC_2050_trimmed_contig_981	238	238	T	C	18	DP=18;VDB=0.0160;AF1=0.5;AC1=1;DP4=13,2,3,0;MQ=59;FQ=12.3;PV4=1,0.36,0.01,0.01
AllGFP_CLC_2050_trimmed_contig_981	382	382	A	G	16	DP=16;VDB=0.0006;AF1=0.5;AC1=1;DP4=6,0,8,2;MQ=56;FQ=60;PV4=0.5,0.0067,1,1
AllGFP_CLC_2050_trimmed_contig_981	383	383	T	C	16	DP=16;VDB=0.0017;AF1=0.5;AC1=1;DP4=9,2,5,0;MQ=56;FQ=44;PV4=1,0.0058,0.0013,0.097
AllGFP_CLC_2050_trimmed_contig_981	412	412	T	C	5	DP=5;VDB=0.0000;AF1=0.5025;AC1=1;DP4=1,0,4,0;MQ=59;FQ=-7.78;PV4=1,0.053,0.25,0.16
AllGFP_CLC_2050_trimmed_contig_981	448	448	C	T	4	DP=4;VDB=0.0018;AF1=0.8293;AC1=1;DP4=2,0,2,0;MQ=43;FQ=-26;PV4=1,0.066,1,0.21
AllGFP_CLC_2050_trimmed_contig_982	214	214	A	G	42	DP=42;VDB=0.0082;AF1=0.5;AC1=1;DP4=28,3,9,1;MQ=59;FQ=49;PV4=1,0.0092,1,0.36
AllGFP_CLC_2050_trimmed_contig_983	1349	1349	G	A	7	DP=7;VDB=0.0178;AF1=0.5;AC1=1;DP4=0,4,3,0;MQ=60;FQ=39;PV4=0.029,0.0017,1,0.14
AllGFP_CLC_2050_trimmed_contig_983	1465	1465	G	A	7	DP=7;VDB=0.0147;AF1=0.5;AC1=1;DP4=1,4,2,0;MQ=57;FQ=15.1;PV4=0.14,0.17,0.11,0.2
AllGFP_CLC_2050_trimmed_contig_983	1549	1549	A	G	10	DP=10;VDB=0.0000;AF1=0.5;AC1=1;DP4=3,0,7,0;MQ=53;FQ=34;PV4=1,0.02,0.15,0.0047
AllGFP_CLC_2050_trimmed_contig_985	199	199	T	C	72	DP=72;VDB=0.0331;AF1=0.5;AC1=1;DP4=45,5,19,0;MQ=59;FQ=31;PV4=0.31,5.8e-12,1,1
AllGFP_CLC_2050_trimmed_contig_987	362	362	A	G	61	DP=61;VDB=0.0182;AF1=0.5;AC1=1;DP4=43,1,17,0;MQ=47;FQ=29;PV4=1,4.8e-10,0.013,1
AllGFP_CLC_2050_trimmed_contig_987	619	619	C	T	44	DP=44;VDB=0.0329;AF1=0.5;AC1=1;DP4=17,1,21,4;MQ=53;FQ=120;PV4=0.38,1.9e-06,1,1
AllGFP_CLC_2050_trimmed_contig_988	673	673	G	A	66	DP=66;VDB=0.0139;AF1=0.5;AC1=1;DP4=51,2,8,2;MQ=60;FQ=48;PV4=0.12,1,1,1
AllGFP_CLC_2050_trimmed_contig_988	746	746	G	A	50	DP=50;VDB=0.0004;AF1=0.5;AC1=1;DP4=33,3,12,1;MQ=59;FQ=15.1;PV4=1,0.0017,0.052,1
AllGFP_CLC_2050_trimmed_contig_990	53	53	A	G	10	DP=10;VDB=0.0000;AF1=0.5;AC1=1;DP4=2,1,7,0;MQ=55;FQ=25;PV4=0.3,1,0.048,1
AllGFP_CLC_2050_trimmed_contig_990	80	80	T	C	12	DP=12;VDB=0.0012;AF1=0.5;AC1=1;DP4=2,1,9,0;MQ=56;FQ=36;PV4=0.25,0.056,0.056,1
AllGFP_CLC_2050_trimmed_contig_990	102	102	T	C	13	DP=13;VDB=0.0280;AF1=0.5;AC1=1;DP4=4,1,8,0;MQ=57;FQ=71.8;PV4=0.38,0.0019,1,1
AllGFP_CLC_2050_trimmed_contig_990	120	120	A	G	15	DP=15;VDB=0.0275;AF1=0.5;AC1=1;DP4=7,1,7,0;MQ=59;FQ=70;PV4=1,0.049,1,1
AllGFP_CLC_2050_trimmed_contig_990	262	262	C	T	6	DP=6;VDB=0.0064;AF1=0.5006;AC1=1;DP4=1,0,2,0;MQ=60;FQ=-4.62;PV4=1,0.13,1,1
AllGFP_CLC_2050_trimmed_contig_990	388	388	T	C	23	DP=23;VDB=0.0014;AF1=0.5;AC1=1;DP4=16,0,5,0;MQ=55;FQ=11.3;PV4=1,0.0032,2.2e-05,1
AllGFP_CLC_2050_trimmed_contig_990	397	397	A	G	24	DP=24;VDB=0.0025;AF1=0.5;AC1=1;DP4=15,0,8,0;MQ=56;FQ=47;PV4=1,0.23,0.00071,1
AllGFP_CLC_2050_trimmed_contig_990	418	418	C	T	23	DP=23;VDB=0.0025;AF1=0.5;AC1=1;DP4=15,0,8,0;MQ=56;FQ=44;PV4=1,8.8e-06,0.00071,0.011
AllGFP_CLC_2050_trimmed_contig_990	748	748	T	C	21	DP=21;VDB=0.0262;AF1=0.5;AC1=1;DP4=15,1,5,0;MQ=60;FQ=21;PV4=1,0.0057,1,1
AllGFP_CLC_2050_trimmed_contig_990	874	874	T	C	18	DP=18;VDB=0.0246;AF1=0.4999;AC1=1;DP4=14,0,4,0;MQ=58;FQ=7.8;PV4=1,0.00041,1,0.056
AllGFP_CLC_2050_trimmed_contig_990	1225	1225	T	C	22	DP=22;VDB=0.0112;AF1=0.5;AC1=1;DP4=17,2,2,1;MQ=59;FQ=11.3;PV4=0.37,1,1,1
AllGFP_CLC_2050_trimmed_contig_991	440	440	A	G	5	DP=5;VDB=0.0133;AF1=0.5;AC1=1;DP4=2,1,0,2;MQ=60;FQ=22;PV4=0.4,0.24,1,0.14
AllGFP_CLC_2050_trimmed_contig_991	717	717	A	G	42	DP=42;VDB=0.0000;AF1=1;AC1=2;DP4=0,1,4,37;MQ=38;FQ=-131;PV4=1,1,0.0004,0.3
AllGFP_CLC_2050_trimmed_contig_991	751	751	C	T	30	DP=30;VDB=0.0000;AF1=1;AC1=2;DP4=0,2,4,24;MQ=39;FQ=-56;PV4=1,4.3e-06,7.1e-24,0.47
AllGFP_CLC_2050_trimmed_contig_991	757	757	G	A	29	DP=29;VDB=0.0000;AF1=1;AC1=2;DP4=0,2,4,23;MQ=39;FQ=-68;PV4=1,1,4.5e-23,0.26
AllGFP_CLC_2050_trimmed_contig_991	769	769	A	G	9	DP=9;VDB=0.0000;AF1=0.5001;AC1=1;DP4=0,2,0,7;MQ=43;FQ=8.65;PV4=1,0.00045,0,0.077
AllGFP_CLC_2050_trimmed_contig_991	772	772	A	G	9	DP=9;VDB=0.0000;AF1=0.5001;AC1=1;DP4=0,2,0,7;MQ=43;FQ=9.53;PV4=1,0.17,0,0.058
AllGFP_CLC_2050_trimmed_contig_991	778	778	G	A	9	DP=9;VDB=0.0000;AF1=0.5004;AC1=1;DP4=0,2,0,7;MQ=43;FQ=3.55;PV4=1,0.0034,0,0.043
AllGFP_CLC_2050_trimmed_contig_991	784	784	A	G	7	DP=7;VDB=0.0000;AF1=0.5;AC1=1;DP4=0,2,0,4;MQ=45;FQ=17.9;PV4=1,0.025,0,0.14
AllGFP_CLC_2050_trimmed_contig_992	44	44	C	T	60	DP=60;VDB=0.0030;AF1=0.5;AC1=1;DP4=19,15,4,6;MQ=40;FQ=90;PV4=0.48,0.5,1,1
AllGFP_CLC_2050_trimmed_contig_992	293	293	G	A	17	DP=17;VDB=0.0000;AF1=0.5;AC1=1;DP4=4,3,7,0;MQ=52;FQ=53;PV4=0.19,0.012,1,1
AllGFP_CLC_2050_trimmed_contig_994	123	123	C	T	17	DP=17;VDB=0.0299;AF1=0.5;AC1=1;DP4=7,0,10,0;MQ=56;FQ=83.8;PV4=1,0.039,0.13,0.45
AllGFP_CLC_2050_trimmed_contig_994	674	674	G	A	15	DP=15;VDB=0.0107;AF1=0.5;AC1=1;DP4=12,0,3,0;MQ=60;FQ=19.1;PV4=1,1,1,0.18
AllGFP_CLC_2050_trimmed_contig_994	984	984	T	C	20	DP=20;VDB=0.0000;AF1=0.5;AC1=1;DP4=12,3,5,0;MQ=60;FQ=28;PV4=0.54,0.0017,1,1
AllGFP_CLC_2050_trimmed_contig_998	22	22	T	C	80	DP=80;VDB=0.0000;AF1=0.5;AC1=1;DP4=9,6,43,22;MQ=32;FQ=102;PV4=0.77,0.0015,2.5e-11,1
AllGFP_CLC_2050_trimmed_contig_998	25	25	T	C	80	DP=80;VDB=0.0000;AF1=0.5;AC1=1;DP4=9,6,43,22;MQ=32;FQ=99.9;PV4=0.77,0.035,2.5e-11,1
AllGFP_CLC_2050_trimmed_contig_998	37	37	T	C	80	DP=80;VDB=0.0000;AF1=0.5;AC1=1;DP4=9,6,43,22;MQ=32;FQ=47;PV4=0.77,1,2.5e-11,1
AllGFP_CLC_2050_trimmed_contig_998	40	40	T	C	80	DP=80;VDB=0.0000;AF1=0.5;AC1=1;DP4=10,6,41,22;MQ=32;FQ=91;PV4=1,1,7.7e-10,1
AllGFP_CLC_2050_trimmed_contig_998	64	64	C	T	18	DP=18;VDB=0.0000;AF1=0.5;AC1=1;DP4=9,2,5,2;MQ=44;FQ=56;PV4=1,0.13,0.00022,0.11
AllGFP_CLC_2050_trimmed_contig_998	70	70	G	A	18	DP=18;VDB=0.0000;AF1=0.5;AC1=1;DP4=9,2,5,2;MQ=44;FQ=53;PV4=1,0.037,0.00022,0.00039
AllGFP_CLC_2050_trimmed_contig_999	120	120	T	C	17	DP=17;VDB=0.0110;AF1=0.5;AC1=1;DP4=2,11,0,4;MQ=59;FQ=16.1;PV4=1,0.0011,1,0.33
AllGFP_CLC_2050_trimmed_contig_999	669	669	G	A	35	DP=35;VDB=0.0001;AF1=0.5;AC1=1;DP4=2,20,8,5;MQ=59;FQ=100;PV4=0.0017,4e-07,0.077,1
AllGFP_CLC_2050_trimmed_contig_1000	172	172	T	C	18	DP=18;VDB=0.0096;AF1=0.5;AC1=1;DP4=10,1,7,0;MQ=60;FQ=34;PV4=1,0.017,1,1
AllGFP_CLC_2050_trimmed_contig_1000	180	180	T	C	23	DP=23;VDB=0.0330;AF1=0.5;AC1=1;DP4=15,1,7,0;MQ=57;FQ=70;PV4=1,0.38,1,1
AllGFP_CLC_2050_trimmed_contig_1005	231	231	C	T	33	DP=33;VDB=0.0081;AF1=0.5;AC1=1;DP4=0,22,0,10;MQ=58;FQ=50;PV4=1,0.071,1,1
AllGFP_CLC_2050_trimmed_contig_1010	34	34	G	A	46	DP=46;VDB=0.0101;AF1=0.5;AC1=1;DP4=2,24,0,8;MQ=54;FQ=37;PV4=1,0.37,1,0.3
AllGFP_CLC_2050_trimmed_contig_1010	37	37	A	G	48	DP=48;VDB=0.0020;AF1=0.5;AC1=1;DP4=0,25,2,9;MQ=54;FQ=94;PV4=0.087,0.038,0.16,1
AllGFP_CLC_2050_trimmed_contig_1010	190	190	A	G	26	DP=26;VDB=0.0318;AF1=0.4999;AC1=1;DP4=0,18,0,8;MQ=58;FQ=8.65;PV4=1,0.00029,0.11,0.2
AllGFP_CLC_2050_trimmed_contig_1013	168	168	G	A	11	DP=11;VDB=0.0345;AF1=0.5;AC1=1;DP4=0,5,0,6;MQ=54;FQ=43.8;PV4=1,0.13,1,1
AllGFP_CLC_2050_trimmed_contig_1014	1119	1119	C	T	49	DP=49;VDB=0.0208;AF1=0.5;AC1=1;DP4=0,33,0,13;MQ=56;FQ=44;PV4=1,2e-06,1,1
AllGFP_CLC_2050_trimmed_contig_1014	1284	1284	C	T	89	DP=89;VDB=0.0374;AF1=0.5;AC1=1;DP4=0,40,1,25;MQ=48;FQ=110;PV4=0.39,0.43,0.11,1
AllGFP_CLC_2050_trimmed_contig_1014	1320	1320	A	G	41	DP=41;VDB=0.0153;AF1=0.5;AC1=1;DP4=0,22,0,19;MQ=58;FQ=116;PV4=1,1,0.014,0.0047
AllGFP_CLC_2050_trimmed_contig_1014	1662	1662	T	C	49	DP=49;VDB=0.0413;AF1=0.5;AC1=1;DP4=1,24,0,24;MQ=58;FQ=88;PV4=1,1.2e-08,0.37,0.11
AllGFP_CLC_2050_trimmed_contig_1014	1725	1725	G	A	27	DP=27;VDB=0.0259;AF1=0.5;AC1=1;DP4=1,15,1,8;MQ=59;FQ=103;PV4=1,0.38,0.34,1
AllGFP_CLC_2050_trimmed_contig_1014	1788	1788	G	A	56	DP=56;VDB=0.0411;AF1=0.5;AC1=1;DP4=1,25,1,24;MQ=59;FQ=77;PV4=1,8.7e-10,0.021,0.27
AllGFP_CLC_2050_trimmed_contig_1014	2712	2712	T	C	9	DP=9;VDB=0.0098;AF1=0.5;AC1=1;DP4=3,1,0,5;MQ=57;FQ=66.5;PV4=0.048,0.18,0.14,0.099
AllGFP_CLC_2050_trimmed_contig_1017	55	55	T	C	8	DP=8;VDB=0.0697;AF1=0.5718;AC1=1;DP4=1,0,0,7;MQ=53;FQ=-21;PV4=0.12,0.2,0.31,0.021
AllGFP_CLC_2050_trimmed_contig_1023	324	324	T	C	41	DP=41;VDB=0.0199;AF1=0.5;AC1=1;DP4=2,30,0,9;MQ=59;FQ=47;PV4=1,1,1,1
AllGFP_CLC_2050_trimmed_contig_1023	355	355	C	T	34	DP=34;VDB=0.0133;AF1=0.5;AC1=1;DP4=1,21,1,11;MQ=60;FQ=68;PV4=1,1.7e-07,0.12,0.26
AllGFP_CLC_2050_trimmed_contig_1023	763	763	T	C	26	DP=26;VDB=0.0323;AF1=0.4998;AC1=1;DP4=1,20,0,5;MQ=60;FQ=5.47;PV4=1,1.2e-06,1,0.048
AllGFP_CLC_2050_trimmed_contig_1023	887	887	A	G	16	DP=16;VDB=0.0169;AF1=0.5;AC1=1;DP4=0,13,0,3;MQ=54;FQ=15.1;PV4=1,1,0.38,1
AllGFP_CLC_2050_trimmed_contig_1023	2097	2097	T	C	18	DP=18;VDB=0.0000;AF1=0.4998;AC1=1;DP4=2,12,1,3;MQ=58;FQ=6.2;PV4=1,0.21,1,0.18
AllGFP_CLC_2050_trimmed_contig_1023	2223	2223	T	C	13	DP=13;VDB=0.0000;AF1=0.5;AC1=1;DP4=0,10,1,2;MQ=56;FQ=35;PV4=0.23,1,1,1
AllGFP_CLC_2050_trimmed_contig_1023	2277	2277	T	C	61	DP=61;VDB=0.0005;AF1=1;AC1=2;DP4=0,6,1,52;MQ=44;FQ=-41;PV4=1,9.3e-05,7.8e-05,1
AllGFP_CLC_2050_trimmed_contig_1023	2310	2310	G	A	71	DP=71;VDB=0.0030;AF1=1;AC1=2;DP4=0,8,2,61;MQ=43;FQ=-52;PV4=1,0.0001,0.0001,0.071
AllGFP_CLC_2050_trimmed_contig_1026	761	761	T	C	7	DP=7;VDB=0.0326;AF1=0.5;AC1=1;DP4=2,0,5,0;MQ=56;FQ=25.9;PV4=1,1.3e-05,0.29,0.11
AllGFP_CLC_2050_trimmed_contig_1029	93	93	C	T	26	DP=26;VDB=0.0293;AF1=0.5;AC1=1;DP4=16,2,6,0;MQ=57;FQ=32;PV4=1,2.9e-05,1,0.44
AllGFP_CLC_2050_trimmed_contig_1029	861	861	C	T	10	DP=10;VDB=0.0001;AF1=0.5;AC1=1;DP4=5,1,4,0;MQ=57;FQ=24;PV4=1,0.074,1,1
AllGFP_CLC_2050_trimmed_contig_1029	1086	1086	G	A	50	DP=50;VDB=0.0026;AF1=0.5;AC1=1;DP4=33,4,12,1;MQ=59;FQ=30;PV4=1,1.2e-08,0.22,1
AllGFP_CLC_2050_trimmed_contig_1029	1916	1916	C	T	56	DP=56;VDB=0.0109;AF1=0.4998;AC1=1;DP4=34,13,9,0;MQ=58;FQ=6.2;PV4=0.098,0.025,1,0.46
AllGFP_CLC_2050_trimmed_contig_1029	2065	2065	G	A	60	DP=60;VDB=0.0053;AF1=0.5;AC1=1;DP4=28,3,21,6;MQ=59;FQ=127;PV4=0.28,1e-13,0.23,1
AllGFP_CLC_2050_trimmed_contig_1029	2396	2396	A	G	31	DP=31;VDB=0.0051;AF1=0.5;AC1=1;DP4=24,0,6,1;MQ=57;FQ=26;PV4=0.23,0.089,1,1
AllGFP_CLC_2050_trimmed_contig_1029	3501	3501	G	A	24	DP=24;VDB=0.0298;AF1=0.5;AC1=1;DP4=19,0,5,0;MQ=56;FQ=35;PV4=1,1,1,1
AllGFP_CLC_2050_trimmed_contig_1030	925	925	G	A	25	DP=25;VDB=0.0009;AF1=0.5;AC1=1;DP4=4,7,0,14;MQ=57;FQ=69;PV4=0.026,5.8e-09,0.075,1
AllGFP_CLC_2050_trimmed_contig_1031	100	100	A	G	17	DP=17;VDB=0.0016;AF1=0.5;AC1=1;DP4=4,2,0,6;MQ=57;FQ=55.9;PV4=0.061,1,0.17,0.48
AllGFP_CLC_2050_trimmed_contig_1031	277	277	G	A	24	DP=24;VDB=0.0048;AF1=0.5;AC1=1;DP4=12,8,0,4;MQ=60;FQ=15.1;PV4=0.093,0.32,1,1
AllGFP_CLC_2050_trimmed_contig_1031	394	394	C	T	17	DP=17;VDB=0.0001;AF1=0.5;AC1=1;DP4=0,5,6,6;MQ=58;FQ=34;PV4=0.1,0.042,1,0.062
AllGFP_CLC_2050_trimmed_contig_1031	685	685	G	A	11	DP=11;VDB=0.0209;AF1=0.5;AC1=1;DP4=0,5,1,5;MQ=60;FQ=62;PV4=1,1,1,0.28
AllGFP_CLC_2050_trimmed_contig_1031	727	727	G	A	9	DP=9;VDB=0.0213;AF1=0.5;AC1=1;DP4=1,5,0,3;MQ=60;FQ=15.1;PV4=1,0.19,0.085,0.058
AllGFP_CLC_2050_trimmed_contig_1031	772	772	A	G	11	DP=11;VDB=0.0190;AF1=0.5;AC1=1;DP4=2,6,0,3;MQ=59;FQ=16.1;PV4=1,0.0087,1,1
AllGFP_CLC_2050_trimmed_contig_1031	787	787	T	C	9	DP=9;VDB=0.0032;AF1=0.5001;AC1=1;DP4=0,2,2,5;MQ=58;FQ=8.65;PV4=1,0.0014,0.23,0.14
AllGFP_CLC_2050_trimmed_contig_1031	1000	1000	A	G	17	DP=17;VDB=0.0030;AF1=0.5;AC1=1;DP4=0,13,2,2;MQ=60;FQ=26;PV4=0.044,1,1,1
AllGFP_CLC_2050_trimmed_contig_1031	1003	1003	A	G	17	DP=17;VDB=0.0077;AF1=0.5;AC1=1;DP4=2,11,0,4;MQ=60;FQ=33;PV4=1,0.45,1,1
AllGFP_CLC_2050_trimmed_contig_1031	1036	1036	C	T	8	DP=8;VDB=0.0186;AF1=0.5;AC1=1;DP4=2,3,0,3;MQ=60;FQ=15.1;PV4=0.46,0.19,1,1
AllGFP_CLC_2050_trimmed_contig_1031	1048	1048	A	G	7	DP=7;VDB=0.0186;AF1=0.5;AC1=1;DP4=2,2,0,3;MQ=60;FQ=42;PV4=0.43,1,1,1
AllGFP_CLC_2050_trimmed_contig_1031	1298	1298	C	T	11	DP=11;VDB=0.0125;AF1=0.4998;AC1=1;DP4=0,9,0,2;MQ=59;FQ=5.47;PV4=1,0.35,0.012,0.03
AllGFP_CLC_2050_trimmed_contig_1031	1472	1472	G	A	8	DP=8;VDB=0.0100;AF1=0.5;AC1=1;DP4=1,3,1,3;MQ=52;FQ=26.2;PV4=1,1,0.067,0.2
AllGFP_CLC_2050_trimmed_contig_1031	1589	1589	C	T	7	DP=7;VDB=0.0125;AF1=0.5;AC1=1;DP4=1,3,0,3;MQ=60;FQ=14.2;PV4=1,0.0007,1,1
AllGFP_CLC_2050_trimmed_contig_1032	165	165	G	A	36	DP=36;VDB=0.0364;AF1=0.5;AC1=1;DP4=4,19,0,13;MQ=56;FQ=59;PV4=0.27,0.0094,0.13,0.12
AllGFP_CLC_2050_trimmed_contig_1032	215	215	C	T	39	DP=39;VDB=0.0234;AF1=0.4999;AC1=1;DP4=2,30,2,5;MQ=55;FQ=9.53;PV4=0.14,1.6e-05,0.076,1
AllGFP_CLC_2050_trimmed_contig_1033	56	56	T	C	6	DP=6;VDB=0.0061;AF1=0.5;AC1=1;DP4=1,2,0,3;MQ=36;FQ=16.8;PV4=1,0.061,0.49,0.42
AllGFP_CLC_2050_trimmed_contig_1033	65	65	C	T	6	DP=6;VDB=0.0002;AF1=0.5032;AC1=1;DP4=1,0,0,5;MQ=36;FQ=-8.63;PV4=0.17,0.082,0.043,0.27
AllGFP_CLC_2050_trimmed_contig_1033	77	77	G	A	5	DP=5;VDB=0.0001;AF1=0.508;AC1=1;DP4=1,0,0,3;MQ=41;FQ=-12.3;PV4=0.25,1,0.011,1
AllGFP_CLC_2050_trimmed_contig_1033	82	82	C	T	7	DP=7;VDB=0.0088;AF1=0.8294;AC1=1;DP4=1,0,0,4;MQ=39;FQ=-26;PV4=0.2,1,0.0025,1
AllGFP_CLC_2050_trimmed_contig_1033	93	93	G	A	6	DP=6;VDB=0.0309;AF1=0.5;AC1=1;DP4=1,2,0,3;MQ=36;FQ=25.7;PV4=1,1,0.49,0.46
AllGFP_CLC_2050_trimmed_contig_1033	257	257	A	G	11	DP=11;VDB=0.0003;AF1=0.5;AC1=1;DP4=2,4,1,4;MQ=60;FQ=41;PV4=1,0.0099,0.15,0.064
AllGFP_CLC_2050_trimmed_contig_1033	262	262	C	T	16	DP=16;VDB=0.0001;AF1=0.5;AC1=1;DP4=5,6,0,5;MQ=57;FQ=53;PV4=0.12,0.43,1,0.3
AllGFP_CLC_2050_trimmed_contig_1033	292	292	T	C	77	DP=77;VDB=0.0001;AF1=0.5;AC1=1;DP4=7,54,4,11;MQ=50;FQ=92;PV4=0.21,1,0.21,0.45
AllGFP_CLC_2050_trimmed_contig_1033	299	299	A	G	92	DP=92;VDB=0.0001;AF1=0.5;AC1=1;DP4=10,59,1,22;MQ=49;FQ=59;PV4=0.28,0.47,3.5e-12,0.081
AllGFP_CLC_2050_trimmed_contig_1033	352	352	G	A	35	DP=35;VDB=0.0040;AF1=0.4998;AC1=1;DP4=6,21,0,6;MQ=54;FQ=6.2;PV4=0.56,0.001,1,0.024
AllGFP_CLC_2050_trimmed_contig_1033	391	391	T	C	23	DP=23;VDB=0.0111;AF1=0.5;AC1=1;DP4=4,10,1,6;MQ=49;FQ=45;PV4=0.62,0.065,1,1
AllGFP_CLC_2050_trimmed_contig_1033	398	398	T	C	23	DP=23;VDB=0.0323;AF1=0.5;AC1=1;DP4=2,9,3,6;MQ=48;FQ=53;PV4=0.62,0.016,0.055,0.38
AllGFP_CLC_2050_trimmed_contig_1033	406	406	A	G	23	DP=23;VDB=0.0113;AF1=0.5;AC1=1;DP4=2,4,0,10;MQ=47;FQ=63;PV4=0.12,0.00058,0.0021,0.0031
AllGFP_CLC_2050_trimmed_contig_1033	419	419	C	T	21	DP=21;VDB=0.0053;AF1=0.5;AC1=1;DP4=4,12,1,3;MQ=48;FQ=13.2;PV4=1,0.19,0.46,1
AllGFP_CLC_2050_trimmed_contig_1034	122	122	G	A	19	DP=19;VDB=0.0004;AF1=0.5;AC1=1;DP4=12,2,4,1;MQ=59;FQ=19.1;PV4=1,0.078,1,1
AllGFP_CLC_2050_trimmed_contig_1034	124	124	C	T	19	DP=19;VDB=0.0004;AF1=0.5;AC1=1;DP4=12,2,4,1;MQ=59;FQ=16.1;PV4=1,4.8e-05,1,1
AllGFP_CLC_2050_trimmed_contig_1034	135	135	G	A	23	DP=23;VDB=0.0052;AF1=0.5;AC1=1;DP4=14,2,6,1;MQ=59;FQ=27;PV4=1,1e-08,1,0.35
AllGFP_CLC_2050_trimmed_contig_1034	334	334	G	A	10	DP=10;VDB=0.0039;AF1=0.4999;AC1=1;DP4=2,0,4,1;MQ=50;FQ=6.82;PV4=1,0.00012,0.18,0.073
AllGFP_CLC_2050_trimmed_contig_1038	173	173	C	T	7	DP=7;VDB=0.0047;AF1=0.4999;AC1=1;DP4=4,1,1,1;MQ=60;FQ=9.53;PV4=1,0.0077,1,0.059
AllGFP_CLC_2050_trimmed_contig_1040	40	40	G	A	50	DP=50;VDB=0.0002;AF1=0.5;AC1=1;DP4=0,10,3,9;MQ=47;FQ=84;PV4=0.22,0.11,0.056,1
AllGFP_CLC_2050_trimmed_contig_1040	41	41	C	T	49	DP=49;VDB=0.0002;AF1=0.5;AC1=1;DP4=0,11,3,8;MQ=47;FQ=57;PV4=0.21,0.041,0.23,1
AllGFP_CLC_2050_trimmed_contig_1040	238	238	G	A	29	DP=29;VDB=0.0318;AF1=0.5;AC1=1;DP4=0,15,0,11;MQ=54;FQ=30;PV4=1,0.00036,0.0011,1
AllGFP_CLC_2050_trimmed_contig_1040	252	252	T	C	40	DP=40;VDB=0.0236;AF1=0.5;AC1=1;DP4=0,25,0,13;MQ=50;FQ=40;PV4=1,9.2e-06,3.3e-09,0.22
AllGFP_CLC_2050_trimmed_contig_1040	296	296	A	G	39	DP=39;VDB=0.0332;AF1=0.5;AC1=1;DP4=0,21,0,6;MQ=58;FQ=17.1;PV4=1,1,0.11,0.27
AllGFP_CLC_2050_trimmed_contig_1040	306	306	A	G	32	DP=32;VDB=0.0234;AF1=0.5;AC1=1;DP4=0,21,0,10;MQ=51;FQ=22;PV4=1,0.025,1.2e-08,1
AllGFP_CLC_2050_trimmed_contig_1043	650	650	A	G	10	DP=10;VDB=0.0221;AF1=0.5;AC1=1;DP4=2,0,8,0;MQ=51;FQ=10.4;PV4=1,0.0023,0.11,0.24
AllGFP_CLC_2050_trimmed_contig_1044	669	669	G	A	58	DP=58;VDB=0.0355;AF1=0.4998;AC1=1;DP4=42,3,12,0;MQ=55;FQ=5.47;PV4=1,3.3e-07,1,0.31
AllGFP_CLC_2050_trimmed_contig_1045	255	255	G	A	32	DP=32;VDB=0.0149;AF1=0.4999;AC1=1;DP4=11,13,0,5;MQ=54;FQ=7.8;PV4=0.13,0.16,0.49,0.062
AllGFP_CLC_2050_trimmed_contig_1047	2735	2735	C	T	33	DP=33;VDB=0.0000;AF1=0.5;AC1=1;DP4=24,3,6,0;MQ=59;FQ=12.3;PV4=1,0.31,1,1
AllGFP_CLC_2050_trimmed_contig_1047	2775	2775	C	T	46	DP=46;VDB=0.0084;AF1=0.5;AC1=1;DP4=32,2,10,2;MQ=60;FQ=113;PV4=0.28,1,1,1
AllGFP_CLC_2050_trimmed_contig_1049	1217	1217	C	T	26	DP=26;VDB=0.0229;AF1=0.5;AC1=1;DP4=17,4,4,0;MQ=60;FQ=12.3;PV4=1,1,1,1
AllGFP_CLC_2050_trimmed_contig_1051	416	416	G	A	15	DP=15;VDB=0.0417;AF1=0.5;AC1=1;DP4=4,1,10,0;MQ=54;FQ=61;PV4=0.33,0.088,1,0.19
AllGFP_CLC_2050_trimmed_contig_1051	1675	1675	C	T	28	DP=28;VDB=0.0291;AF1=0.5;AC1=1;DP4=20,0,8,0;MQ=60;FQ=47;PV4=1,0.019,1,0.26
AllGFP_CLC_2050_trimmed_contig_1051	2020	2020	A	G	16	DP=16;VDB=0.0474;AF1=0.5;AC1=1;DP4=5,1,9,0;MQ=55;FQ=51;PV4=0.4,0.024,0.13,0.46
AllGFP_CLC_2050_trimmed_contig_1052	148	148	A	G	4	DP=4;VDB=0.0098;AF1=0.5;AC1=1;DP4=2,0,0,2;MQ=60;FQ=18.9;PV4=0.33,0.058,1,0.21
AllGFP_CLC_2050_trimmed_contig_1053	309	309	G	A	59	DP=59;VDB=0.0244;AF1=0.5;AC1=1;DP4=36,7,13,3;MQ=58;FQ=44;PV4=1,5e-11,0.16,1
AllGFP_CLC_2050_trimmed_contig_1054	667	667	A	G	27	DP=27;VDB=0.0019;AF1=0.5;AC1=1;DP4=21,0,6,0;MQ=59;FQ=18.1;PV4=1,0.029,1,1
AllGFP_CLC_2050_trimmed_contig_1054	697	697	C	T	31	DP=31;VDB=0.0296;AF1=0.5;AC1=1;DP4=22,0,9,0;MQ=59;FQ=46;PV4=1,0.00098,1,0.19
AllGFP_CLC_2050_trimmed_contig_1054	1562	1562	C	T	5	DP=5;VDB=0.0033;AF1=0.5032;AC1=1;DP4=1,0,4,0;MQ=60;FQ=-8.63;PV4=1,0.029,1,0.21
AllGFP_CLC_2050_trimmed_contig_1057	530	530	C	T	19	DP=19;VDB=0.0000;AF1=0.5;AC1=1;DP4=0,12,4,3;MQ=58;FQ=30;PV4=0.009,4.9e-06,0.1,0.11
AllGFP_CLC_2050_trimmed_contig_1057	584	584	C	T	19	DP=19;VDB=0.0023;AF1=0.5;AC1=1;DP4=2,13,2,2;MQ=59;FQ=30;PV4=0.18,0.29,0.025,0.15
AllGFP_CLC_2050_trimmed_contig_1062	22	22	G	A	14	DP=14;VDB=0.0000;AF1=0.5;AC1=1;DP4=5,4,0,5;MQ=58;FQ=38;PV4=0.086,0.016,0.019,1
AllGFP_CLC_2050_trimmed_contig_1062	35	35	A	G	15	DP=15;VDB=0.0003;AF1=0.5;AC1=1;DP4=5,2,0,8;MQ=58;FQ=46;PV4=0.007,0.041,0.086,1
AllGFP_CLC_2050_trimmed_contig_1062	56	56	A	G	18	DP=18;VDB=0.0042;AF1=0.5;AC1=1;DP4=4,6,0,8;MQ=58;FQ=91;PV4=0.092,1,0.091,1
AllGFP_CLC_2050_trimmed_contig_1062	69	69	C	T	18	DP=18;VDB=0.0146;AF1=0.5;AC1=1;DP4=4,7,0,7;MQ=59;FQ=60;PV4=0.12,0.12,0.1,1
AllGFP_CLC_2050_trimmed_contig_1062	124	124	A	G	17	DP=17;VDB=0.0157;AF1=0.5;AC1=1;DP4=5,1,2,8;MQ=56;FQ=77.2;PV4=0.035,0.0033,0.27,1
AllGFP_CLC_2050_trimmed_contig_1062	126	126	A	G	16	DP=16;VDB=0.0170;AF1=0.5;AC1=1;DP4=5,7,2,2;MQ=56;FQ=14.2;PV4=1,0.44,1,1
AllGFP_CLC_2050_trimmed_contig_1062	149	149	A	G	11	DP=11;VDB=0.0279;AF1=1;AC1=2;DP4=0,0,2,2;MQ=55;FQ=-39
AllGFP_CLC_2050_trimmed_contig_1062	182	182	A	G	16	DP=16;VDB=0.0275;AF1=0.5;AC1=1;DP4=3,4,6,1;MQ=55;FQ=59;PV4=0.27,0.092,0.26,0.27
AllGFP_CLC_2050_trimmed_contig_1063	61	61	G	A	6	DP=6;VDB=0.0000;AF1=0.5;AC1=1;DP4=2,1,1,2;MQ=54;FQ=52.3;PV4=1,0.22,0.13,1
AllGFP_CLC_2050_trimmed_contig_1063	77	77	C	T	7	DP=7;VDB=0.0274;AF1=0.5;AC1=1;DP4=2,3,1,1;MQ=55;FQ=21;PV4=1,1,0.0073,0.15
AllGFP_CLC_2050_trimmed_contig_1063	139	139	G	A	4	DP=4;VDB=0.0116;AF1=0.5;AC1=1;DP4=2,0,0,2;MQ=60;FQ=10.4;PV4=0.33,0.0011,1,0.21
AllGFP_CLC_2050_trimmed_contig_1063	219	219	T	C	11	DP=11;VDB=0.0022;AF1=0.5;AC1=1;DP4=2,5,0,4;MQ=55;FQ=20.1;PV4=0.49,0.22,0.078,1
AllGFP_CLC_2050_trimmed_contig_1063	229	229	C	T	14	DP=14;VDB=0.0039;AF1=0.4999;AC1=1;DP4=2,8,0,4;MQ=55;FQ=7.8;PV4=1,0.45,1,1
AllGFP_CLC_2050_trimmed_contig_1063	245	245	C	T	15	DP=15;VDB=0.0055;AF1=0.5;AC1=1;DP4=2,8,0,5;MQ=54;FQ=23;PV4=0.52,0.0078,1,1
AllGFP_CLC_2050_trimmed_contig_1063	246	246	C	T	15	DP=15;VDB=0.0044;AF1=0.5;AC1=1;DP4=2,2,0,11;MQ=54;FQ=41;PV4=0.057,0.042,0.037,0.1
AllGFP_CLC_2050_trimmed_contig_1063	270	270	T	C	13	DP=13;VDB=0.0048;AF1=0.5;AC1=1;DP4=2,8,0,3;MQ=56;FQ=13.2;PV4=1,0.072,1,1
AllGFP_CLC_2050_trimmed_contig_1063	275	275	T	C	13	DP=13;VDB=0.0241;AF1=0.5;AC1=1;DP4=2,8,0,3;MQ=56;FQ=19.1;PV4=1,1,0.06,0.37
AllGFP_CLC_2050_trimmed_contig_1063	312	312	C	T	14	DP=14;VDB=0.0339;AF1=0.5;AC1=1;DP4=0,6,0,8;MQ=57;FQ=71;PV4=1,1,0.074,1
AllGFP_CLC_2050_trimmed_contig_1063	317	317	T	C	14	DP=14;VDB=0.0146;AF1=0.5;AC1=1;DP4=0,9,0,5;MQ=57;FQ=43;PV4=1,0.072,0.25,1
AllGFP_CLC_2050_trimmed_contig_1063	320	320	C	T	14	DP=14;VDB=0.0274;AF1=0.5;AC1=1;DP4=0,8,0,4;MQ=57;FQ=41;PV4=1,1,0.22,1
AllGFP_CLC_2050_trimmed_contig_1063	334	334	T	C	10	DP=10;VDB=0.0210;AF1=0.4999;AC1=1;DP4=0,8,0,2;MQ=54;FQ=6.99;PV4=1,1,0.46,1
AllGFP_CLC_2050_trimmed_contig_1065	184	184	G	A	4	DP=4;VDB=0.0157;AF1=0.4998;AC1=1;DP4=1,1,0,2;MQ=60;FQ=6.2;PV4=1,0.0068,1,0.35
AllGFP_CLC_2050_trimmed_contig_1065	224	224	A	G	10	DP=10;VDB=0.0000;AF1=0.5;AC1=1;DP4=0,7,1,2;MQ=60;FQ=14.2;PV4=0.3,1,1,0.11
AllGFP_CLC_2050_trimmed_contig_1065	364	364	T	C	9	DP=9;VDB=0.0004;AF1=0.5;AC1=1;DP4=2,3,0,4;MQ=60;FQ=45;PV4=0.44,0.096,1,1
AllGFP_CLC_2050_trimmed_contig_1065	474	474	C	T	10	DP=10;VDB=0.0127;AF1=0.5;AC1=1;DP4=2,5,0,3;MQ=60;FQ=11.3;PV4=1,0.0062,1,1
AllGFP_CLC_2050_trimmed_contig_1068	170	170	C	T	8	DP=8;VDB=0.0000;AF1=0.5;AC1=1;DP4=5,0,3,0;MQ=55;FQ=34;PV4=1,0.26,1,1
AllGFP_CLC_2050_trimmed_contig_1075	2072	2072	T	C	13	DP=13;VDB=0.0000;AF1=0.5;AC1=1;DP4=7,1,5,0;MQ=56;FQ=35;PV4=1,0.022,0.00027,0.43
AllGFP_CLC_2050_trimmed_contig_1075	2090	2090	G	A	14	DP=14;VDB=0.0128;AF1=0.5;AC1=1;DP4=7,2,5,0;MQ=56;FQ=42;PV4=0.51,0.062,0.066,0.2
AllGFP_CLC_2050_trimmed_contig_1075	2145	2145	A	G	24	DP=24;VDB=0.0000;AF1=0.4997;AC1=1;DP4=16,3,5,0;MQ=55;FQ=4.77;PV4=1,0.053,1,1
AllGFP_CLC_2050_trimmed_contig_1075	2166	2166	A	G	49	DP=49;VDB=0.0049;AF1=0.5;AC1=1;DP4=25,3,21,0;MQ=50;FQ=66;PV4=0.25,1.7e-06,1,1
AllGFP_CLC_2050_trimmed_contig_1075	2192	2192	T	C	54	DP=54;VDB=0.0098;AF1=0.5;AC1=1;DP4=35,3,14,0;MQ=49;FQ=14.2;PV4=0.55,1.3e-11,1,1
AllGFP_CLC_2050_trimmed_contig_1075	2238	2238	C	T	44	DP=44;VDB=0.0240;AF1=0.5;AC1=1;DP4=27,3,14,0;MQ=59;FQ=87;PV4=0.54,0.2,1,1
AllGFP_CLC_2050_trimmed_contig_1076	189	189	C	T	6	DP=6;VDB=0.0259;AF1=0.5;AC1=1;DP4=4,0,2,0;MQ=57;FQ=18.1;PV4=1,0.18,0.00091,1
AllGFP_CLC_2050_trimmed_contig_1076	239	239	C	T	4	DP=4;VDB=0.0136;AF1=0.5016;AC1=1;DP4=1,0,2,0;MQ=60;FQ=-6.19;PV4=1,1,1,0.33
AllGFP_CLC_2050_trimmed_contig_1076	333	333	A	G	8	DP=8;VDB=0.0007;AF1=0.5;AC1=1;DP4=3,0,4,1;MQ=60;FQ=36;PV4=1,0.23,1,0.024
AllGFP_CLC_2050_trimmed_contig_1076	358	358	T	C	10	DP=10;VDB=0.0083;AF1=0.4998;AC1=1;DP4=7,1,2,0;MQ=57;FQ=6.2;PV4=1,1,1,1
AllGFP_CLC_2050_trimmed_contig_1076	434	434	T	C	6	DP=6;VDB=0.0148;AF1=0.5;AC1=1;DP4=2,0,3,1;MQ=52;FQ=18.1;PV4=1,0.14,0.44,0.48
AllGFP_CLC_2050_trimmed_contig_1076	453	453	G	A	3	DP=3;VDB=0.0104;AF1=1;AC1=2;DP4=0,0,1,1;MQ=45;FQ=-33
AllGFP_CLC_2050_trimmed_contig_1076	518	518	A	G	9	DP=9;VDB=0.0132;AF1=0.5;AC1=1;DP4=5,0,1,1;MQ=49;FQ=13.2;PV4=0.29,1,0.074,1
AllGFP_CLC_2050_trimmed_contig_1076	547	547	A	G	7	DP=7;VDB=0.0101;AF1=0.5;AC1=1;DP4=4,0,1,2;MQ=50;FQ=28;PV4=0.14,0.00021,0.0031,0.055
AllGFP_CLC_2050_trimmed_contig_1076	550	550	T	C	8	DP=8;VDB=0.0059;AF1=0.4997;AC1=1;DP4=4,2,1,1;MQ=52;FQ=4.77;PV4=1,0.17,0.12,1
AllGFP_CLC_2050_trimmed_contig_1076	601	601	G	A	11	DP=11;VDB=0.0085;AF1=0.5;AC1=1;DP4=4,0,5,2;MQ=54;FQ=55.9;PV4=0.49,0.0023,0.1,0.24
AllGFP_CLC_2050_trimmed_contig_1076	646	646	G	A	25	DP=25;VDB=0.0068;AF1=0.5;AC1=1;DP4=13,3,9,0;MQ=51;FQ=32;PV4=0.28,1.1e-05,1,1
AllGFP_CLC_2050_trimmed_contig_1076	675	675	A	G	20	DP=20;VDB=0.0058;AF1=0.5;AC1=1;DP4=6,2,6,2;MQ=54;FQ=98;PV4=1,1,0.2,0.45
AllGFP_CLC_2050_trimmed_contig_1076	742	742	C	T	7	DP=7;VDB=0.0222;AF1=0.5;AC1=1;DP4=3,2,0,2;MQ=56;FQ=11.3;PV4=0.43,1,5.6e-08,0.28
AllGFP_CLC_2050_trimmed_contig_1079	172	172	G	A	4	DP=4;VDB=0.0200;AF1=0.5;AC1=1;DP4=2,0,0,2;MQ=60;FQ=12.3;PV4=0.33,0.019,0.21,0.097
AllGFP_CLC_2050_trimmed_contig_1081	89	89	A	G	5	DP=5;VDB=0.0103;AF1=0.5;AC1=1;DP4=0,2,0,3;MQ=60;FQ=14.2;PV4=1,1,1,1
AllGFP_CLC_2050_trimmed_contig_1081	133	133	A	G	6	DP=6;VDB=0.0062;AF1=0.4998;AC1=1;DP4=0,4,0,2;MQ=54;FQ=5.47;PV4=1,0.25,0.34,0.099
AllGFP_CLC_2050_trimmed_contig_1081	160	160	T	C	5	DP=5;VDB=0.0062;AF1=0.4999;AC1=1;DP4=0,3,0,2;MQ=56;FQ=7.8;PV4=1,0.05,0.14,1
AllGFP_CLC_2050_trimmed_contig_1081	180	180	T	C	5	DP=5;VDB=0.0157;AF1=0.5001;AC1=1;DP4=0,2,0,3;MQ=56;FQ=7.8;PV4=1,1,0.25,0.25
AllGFP_CLC_2050_trimmed_contig_1082	21	21	A	G	11	DP=11;VDB=0.0000;AF1=0.5;AC1=1;DP4=0,2,0,2;MQ=60;FQ=10.3;PV4=1,1,1,0.32
AllGFP_CLC_2050_trimmed_contig_1082	553	553	T	C	55	DP=55;VDB=0.0012;AF1=0.5;AC1=1;DP4=4,39,1,11;MQ=59;FQ=22;PV4=1,1.4e-07,1,1
AllGFP_CLC_2050_trimmed_contig_1086	101	101	G	A	58	DP=58;VDB=0.0191;AF1=0.5;AC1=1;DP4=3,33,2,16;MQ=58;FQ=85;PV4=1,1.6e-07,0.01,0.3
AllGFP_CLC_2050_trimmed_contig_1087	2421	2421	A	G	47	DP=47;VDB=0.0005;AF1=0.5;AC1=1;DP4=34,3,10,0;MQ=58;FQ=17.1;PV4=1,1.3e-05,0.37,1
AllGFP_CLC_2050_trimmed_contig_1087	3012	3012	A	G	27	DP=27;VDB=0.0207;AF1=0.4998;AC1=1;DP4=22,0,5,0;MQ=59;FQ=6.2;PV4=1,1,1,1
AllGFP_CLC_2050_trimmed_contig_1087	3618	3618	C	T	28	DP=28;VDB=0.0049;AF1=0.5;AC1=1;DP4=16,2,8,2;MQ=58;FQ=125;PV4=0.6,1,0.5,1
AllGFP_CLC_2050_trimmed_contig_1087	3841	3841	A	G	61	DP=61;VDB=0.0111;AF1=0.5;AC1=1;DP4=41,4,15,0;MQ=57;FQ=62;PV4=0.56,1,0.3,0.026
AllGFP_CLC_2050_trimmed_contig_1087	4011	4011	C	T	49	DP=49;VDB=0.0290;AF1=0.5;AC1=1;DP4=31,2,15,1;MQ=59;FQ=79;PV4=1,0.003,1,0.47
AllGFP_CLC_2050_trimmed_contig_1087	5610	5610	T	C	14	DP=14;VDB=0.0219;AF1=0.5;AC1=1;DP4=1,9,0,4;MQ=60;FQ=24;PV4=1,1,1,0.27
AllGFP_CLC_2050_trimmed_contig_1089	49	49	G	A	7	DP=7;VDB=0.0002;AF1=0.5;AC1=1;DP4=3,0,4,0;MQ=57;FQ=37.9;PV4=1,0.23,0.0041,0.076
AllGFP_CLC_2050_trimmed_contig_1090	81	81	A	G	15	DP=15;VDB=0.0225;AF1=0.5;AC1=1;DP4=8,1,6,0;MQ=60;FQ=57;PV4=1,0.0015,1,0.18
AllGFP_CLC_2050_trimmed_contig_1090	174	174	G	A	30	DP=30;VDB=0.0264;AF1=0.5;AC1=1;DP4=13,2,14,1;MQ=60;FQ=111;PV4=1,0.012,1,1
AllGFP_CLC_2050_trimmed_contig_1090	180	180	T	C	32	DP=32;VDB=0.0313;AF1=0.5;AC1=1;DP4=14,2,15,1;MQ=60;FQ=103;PV4=1,1,0.16,1
AllGFP_CLC_2050_trimmed_contig_1090	243	243	T	C	21	DP=21;VDB=0.0380;AF1=0.5;AC1=1;DP4=7,4,10,0;MQ=56;FQ=71;PV4=0.09,0.00046,1,1
AllGFP_CLC_2050_trimmed_contig_1090	336	336	T	C	17	DP=17;VDB=0.0148;AF1=0.5;AC1=1;DP4=8,2,2,4;MQ=59;FQ=51;PV4=0.12,2.2e-05,1,0.39
AllGFP_CLC_2050_trimmed_contig_1090	468	468	C	T	11	DP=11;VDB=0.0085;AF1=0.5;AC1=1;DP4=4,2,4,1;MQ=58;FQ=80;PV4=1,1,0.15,1
AllGFP_CLC_2050_trimmed_contig_1090	508	508	T	C	11	DP=11;VDB=0.0009;AF1=0.5;AC1=1;DP4=5,1,3,2;MQ=60;FQ=52;PV4=0.55,0.00014,1,0.23
AllGFP_CLC_2050_trimmed_contig_1090	528	528	T	C	17	DP=17;VDB=0.0001;AF1=0.5;AC1=1;DP4=10,1,4,2;MQ=58;FQ=104;PV4=0.51,1,1,1
AllGFP_CLC_2050_trimmed_contig_1090	970	970	C	T	34	DP=34;VDB=0.0262;AF1=0.5;AC1=1;DP4=17,3,14,0;MQ=60;FQ=65;PV4=0.25,1.9e-08,1,1
AllGFP_CLC_2050_trimmed_contig_1095	138	138	A	G	9	DP=9;VDB=0.0208;AF1=0.4998;AC1=1;DP4=0,6,0,3;MQ=53;FQ=6.2;PV4=1,0.00068,0.44,1
AllGFP_CLC_2050_trimmed_contig_1095	150	150	C	T	8	DP=8;VDB=0.0208;AF1=0.5;AC1=1;DP4=0,5,0,3;MQ=55;FQ=18.1;PV4=1,0.082,0.14,0.093
AllGFP_CLC_2050_trimmed_contig_1095	225	225	G	A	5	DP=5;VDB=0.0121;AF1=0.5;AC1=1;DP4=0,2,0,3;MQ=60;FQ=10.2;PV4=1,0.25,1,0.11
AllGFP_CLC_2050_trimmed_contig_1095	297	297	A	G	10	DP=10;VDB=0.0091;AF1=0.5;AC1=1;DP4=0,5,0,5;MQ=60;FQ=33.9;PV4=1,1,1,1
AllGFP_CLC_2050_trimmed_contig_1095	364	364	A	G	12	DP=12;VDB=0.0014;AF1=0.5;AC1=1;DP4=0,7,0,5;MQ=60;FQ=67;PV4=1,1,1,0.00036
AllGFP_CLC_2050_trimmed_contig_1095	408	408	A	G	11	DP=11;VDB=0.0019;AF1=0.5;AC1=1;DP4=0,7,0,4;MQ=60;FQ=49;PV4=1,0.17,1,1
AllGFP_CLC_2050_trimmed_contig_1095	418	418	T	C	11	DP=11;VDB=0.0019;AF1=0.5;AC1=1;DP4=0,6,0,4;MQ=60;FQ=37;PV4=1,0.061,1,1
AllGFP_CLC_2050_trimmed_contig_1095	430	430	G	A	11	DP=11;VDB=0.0019;AF1=0.5;AC1=1;DP4=0,7,0,4;MQ=60;FQ=29;PV4=1,0.16,1,1
AllGFP_CLC_2050_trimmed_contig_1095	596	596	G	A	9	DP=9;VDB=0.0034;AF1=0.5;AC1=1;DP4=0,7,0,2;MQ=51;FQ=20.1;PV4=1,1,1,0.14
AllGFP_CLC_2050_trimmed_contig_1096	266	266	T	C	81	DP=81;VDB=0.0002;AF1=0.5;AC1=1;DP4=2,30,7,15;MQ=24;FQ=42;PV4=0.023,2.4e-16,0.067,0.35
AllGFP_CLC_2050_trimmed_contig_1096	279	279	C	T	53	DP=53;VDB=0.0119;AF1=0.5;AC1=1;DP4=2,24,4,11;MQ=25;FQ=35;PV4=0.17,0.0066,1,0.46
AllGFP_CLC_2050_trimmed_contig_1098	363	363	A	G	11	DP=11;VDB=0.0185;AF1=0.4999;AC1=1;DP4=7,0,3,0;MQ=60;FQ=6.99;PV4=1,0.0028,1,1
AllGFP_CLC_2050_trimmed_contig_1098	762	762	T	C	34	DP=34;VDB=0.0099;AF1=0.5;AC1=1;DP4=24,2,7,0;MQ=57;FQ=29;PV4=1,1,0.076,1
AllGFP_CLC_2050_trimmed_contig_1098	1344	1344	T	C	57	DP=57;VDB=0.0004;AF1=0.5;AC1=1;DP4=46,0,10,1;MQ=58;FQ=52;PV4=0.19,1,1,1
AllGFP_CLC_2050_trimmed_contig_1101	791	791	C	T	94	DP=94;VDB=0.0077;AF1=0.5;AC1=1;DP4=51,12,19,11;MQ=60;FQ=225;PV4=0.077,1,1,1
AllGFP_CLC_2050_trimmed_contig_1101	839	839	T	C	76	DP=76;VDB=0.0157;AF1=0.5;AC1=1;DP4=45,17,8,6;MQ=59;FQ=87;PV4=0.34,0.31,1,1
AllGFP_CLC_2050_trimmed_contig_1103	175	175	T	C	13	DP=13;VDB=0.0003;AF1=0.5;AC1=1;DP4=7,1,5,0;MQ=42;FQ=44.9;PV4=1,0.31,1,1
AllGFP_CLC_2050_trimmed_contig_1103	1111	1111	T	C	19	DP=19;VDB=0.0048;AF1=0.5;AC1=1;DP4=4,6,5,0;MQ=60;FQ=17.1;PV4=0.044,0.00065,1,1
AllGFP_CLC_2050_trimmed_contig_1103	1122	1122	T	C	22	DP=22;VDB=0.0109;AF1=0.5;AC1=1;DP4=4,6,10,2;MQ=60;FQ=144;PV4=0.074,1,1,0.19
AllGFP_CLC_2050_trimmed_contig_1103	1394	1394	G	A	35	DP=35;VDB=0.0128;AF1=0.5;AC1=1;DP4=12,9,10,4;MQ=59;FQ=189;PV4=0.49,0.32,0.06,0.14
AllGFP_CLC_2050_trimmed_contig_1103	2181	2181	G	A	8	DP=8;VDB=0.0035;AF1=0.5;AC1=1;DP4=3,0,5,0;MQ=59;FQ=14.2;PV4=1,1,0.24,1
AllGFP_CLC_2050_trimmed_contig_1103	2254	2254	A	G	20	DP=20;VDB=0.0174;AF1=0.5;AC1=1;DP4=10,1,6,1;MQ=59;FQ=25;PV4=1,5.6e-07,0.11,1
AllGFP_CLC_2050_trimmed_contig_1104	466	466	C	T	24	DP=24;VDB=0.0236;AF1=0.5;AC1=1;DP4=1,16,0,7;MQ=60;FQ=38;PV4=1,0.11,0.061,0.45
AllGFP_CLC_2050_trimmed_contig_1110	368	368	A	G	20	DP=20;VDB=0.0296;AF1=0.5;AC1=1;DP4=13,0,6,0;MQ=58;FQ=61;PV4=1,0.22,1,0.016
AllGFP_CLC_2050_trimmed_contig_1110	1463	1463	C	T	18	DP=18;VDB=0.0256;AF1=0.5;AC1=1;DP4=14,0,4,0;MQ=58;FQ=15.1;PV4=1,0.074,1,1
AllGFP_CLC_2050_trimmed_contig_1110	2137	2137	T	C	35	DP=35;VDB=0.0001;AF1=0.5;AC1=1;DP4=10,3,9,7;MQ=27;FQ=39;PV4=0.43,6.3e-05,0.0017,0.041
AllGFP_CLC_2050_trimmed_contig_1110	2144	2144	C	T	89	DP=89;VDB=0.0001;AF1=0.5;AC1=1;DP4=35,17,19,16;MQ=22;FQ=90;PV4=0.26,0.25,0.33,0.18
AllGFP_CLC_2050_trimmed_contig_1111	94	94	G	A	43	DP=43;VDB=0.0007;AF1=0.5;AC1=1;DP4=3,25,2,6;MQ=53;FQ=17.1;PV4=0.3,4.1e-06,2.9e-05,1
AllGFP_CLC_2050_trimmed_contig_1111	772	772	G	A	18	DP=18;VDB=0.0000;AF1=0.5;AC1=1;DP4=1,14,0,3;MQ=60;FQ=16.1;PV4=1,1,1,0.48
AllGFP_CLC_2050_trimmed_contig_1111	1149	1149	A	G	12	DP=12;VDB=0.0000;AF1=0.5;AC1=1;DP4=0,7,2,3;MQ=56;FQ=35;PV4=0.15,0.048,0.014,0.044
AllGFP_CLC_2050_trimmed_contig_1112	400	400	T	C	5	DP=5;VDB=0.0182;AF1=0.5;AC1=1;DP4=2,0,0,3;MQ=60;FQ=31;PV4=0.1,0.0099,1,0.11
AllGFP_CLC_2050_trimmed_contig_1116	31	31	T	C	18	DP=18;VDB=0.0002;AF1=0.5;AC1=1;DP4=8,5,0,4;MQ=56;FQ=13.2;PV4=0.082,0.38,0.00066,0.04
AllGFP_CLC_2050_trimmed_contig_1116	90	90	G	A	28	DP=28;VDB=0.0011;AF1=0.5;AC1=1;DP4=4,4,14,6;MQ=59;FQ=122;PV4=0.4,1.9e-05,0.19,0.027
AllGFP_CLC_2050_trimmed_contig_1116	102	102	C	T	29	DP=29;VDB=0.0074;AF1=0.5;AC1=1;DP4=12,7,5,2;MQ=59;FQ=36;PV4=1,0.24,1,1
AllGFP_CLC_2050_trimmed_contig_1116	226	226	A	G	24	DP=24;VDB=0.0078;AF1=0.5;AC1=1;DP4=15,4,2,3;MQ=59;FQ=34;PV4=0.13,0.0012,1,0.45
AllGFP_CLC_2050_trimmed_contig_1116	283	283	G	A	18	DP=18;VDB=0.0273;AF1=0.5;AC1=1;DP4=9,4,1,3;MQ=59;FQ=12.3;PV4=0.25,0.49,1,0.022
AllGFP_CLC_2050_trimmed_contig_1116	341	341	G	A	16	DP=16;VDB=0.0391;AF1=0.5;AC1=1;DP4=8,3,1,4;MQ=59;FQ=45;PV4=0.11,0.0044,1,0.17
AllGFP_CLC_2050_trimmed_contig_1116	555	555	A	G	6	DP=6;VDB=0.0181;AF1=0.5;AC1=1;DP4=3,0,2,1;MQ=60;FQ=37.9;PV4=1,0.2,1,1
AllGFP_CLC_2050_trimmed_contig_1116	586	586	C	T	7	DP=7;VDB=0.0172;AF1=0.5;AC1=1;DP4=3,0,2,1;MQ=60;FQ=19.3;PV4=1,1,1,0.16
AllGFP_CLC_2050_trimmed_contig_1116	593	593	G	A	5	DP=5;VDB=0.0109;AF1=0.5;AC1=1;DP4=2,0,2,1;MQ=60;FQ=19.3;PV4=1,0.00026,1,0.25
AllGFP_CLC_2050_trimmed_contig_1116	658	658	A	G	19	DP=19;VDB=0.0018;AF1=0.4999;AC1=1;DP4=7,9,0,3;MQ=60;FQ=8.65;PV4=0.26,1,1,0.4
AllGFP_CLC_2050_trimmed_contig_1116	783	783	T	C	15	DP=15;VDB=0.0014;AF1=0.5;AC1=1;DP4=3,7,4,1;MQ=58;FQ=19.1;PV4=0.12,0.00024,0.018,0.11
AllGFP_CLC_2050_trimmed_contig_1116	808	808	G	A	13	DP=13;VDB=0.0006;AF1=0.4999;AC1=1;DP4=3,3,3,0;MQ=57;FQ=7.8;PV4=0.46,0.17,0.012,0.48
AllGFP_CLC_2050_trimmed_contig_1116	889	889	C	T	12	DP=12;VDB=0.0000;AF1=0.5;AC1=1;DP4=2,6,2,1;MQ=60;FQ=25;PV4=0.49,0.11,1,1
AllGFP_CLC_2050_trimmed_contig_1120	36	36	A	G	18	DP=18;VDB=0.0002;AF1=0.5;AC1=1;DP4=11,0,4,0;MQ=36;FQ=18.1;PV4=1,0.29,0.4,1
AllGFP_CLC_2050_trimmed_contig_1120	42	42	C	T	18	DP=18;VDB=0.0066;AF1=0.5;AC1=1;DP4=12,0,5,0;MQ=36;FQ=19.1;PV4=1,1,1,1
AllGFP_CLC_2050_trimmed_contig_1120	48	48	A	G	19	DP=19;VDB=0.0002;AF1=0.5;AC1=1;DP4=14,0,4,0;MQ=38;FQ=14.2;PV4=1,1,0.25,1
AllGFP_CLC_2050_trimmed_contig_1122	102	102	G	A	56	DP=56;VDB=0.0159;AF1=0.5;AC1=1;DP4=35,1,14,3;MQ=36;FQ=23;PV4=0.092,0.0003,0.012,1
AllGFP_CLC_2050_trimmed_contig_1125	1069	1069	T	C	70	DP=70;VDB=0.0394;AF1=0.5;AC1=1;DP4=23,1,44,1;MQ=58;FQ=105;PV4=1,2.8e-08,0.03,0.00081
AllGFP_CLC_2050_trimmed_contig_1125	1167	1167	G	A	41	DP=41;VDB=0.0453;AF1=0.4999;AC1=1;DP4=27,5,8,0;MQ=60;FQ=9.53;PV4=0.56,4e-07,0.022,0.0048
AllGFP_CLC_2050_trimmed_contig_1127	239	239	G	A	22	DP=22;VDB=0.0134;AF1=0.5;AC1=1;DP4=16,0,5,1;MQ=58;FQ=52;PV4=0.27,0.2,1,1
AllGFP_CLC_2050_trimmed_contig_1128	22	22	G	A	19	DP=19;VDB=0.0001;AF1=0.4998;AC1=1;DP4=13,1,3,0;MQ=53;FQ=5.47;PV4=1,0.14,0.11,1
AllGFP_CLC_2050_trimmed_contig_1128	184	184	G	A	58	DP=58;VDB=0.0337;AF1=0.5;AC1=1;DP4=42,0,15,1;MQ=58;FQ=39;PV4=0.28,0.017,0.25,0.059
AllGFP_CLC_2050_trimmed_contig_1128	199	199	C	T	66	DP=66;VDB=0.0348;AF1=0.5;AC1=1;DP4=43,1,21,0;MQ=58;FQ=58;PV4=1,3.9e-08,0.0074,1
AllGFP_CLC_2050_trimmed_contig_1128	217	217	T	C	55	DP=55;VDB=0.0191;AF1=0.5;AC1=1;DP4=20,1,34,0;MQ=58;FQ=49;PV4=0.38,3.6e-11,1,1
AllGFP_CLC_2050_trimmed_contig_1128	218	218	G	A	55	DP=55;VDB=0.0223;AF1=0.5;AC1=1;DP4=19,1,35,0;MQ=58;FQ=48;PV4=0.36,6.8e-21,1,1
AllGFP_CLC_2050_trimmed_contig_1128	250	250	A	G	13	DP=13;VDB=0.0027;AF1=0.5;AC1=1;DP4=6,0,4,1;MQ=59;FQ=34.4;PV4=0.45,1,0.23,0.047
AllGFP_CLC_2050_trimmed_contig_1128	261	261	G	A	13	DP=13;VDB=0.0069;AF1=0.5;AC1=1;DP4=6,1,5,0;MQ=57;FQ=34;PV4=1,0.32,0.11,0.018
AllGFP_CLC_2050_trimmed_contig_1132	176	176	C	T	22	DP=22;VDB=0.0155;AF1=0.5;AC1=1;DP4=3,9,0,8;MQ=43;FQ=30;PV4=0.24,7.6e-08,1,1
AllGFP_CLC_2050_trimmed_contig_1132	180	180	G	A	23	DP=23;VDB=0.0103;AF1=0.5;AC1=1;DP4=3,6,0,11;MQ=43;FQ=81;PV4=0.074,1,0.24,0.29
AllGFP_CLC_2050_trimmed_contig_1134	58	58	A	G	6	DP=6;VDB=0.0000;AF1=0.5;AC1=1;DP4=3,0,0,3;MQ=60;FQ=25.9;PV4=0.1,1,1,1
AllGFP_CLC_2050_trimmed_contig_1134	70	70	C	T	6	DP=6;VDB=0.0000;AF1=0.5;AC1=1;DP4=3,0,0,3;MQ=60;FQ=33.9;PV4=0.1,0.074,1,0.32
AllGFP_CLC_2050_trimmed_contig_1134	76	76	G	A	6	DP=6;VDB=0.0000;AF1=0.5;AC1=1;DP4=3,0,0,3;MQ=60;FQ=26;PV4=0.1,0.0057,1,0.4
AllGFP_CLC_2050_trimmed_contig_1139	240	240	G	A	12	DP=12;VDB=0.0000;AF1=0.5;AC1=1;DP4=1,6,4,0;MQ=60;FQ=16.1;PV4=0.015,0.079,1,0.02
AllGFP_CLC_2050_trimmed_contig_1140	243	243	C	T	9	DP=9;VDB=0.0035;AF1=0.4997;AC1=1;DP4=4,2,3,0;MQ=57;FQ=4.77;PV4=0.5,0.01,1,1
AllGFP_CLC_2050_trimmed_contig_1142	498	498	A	G	14	DP=14;VDB=0.0003;AF1=0.4998;AC1=1;DP4=0,11,0,3;MQ=60;FQ=6.2;PV4=1,0.059,1,1
AllGFP_CLC_2050_trimmed_contig_1142	645	645	T	C	18	DP=18;VDB=0.0170;AF1=0.5;AC1=1;DP4=0,9,3,6;MQ=59;FQ=79;PV4=0.21,0.0076,1,0.41
AllGFP_CLC_2050_trimmed_contig_1142	702	702	A	G	16	DP=16;VDB=0.0059;AF1=0.5;AC1=1;DP4=0,7,2,7;MQ=58;FQ=82.5;PV4=0.47,1.2e-06,1,1
AllGFP_CLC_2050_trimmed_contig_1142	722	722	G	A	15	DP=15;VDB=0.0031;AF1=0.5;AC1=1;DP4=0,6,2,7;MQ=59;FQ=81.5;PV4=0.49,1.6e-07,0.22,0.081
AllGFP_CLC_2050_trimmed_contig_1146	52	52	T	C	21	DP=21;VDB=0.0001;AF1=0.5;AC1=1;DP4=15,0,5,0;MQ=58;FQ=24;PV4=1,0.48,1,1
AllGFP_CLC_2050_trimmed_contig_1146	1163	1163	G	A	37	DP=37;VDB=0.0002;AF1=0.5;AC1=1;DP4=28,2,5,2;MQ=59;FQ=19.1;PV4=0.15,0.039,1,1
AllGFP_CLC_2050_trimmed_contig_1146	1263	1263	G	A	35	DP=35;VDB=0.0062;AF1=0.5;AC1=1;DP4=25,0,10,0;MQ=60;FQ=47;PV4=1,0.00061,1,0.45
AllGFP_CLC_2050_trimmed_contig_1147	52	52	T	C	29	DP=29;VDB=0.0146;AF1=0.5;AC1=1;DP4=23,0,6,0;MQ=55;FQ=15.1;PV4=1,8.9e-05,0.22,1
AllGFP_CLC_2050_trimmed_contig_1147	61	61	C	T	29	DP=29;VDB=0.0100;AF1=0.4997;AC1=1;DP4=24,0,5,0;MQ=55;FQ=4.77;PV4=1,0.0087,0.13,1
AllGFP_CLC_2050_trimmed_contig_1149	125	125	G	A	4	DP=4;VDB=0.0060;AF1=0.4998;AC1=1;DP4=1,1,0,2;MQ=54;FQ=6.2;PV4=1,0.015,0.21,1
AllGFP_CLC_2050_trimmed_contig_1149	162	162	A	G	5	DP=5;VDB=0.0152;AF1=0.5;AC1=1;DP4=0,2,2,1;MQ=52;FQ=26.5;PV4=0.4,0.041,0.14,1
AllGFP_CLC_2050_trimmed_contig_1149	169	169	A	G	5	DP=5;VDB=0.0100;AF1=0.5;AC1=1;DP4=0,2,2,1;MQ=52;FQ=23;PV4=0.4,0.054,1,1
AllGFP_CLC_2050_trimmed_contig_1149	178	178	G	A	6	DP=6;VDB=0.0097;AF1=0.5003;AC1=1;DP4=2,0,1,2;MQ=55;FQ=4.13;PV4=0.4,1,1,1
AllGFP_CLC_2050_trimmed_contig_1158	27	27	C	T	9	DP=9;VDB=0.0000;AF1=0.5;AC1=1;DP4=2,0,3,4;MQ=60;FQ=20.1;PV4=0.44,0.074,1,0.31
AllGFP_CLC_2050_trimmed_contig_1158	966	966	C	T	27	DP=27;VDB=0.0176;AF1=0.5;AC1=1;DP4=7,16,1,3;MQ=60;FQ=19.1;PV4=1,0.46,1,1
AllGFP_CLC_2050_trimmed_contig_1162	558	558	T	C	18	DP=18;VDB=0.0200;AF1=0.5;AC1=1;DP4=13,0,5,0;MQ=58;FQ=21;PV4=1,1,1,1
AllGFP_CLC_2050_trimmed_contig_1162	736	736	G	A	21	DP=21;VDB=0.0003;AF1=0.5;AC1=1;DP4=16,0,4,0;MQ=60;FQ=26;PV4=1,0.31,0.021,0.00023
AllGFP_CLC_2050_trimmed_contig_1162	773	773	A	G	23	DP=23;VDB=0.0015;AF1=0.5;AC1=1;DP4=17,0,6,0;MQ=59;FQ=40;PV4=1,4.5e-09,0.01,0.046
AllGFP_CLC_2050_trimmed_contig_1167	380	380	C	T	36	DP=36;VDB=0.0027;AF1=0.5;AC1=1;DP4=22,2,11,1;MQ=58;FQ=81;PV4=1,1,1,1
AllGFP_CLC_2050_trimmed_contig_1168	172	172	G	A	29	DP=29;VDB=0.0151;AF1=0.5;AC1=1;DP4=16,2,6,0;MQ=57;FQ=15.1;PV4=1,0.46,0.23,1
AllGFP_CLC_2050_trimmed_contig_1168	688	688	A	G	60	DP=60;VDB=0.0228;AF1=0.5;AC1=1;DP4=43,4,10,1;MQ=58;FQ=12.3;PV4=1,3.6e-06,0.35,1
AllGFP_CLC_2050_trimmed_contig_1169	1603	1603	C	T	34	DP=34;VDB=0.0000;AF1=0.5;AC1=1;DP4=17,4,10,1;MQ=46;FQ=48;PV4=0.64,0.0029,0.016,1
AllGFP_CLC_2050_trimmed_contig_1169	1616	1616	T	C	31	DP=31;VDB=0.0000;AF1=0.5;AC1=1;DP4=15,4,10,1;MQ=45;FQ=65;PV4=0.63,0.29,0.028,0.002
AllGFP_CLC_2050_trimmed_contig_1174	155	155	C	T	46	DP=46;VDB=0.0027;AF1=0.5;AC1=1;DP4=6,8,14,16;MQ=23;FQ=40;PV4=1,2.9e-07,0.00017,0.39
AllGFP_CLC_2050_trimmed_contig_1179	96	96	C	T	6	DP=6;VDB=0.0005;AF1=0.5013;AC1=1;DP4=0,2,2,2;MQ=55;FQ=-5.45;PV4=0.47,0.39,1,0.27
AllGFP_CLC_2050_trimmed_contig_1179	102	102	G	A	7	DP=7;VDB=0.0002;AF1=0.5016;AC1=1;DP4=0,2,2,3;MQ=56;FQ=-6.18;PV4=1,1,1,0.22
AllGFP_CLC_2050_trimmed_contig_1180	64	64	T	C	10	DP=10;VDB=0.0014;AF1=0.5;AC1=1;DP4=0,4,6,0;MQ=50;FQ=35.9;PV4=0.0048,0.052,0.049,0.24
AllGFP_CLC_2050_trimmed_contig_1180	76	76	T	C	11	DP=11;VDB=0.0007;AF1=0.5;AC1=1;DP4=1,5,5,0;MQ=52;FQ=17.1;PV4=0.015,0.0091,0.063,1
AllGFP_CLC_2050_trimmed_contig_1180	95	95	T	C	12	DP=12;VDB=0.0078;AF1=0.5;AC1=1;DP4=2,4,4,2;MQ=52;FQ=66.5;PV4=0.57,0.028,1,1
AllGFP_CLC_2050_trimmed_contig_1180	101	101	G	A	12	DP=12;VDB=0.0256;AF1=0.5;AC1=1;DP4=6,2,0,4;MQ=52;FQ=22;PV4=0.061,0.075,1,0.06
AllGFP_CLC_2050_trimmed_contig_1180	123	123	T	C	15	DP=15;VDB=0.0288;AF1=0.5;AC1=1;DP4=0,7,2,1;MQ=54;FQ=15.1;PV4=0.067,0.1,1,1
AllGFP_CLC_2050_trimmed_contig_1180	159	159	T	C	11	DP=11;VDB=0.0061;AF1=0.4997;AC1=1;DP4=2,7,1,1;MQ=43;FQ=4.77;PV4=0.49,1,1,0.27
AllGFP_CLC_2050_trimmed_contig_1180	178	178	C	T	8	DP=8;VDB=0.0178;AF1=0.4998;AC1=1;DP4=2,3,0,3;MQ=37;FQ=4.77;PV4=0.46,0.031,1,1
AllGFP_CLC_2050_trimmed_contig_1180	184	184	A	G	7	DP=7;VDB=0.0205;AF1=0.508;AC1=1;DP4=0,1,1,4;MQ=46;FQ=-12.3;PV4=1,0.0038,1,0.35
AllGFP_CLC_2050_trimmed_contig_1180	209	209	A	G	8	DP=8;VDB=0.0165;AF1=1;AC1=2;DP4=0,2,0,4;MQ=26;FQ=-31;PV4=1,1,1,0.38
AllGFP_CLC_2050_trimmed_contig_1180	223	223	C	T	9	DP=9;VDB=0.0165;AF1=0.5102;AC1=1;DP4=0,3,1,5;MQ=34;FQ=-13.2;PV4=1,0.11,1,1
AllGFP_CLC_2050_trimmed_contig_1180	226	226	C	T	9	DP=9;VDB=0.0137;AF1=0.5;AC1=1;DP4=0,5,1,3;MQ=34;FQ=15.7;PV4=0.44,1,0.38,1
AllGFP_CLC_2050_trimmed_contig_1180	267	267	T	C	12	DP=12;VDB=0.0328;AF1=0.5;AC1=1;DP4=1,2,4,5;MQ=41;FQ=36;PV4=1,0.012,0.041,0.23
AllGFP_CLC_2050_trimmed_contig_1180	285	285	G	A	15	DP=15;VDB=0.0097;AF1=0.4998;AC1=1;DP4=4,7,3,1;MQ=44;FQ=5.47;PV4=0.28,3.2e-05,0.11,1
AllGFP_CLC_2050_trimmed_contig_1180	295	295	T	C	17	DP=17;VDB=0.0362;AF1=0.5;AC1=1;DP4=4,6,2,4;MQ=43;FQ=75;PV4=1,0.29,1,1
AllGFP_CLC_2050_trimmed_contig_1180	339	339	C	T	4	DP=4;VDB=0.0227;AF1=1;AC1=2;DP4=0,0,1,1;MQ=20;FQ=-33
AllGFP_CLC_2050_trimmed_contig_1181	1102	1102	G	A	21	DP=21;VDB=0.0179;AF1=0.5;AC1=1;DP4=8,8,1,4;MQ=57;FQ=46;PV4=0.34,0.27,0.49,1
AllGFP_CLC_2050_trimmed_contig_1181	1402	1402	G	A	5	DP=5;VDB=0.0091;AF1=0.5;AC1=1;DP4=0,2,0,3;MQ=56;FQ=15.1;PV4=1,0.47,0.25,0.25
AllGFP_CLC_2050_trimmed_contig_1183	28	28	T	C	26	DP=26;VDB=0.0002;AF1=0.5;AC1=1;DP4=1,3,2,7;MQ=57;FQ=35;PV4=1,1,1,1
AllGFP_CLC_2050_trimmed_contig_1183	118	118	T	C	27	DP=27;VDB=0.0133;AF1=0.5;AC1=1;DP4=3,5,3,16;MQ=49;FQ=84.9;PV4=0.32,0.0011,1,1
AllGFP_CLC_2050_trimmed_contig_1184	191	191	C	T	8	DP=8;VDB=0.0147;AF1=0.5;AC1=1;DP4=5,0,2,1;MQ=60;FQ=30;PV4=0.37,2.4e-05,1,0.13
AllGFP_CLC_2050_trimmed_contig_1184	197	197	C	T	8	DP=8;VDB=0.0147;AF1=0.5;AC1=1;DP4=5,0,2,1;MQ=60;FQ=37;PV4=0.37,0.081,1,0.044
AllGFP_CLC_2050_trimmed_contig_1184	221	221	C	T	6	DP=6;VDB=0.0132;AF1=0.5;AC1=1;DP4=4,0,1,1;MQ=60;FQ=22;PV4=0.33,0.46,1,1
AllGFP_CLC_2050_trimmed_contig_1184	287	287	A	G	12	DP=12;VDB=0.0187;AF1=0.4999;AC1=1;DP4=7,1,4,0;MQ=55;FQ=9.53;PV4=1,0.00051,0.091,0.36
AllGFP_CLC_2050_trimmed_contig_1184	302	302	T	C	12	DP=12;VDB=0.0429;AF1=0.5;AC1=1;DP4=5,1,6,0;MQ=55;FQ=32;PV4=1,0.1,0.062,0.36
AllGFP_CLC_2050_trimmed_contig_1184	347	347	A	G	9	DP=9;VDB=0.0059;AF1=0.5;AC1=1;DP4=4,1,4,0;MQ=60;FQ=36;PV4=1,0.14,1,0.22
AllGFP_CLC_2050_trimmed_contig_1184	504	504	A	G	10	DP=10;VDB=0.0024;AF1=0.5;AC1=1;DP4=5,0,2,0;MQ=60;FQ=16.1;PV4=1,0.16,1,1
AllGFP_CLC_2050_trimmed_contig_1184	686	686	C	T	10	DP=10;VDB=0.0009;AF1=0.5;AC1=1;DP4=6,0,4,0;MQ=60;FQ=37;PV4=1,0.046,1,0.004
AllGFP_CLC_2050_trimmed_contig_1184	699	699	T	C	12	DP=12;VDB=0.0009;AF1=0.5;AC1=1;DP4=8,0,4,0;MQ=60;FQ=23;PV4=1,0.00013,1,1
AllGFP_CLC_2050_trimmed_contig_1184	1066	1066	T	C	9	DP=9;VDB=0.0167;AF1=0.5;AC1=1;DP4=6,0,3,0;MQ=47;FQ=18.1;PV4=1,0.0012,1,1
AllGFP_CLC_2050_trimmed_contig_1184	1107	1107	C	T	11	DP=11;VDB=0.0235;AF1=0.5;AC1=1;DP4=5,0,6,0;MQ=60;FQ=43;PV4=1,2e-07,0.093,0.22
AllGFP_CLC_2050_trimmed_contig_1185	135	135	T	C	19	DP=19;VDB=0.0000;AF1=0.5;AC1=1;DP4=0,11,2,5;MQ=50;FQ=21;PV4=0.14,0.49,0.003,1
AllGFP_CLC_2050_trimmed_contig_1185	203	203	A	G	25	DP=25;VDB=0.0137;AF1=0.5;AC1=1;DP4=1,10,1,11;MQ=40;FQ=45;PV4=1,1.3e-07,0.063,1
AllGFP_CLC_2050_trimmed_contig_1186	51	51	A	G	9	DP=9;VDB=0.0037;AF1=0.5;AC1=1;DP4=0,4,0,3;MQ=36;FQ=17.1;PV4=1,0.26,0.27,0.46
AllGFP_CLC_2050_trimmed_contig_1186	86	86	G	A	10	DP=10;VDB=0.0000;AF1=0.5;AC1=1;DP4=0,7,0,3;MQ=60;FQ=10.4;PV4=1,0.0048,1,1
AllGFP_CLC_2050_trimmed_contig_1187	390	390	T	C	2	DP=2;VDB=0.0026;AF1=1;AC1=2;DP4=0,0,2,0;MQ=60;FQ=-33
AllGFP_CLC_2050_trimmed_contig_1190	159	159	T	C	5	DP=5;VDB=0.0038;AF1=0.4999;AC1=1;DP4=3,0,2,0;MQ=60;FQ=7.79;PV4=1,0.24,1,1
AllGFP_CLC_2050_trimmed_contig_1190	543	543	T	C	5	DP=5;VDB=0.0130;AF1=0.4999;AC1=1;DP4=1,2,0,2;MQ=35;FQ=4.65;PV4=1,0.11,1,1
AllGFP_CLC_2050_trimmed_contig_1190	560	560	A	G	9	DP=9;VDB=0.0028;AF1=0.5;AC1=1;DP4=2,2,0,4;MQ=38;FQ=12.2;PV4=0.43,0.14,1,0.18
AllGFP_CLC_2050_trimmed_contig_1191	31	31	T	C	65	DP=65;VDB=0.0002;AF1=0.5;AC1=1;DP4=36,6,15,3;MQ=58;FQ=128;PV4=1,0.14,1,0.28
AllGFP_CLC_2050_trimmed_contig_1193	1076	1076	G	A	6	DP=6;VDB=0.0198;AF1=0.5;AC1=1;DP4=0,3,0,3;MQ=57;FQ=30.8;PV4=1,0.055,0.19,0.1
AllGFP_CLC_2050_trimmed_contig_1193	1156	1156	T	C	11	DP=11;VDB=0.0100;AF1=0.5;AC1=1;DP4=1,7,0,3;MQ=58;FQ=27;PV4=1,1,0.11,0.0077
AllGFP_CLC_2050_trimmed_contig_1193	1247	1247	T	C	8	DP=8;VDB=0.0022;AF1=0.4997;AC1=1;DP4=2,4,0,2;MQ=60;FQ=4.77;PV4=1,0.073,1,1
AllGFP_CLC_2050_trimmed_contig_1193	1254	1254	G	A	8	DP=8;VDB=0.0076;AF1=0.5;AC1=1;DP4=1,3,1,3;MQ=60;FQ=55.2;PV4=1,0.34,1,1
AllGFP_CLC_2050_trimmed_contig_1193	1397	1397	C	T	13	DP=13;VDB=0.0002;AF1=0.5;AC1=1;DP4=0,3,1,2;MQ=60;FQ=10.9;PV4=1,0.41,1,0.19
AllGFP_CLC_2050_trimmed_contig_1193	1405	1405	T	C	13	DP=13;VDB=0.0231;AF1=0.5;AC1=1;DP4=0,4,1,8;MQ=58;FQ=57;PV4=1,0.0005,0.15,1
AllGFP_CLC_2050_trimmed_contig_1193	1457	1457	A	G	8	DP=8;VDB=0.0115;AF1=0.5;AC1=1;DP4=2,3,0,3;MQ=60;FQ=20.1;PV4=0.46,0.3,1,0.022
AllGFP_CLC_2050_trimmed_contig_1193	1466	1466	C	T	6	DP=6;VDB=0.0086;AF1=0.4998;AC1=1;DP4=0,2,0,2;MQ=60;FQ=6.2;PV4=1,0.084,1,0.21
AllGFP_CLC_2050_trimmed_contig_1193	1489	1489	A	G	9	DP=9;VDB=0.0210;AF1=0.5;AC1=1;DP4=0,4,2,2;MQ=54;FQ=19.9;PV4=0.43,0.34,0.086,1
AllGFP_CLC_2050_trimmed_contig_1193	1631	1631	A	G	22	DP=22;VDB=0.0007;AF1=0.5;AC1=1;DP4=4,3,11,4;MQ=21;FQ=10.3;PV4=0.63,0.0038,0.038,0.11
AllGFP_CLC_2050_trimmed_contig_1193	1657	1657	T	C	59	DP=59;VDB=0.0011;AF1=0.5;AC1=1;DP4=12,5,25,7;MQ=23;FQ=25;PV4=0.73,0.00013,0.0011,0.3
AllGFP_CLC_2050_trimmed_contig_1194	183	183	T	C	8	DP=8;VDB=0.0089;AF1=0.5;AC1=1;DP4=0,5,0,3;MQ=58;FQ=29;PV4=1,0.31,0.11,0.0071
AllGFP_CLC_2050_trimmed_contig_1195	195	195	T	C	63	DP=63;VDB=0.0041;AF1=0.5;AC1=1;DP4=1,38,0,22;MQ=58;FQ=99;PV4=1,0.085,1,1
AllGFP_CLC_2050_trimmed_contig_1195	215	215	G	A	52	DP=52;VDB=0.0041;AF1=0.5;AC1=1;DP4=1,27,0,21;MQ=58;FQ=46;PV4=1,0.085,1,1
AllGFP_CLC_2050_trimmed_contig_1197	183	183	G	A	20	DP=20;VDB=0.0374;AF1=0.5;AC1=1;DP4=8,3,9,0;MQ=58;FQ=69;PV4=0.22,0.00035,0.055,1
AllGFP_CLC_2050_trimmed_contig_1197	337	337	T	C	39	DP=39;VDB=0.0144;AF1=0.5;AC1=1;DP4=30,0,6,3;MQ=59;FQ=96.8;PV4=0.0092,1,1,1
AllGFP_CLC_2050_trimmed_contig_1197	364	364	A	G	36	DP=36;VDB=0.0091;AF1=0.5;AC1=1;DP4=28,0,5,3;MQ=60;FQ=95.8;PV4=0.0078,1,1,1
AllGFP_CLC_2050_trimmed_contig_1197	2979	2979	T	C	57	DP=57;VDB=0.0160;AF1=0.5;AC1=1;DP4=28,4,21,3;MQ=59;FQ=178;PV4=1,0.17,1,1
AllGFP_CLC_2050_trimmed_contig_1198	321	321	G	A	8	DP=8;VDB=0.0000;AF1=1;AC1=2;DP4=0,0,8,0;MQ=17;FQ=-51
AllGFP_CLC_2050_trimmed_contig_1200	26	26	C	T	14	DP=14;VDB=0.0001;AF1=0.5;AC1=1;DP4=1,6,1,6;MQ=35;FQ=40;PV4=1,0.077,0.021,0.43
AllGFP_CLC_2050_trimmed_contig_1200	49	49	G	A	5	DP=5;VDB=0.0122;AF1=0.5;AC1=1;DP4=0,3,0,2;MQ=54;FQ=13.2;PV4=1,1,0.12,0.0044
AllGFP_CLC_2050_trimmed_contig_1201	78	78	C	T	8	DP=8;VDB=0.0157;AF1=0.5;AC1=1;DP4=4,1,2,1;MQ=57;FQ=39;PV4=1,0.044,0.087,0.12
AllGFP_CLC_2050_trimmed_contig_1202	650	650	A	G	27	DP=27;VDB=0.0140;AF1=0.5;AC1=1;DP4=17,1,9,0;MQ=58;FQ=51;PV4=1,0.032,1,0.25
AllGFP_CLC_2050_trimmed_contig_1202	1149	1149	G	A	9	DP=9;VDB=0.0038;AF1=0.5;AC1=1;DP4=0,2,6,0;MQ=59;FQ=21;PV4=0.036,0.00023,0.3,0.23
AllGFP_CLC_2050_trimmed_contig_1202	1201	1201	A	G	6	DP=6;VDB=0.0187;AF1=0.5;AC1=1;DP4=0,2,4,0;MQ=55;FQ=11.2;PV4=0.067,0.00071,0.27,0.27
AllGFP_CLC_2050_trimmed_contig_1202	1361	1361	C	T	8	DP=8;VDB=0.0282;AF1=0.5;AC1=1;DP4=6,0,2,0;MQ=48;FQ=15.1;PV4=1,1,0.49,0.31
AllGFP_CLC_2050_trimmed_contig_1205	2178	2178	A	G	5	DP=5;VDB=0.0142;AF1=0.5;AC1=1;DP4=0,2,0,2;MQ=60;FQ=11.4;PV4=1,0.24,1,1
AllGFP_CLC_2050_trimmed_contig_1205	2316	2316	C	T	7	DP=7;VDB=0.0022;AF1=0.5;AC1=1;DP4=2,2,0,3;MQ=42;FQ=11.3;PV4=0.43,0.0012,0.01,0.36
AllGFP_CLC_2050_trimmed_contig_1208	411	411	A	G	17	DP=17;VDB=0.0036;AF1=0.5;AC1=1;DP4=3,0,2,11;MQ=56;FQ=22;PV4=0.018,0.00019,0.25,0.015
AllGFP_CLC_2050_trimmed_contig_1209	112	112	G	A	6	DP=6;VDB=0.0001;AF1=1;AC1=2;DP4=0,2,4,0;MQ=23;FQ=-31;PV4=0.067,0.00014,1,1
AllGFP_CLC_2050_trimmed_contig_1209	187	187	C	T	9	DP=9;VDB=0.0001;AF1=1;AC1=2;DP4=0,5,4,0;MQ=19;FQ=-29;PV4=0.0079,1.6e-05,1,1
AllGFP_CLC_2050_trimmed_contig_1210	59	59	G	A	20	DP=20;VDB=0.0001;AF1=0.5;AC1=1;DP4=0,11,0,7;MQ=58;FQ=55.9;PV4=1,1,0.047,1
AllGFP_CLC_2050_trimmed_contig_1210	782	782	T	C	24	DP=24;VDB=0.0238;AF1=0.5;AC1=1;DP4=0,8,1,14;MQ=59;FQ=80;PV4=1,0.00057,1,1
AllGFP_CLC_2050_trimmed_contig_1210	1145	1145	A	G	18	DP=18;VDB=0.0067;AF1=0.5;AC1=1;DP4=0,12,0,6;MQ=54;FQ=65;PV4=1,1,1,1
AllGFP_CLC_2050_trimmed_contig_1213	423	423	G	A	15	DP=15;VDB=0.0296;AF1=0.5;AC1=1;DP4=2,8,0,5;MQ=60;FQ=36;PV4=0.52,0.0016,0.082,0.034
AllGFP_CLC_2050_trimmed_contig_1213	436	436	C	T	15	DP=15;VDB=0.0045;AF1=0.5;AC1=1;DP4=2,10,0,3;MQ=59;FQ=15.1;PV4=1,0.23,1,0.38
AllGFP_CLC_2050_trimmed_contig_1216	356	356	T	C	8	DP=8;VDB=0.0192;AF1=0.5;AC1=1;DP4=4,0,4,0;MQ=60;FQ=38;PV4=1,0.01,1,0.067
AllGFP_CLC_2050_trimmed_contig_1218	295	295	T	C	8	DP=8;VDB=0.0154;AF1=0.5;AC1=1;DP4=4,1,1,2;MQ=60;FQ=26;PV4=0.46,0.015,1,1
AllGFP_CLC_2050_trimmed_contig_1218	620	620	T	C	26	DP=26;VDB=0.0089;AF1=0.5;AC1=1;DP4=17,3,6,0;MQ=59;FQ=16.1;PV4=1,0.13,0.026,1
AllGFP_CLC_2050_trimmed_contig_1221	246	246	T	C	39	DP=39;VDB=0.0147;AF1=0.5;AC1=1;DP4=3,24,1,11;MQ=60;FQ=74;PV4=1,0.0064,1,1
AllGFP_CLC_2050_trimmed_contig_1221	259	259	T	C	39	DP=39;VDB=0.0272;AF1=0.5;AC1=1;DP4=3,23,1,12;MQ=60;FQ=113;PV4=1,0.13,1,1
AllGFP_CLC_2050_trimmed_contig_1221	373	373	C	T	23	DP=23;VDB=0.0009;AF1=0.5;AC1=1;DP4=3,10,3,7;MQ=57;FQ=111;PV4=1,0.0001,0.49,1
AllGFP_CLC_2050_trimmed_contig_1221	1186	1186	T	C	38	DP=38;VDB=0.0177;AF1=0.5;AC1=1;DP4=1,30,1,6;MQ=58;FQ=42;PV4=0.34,0.46,0.00092,0.11
AllGFP_CLC_2050_trimmed_contig_1223	1152	1152	C	T	100	DP=100;VDB=0.0308;AF1=0.5;AC1=1;DP4=3,27,1,17;MQ=47;FQ=20.1;PV4=1,2.5e-21,0.49,1
AllGFP_CLC_2050_trimmed_contig_1223	1241	1241	G	A	87	DP=87;VDB=0.0385;AF1=0.5;AC1=1;DP4=2,21,4,51;MQ=58;FQ=103;PV4=1,0.27,1,0.17
AllGFP_CLC_2050_trimmed_contig_1223	1329	1329	G	A	65	DP=65;VDB=0.0025;AF1=0.5;AC1=1;DP4=2,15,3,45;MQ=53;FQ=110;PV4=0.6,1,0.42,1
AllGFP_CLC_2050_trimmed_contig_1226	110	110	T	C	11	DP=11;VDB=0.0163;AF1=0.5;AC1=1;DP4=0,8,0,3;MQ=57;FQ=30;PV4=1,1,0.0011,1
AllGFP_CLC_2050_trimmed_contig_1226	126	126	T	C	9	DP=9;VDB=0.0163;AF1=0.5;AC1=1;DP4=0,6,0,3;MQ=57;FQ=14.2;PV4=1,0.073,0.0046,1
AllGFP_CLC_2050_trimmed_contig_1228	106	106	G	A	59	DP=59;VDB=0.0017;AF1=0.5;AC1=1;DP4=2,24,9,23;MQ=56;FQ=98;PV4=0.09,1,0.38,0.062
AllGFP_CLC_2050_trimmed_contig_1229	299	299	T	C	57	DP=57;VDB=0.0046;AF1=0.5;AC1=1;DP4=0,18,0,33;MQ=36;FQ=75.7;PV4=1,0.23,0.022,1
AllGFP_CLC_2050_trimmed_contig_1235	595	595	A	G	20	DP=20;VDB=0.0001;AF1=0.5;AC1=1;DP4=0,16,0,4;MQ=58;FQ=25;PV4=1,1,1,1
AllGFP_CLC_2050_trimmed_contig_1235	753	753	T	C	15	DP=15;VDB=0.0303;AF1=0.5;AC1=1;DP4=0,4,0,7;MQ=44;FQ=11.3;PV4=1,0.0034,1,0.34
AllGFP_CLC_2050_trimmed_contig_1236	41	41	A	G	11	DP=11;VDB=0.0113;AF1=0.4998;AC1=1;DP4=6,2,2,0;MQ=51;FQ=6.2;PV4=1,0.44,1,1
AllGFP_CLC_2050_trimmed_contig_1236	60	60	C	T	12	DP=12;VDB=0.0142;AF1=0.4999;AC1=1;DP4=6,3,2,0;MQ=52;FQ=8.65;PV4=1,1,0.48,1
AllGFP_CLC_2050_trimmed_contig_1236	330	330	T	C	17	DP=17;VDB=0.0342;AF1=0.5;AC1=1;DP4=9,1,6,0;MQ=59;FQ=45;PV4=1,0.072,0.13,1
AllGFP_CLC_2050_trimmed_contig_1236	468	468	A	G	12	DP=12;VDB=0.0052;AF1=0.5;AC1=1;DP4=9,0,2,1;MQ=59;FQ=13.2;PV4=0.25,0.0034,1,0.3
AllGFP_CLC_2050_trimmed_contig_1236	548	548	G	A	6	DP=6;VDB=0.0212;AF1=0.5004;AC1=1;DP4=2,0,2,1;MQ=54;FQ=3.55;PV4=1,0.18,1,1
AllGFP_CLC_2050_trimmed_contig_1236	584	584	G	A	10	DP=10;VDB=0.0040;AF1=0.5;AC1=1;DP4=3,0,6,1;MQ=50;FQ=19.1;PV4=1,0.0014,1,0.49
AllGFP_CLC_2050_trimmed_contig_1236	1228	1228	T	C	7	DP=7;VDB=0.0054;AF1=0.5;AC1=1;DP4=2,3,2,0;MQ=60;FQ=18.1;PV4=0.43,0.46,1,0.074
AllGFP_CLC_2050_trimmed_contig_1238	57	57	A	G	47	DP=47;VDB=0.0011;AF1=0.5;AC1=1;DP4=12,16,2,16;MQ=44;FQ=111;PV4=0.027,0.0027,0.065,1
AllGFP_CLC_2050_trimmed_contig_1238	68	68	A	G	38	DP=38;VDB=0.0003;AF1=0.5;AC1=1;DP4=9,4,5,19;MQ=40;FQ=125;PV4=0.0058,4.9e-06,0.3,0.36
AllGFP_CLC_2050_trimmed_contig_1238	88	88	G	A	30	DP=30;VDB=0.0002;AF1=0.5;AC1=1;DP4=11,6,3,10;MQ=33;FQ=51;PV4=0.033,0.00011,0.14,1
AllGFP_CLC_2050_trimmed_contig_1239	166	166	A	G	42	DP=42;VDB=0.0203;AF1=0.5;AC1=1;DP4=2,9,8,22;MQ=60;FQ=115;PV4=0.7,0.0053,1,1
AllGFP_CLC_2050_trimmed_contig_1239	172	172	T	C	44	DP=44;VDB=0.0238;AF1=0.5;AC1=1;DP4=2,8,8,25;MQ=60;FQ=106;PV4=1,0.18,1,0.29
AllGFP_CLC_2050_trimmed_contig_1239	264	264	C	T	52	DP=52;VDB=0.0102;AF1=0.5;AC1=1;DP4=7,27,1,14;MQ=59;FQ=64;PV4=0.41,0.075,1,1
AllGFP_CLC_2050_trimmed_contig_1239	278	278	T	C	64	DP=64;VDB=0.0089;AF1=0.5;AC1=1;DP4=7,38,1,18;MQ=59;FQ=56;PV4=0.42,9.4e-07,1,1
AllGFP_CLC_2050_trimmed_contig_1239	315	315	A	G	80	DP=80;VDB=0.0119;AF1=0.5;AC1=1;DP4=9,54,2,12;MQ=58;FQ=67;PV4=1,1,1,1
AllGFP_CLC_2050_trimmed_contig_1240	21	21	T	C	9	DP=9;VDB=0.0000;AF1=1;AC1=2;DP4=4,0,5,0;MQ=32;FQ=-31;PV4=1,1,1,1
AllGFP_CLC_2050_trimmed_contig_1241	383	383	G	A	36	DP=36;VDB=0.0217;AF1=0.5;AC1=1;DP4=5,20,0,9;MQ=60;FQ=60;PV4=0.29,0.26,1,1
AllGFP_CLC_2050_trimmed_contig_1243	164	164	C	T	8	DP=8;VDB=0.0061;AF1=0.5;AC1=1;DP4=2,2,4,0;MQ=60;FQ=51;PV4=0.43,1,0.18,0.11
AllGFP_CLC_2050_trimmed_contig_1244	416	416	G	A	9	DP=9;VDB=0.0000;AF1=0.5;AC1=1;DP4=3,3,0,3;MQ=60;FQ=13.2;PV4=0.46,0.046,1,0.063
AllGFP_CLC_2050_trimmed_contig_1244	452	452	C	T	8	DP=8;VDB=0.0206;AF1=0.5;AC1=1;DP4=3,2,0,3;MQ=60;FQ=11.3;PV4=0.2,0.0011,1,0.36
AllGFP_CLC_2050_trimmed_contig_1248	1998	1998	G	A	63	DP=63;VDB=0.0166;AF1=0.5;AC1=1;DP4=36,0,26,1;MQ=60;FQ=77;PV4=0.43,1.3e-19,0.033,1
AllGFP_CLC_2050_trimmed_contig_1249	493	493	G	A	13	DP=13;VDB=0.0043;AF1=0.5;AC1=1;DP4=3,6,1,2;MQ=58;FQ=43;PV4=1,1,1,1
AllGFP_CLC_2050_trimmed_contig_1250	36	36	C	T	13	DP=13;VDB=0.0001;AF1=0.5;AC1=1;DP4=0,4,0,7;MQ=57;FQ=24;PV4=1,0.043,1,0.11
AllGFP_CLC_2050_trimmed_contig_1250	801	801	T	C	18	DP=18;VDB=0.0148;AF1=0.5;AC1=1;DP4=0,11,0,6;MQ=58;FQ=11.3;PV4=1,3.3e-08,0.066,1
AllGFP_CLC_2050_trimmed_contig_1250	811	811	G	A	18	DP=18;VDB=0.0148;AF1=0.5;AC1=1;DP4=0,11,0,6;MQ=58;FQ=41;PV4=1,1,0.066,1
AllGFP_CLC_2050_trimmed_contig_1250	915	915	G	A	6	DP=6;VDB=0.0046;AF1=0.5;AC1=1;DP4=1,2,2,1;MQ=60;FQ=15;PV4=1,0.15,1,1
AllGFP_CLC_2050_trimmed_contig_1250	936	936	G	A	16	DP=16;VDB=0.0070;AF1=0.5;AC1=1;DP4=1,7,2,4;MQ=60;FQ=43;PV4=0.54,0.00016,1,1
AllGFP_CLC_2050_trimmed_contig_1250	945	945	A	G	17	DP=17;VDB=0.0070;AF1=0.5;AC1=1;DP4=1,8,2,6;MQ=60;FQ=81;PV4=0.58,0.0047,1,0.42
AllGFP_CLC_2050_trimmed_contig_1250	987	987	C	T	12	DP=12;VDB=0.0149;AF1=0.4999;AC1=1;DP4=1,7,2,1;MQ=60;FQ=6.99;PV4=0.15,0.12,1,0.26
AllGFP_CLC_2050_trimmed_contig_1255	177	177	G	A	60	DP=60;VDB=0.0256;AF1=0.5;AC1=1;DP4=2,46,0,12;MQ=58;FQ=27;PV4=1,0.0076,0.065,0.36
AllGFP_CLC_2050_trimmed_contig_1256	220	220	C	T	7	DP=7;VDB=0.0176;AF1=0.4999;AC1=1;DP4=5,0,2,0;MQ=60;FQ=9.53;PV4=1,0.11,1,0.073
AllGFP_CLC_2050_trimmed_contig_1256	802	802	A	G	13	DP=13;VDB=0.0008;AF1=0.5;AC1=1;DP4=7,2,4,0;MQ=59;FQ=16.1;PV4=1,0.0022,1,0.036
AllGFP_CLC_2050_trimmed_contig_1256	905	905	A	G	19	DP=19;VDB=0.0004;AF1=0.5;AC1=1;DP4=12,2,5,0;MQ=40;FQ=30;PV4=1,0.4,0.3,1
AllGFP_CLC_2050_trimmed_contig_1257	403	403	G	A	8	DP=8;VDB=0.0095;AF1=0.5;AC1=1;DP4=5,0,3,0;MQ=60;FQ=24;PV4=1,0.14,1,0.24
AllGFP_CLC_2050_trimmed_contig_1257	647	647	A	G	9	DP=9;VDB=0.0014;AF1=0.4998;AC1=1;DP4=5,0,3,0;MQ=60;FQ=6.2;PV4=1,5.1e-05,1,1
AllGFP_CLC_2050_trimmed_contig_1257	765	765	G	A	6	DP=6;VDB=0.0107;AF1=0.4999;AC1=1;DP4=4,0,2,0;MQ=60;FQ=8.65;PV4=1,0.0093,1,1
AllGFP_CLC_2050_trimmed_contig_1257	923	923	A	G	12	DP=12;VDB=0.0015;AF1=0.5;AC1=1;DP4=7,0,5,0;MQ=60;FQ=65.8;PV4=1,1,1,1
AllGFP_CLC_2050_trimmed_contig_1257	1373	1373	A	G	47	DP=47;VDB=0.0179;AF1=0.5;AC1=1;DP4=28,0,18,1;MQ=60;FQ=80;PV4=0.4,1.7e-15,0.18,1
AllGFP_CLC_2050_trimmed_contig_1257	1541	1541	T	C	57	DP=57;VDB=0.0229;AF1=0.5;AC1=1;DP4=30,2,23,2;MQ=54;FQ=111;PV4=1,0.15,0.17,0.33
AllGFP_CLC_2050_trimmed_contig_1257	1640	1640	C	T	63	DP=63;VDB=0.0319;AF1=0.5;AC1=1;DP4=42,6,15,0;MQ=58;FQ=13.2;PV4=0.32,0.35,0.04,1
AllGFP_CLC_2050_trimmed_contig_1260	22	22	A	G	8	DP=8;VDB=0.0000;AF1=0.5;AC1=1;DP4=5,0,3,0;MQ=46;FQ=23;PV4=1,1,0.067,1
AllGFP_CLC_2050_trimmed_contig_1260	38	38	T	C	11	DP=11;VDB=0.0002;AF1=0.5;AC1=1;DP4=7,0,4,0;MQ=49;FQ=23;PV4=1,1,4.9e-06,1
AllGFP_CLC_2050_trimmed_contig_1261	68	68	C	T	42	DP=42;VDB=0.0009;AF1=0.5;AC1=1;DP4=7,10,1,22;MQ=57;FQ=117;PV4=0.0061,1e-05,0.033,1
AllGFP_CLC_2050_trimmed_contig_1262	253	253	G	A	13	DP=13;VDB=0.0042;AF1=0.5;AC1=1;DP4=3,1,8,0;MQ=58;FQ=62.4;PV4=0.33,0.0015,0.18,0.12
AllGFP_CLC_2050_trimmed_contig_1262	292	292	G	A	15	DP=15;VDB=0.0269;AF1=0.5;AC1=1;DP4=9,1,5,0;MQ=57;FQ=33;PV4=1,0.0092,1,1
AllGFP_CLC_2050_trimmed_contig_1265	22	22	T	C	6	DP=6;VDB=0.0000;AF1=0.5;AC1=1;DP4=0,3,0,3;MQ=54;FQ=33.5;PV4=1,0.44,0.22,0.27
AllGFP_CLC_2050_trimmed_contig_1265	1155	1155	C	T	15	DP=15;VDB=0.0015;AF1=0.4999;AC1=1;DP4=3,7,4,1;MQ=59;FQ=8.65;PV4=0.12,5.7e-08,1,1
AllGFP_CLC_2050_trimmed_contig_1266	889	889	C	T	17	DP=17;VDB=0.0142;AF1=0.5;AC1=1;DP4=10,3,1,2;MQ=59;FQ=34;PV4=0.21,1,1,1
AllGFP_CLC_2050_trimmed_contig_1268	109	109	A	G	21	DP=21;VDB=0.0098;AF1=0.5336;AC1=1;DP4=2,0,12,2;MQ=59;FQ=-18.1;PV4=1,0.094,0.33,0.11
AllGFP_CLC_2050_trimmed_contig_1273	1059	1059	A	G	20	DP=20;VDB=0.0030;AF1=0.4999;AC1=1;DP4=2,14,2,2;MQ=58;FQ=7.8;PV4=0.16,0.0047,1,1
AllGFP_CLC_2050_trimmed_contig_1274	570	570	C	T	16	DP=16;VDB=0.0000;AF1=0.5;AC1=1;DP4=3,8,3,2;MQ=58;FQ=78;PV4=0.3,1,1,1
AllGFP_CLC_2050_trimmed_contig_1278	151	151	A	G	6	DP=6;VDB=0.0122;AF1=0.5;AC1=1;DP4=3,0,3,0;MQ=60;FQ=27;PV4=1,0.0016,1,1
AllGFP_CLC_2050_trimmed_contig_1284	148	148	A	G	20	DP=20;VDB=0.0192;AF1=0.5;AC1=1;DP4=3,9,1,2;MQ=53;FQ=27;PV4=1,0.38,1,0.3
AllGFP_CLC_2050_trimmed_contig_1284	511	511	A	G	38	DP=38;VDB=0.0246;AF1=0.5;AC1=1;DP4=11,11,1,15;MQ=59;FQ=98;PV4=0.0051,0.033,0.28,1
AllGFP_CLC_2050_trimmed_contig_1284	751	751	C	T	50	DP=50;VDB=0.0258;AF1=0.5;AC1=1;DP4=5,28,0,14;MQ=57;FQ=52;PV4=0.3,0.04,1,1
AllGFP_CLC_2050_trimmed_contig_1286	242	242	T	C	14	DP=14;VDB=0.0000;AF1=0.5;AC1=1;DP4=4,2,8,0;MQ=19;FQ=22.6;PV4=0.16,1,0.0024,1
AllGFP_CLC_2050_trimmed_contig_1286	257	257	G	A	14	DP=14;VDB=0.0000;AF1=0.5;AC1=1;DP4=4,2,8,0;MQ=19;FQ=20.8;PV4=0.16,0.00043,0.0024,1
AllGFP_CLC_2050_trimmed_contig_1286	260	260	G	A	14	DP=14;VDB=0.0000;AF1=0.5;AC1=1;DP4=4,2,8,0;MQ=19;FQ=22.6;PV4=0.16,0.18,0.0024,1
AllGFP_CLC_2050_trimmed_contig_1286	299	299	T	C	14	DP=14;VDB=0.0009;AF1=0.5002;AC1=1;DP4=4,1,8,1;MQ=23;FQ=5.47;PV4=1,1,1,1
AllGFP_CLC_2050_trimmed_contig_1286	352	352	T	C	12	DP=12;VDB=0.0000;AF1=0.5;AC1=1;DP4=5,1,6,0;MQ=17;FQ=8.86;PV4=1,0.02,1,1
AllGFP_CLC_2050_trimmed_contig_1286	362	362	A	G	12	DP=12;VDB=0.0000;AF1=0.5;AC1=1;DP4=5,1,6,0;MQ=17;FQ=8.86;PV4=1,1,1,0.34
AllGFP_CLC_2050_trimmed_contig_1286	372	372	G	A	12	DP=12;VDB=0.0000;AF1=0.5001;AC1=1;DP4=6,0,6,0;MQ=17;FQ=7.64;PV4=1,0.0001,1,0.013
AllGFP_CLC_2050_trimmed_contig_1289	247	247	T	C	16	DP=16;VDB=0.0012;AF1=0.5;AC1=1;DP4=2,3,1,8;MQ=58;FQ=21;PV4=0.51,0.4,1,0.063
AllGFP_CLC_2050_trimmed_contig_1289	551	551	T	C	19	DP=19;VDB=0.0268;AF1=0.4999;AC1=1;DP4=3,12,0,3;MQ=59;FQ=9.53;PV4=1,0.46,0.01,0.33
AllGFP_CLC_2050_trimmed_contig_1289	759	759	G	A	22	DP=22;VDB=0.0045;AF1=0.502;AC1=1;DP4=1,2,4,15;MQ=59;FQ=-6.96;PV4=1,1,0.23,0.002
AllGFP_CLC_2050_trimmed_contig_1289	1815	1815	C	T	16	DP=16;VDB=0.0412;AF1=0.5;AC1=1;DP4=1,9,0,6;MQ=60;FQ=65;PV4=1,1,1,0.37
AllGFP_CLC_2050_trimmed_contig_1291	1116	1116	A	G	47	DP=47;VDB=0.0361;AF1=0.5;AC1=1;DP4=32,3,11,1;MQ=58;FQ=84;PV4=1,0.22,0.049,0.12
AllGFP_CLC_2050_trimmed_contig_1291	1141	1141	T	C	40	DP=40;VDB=0.0004;AF1=0.5;AC1=1;DP4=22,0,14,3;MQ=59;FQ=111;PV4=0.074,4.1e-10,0.17,0.13
AllGFP_CLC_2050_trimmed_contig_1292	153	153	G	A	5	DP=5;VDB=0.0144;AF1=0.5;AC1=1;DP4=2,0,3,0;MQ=60;FQ=27.8;PV4=1,0.095,1,0.099
AllGFP_CLC_2050_trimmed_contig_1294	254	254	T	C	8	DP=8;VDB=0.0122;AF1=0.5;AC1=1;DP4=5,0,3,0;MQ=38;FQ=10;PV4=1,0.013,1,1
AllGFP_CLC_2050_trimmed_contig_1296	22	22	C	T	7	DP=7;VDB=0.0002;AF1=0.505;AC1=1;DP4=0,3,0,4;MQ=51;FQ=-10.4;PV4=1,1,1,1
AllGFP_CLC_2050_trimmed_contig_1296	106	106	A	G	12	DP=12;VDB=0.0000;AF1=0.4999;AC1=1;DP4=4,5,0,3;MQ=56;FQ=8.65;PV4=0.49,0.026,1,1
AllGFP_CLC_2050_trimmed_contig_1303	745	745	G	A	6	DP=6;VDB=0.0178;AF1=0.5;AC1=1;DP4=4,0,2,0;MQ=60;FQ=15.1;PV4=1,0.15,1,1
AllGFP_CLC_2050_trimmed_contig_1303	751	751	C	T	6	DP=6;VDB=0.0178;AF1=0.4999;AC1=1;DP4=4,0,2,0;MQ=60;FQ=7.8;PV4=1,0.022,1,1
AllGFP_CLC_2050_trimmed_contig_1304	1572	1572	G	A	31	DP=31;VDB=0.0037;AF1=0.5;AC1=1;DP4=0,20,0,11;MQ=56;FQ=36;PV4=1,0.0042,1,1
AllGFP_CLC_2050_trimmed_contig_1313	635	635	T	C	15	DP=15;VDB=0.0290;AF1=0.5;AC1=1;DP4=9,1,5,0;MQ=56;FQ=38;PV4=1,0.0009,1,1
AllGFP_CLC_2050_trimmed_contig_1313	1400	1400	T	C	16	DP=16;VDB=0.0530;AF1=0.5;AC1=1;DP4=8,1,6,0;MQ=57;FQ=32;PV4=1,1.5e-05,0.069,0.0081
AllGFP_CLC_2050_trimmed_contig_1314	168	168	G	A	6	DP=6;VDB=0.0023;AF1=0.5;AC1=1;DP4=0,4,2,0;MQ=60;FQ=29;PV4=0.067,1,1,1
AllGFP_CLC_2050_trimmed_contig_1321	118	118	G	A	27	DP=27;VDB=0.0211;AF1=0.5;AC1=1;DP4=9,9,0,8;MQ=57;FQ=77;PV4=0.023,1,1,1
AllGFP_CLC_2050_trimmed_contig_1322	54	54	G	A	23	DP=23;VDB=0.0000;AF1=0.5;AC1=1;DP4=0,11,0,3;MQ=57;FQ=21;PV4=1,1,0.0025,0.0086
AllGFP_CLC_2050_trimmed_contig_1322	243	243	T	C	21	DP=21;VDB=0.0030;AF1=0.5;AC1=1;DP4=0,15,0,6;MQ=58;FQ=29;PV4=1,1,1,1
AllGFP_CLC_2050_trimmed_contig_1322	523	523	T	C	23	DP=23;VDB=0.0387;AF1=0.5;AC1=1;DP4=2,16,0,5;MQ=60;FQ=13.2;PV4=1,0.46,1,0.052
AllGFP_CLC_2050_trimmed_contig_1322	977	977	C	T	15	DP=15;VDB=0.0041;AF1=0.5;AC1=1;DP4=2,9,0,4;MQ=60;FQ=32;PV4=1,0.061,1,1
AllGFP_CLC_2050_trimmed_contig_1322	1095	1095	A	G	21	DP=21;VDB=0.0007;AF1=0.4999;AC1=1;DP4=0,17,0,4;MQ=57;FQ=6.99;PV4=1,1,0.14,0.22
AllGFP_CLC_2050_trimmed_contig_1323	204	204	T	C	7	DP=7;VDB=0.0086;AF1=0.5;AC1=1;DP4=5,0,2,0;MQ=60;FQ=12.3;PV4=1,1,1,1
AllGFP_CLC_2050_trimmed_contig_1325	20	20	T	C	16	DP=16;VDB=0.0001;AF1=0.501;AC1=1;DP4=2,0,13,0;MQ=58;FQ=-4.76;PV4=1,0.00044,0.36,0.00028
AllGFP_CLC_2050_trimmed_contig_1326	1689	1689	A	G	76	DP=76;VDB=0.0190;AF1=0.5;AC1=1;DP4=2,52,1,21;MQ=59;FQ=102;PV4=1,1,1,1
AllGFP_CLC_2050_trimmed_contig_1330	231	231	T	C	5	DP=5;VDB=0.0070;AF1=0.4999;AC1=1;DP4=3,0,2,0;MQ=58;FQ=8.65;PV4=1,0.24,1,0.39
AllGFP_CLC_2050_trimmed_contig_1332	272	272	T	C	11	DP=11;VDB=0.0357;AF1=0.5;AC1=1;DP4=6,0,5,0;MQ=60;FQ=48;PV4=1,0.0013,1,0.4
AllGFP_CLC_2050_trimmed_contig_1332	815	815	A	G	25	DP=25;VDB=0.0039;AF1=0.5;AC1=1;DP4=10,0,14,0;MQ=59;FQ=70.9;PV4=1,0.0016,1,1
AllGFP_CLC_2050_trimmed_contig_1332	1385	1385	G	A	20	DP=20;VDB=0.0124;AF1=0.5;AC1=1;DP4=15,0,5,0;MQ=57;FQ=41;PV4=1,0.41,1,0.47
AllGFP_CLC_2050_trimmed_contig_1332	1955	1955	C	T	17	DP=17;VDB=0.0110;AF1=0.4998;AC1=1;DP4=12,2,3,0;MQ=60;FQ=6.2;PV4=1,0.04,1,0.23
AllGFP_CLC_2050_trimmed_contig_1332	2169	2169	C	T	17	DP=17;VDB=0.0209;AF1=0.4999;AC1=1;DP4=11,2,2,1;MQ=59;FQ=6.99;PV4=0.49,0.011,0.016,0.25
AllGFP_CLC_2050_trimmed_contig_1335	153	153	A	G	5	DP=5;VDB=0.0263;AF1=0.4999;AC1=1;DP4=2,1,0,2;MQ=52;FQ=6.99;PV4=0.4,0.015,0,1
AllGFP_CLC_2050_trimmed_contig_1341	199	199	A	G	4	DP=4;VDB=0.0051;AF1=0.5;AC1=1;DP4=2,0,1,1;MQ=60;FQ=19.3;PV4=1,0.25,1,0.21
AllGFP_CLC_2050_trimmed_contig_1342	168	168	G	A	10	DP=10;VDB=0.0062;AF1=0.5;AC1=1;DP4=1,2,7,0;MQ=59;FQ=48.5;PV4=0.067,9e-05,0.27,0.02
AllGFP_CLC_2050_trimmed_contig_1344	206	206	C	T	15	DP=15;VDB=0.0171;AF1=0.5;AC1=1;DP4=4,8,1,2;MQ=59;FQ=18.1;PV4=1,1,0.02,0.41
AllGFP_CLC_2050_trimmed_contig_1344	269	269	C	T	17	DP=17;VDB=0.0273;AF1=0.5;AC1=1;DP4=5,0,1,8;MQ=58;FQ=50;PV4=0.003,0.24,1,0.41
AllGFP_CLC_2050_trimmed_contig_1344	302	302	T	C	14	DP=14;VDB=0.0002;AF1=0.4999;AC1=1;DP4=4,6,4,0;MQ=56;FQ=9.53;PV4=0.085,0.024,1,1
AllGFP_CLC_2050_trimmed_contig_1345	472	472	G	A	23	DP=23;VDB=0.0001;AF1=0.4999;AC1=1;DP4=11,0,5,0;MQ=59;FQ=7.8;PV4=1,0.00032,0.072,1
AllGFP_CLC_2050_trimmed_contig_1345	589	589	G	A	22	DP=22;VDB=0.0143;AF1=0.5;AC1=1;DP4=11,2,8,0;MQ=58;FQ=48;PV4=0.5,0.0017,0.23,0.06
AllGFP_CLC_2050_trimmed_contig_1345	612	612	C	T	22	DP=22;VDB=0.0374;AF1=0.5;AC1=1;DP4=11,2,7,0;MQ=59;FQ=66;PV4=0.52,0.082,0.017,1
AllGFP_CLC_2050_trimmed_contig_1345	629	629	C	T	19	DP=19;VDB=0.0165;AF1=0.5;AC1=1;DP4=7,2,9,0;MQ=60;FQ=70;PV4=0.47,0.0054,0.096,1
AllGFP_CLC_2050_trimmed_contig_1345	706	706	A	G	14	DP=14;VDB=0.0083;AF1=0.5;AC1=1;DP4=10,0,2,2;MQ=60;FQ=59;PV4=0.066,1,1,0.27
AllGFP_CLC_2050_trimmed_contig_1345	713	713	C	T	13	DP=13;VDB=0.0083;AF1=0.5;AC1=1;DP4=9,0,2,2;MQ=60;FQ=32;PV4=0.077,0.00037,1,0.22
AllGFP_CLC_2050_trimmed_contig_1345	767	767	C	T	10	DP=10;VDB=0.0245;AF1=0.5;AC1=1;DP4=4,1,5,0;MQ=59;FQ=43;PV4=1,0.0076,0.086,1
AllGFP_CLC_2050_trimmed_contig_1345	804	804	A	G	16	DP=16;VDB=0.0504;AF1=0.5;AC1=1;DP4=8,0,8,0;MQ=53;FQ=86.6;PV4=1,1,0.29,1
AllGFP_CLC_2050_trimmed_contig_1345	817	817	A	G	11	DP=11;VDB=0.0485;AF1=0.5;AC1=1;DP4=5,0,4,0;MQ=60;FQ=33;PV4=1,0.085,1,0.43
AllGFP_CLC_2050_trimmed_contig_1345	977	977	G	A	13	DP=13;VDB=0.0009;AF1=0.5;AC1=1;DP4=6,1,6,0;MQ=54;FQ=35;PV4=1,0.0079,1,1
AllGFP_CLC_2050_trimmed_contig_1345	1050	1050	G	A	23	DP=23;VDB=0.0499;AF1=0.4999;AC1=1;DP4=15,1,6,0;MQ=59;FQ=7.8;PV4=1,0.13,0.19,0.2
AllGFP_CLC_2050_trimmed_contig_1345	1141	1141	T	C	22	DP=22;VDB=0.0127;AF1=0.5;AC1=1;DP4=9,1,6,0;MQ=53;FQ=61;PV4=1,0.31,0.29,1
AllGFP_CLC_2050_trimmed_contig_1356	328	328	G	A	35	DP=35;VDB=0.0002;AF1=0.5;AC1=1;DP4=4,22,2,6;MQ=58;FQ=43;PV4=0.61,0.14,0.034,0.016
AllGFP_CLC_2050_trimmed_contig_1356	657	657	G	A	24	DP=24;VDB=0.0008;AF1=0.5;AC1=1;DP4=0,6,3,13;MQ=54;FQ=49;PV4=0.53,0.013,0.071,0.17
AllGFP_CLC_2050_trimmed_contig_1358	6	6	T	C	60	DP=60;VDB=0.0000;AF1=0.5;AC1=1;DP4=24,20,8,5;MQ=52;FQ=48;PV4=0.76,1,1,1
AllGFP_CLC_2050_trimmed_contig_1358	29	29	A	G	95	DP=95;VDB=0.0007;AF1=0.5;AC1=1;DP4=32,34,9,6;MQ=50;FQ=42;PV4=0.57,0.27,0.4,0.49
AllGFP_CLC_2050_trimmed_contig_1359	730	730	C	T	46	DP=46;VDB=0.0248;AF1=0.5;AC1=1;DP4=31,0,13,2;MQ=54;FQ=110;PV4=0.1,0.35,0.48,0.49
AllGFP_CLC_2050_trimmed_contig_1359	917	917	T	C	57	DP=57;VDB=0.0279;AF1=0.5;AC1=1;DP4=38,2,16,1;MQ=57;FQ=103;PV4=1,0.2,1,1
AllGFP_CLC_2050_trimmed_contig_1359	1071	1071	G	A	58	DP=58;VDB=0.0001;AF1=0.5;AC1=1;DP4=35,3,18,0;MQ=56;FQ=30;PV4=0.54,8.2e-12,0.086,0.24
AllGFP_CLC_2050_trimmed_contig_1359	1535	1535	C	T	28	DP=28;VDB=0.0003;AF1=0.5;AC1=1;DP4=18,0,9,0;MQ=53;FQ=83;PV4=1,1,1,1
AllGFP_CLC_2050_trimmed_contig_1359	1569	1569	G	A	26	DP=26;VDB=0.0268;AF1=0.5;AC1=1;DP4=19,0,7,0;MQ=53;FQ=10.4;PV4=1,0.06,0.017,1
AllGFP_CLC_2050_trimmed_contig_1359	1629	1629	T	C	21	DP=21;VDB=0.0098;AF1=0.5;AC1=1;DP4=4,0,17,0;MQ=55;FQ=19.1;PV4=1,1,0.13,0.28
AllGFP_CLC_2050_trimmed_contig_1361	24	24	G	A	4	DP=4;VDB=0.0101;AF1=0.5;AC1=1;DP4=2,0,2,0;MQ=60;FQ=17.8;PV4=1,1,1,0.22
AllGFP_CLC_2050_trimmed_contig_1366	53	53	G	A	62	DP=62;VDB=0.0042;AF1=0.5;AC1=1;DP4=2,30,0,25;MQ=59;FQ=114;PV4=0.5,0.21,1,1
AllGFP_CLC_2050_trimmed_contig_1366	92	92	A	G	65	DP=65;VDB=0.0208;AF1=0.5;AC1=1;DP4=2,23,0,34;MQ=59;FQ=81;PV4=0.18,9.9e-11,0.5,0.22
AllGFP_CLC_2050_trimmed_contig_1366	163	163	G	A	33	DP=33;VDB=0.0207;AF1=0.5;AC1=1;DP4=1,11,3,14;MQ=58;FQ=99;PV4=0.62,0.43,0.075,1
AllGFP_CLC_2050_trimmed_contig_1366	261	261	C	T	39	DP=39;VDB=0.0083;AF1=0.5;AC1=1;DP4=3,26,1,9;MQ=59;FQ=62;PV4=1,0.045,1,1
AllGFP_CLC_2050_trimmed_contig_1366	517	517	A	G	24	DP=24;VDB=0.0151;AF1=0.5;AC1=1;DP4=0,14,0,10;MQ=55;FQ=67;PV4=1,0.23,0.34,0.45
AllGFP_CLC_2050_trimmed_contig_1366	521	521	G	A	25	DP=25;VDB=0.0007;AF1=0.4999;AC1=1;DP4=0,20,0,5;MQ=54;FQ=6.99;PV4=1,0.0014,1,1
AllGFP_CLC_2050_trimmed_contig_1368	606	606	T	C	5	DP=5;VDB=0.0140;AF1=0.5;AC1=1;DP4=3,0,2,0;MQ=60;FQ=18.1;PV4=1,0.13,1,1
AllGFP_CLC_2050_trimmed_contig_1368	837	837	C	T	8	DP=8;VDB=0.0114;AF1=0.5;AC1=1;DP4=5,0,3,0;MQ=57;FQ=16.1;PV4=1,0.029,0.017,0.11
AllGFP_CLC_2050_trimmed_contig_1372	22	22	T	C	25	DP=25;VDB=0.0001;AF1=0.5;AC1=1;DP4=5,0,17,0;MQ=59;FQ=41;PV4=1,0.47,0.3,0.063
AllGFP_CLC_2050_trimmed_contig_1372	475	475	A	G	8	DP=8;VDB=-0.0006;AF1=0.4999;AC1=1;DP4=4,2,2,0;MQ=60;FQ=9.53;PV4=1,0.26,1,1
AllGFP_CLC_2050_trimmed_contig_1372	769	769	G	A	12	DP=12;VDB=0.0197;AF1=0.5;AC1=1;DP4=5,2,5,0;MQ=60;FQ=44;PV4=0.47,0.21,1,1
AllGFP_CLC_2050_trimmed_contig_1373	108	108	G	A	10	DP=10;VDB=0.0084;AF1=0.5;AC1=1;DP4=6,0,2,1;MQ=48;FQ=19.1;PV4=0.33,0.0035,1,1
AllGFP_CLC_2050_trimmed_contig_1373	247	247	T	C	4	DP=4;VDB=0.0090;AF1=0.4998;AC1=1;DP4=2,0,2,0;MQ=56;FQ=4.7;PV4=1,0.2,0.21,0.21
AllGFP_CLC_2050_trimmed_contig_1374	21	21	C	T	20	DP=20;VDB=0.0003;AF1=0.5;AC1=1;DP4=15,0,4,0;MQ=59;FQ=12.3;PV4=1,0.088,4.2e-05,0.47
AllGFP_CLC_2050_trimmed_contig_1375	190	190	A	G	69	DP=69;VDB=0.0338;AF1=0.5;AC1=1;DP4=6,43,3,16;MQ=51;FQ=75;PV4=0.7,0.35,0.0014,1
AllGFP_CLC_2050_trimmed_contig_1375	206	206	C	T	71	DP=71;VDB=0.0188;AF1=0.5;AC1=1;DP4=5,33,4,27;MQ=51;FQ=50;PV4=1,1.2e-05,0.033,1
AllGFP_CLC_2050_trimmed_contig_1375	217	217	C	T	63	DP=63;VDB=0.0081;AF1=0.5;AC1=1;DP4=3,15,6,38;MQ=52;FQ=113;PV4=0.71,0.021,0.0022,1
AllGFP_CLC_2050_trimmed_contig_1375	239	239	T	C	56	DP=56;VDB=0.0209;AF1=0.5;AC1=1;DP4=2,16,6,25;MQ=53;FQ=84;PV4=0.69,0.14,0.0016,0.054
AllGFP_CLC_2050_trimmed_contig_1375	250	250	T	C	65	DP=65;VDB=0.0134;AF1=0.5;AC1=1;DP4=5,40,4,13;MQ=53;FQ=60;PV4=0.24,1.6e-08,2.1e-05,1
AllGFP_CLC_2050_trimmed_contig_1375	258	258	A	G	68	DP=68;VDB=0.0256;AF1=0.5;AC1=1;DP4=5,46,4,9;MQ=53;FQ=39;PV4=0.074,1,1.2e-06,1
AllGFP_CLC_2050_trimmed_contig_1375	268	268	G	A	78	DP=78;VDB=0.0212;AF1=0.4999;AC1=1;DP4=5,55,4,13;MQ=53;FQ=9.53;PV4=0.1,3.6e-11,8.7e-07,1
AllGFP_CLC_2050_trimmed_contig_1377	247	247	C	T	15	DP=15;VDB=0.0035;AF1=0.5;AC1=1;DP4=11,1,1,2;MQ=45;FQ=17.1;PV4=0.081,1,0.34,1
AllGFP_CLC_2050_trimmed_contig_1380	145	145	C	T	22	DP=22;VDB=0.0296;AF1=0.5;AC1=1;DP4=15,1,6,0;MQ=57;FQ=64;PV4=1,1,1,1
AllGFP_CLC_2050_trimmed_contig_1382	32	32	A	G	10	DP=10;VDB=0.0072;AF1=0.5;AC1=1;DP4=6,0,2,1;MQ=58;FQ=33;PV4=0.33,0.14,0.091,1
AllGFP_CLC_2050_trimmed_contig_1382	343	343	A	G	31	DP=31;VDB=0.0053;AF1=0.5;AC1=1;DP4=21,0,10,0;MQ=60;FQ=59;PV4=1,0.015,1,1
AllGFP_CLC_2050_trimmed_contig_1387	598	598	T	C	14	DP=14;VDB=0.0047;AF1=0.4999;AC1=1;DP4=8,0,4,0;MQ=52;FQ=7.8;PV4=1,1.5e-07,1,1
AllGFP_CLC_2050_trimmed_contig_1387	609	609	C	T	11	DP=11;VDB=0.0002;AF1=0.5;AC1=1;DP4=7,0,4,0;MQ=54;FQ=24;PV4=1,0.051,1,0.077
AllGFP_CLC_2050_trimmed_contig_1387	723	723	C	T	5	DP=5;VDB=0.0139;AF1=0.5001;AC1=1;DP4=2,0,3,0;MQ=60;FQ=6.97;PV4=1,1,1,0.25
AllGFP_CLC_2050_trimmed_contig_1389	26	26	A	G	16	DP=16;VDB=0.0002;AF1=0.4999;AC1=1;DP4=0,12,0,4;MQ=51;FQ=9.53;PV4=1,1,0.092,1
AllGFP_CLC_2050_trimmed_contig_1389	414	414	C	T	16	DP=16;VDB=0.0340;AF1=0.5;AC1=1;DP4=1,6,0,6;MQ=55;FQ=47;PV4=1,0.00012,0.37,1
AllGFP_CLC_2050_trimmed_contig_1389	1002	1002	A	G	10	DP=10;VDB=0.0280;AF1=0.5;AC1=1;DP4=2,1,1,3;MQ=60;FQ=56.6;PV4=0.49,0.026,1,0.46
AllGFP_CLC_2050_trimmed_contig_1389	2192	2192	C	T	9	DP=9;VDB=0.0178;AF1=0.5;AC1=1;DP4=1,4,0,4;MQ=47;FQ=20.1;PV4=1,0.022,0.022,0.1
AllGFP_CLC_2050_trimmed_contig_1389	2534	2534	T	C	10	DP=10;VDB=0.0073;AF1=0.5;AC1=1;DP4=0,4,2,4;MQ=60;FQ=55;PV4=0.47,1,1,0.22
AllGFP_CLC_2050_trimmed_contig_1390	27	27	T	C	22	DP=22;VDB=0.0000;AF1=0.4997;AC1=1;DP4=4,11,0,3;MQ=51;FQ=4.77;PV4=1,1,1,1
AllGFP_CLC_2050_trimmed_contig_1390	32	32	C	T	20	DP=20;VDB=0.0001;AF1=0.5;AC1=1;DP4=3,7,1,5;MQ=53;FQ=90;PV4=1,0.21,1,0.27
AllGFP_CLC_2050_trimmed_contig_1390	35	35	G	A	20	DP=20;VDB=0.0001;AF1=0.5;AC1=1;DP4=2,2,2,10;MQ=53;FQ=61;PV4=0.24,0.029,0.016,0.063
AllGFP_CLC_2050_trimmed_contig_1390	53	53	T	C	13	DP=13;VDB=0.0000;AF1=0.5;AC1=1;DP4=2,3,2,4;MQ=55;FQ=92;PV4=1,1,0.0047,0.33
AllGFP_CLC_2050_trimmed_contig_1390	237	237	C	T	6	DP=6;VDB=0.0074;AF1=0.5;AC1=1;DP4=0,2,1,3;MQ=51;FQ=21.6;PV4=1,0.0026,0.18,0.27
AllGFP_CLC_2050_trimmed_contig_1390	262	262	G	A	12	DP=12;VDB=0.0000;AF1=0.5;AC1=1;DP4=0,6,1,5;MQ=55;FQ=36;PV4=1,0.00083,0.047,0.071
AllGFP_CLC_2050_trimmed_contig_1390	270	270	T	C	14	DP=14;VDB=0.0001;AF1=0.5;AC1=1;DP4=0,8,1,4;MQ=54;FQ=31.9;PV4=0.38,1,0.021,0.44
AllGFP_CLC_2050_trimmed_contig_1390	273	273	T	C	15	DP=15;VDB=0.0027;AF1=0.4998;AC1=1;DP4=0,12,0,2;MQ=55;FQ=5.47;PV4=1,1,1,1
AllGFP_CLC_2050_trimmed_contig_1390	276	276	T	C	17	DP=17;VDB=0.0000;AF1=0.4999;AC1=1;DP4=1,10,0,3;MQ=56;FQ=6.99;PV4=1,0.42,0.4,1
AllGFP_CLC_2050_trimmed_contig_1390	301	301	C	T	25	DP=25;VDB=0.0001;AF1=0.5;AC1=1;DP4=0,16,0,9;MQ=55;FQ=60;PV4=1,0.0015,0.41,1
AllGFP_CLC_2050_trimmed_contig_1390	304	304	T	C	27	DP=27;VDB=0.0000;AF1=0.5;AC1=1;DP4=1,21,0,5;MQ=54;FQ=28;PV4=1,1,1,1
AllGFP_CLC_2050_trimmed_contig_1390	306	306	T	C	25	DP=25;VDB=0.0003;AF1=0.5;AC1=1;DP4=1,18,0,4;MQ=55;FQ=14.2;PV4=1,0.35,0.12,1
AllGFP_CLC_2050_trimmed_contig_1390	310	310	T	C	23	DP=23;VDB=0.0022;AF1=0.5;AC1=1;DP4=1,11,0,7;MQ=56;FQ=54;PV4=1,0.11,0.34,1
AllGFP_CLC_2050_trimmed_contig_1390	319	319	C	T	31	DP=31;VDB=0.0120;AF1=0.5;AC1=1;DP4=1,17,1,11;MQ=55;FQ=91;PV4=1,0.001,0.12,1
AllGFP_CLC_2050_trimmed_contig_1390	327	327	C	T	43	DP=43;VDB=0.0190;AF1=0.5;AC1=1;DP4=2,25,0,13;MQ=54;FQ=45;PV4=1,7.4e-08,0.0011,1
AllGFP_CLC_2050_trimmed_contig_1390	373	373	G	A	43	DP=43;VDB=0.0059;AF1=0.5;AC1=1;DP4=5,28,1,7;MQ=52;FQ=39;PV4=1,0.29,6.1e-07,0.00086
AllGFP_CLC_2050_trimmed_contig_1390	397	397	C	T	17	DP=17;VDB=0.0103;AF1=0.5;AC1=1;DP4=0,9,4,4;MQ=59;FQ=86.6;PV4=0.029,0.0024,0.39,0.28
AllGFP_CLC_2050_trimmed_contig_1390	399	399	C	T	17	DP=17;VDB=0.0093;AF1=0.5;AC1=1;DP4=4,10,0,3;MQ=59;FQ=11.3;PV4=0.54,1,0.18,0.27
AllGFP_CLC_2050_trimmed_contig_1390	401	401	T	C	17	DP=17;VDB=0.0012;AF1=0.5;AC1=1;DP4=2,11,2,2;MQ=59;FQ=23;PV4=0.22,0.32,1,1
AllGFP_CLC_2050_trimmed_contig_1390	406	406	G	A	18	DP=18;VDB=0.0266;AF1=0.5;AC1=1;DP4=0,9,4,5;MQ=59;FQ=94;PV4=0.082,0.0029,0.42,0.21
AllGFP_CLC_2050_trimmed_contig_1390	408	408	C	T	18	DP=18;VDB=0.0033;AF1=0.5;AC1=1;DP4=3,11,1,3;MQ=59;FQ=37;PV4=1,1,0.25,0.39
AllGFP_CLC_2050_trimmed_contig_1390	421	421	T	C	13	DP=13;VDB=0.0227;AF1=0.5;AC1=1;DP4=3,6,0,4;MQ=60;FQ=39;PV4=0.5,0.37,1,1
AllGFP_CLC_2050_trimmed_contig_1390	430	430	T	C	16	DP=16;VDB=0.0275;AF1=0.5;AC1=1;DP4=1,7,2,4;MQ=58;FQ=29;PV4=0.54,0.034,0.13,0.17
AllGFP_CLC_2050_trimmed_contig_1390	482	482	T	C	20	DP=20;VDB=0.0086;AF1=0.4998;AC1=1;DP4=3,12,0,4;MQ=51;FQ=5.47;PV4=1,0.0096,1,1
AllGFP_CLC_2050_trimmed_contig_1390	488	488	A	G	22	DP=22;VDB=0.0285;AF1=0.5;AC1=1;DP4=2,14,2,3;MQ=53;FQ=21;PV4=0.23,1,1.1e-05,0.29
AllGFP_CLC_2050_trimmed_contig_1390	533	533	T	C	25	DP=25;VDB=0.0280;AF1=0.5;AC1=1;DP4=1,17,2,4;MQ=48;FQ=33;PV4=0.14,0.0014,0.21,1
AllGFP_CLC_2050_trimmed_contig_1392	456	456	A	G	10	DP=10;VDB=0.0163;AF1=0.5;AC1=1;DP4=0,7,0,3;MQ=60;FQ=22;PV4=1,1,1,1
AllGFP_CLC_2050_trimmed_contig_1392	540	540	A	G	8	DP=8;VDB=0.0000;AF1=0.5;AC1=1;DP4=0,5,0,3;MQ=60;FQ=35;PV4=1,0.23,1,1
AllGFP_CLC_2050_trimmed_contig_1395	367	367	G	A	50	DP=50;VDB=0.0115;AF1=0.5;AC1=1;DP4=1,22,0,26;MQ=55;FQ=119;PV4=0.47,0.49,0.0039,0.35
AllGFP_CLC_2050_trimmed_contig_1395	436	436	A	G	26	DP=26;VDB=0.0075;AF1=0.5;AC1=1;DP4=3,12,0,9;MQ=56;FQ=55;PV4=0.27,0.024,0.03,0.3
AllGFP_CLC_2050_trimmed_contig_1396	342	342	T	C	10	DP=10;VDB=0.0216;AF1=0.5;AC1=1;DP4=2,0,0,7;MQ=56;FQ=17.1;PV4=0.028,0.00011,0.23,0.0098
AllGFP_CLC_2050_trimmed_contig_1398	28	28	T	C	57	DP=57;VDB=0.0007;AF1=0.5;AC1=1;DP4=9,32,0,15;MQ=55;FQ=63;PV4=0.094,1.5e-05,0.37,1
AllGFP_CLC_2050_trimmed_contig_1398	131	131	C	T	53	DP=53;VDB=0.0263;AF1=0.5;AC1=1;DP4=7,32,3,11;MQ=56;FQ=72;PV4=1,2e-05,1,1
AllGFP_CLC_2050_trimmed_contig_1398	163	163	C	T	53	DP=53;VDB=0.0211;AF1=0.5;AC1=1;DP4=3,31,7,12;MQ=58;FQ=195;PV4=0.025,1,0.02,0.13
AllGFP_CLC_2050_trimmed_contig_1398	174	174	T	C	53	DP=53;VDB=0.0197;AF1=0.5;AC1=1;DP4=3,32,7,11;MQ=57;FQ=152;PV4=0.022,1,0.02,1
AllGFP_CLC_2050_trimmed_contig_1398	245	245	A	G	23	DP=23;VDB=0.0039;AF1=0.5;AC1=1;DP4=1,17,1,4;MQ=54;FQ=23;PV4=0.4,0.0014,1,1
AllGFP_CLC_2050_trimmed_contig_1400	768	768	T	C	20	DP=20;VDB=0.0000;AF1=0.4998;AC1=1;DP4=11,6,3,0;MQ=58;FQ=6.2;PV4=0.52,0.2,1,1
AllGFP_CLC_2050_trimmed_contig_1400	787	787	C	T	22	DP=22;VDB=0.0005;AF1=0.5;AC1=1;DP4=11,6,5,0;MQ=58;FQ=18.1;PV4=0.27,0.12,1,0.39
AllGFP_CLC_2050_trimmed_contig_1403	232	232	C	T	59	DP=59;VDB=0.0169;AF1=0.5;AC1=1;DP4=33,3,22,1;MQ=60;FQ=82;PV4=1,9.1e-07,1,1
AllGFP_CLC_2050_trimmed_contig_1403	298	298	A	G	56	DP=56;VDB=0.0070;AF1=0.5;AC1=1;DP4=40,1,14,1;MQ=58;FQ=56;PV4=0.47,0.00012,0.017,1
AllGFP_CLC_2050_trimmed_contig_1403	321	321	G	A	44	DP=44;VDB=0.0084;AF1=0.5;AC1=1;DP4=18,0,24,2;MQ=58;FQ=95;PV4=0.51,0.14,1,1
AllGFP_CLC_2050_trimmed_contig_1403	506	506	A	G	73	DP=73;VDB=0.0061;AF1=0.5;AC1=1;DP4=46,8,17,0;MQ=58;FQ=16.1;PV4=0.18,2.1e-13,0.26,0.5
AllGFP_CLC_2050_trimmed_contig_1404	141	141	A	G	10	DP=10;VDB=0.0163;AF1=0.4999;AC1=1;DP4=8,0,2,0;MQ=57;FQ=7.8;PV4=1,0.2,1,1
AllGFP_CLC_2050_trimmed_contig_1407	696	696	C	T	10	DP=10;VDB=0.0178;AF1=0.5;AC1=1;DP4=2,2,0,6;MQ=54;FQ=52.5;PV4=0.13,0.00067,1,1
AllGFP_CLC_2050_trimmed_contig_1407	1071	1071	G	A	13	DP=13;VDB=0.0003;AF1=0.5;AC1=1;DP4=3,0,1,9;MQ=60;FQ=12.3;PV4=0.014,0.25,1,0.3
AllGFP_CLC_2050_trimmed_contig_1407	1224	1224	A	G	22	DP=22;VDB=0.0000;AF1=0.5;AC1=1;DP4=5,4,0,12;MQ=43;FQ=32;PV4=0.0062,4.6e-05,6.5e-08,1
AllGFP_CLC_2050_trimmed_contig_1407	1227	1227	T	C	22	DP=22;VDB=0.0000;AF1=0.5;AC1=1;DP4=5,4,0,12;MQ=43;FQ=29;PV4=0.0062,2.2e-07,6.5e-08,1
AllGFP_CLC_2050_trimmed_contig_1407	1230	1230	C	T	22	DP=22;VDB=0.0000;AF1=0.5;AC1=1;DP4=5,4,0,13;MQ=43;FQ=51;PV4=0.0048,7.8e-11,6.3e-08,1
AllGFP_CLC_2050_trimmed_contig_1411	170	170	G	A	49	DP=49;VDB=0.0233;AF1=0.5;AC1=1;DP4=3,35,3,8;MQ=58;FQ=38;PV4=0.12,8.7e-13,0.49,1
AllGFP_CLC_2050_trimmed_contig_1411	193	193	T	C	55	DP=55;VDB=0.0233;AF1=0.5;AC1=1;DP4=3,41,3,8;MQ=57;FQ=41;PV4=0.087,2.8e-08,1,1
AllGFP_CLC_2050_trimmed_contig_1412	65	65	G	A	8	DP=8;VDB=0.0086;AF1=0.4999;AC1=1;DP4=6,0,2,0;MQ=60;FQ=7.8;PV4=1,0.015,1,1
AllGFP_CLC_2050_trimmed_contig_1414	41	41	C	T	8	DP=8;VDB=0.0071;AF1=0.4999;AC1=1;DP4=0,5,0,2;MQ=44;FQ=9.53;PV4=1,0.46,1,1
AllGFP_CLC_2050_trimmed_contig_1414	71	71	T	C	18	DP=18;VDB=0.0031;AF1=1;AC1=2;DP4=0,5,1,11;MQ=44;FQ=-40;PV4=1,1.3e-05,1,1
AllGFP_CLC_2050_trimmed_contig_1414	145	145	G	A	23	DP=23;VDB=0.0192;AF1=0.5;AC1=1;DP4=0,17,2,4;MQ=59;FQ=47;PV4=0.059,0.001,0.015,0.4
AllGFP_CLC_2050_trimmed_contig_1417	42	42	T	C	5	DP=5;VDB=0.0200;AF1=0.5;AC1=1;DP4=0,3,0,2;MQ=43;FQ=12.5;PV4=1,1,0.34,0.29
AllGFP_CLC_2050_trimmed_contig_1417	2307	2307	A	G	32	DP=32;VDB=0.0116;AF1=0.5;AC1=1;DP4=0,17,1,14;MQ=59;FQ=125;PV4=0.47,0.23,1,1
AllGFP_CLC_2050_trimmed_contig_1417	2939	2939	C	T	43	DP=43;VDB=0.0296;AF1=0.5;AC1=1;DP4=2,17,0,23;MQ=60;FQ=92;PV4=0.2,2.8e-05,1,1
AllGFP_CLC_2050_trimmed_contig_1417	3776	3776	A	G	35	DP=35;VDB=0.0234;AF1=0.5;AC1=1;DP4=4,19,0,12;MQ=58;FQ=82;PV4=0.28,0.039,0.41,0.33
AllGFP_CLC_2050_trimmed_contig_1417	4181	4181	A	G	15	DP=15;VDB=0.0220;AF1=0.5;AC1=1;DP4=0,10,0,5;MQ=60;FQ=24;PV4=1,0.0002,1,1
AllGFP_CLC_2050_trimmed_contig_1419	208	208	C	T	27	DP=27;VDB=0.0222;AF1=0.5;AC1=1;DP4=0,22,0,5;MQ=59;FQ=20.1;PV4=1,0.21,1,1
AllGFP_CLC_2050_trimmed_contig_1419	330	330	G	A	13	DP=13;VDB=0.0029;AF1=0.5;AC1=1;DP4=0,10,0,3;MQ=52;FQ=11.3;PV4=1,1,1,0.44
AllGFP_CLC_2050_trimmed_contig_1419	651	651	T	C	22	DP=22;VDB=0.0228;AF1=0.5;AC1=1;DP4=2,16,0,4;MQ=58;FQ=16.1;PV4=1,0.34,1,1
AllGFP_CLC_2050_trimmed_contig_1419	765	765	C	T	31	DP=31;VDB=0.0000;AF1=0.5;AC1=1;DP4=0,22,2,7;MQ=57;FQ=51;PV4=0.077,4.4e-05,0.0028,1
AllGFP_CLC_2050_trimmed_contig_1419	795	795	G	A	25	DP=25;VDB=0.0001;AF1=0.5;AC1=1;DP4=0,17,1,7;MQ=60;FQ=63;PV4=0.32,0.11,0.074,1
AllGFP_CLC_2050_trimmed_contig_1419	978	978	G	A	22	DP=22;VDB=0.0350;AF1=0.5;AC1=1;DP4=0,12,0,10;MQ=56;FQ=67;PV4=1,0.00075,0.047,1
AllGFP_CLC_2050_trimmed_contig_1422	1455	1455	A	G	15	DP=15;VDB=0.0106;AF1=0.5;AC1=1;DP4=3,9,3,0;MQ=58;FQ=16.1;PV4=0.044,1,1,1
AllGFP_CLC_2050_trimmed_contig_1422	2439	2439	C	T	17	DP=17;VDB=0.0339;AF1=0.5;AC1=1;DP4=6,2,8,0;MQ=56;FQ=47;PV4=0.47,0.0037,0.36,1
AllGFP_CLC_2050_trimmed_contig_1424	374	374	G	A	16	DP=16;VDB=0.0000;AF1=0.5;AC1=1;DP4=10,3,3,0;MQ=60;FQ=16.1;PV4=1,1,1,0.42
AllGFP_CLC_2050_trimmed_contig_1424	380	380	T	C	16	DP=16;VDB=0.0000;AF1=0.5;AC1=1;DP4=9,3,3,0;MQ=60;FQ=17.1;PV4=1,0.49,1,1
AllGFP_CLC_2050_trimmed_contig_1424	419	419	T	C	21	DP=21;VDB=0.0027;AF1=0.5;AC1=1;DP4=12,3,5,0;MQ=59;FQ=53;PV4=0.54,1,1,0.2
AllGFP_CLC_2050_trimmed_contig_1424	568	568	C	T	16	DP=16;VDB=0.0137;AF1=0.5;AC1=1;DP4=7,3,4,2;MQ=59;FQ=61;PV4=1,0.037,1,1
AllGFP_CLC_2050_trimmed_contig_1429	65	65	G	A	23	DP=23;VDB=0.0041;AF1=0.5;AC1=1;DP4=0,8,0,13;MQ=59;FQ=111;PV4=1,7.3e-05,0.18,0.045
AllGFP_CLC_2050_trimmed_contig_1430	851	851	G	A	59	DP=59;VDB=0.0103;AF1=0.5;AC1=1;DP4=6,36,0,17;MQ=60;FQ=46;PV4=0.17,1.8e-06,0.13,1
AllGFP_CLC_2050_trimmed_contig_1430	1019	1019	C	T	38	DP=38;VDB=0.0110;AF1=0.5;AC1=1;DP4=2,24,1,9;MQ=59;FQ=41;PV4=1,4e-06,0.011,1
AllGFP_CLC_2050_trimmed_contig_1430	1040	1040	A	G	43	DP=43;VDB=0.0047;AF1=0.4999;AC1=1;DP4=2,34,1,6;MQ=57;FQ=6.99;PV4=0.42,0.0031,1,1
AllGFP_CLC_2050_trimmed_contig_1430	1064	1064	C	T	39	DP=39;VDB=0.0044;AF1=0.5;AC1=1;DP4=2,30,1,6;MQ=58;FQ=11.3;PV4=0.46,0.0013,1,0.32
AllGFP_CLC_2050_trimmed_contig_1430	1322	1322	T	C	23	DP=23;VDB=0.0381;AF1=0.5;AC1=1;DP4=0,7,0,16;MQ=54;FQ=58;PV4=1,1.4e-06,0.41,0.41
AllGFP_CLC_2050_trimmed_contig_1430	1402	1402	C	T	7	DP=7;VDB=0.0170;AF1=0.5;AC1=1;DP4=0,3,0,4;MQ=60;FQ=10.4;PV4=1,1,1,0.088
AllGFP_CLC_2050_trimmed_contig_1431	58	58	G	A	9	DP=9;VDB=0.0001;AF1=0.5;AC1=1;DP4=5,0,4,0;MQ=56;FQ=61.3;PV4=1,1,0.31,1
AllGFP_CLC_2050_trimmed_contig_1433	484	484	C	T	22	DP=22;VDB=0.0150;AF1=0.5;AC1=1;DP4=17,1,4,0;MQ=58;FQ=14.2;PV4=1,0.48,1,1
AllGFP_CLC_2050_trimmed_contig_1433	655	655	C	T	40	DP=40;VDB=0.0007;AF1=0.5;AC1=1;DP4=31,1,8,0;MQ=60;FQ=41;PV4=1,1,1,1
AllGFP_CLC_2050_trimmed_contig_1433	708	708	A	G	22	DP=22;VDB=0.0069;AF1=0.5;AC1=1;DP4=15,0,7,0;MQ=60;FQ=49;PV4=1,1,1,1
AllGFP_CLC_2050_trimmed_contig_1433	1171	1171	A	G	16	DP=16;VDB=0.0071;AF1=0.5;AC1=1;DP4=12,0,2,2;MQ=54;FQ=17.1;PV4=0.05,2.2e-06,1,1
AllGFP_CLC_2050_trimmed_contig_1433	1647	1647	A	G	6	DP=6;VDB=0.0101;AF1=0.4999;AC1=1;DP4=4,0,2,0;MQ=54;FQ=7.8;PV4=1,0.15,0,1
AllGFP_CLC_2050_trimmed_contig_1436	52	52	C	T	2	DP=2;VDB=0.0071;AF1=1;AC1=2;DP4=0,0,0,2;MQ=60;FQ=-33
AllGFP_CLC_2050_trimmed_contig_1436	1639	1639	A	G	62	DP=62;VDB=0.0035;AF1=0.5;AC1=1;DP4=1,47,1,13;MQ=56;FQ=28;PV4=0.4,6.7e-06,0.13,1
AllGFP_CLC_2050_trimmed_contig_1437	138	138	C	T	15	DP=15;VDB=0.0295;AF1=0.5;AC1=1;DP4=0,9,0,5;MQ=60;FQ=42;PV4=1,0.14,1,0.004
AllGFP_CLC_2050_trimmed_contig_1447	315	315	C	T	20	DP=20;VDB=0.0000;AF1=0.4997;AC1=1;DP4=16,1,2,1;MQ=56;FQ=4.77;PV4=0.28,0.45,1,1
AllGFP_CLC_2050_trimmed_contig_1447	429	429	C	T	16	DP=16;VDB=0.0000;AF1=0.5;AC1=1;DP4=10,2,3,1;MQ=59;FQ=16.1;PV4=1,0.013,0.041,0.029
AllGFP_CLC_2050_trimmed_contig_1447	1038	1038	G	A	21	DP=21;VDB=0.0280;AF1=0.5;AC1=1;DP4=6,2,13,0;MQ=57;FQ=113;PV4=0.13,0.17,1,0.033
AllGFP_CLC_2050_trimmed_contig_1447	1280	1280	G	A	13	DP=13;VDB=0.0120;AF1=0.5;AC1=1;DP4=9,0,4,0;MQ=60;FQ=47;PV4=1,1,1,0.0093
AllGFP_CLC_2050_trimmed_contig_1452	1653	1653	G	A	8	DP=8;VDB=0.0009;AF1=0.5;AC1=1;DP4=0,5,0,3;MQ=56;FQ=18.1;PV4=1,0.0028,1,0.36
AllGFP_CLC_2050_trimmed_contig_1457	1023	1023	C	T	8	DP=8;VDB=0.0050;AF1=0.5;AC1=1;DP4=0,2,1,5;MQ=54;FQ=11.3;PV4=1,0.064,0.14,0.11
AllGFP_CLC_2050_trimmed_contig_1457	1048	1048	C	T	14	DP=14;VDB=0.0059;AF1=0.5102;AC1=1;DP4=0,2,1,11;MQ=37;FQ=-13.2;PV4=1,0.028,0.0078,0.17
AllGFP_CLC_2050_trimmed_contig_1458	484	484	A	G	13	DP=13;VDB=0.0195;AF1=0.5;AC1=1;DP4=0,9,0,4;MQ=60;FQ=21;PV4=1,0.0096,1,1
AllGFP_CLC_2050_trimmed_contig_1459	768	768	G	A	17	DP=17;VDB=0.0193;AF1=0.4999;AC1=1;DP4=3,11,0,3;MQ=60;FQ=6.99;PV4=1,0.24,1,0.063
AllGFP_CLC_2050_trimmed_contig_1459	993	993	A	G	11	DP=11;VDB=0.0260;AF1=0.5;AC1=1;DP4=1,6,0,4;MQ=60;FQ=34;PV4=1,0.14,0.1,1
AllGFP_CLC_2050_trimmed_contig_1459	1255	1255	C	T	8	DP=8;VDB=0.0000;AF1=0.5;AC1=1;DP4=2,3,1,2;MQ=56;FQ=10.4;PV4=1,0.0082,0.11,0.11
AllGFP_CLC_2050_trimmed_contig_1459	1574	1574	A	G	7	DP=7;VDB=0.0084;AF1=0.5;AC1=1;DP4=1,1,0,5;MQ=60;FQ=13.2;PV4=0.29,0.06,1,0.11
AllGFP_CLC_2050_trimmed_contig_1459	1811	1811	C	T	7	DP=7;VDB=0.0377;AF1=0.5;AC1=1;DP4=0,3,0,4;MQ=58;FQ=30.6;PV4=1,0.17,0.22,0.12
AllGFP_CLC_2050_trimmed_contig_1460	613	613	T	C	23	DP=23;VDB=0.0128;AF1=0.5;AC1=1;DP4=4,4,10,5;MQ=59;FQ=135;PV4=0.66,0.18,0.24,1
AllGFP_CLC_2050_trimmed_contig_1460	772	772	C	T	45	DP=45;VDB=0.0054;AF1=0.5;AC1=1;DP4=24,11,9,1;MQ=59;FQ=70;PV4=0.25,0.36,0.003,0.33
AllGFP_CLC_2050_trimmed_contig_1460	2233	2233	G	A	23	DP=23;VDB=0.0000;AF1=0.5;AC1=1;DP4=13,2,6,1;MQ=58;FQ=45;PV4=1,1,1,1
AllGFP_CLC_2050_trimmed_contig_1460	3904	3904	T	C	39	DP=39;VDB=0.0150;AF1=0.4998;AC1=1;DP4=30,0,8,0;MQ=57;FQ=5.47;PV4=1,0.0053,1,1
AllGFP_CLC_2050_trimmed_contig_1467	283	283	T	C	60	DP=60;VDB=0.0003;AF1=0.4999;AC1=1;DP4=4,44,0,12;MQ=60;FQ=8.65;PV4=0.57,0.052,1,1
AllGFP_CLC_2050_trimmed_contig_1467	982	982	G	A	19	DP=19;VDB=0.0289;AF1=0.5;AC1=1;DP4=2,6,0,11;MQ=60;FQ=115;PV4=0.16,1,1,1
AllGFP_CLC_2050_trimmed_contig_1467	1996	1996	G	A	14	DP=14;VDB=0.0002;AF1=0.5;AC1=1;DP4=1,9,0,4;MQ=50;FQ=24;PV4=1,0.47,0.00012,0.41
AllGFP_CLC_2050_trimmed_contig_1469	171	171	C	T	18	DP=18;VDB=0.0075;AF1=0.5;AC1=1;DP4=5,2,11,0;MQ=59;FQ=85;PV4=0.14,6.9e-06,0.12,0.33
AllGFP_CLC_2050_trimmed_contig_1471	30	30	T	C	5	DP=5;VDB=0.0103;AF1=0.5;AC1=1;DP4=2,0,0,2;MQ=49;FQ=11.2;PV4=0.33,0.43,0.019,0.086
AllGFP_CLC_2050_trimmed_contig_1471	68	68	G	A	13	DP=13;VDB=0.0228;AF1=0.4998;AC1=1;DP4=0,4,2,1;MQ=45;FQ=6.2;PV4=0.14,0.15,0.48,1
AllGFP_CLC_2050_trimmed_contig_1471	175	175	T	C	9	DP=9;VDB=0.0015;AF1=0.5;AC1=1;DP4=0,4,0,3;MQ=60;FQ=20;PV4=1,0.45,1,1
AllGFP_CLC_2050_trimmed_contig_1471	362	362	G	A	36	DP=36;VDB=0.0332;AF1=0.5;AC1=1;DP4=3,24,0,9;MQ=58;FQ=34;PV4=0.56,0.0016,0.073,0.22
AllGFP_CLC_2050_trimmed_contig_1471	501	501	C	T	14	DP=14;VDB=0.0002;AF1=0.5;AC1=1;DP4=2,8,1,3;MQ=56;FQ=30;PV4=1,3.7e-05,0.13,0.33
AllGFP_CLC_2050_trimmed_contig_1474	24	24	T	C	34	DP=34;VDB=0.0001;AF1=0.5;AC1=1;DP4=2,20,1,9;MQ=60;FQ=94;PV4=1,0.08,1,0.49
AllGFP_CLC_2050_trimmed_contig_1474	192	192	C	T	31	DP=31;VDB=0.0205;AF1=0.5;AC1=1;DP4=8,17,1,5;MQ=59;FQ=52;PV4=0.64,1,0.45,1
AllGFP_CLC_2050_trimmed_contig_1474	927	927	C	T	36	DP=36;VDB=0.0002;AF1=0.5;AC1=1;DP4=4,24,2,6;MQ=59;FQ=94;PV4=0.6,1,0.25,1
AllGFP_CLC_2050_trimmed_contig_1474	1062	1062	C	T	34	DP=34;VDB=0.0128;AF1=0.5;AC1=1;DP4=7,18,6,3;MQ=60;FQ=108;PV4=0.057,1,1,1
AllGFP_CLC_2050_trimmed_contig_1474	1134	1134	T	C	38	DP=38;VDB=0.0159;AF1=0.5;AC1=1;DP4=5,24,6,3;MQ=57;FQ=118;PV4=0.009,1,1,1
AllGFP_CLC_2050_trimmed_contig_1474	1146	1146	A	G	36	DP=36;VDB=0.0016;AF1=0.5;AC1=1;DP4=4,13,7,12;MQ=58;FQ=167;PV4=0.48,0.0071,1,0.0082
AllGFP_CLC_2050_trimmed_contig_1476	141	141	C	T	4	DP=4;VDB=0.0121;AF1=0.4999;AC1=1;DP4=0,2,0,2;MQ=51;FQ=7.66;PV4=1,0.034,0.064,0.3
AllGFP_CLC_2050_trimmed_contig_1476	154	154	C	T	14	DP=14;VDB=0.0000;AF1=0.5;AC1=1;DP4=0,5,0,9;MQ=56;FQ=41;PV4=1,0.11,1,0.15
AllGFP_CLC_2050_trimmed_contig_1476	224	224	G	A	9	DP=9;VDB=0.0220;AF1=0.4998;AC1=1;DP4=2,5,0,2;MQ=60;FQ=6.2;PV4=1,0.2,1,1
AllGFP_CLC_2050_trimmed_contig_1476	451	451	G	A	9	DP=9;VDB=0.0213;AF1=0.5;AC1=1;DP4=2,4,0,3;MQ=57;FQ=19.1;PV4=0.5,0.11,1,0.015
AllGFP_CLC_2050_trimmed_contig_1479	62	62	T	C	16	DP=16;VDB=0.0004;AF1=0.5;AC1=1;DP4=7,1,5,0;MQ=59;FQ=58;PV4=1,0.14,1,1
AllGFP_CLC_2050_trimmed_contig_1479	182	182	G	A	24	DP=24;VDB=0.0000;AF1=0.4999;AC1=1;DP4=10,8,5,0;MQ=59;FQ=8.65;PV4=0.12,0.0027,1,0.039
AllGFP_CLC_2050_trimmed_contig_1481	346	346	G	A	6	DP=6;VDB=0.0087;AF1=0.5;AC1=1;DP4=2,0,4,0;MQ=60;FQ=27.6;PV4=1,0.00079,0.27,0.21
AllGFP_CLC_2050_trimmed_contig_1482	69	69	G	A	6	DP=6;VDB=0.0154;AF1=0.5;AC1=1;DP4=4,0,2,0;MQ=60;FQ=15.1;PV4=1,0.27,1,1
AllGFP_CLC_2050_trimmed_contig_1483	87	87	G	A	10	DP=10;VDB=0.0214;AF1=0.5;AC1=1;DP4=0,4,0,5;MQ=59;FQ=13.2;PV4=1,1,1,0.11
AllGFP_CLC_2050_trimmed_contig_1483	2244	2244	G	A	32	DP=32;VDB=0.0296;AF1=0.5;AC1=1;DP4=0,11,2,16;MQ=60;FQ=113;PV4=0.51,1.5e-05,0.22,1
AllGFP_CLC_2050_trimmed_contig_1483	2454	2454	C	T	23	DP=23;VDB=0.0325;AF1=0.5;AC1=1;DP4=3,11,0,8;MQ=58;FQ=52;PV4=0.27,0.0012,1,0.18
AllGFP_CLC_2050_trimmed_contig_1487	68	68	C	T	9	DP=9;VDB=0.0000;AF1=0.5;AC1=1;DP4=0,5,0,2;MQ=57;FQ=17.1;PV4=1,1,1,1
AllGFP_CLC_2050_trimmed_contig_1489	66	66	C	T	17	DP=17;VDB=0.0015;AF1=0.5;AC1=1;DP4=6,2,3,4;MQ=58;FQ=88;PV4=0.31,1,1,1
AllGFP_CLC_2050_trimmed_contig_1489	79	79	T	C	20	DP=20;VDB=0.0000;AF1=0.5;AC1=1;DP4=14,2,0,4;MQ=55;FQ=44;PV4=0.0031,1,1,1
AllGFP_CLC_2050_trimmed_contig_1489	636	636	G	A	14	DP=14;VDB=0.0312;AF1=0.5;AC1=1;DP4=5,0,6,0;MQ=57;FQ=15.1;PV4=1,0.003,0.19,0.34
AllGFP_CLC_2050_trimmed_contig_1490	138	138	G	A	7	DP=7;VDB=0.0264;AF1=0.5;AC1=1;DP4=4,0,3,0;MQ=57;FQ=35.9;PV4=1,1,0.032,0.054
AllGFP_CLC_2050_trimmed_contig_1492	194	194	A	G	4	DP=4;VDB=0.0026;AF1=0.5;AC1=1;DP4=2,0,0,2;MQ=60;FQ=15.4;PV4=0.33,0.33,0.21,0.014
AllGFP_CLC_2050_trimmed_contig_1500	2295	2295	A	G	68	DP=68;VDB=0.0296;AF1=0.5;AC1=1;DP4=2,39,1,24;MQ=57;FQ=140;PV4=1,1,0.0025,1
AllGFP_CLC_2050_trimmed_contig_1500	2367	2367	C	T	57	DP=57;VDB=0.0257;AF1=0.5;AC1=1;DP4=2,42,1,11;MQ=60;FQ=28;PV4=0.52,1.5e-05,0.16,1
AllGFP_CLC_2050_trimmed_contig_1500	2370	2370	C	T	55	DP=55;VDB=0.0152;AF1=0.5;AC1=1;DP4=1,39,2,13;MQ=60;FQ=67;PV4=0.18,1.5e-10,0.24,0.46
AllGFP_CLC_2050_trimmed_contig_1500	2379	2379	G	A	46	DP=46;VDB=0.0149;AF1=0.5;AC1=1;DP4=1,30,1,11;MQ=60;FQ=29;PV4=0.49,8.8e-05,0.054,0.033
AllGFP_CLC_2050_trimmed_contig_1501	22	22	C	T	81	DP=81;VDB=0.0000;AF1=0.5;AC1=1;DP4=14,4,44,16;MQ=52;FQ=119;PV4=1,1,0.013,1
AllGFP_CLC_2050_trimmed_contig_1504	161	161	C	T	24	DP=24;VDB=0.0002;AF1=0.5;AC1=1;DP4=10,0,10,0;MQ=59;FQ=66;PV4=1,0.00012,0.088,0.025
AllGFP_CLC_2050_trimmed_contig_1505	142	142	G	A	39	DP=39;VDB=0.0241;AF1=0.5;AC1=1;DP4=0,26,0,11;MQ=59;FQ=35;PV4=1,2.2e-06,1,1
AllGFP_CLC_2050_trimmed_contig_1505	486	486	T	C	25	DP=25;VDB=0.0236;AF1=0.5;AC1=1;DP4=3,10,0,11;MQ=60;FQ=67;PV4=0.22,9.6e-05,0.14,0.3
AllGFP_CLC_2050_trimmed_contig_1505	501	501	T	C	29	DP=29;VDB=0.0134;AF1=0.5;AC1=1;DP4=3,9,2,15;MQ=60;FQ=124;PV4=0.62,1.8e-05,0.21,1
AllGFP_CLC_2050_trimmed_contig_1505	521	521	A	G	31	DP=31;VDB=0.0071;AF1=0.5;AC1=1;DP4=3,22,2,4;MQ=59;FQ=41;PV4=0.24,0.023,1,1
AllGFP_CLC_2050_trimmed_contig_1505	697	697	C	T	19	DP=19;VDB=0.0019;AF1=0.5;AC1=1;DP4=1,9,2,6;MQ=59;FQ=75;PV4=0.56,1.6e-05,0.14,1
AllGFP_CLC_2050_trimmed_contig_1505	714	714	A	G	24	DP=24;VDB=0.0084;AF1=0.5;AC1=1;DP4=0,7,2,15;MQ=57;FQ=44;PV4=1,0.37,0.064,0.11
AllGFP_CLC_2050_trimmed_contig_1505	724	724	T	C	37	DP=37;VDB=0.0302;AF1=0.5;AC1=1;DP4=0,10,2,20;MQ=58;FQ=71;PV4=1,0.00043,0.063,1
AllGFP_CLC_2050_trimmed_contig_1505	776	776	A	G	33	DP=33;VDB=0.0374;AF1=0.5;AC1=1;DP4=0,7,1,22;MQ=56;FQ=55;PV4=1,0.066,0.26,0.14
AllGFP_CLC_2050_trimmed_contig_1505	832	832	A	G	13	DP=13;VDB=0.0303;AF1=0.5;AC1=1;DP4=2,6,0,5;MQ=54;FQ=54;PV4=0.49,0.079,0.068,1
AllGFP_CLC_2050_trimmed_contig_1505	856	856	A	G	7	DP=7;VDB=0.0094;AF1=0.4999;AC1=1;DP4=2,3,0,2;MQ=55;FQ=7.8;PV4=1,0.044,0.056,1
AllGFP_CLC_2050_trimmed_contig_1505	904	904	G	A	20	DP=20;VDB=0.0003;AF1=0.4999;AC1=1;DP4=2,14,0,4;MQ=49;FQ=8.65;PV4=1,0.00049,1,1
AllGFP_CLC_2050_trimmed_contig_1505	911	911	T	C	21	DP=21;VDB=0.0048;AF1=0.5;AC1=1;DP4=2,2,0,17;MQ=48;FQ=36;PV4=0.029,0.019,0.17,0.12
AllGFP_CLC_2050_trimmed_contig_1505	951	951	G	A	19	DP=19;VDB=0.0032;AF1=0.5;AC1=1;DP4=2,2,0,15;MQ=49;FQ=46;PV4=0.035,0.00042,0.009,0.29
AllGFP_CLC_2050_trimmed_contig_1505	1037	1037	G	A	14	DP=14;VDB=0.0001;AF1=0.5;AC1=1;DP4=3,0,0,11;MQ=50;FQ=31;PV4=0.0027,5.6e-07,0.046,0.14
AllGFP_CLC_2050_trimmed_contig_1506	217	217	A	G	7	DP=7;VDB=0.0044;AF1=0.4998;AC1=1;DP4=0,5,2,0;MQ=60;FQ=5.47;PV4=0.048,0.12,1,0.0095
AllGFP_CLC_2050_trimmed_contig_1508	2915	2915	G	A	32	DP=32;VDB=0.0075;AF1=0.5;AC1=1;DP4=2,14,0,16;MQ=60;FQ=128;PV4=0.48,1,1,0.32
AllGFP_CLC_2050_trimmed_contig_1508	3146	3146	C	T	15	DP=15;VDB=0.0016;AF1=0.5;AC1=1;DP4=1,8,0,6;MQ=60;FQ=34;PV4=1,0.0054,1,0.47
AllGFP_CLC_2050_trimmed_contig_1508	3530	3530	A	G	19	DP=19;VDB=0.0015;AF1=0.5;AC1=1;DP4=0,9,0,10;MQ=58;FQ=71.6;PV4=1,0.076,1,0.00089
AllGFP_CLC_2050_trimmed_contig_1509	800	800	A	G	29	DP=29;VDB=0.0011;AF1=0.4999;AC1=1;DP4=20,2,6,0;MQ=59;FQ=6.99;PV4=1,0.02,1,1
AllGFP_CLC_2050_trimmed_contig_1509	851	851	C	T	23	DP=23;VDB=0.0063;AF1=0.5;AC1=1;DP4=13,3,7,0;MQ=60;FQ=37;PV4=0.53,8.1e-06,1,1
AllGFP_CLC_2050_trimmed_contig_1511	642	642	G	A	33	DP=33;VDB=0.0394;AF1=0.5;AC1=1;DP4=4,18,0,11;MQ=58;FQ=67;PV4=0.28,0.1,0.0069,0.27
AllGFP_CLC_2050_trimmed_contig_1511	701	701	A	G	18	DP=18;VDB=0.0018;AF1=0.5;AC1=1;DP4=4,7,0,7;MQ=59;FQ=73;PV4=0.12,0.061,0.061,0.003
AllGFP_CLC_2050_trimmed_contig_1511	743	743	A	G	18	DP=18;VDB=0.0177;AF1=0.5;AC1=1;DP4=2,13,0,3;MQ=58;FQ=11.3;PV4=1,1,1,0.22
AllGFP_CLC_2050_trimmed_contig_1511	1079	1079	A	G	33	DP=33;VDB=0.0257;AF1=0.5;AC1=1;DP4=0,22,2,9;MQ=59;FQ=117;PV4=0.1,0.051,1,0.24
AllGFP_CLC_2050_trimmed_contig_1511	1201	1201	T	C	15	DP=15;VDB=0.0098;AF1=0.4997;AC1=1;DP4=2,10,0,3;MQ=59;FQ=4.77;PV4=1,0.071,0.0066,0.12
AllGFP_CLC_2050_trimmed_contig_1511	1434	1434	G	A	30	DP=30;VDB=0.0249;AF1=0.5;AC1=1;DP4=2,20,0,8;MQ=59;FQ=42;PV4=1,0.35,1,0.061
AllGFP_CLC_2050_trimmed_contig_1511	1491	1491	C	T	13	DP=13;VDB=0.0285;AF1=0.5;AC1=1;DP4=0,8,0,5;MQ=58;FQ=28;PV4=1,0.028,1,1
AllGFP_CLC_2050_trimmed_contig_1511	1501	1501	G	A	15	DP=15;VDB=0.0244;AF1=0.5;AC1=1;DP4=1,10,0,4;MQ=58;FQ=22;PV4=1,0.21,1,1
AllGFP_CLC_2050_trimmed_contig_1514	817	817	C	T	12	DP=12;VDB=0.0003;AF1=1;AC1=2;DP4=0,1,0,11;MQ=59;FQ=-29;PV4=1,0.056,0.39,0.19
AllGFP_CLC_2050_trimmed_contig_1514	895	895	A	G	18	DP=18;VDB=0.0323;AF1=0.5;AC1=1;DP4=0,4,0,12;MQ=56;FQ=12.3;PV4=1,3.8e-06,1,1
AllGFP_CLC_2050_trimmed_contig_1516	242	242	G	A	30	DP=30;VDB=0.0333;AF1=0.5;AC1=1;DP4=6,18,1,5;MQ=56;FQ=42;PV4=1,1,0.27,1
AllGFP_CLC_2050_trimmed_contig_1516	913	913	C	T	40	DP=40;VDB=0.0216;AF1=0.5;AC1=1;DP4=0,29,0,11;MQ=53;FQ=73;PV4=1,1,1,0.081
AllGFP_CLC_2050_trimmed_contig_1516	989	989	A	G	45	DP=45;VDB=0.0575;AF1=0.5;AC1=1;DP4=1,35,0,9;MQ=56;FQ=28;PV4=1,0.081,0.038,1
AllGFP_CLC_2050_trimmed_contig_1516	1233	1233	C	T	59	DP=59;VDB=0.0278;AF1=0.5;AC1=1;DP4=4,35,2,18;MQ=59;FQ=94;PV4=1,2.3e-06,1,0.32
AllGFP_CLC_2050_trimmed_contig_1516	1303	1303	A	G	41	DP=41;VDB=0.0293;AF1=0.5;AC1=1;DP4=3,25,2,11;MQ=44;FQ=79;PV4=0.64,0.00013,0.15,0.26
AllGFP_CLC_2050_trimmed_contig_1518	583	583	T	C	14	DP=14;VDB=0.0069;AF1=0.5;AC1=1;DP4=4,6,4,0;MQ=58;FQ=17.1;PV4=0.085,0.0062,1,0.15
AllGFP_CLC_2050_trimmed_contig_1518	641	641	A	G	24	DP=24;VDB=0.0016;AF1=0.5;AC1=1;DP4=17,0,7,0;MQ=58;FQ=43;PV4=1,0.048,1,1
AllGFP_CLC_2050_trimmed_contig_1518	649	649	A	G	24	DP=24;VDB=0.0016;AF1=0.5;AC1=1;DP4=17,0,7,0;MQ=58;FQ=22;PV4=1,3e-08,1,1
AllGFP_CLC_2050_trimmed_contig_1518	1860	1860	G	A	26	DP=26;VDB=0.0024;AF1=0.5;AC1=1;DP4=3,4,18,0;MQ=60;FQ=44;PV4=0.0028,2.9e-07,1,1
AllGFP_CLC_2050_trimmed_contig_1522	22	22	A	G	10	DP=10;VDB=0.0004;AF1=0.5;AC1=1;DP4=1,4,0,4;MQ=49;FQ=22;PV4=1,0.085,0.12,1
AllGFP_CLC_2050_trimmed_contig_1525	80	80	C	T	24	DP=24;VDB=0.0186;AF1=0.4999;AC1=1;DP4=6,13,0,5;MQ=58;FQ=7.8;PV4=0.28,0.001,0.0039,0.034
AllGFP_CLC_2050_trimmed_contig_1528	236	236	A	G	34	DP=34;VDB=0.0308;AF1=0.5;AC1=1;DP4=24,0,9,0;MQ=59;FQ=52;PV4=1,0.075,0.15,0.46
AllGFP_CLC_2050_trimmed_contig_1528	367	367	G	A	12	DP=12;VDB=0.0179;AF1=0.5;AC1=1;DP4=9,0,3,0;MQ=57;FQ=22;PV4=1,0.22,0.08,1
AllGFP_CLC_2050_trimmed_contig_1528	524	524	C	T	23	DP=23;VDB=0.0376;AF1=0.5;AC1=1;DP4=11,0,12,0;MQ=59;FQ=71;PV4=1,3.4e-07,0.29,1
AllGFP_CLC_2050_trimmed_contig_1528	721	721	G	A	21	DP=21;VDB=0.0269;AF1=0.5;AC1=1;DP4=13,0,8,0;MQ=59;FQ=85;PV4=1,1,0.11,0.43
AllGFP_CLC_2050_trimmed_contig_1528	878	878	G	A	16	DP=16;VDB=0.0242;AF1=0.5;AC1=1;DP4=12,0,4,0;MQ=60;FQ=19.1;PV4=1,0.098,1,0.22
AllGFP_CLC_2050_trimmed_contig_1528	913	913	C	T	15	DP=15;VDB=0.0315;AF1=0.5;AC1=1;DP4=9,0,6,0;MQ=60;FQ=36;PV4=1,2.7e-05,0.12,1
AllGFP_CLC_2050_trimmed_contig_1528	1292	1292	A	G	13	DP=13;VDB=0.0004;AF1=0.5;AC1=1;DP4=9,0,4,0;MQ=60;FQ=13.2;PV4=1,1.5e-05,1,0.5
AllGFP_CLC_2050_trimmed_contig_1528	1462	1462	A	G	19	DP=19;VDB=0.0002;AF1=0.5;AC1=1;DP4=11,0,8,0;MQ=60;FQ=87.9;PV4=1,1,0.13,1
AllGFP_CLC_2050_trimmed_contig_1528	1947	1947	A	G	25	DP=25;VDB=0.0015;AF1=0.5;AC1=1;DP4=20,0,4,0;MQ=55;FQ=15.1;PV4=1,1,1,1
AllGFP_CLC_2050_trimmed_contig_1528	2008	2008	G	A	23	DP=23;VDB=0.0000;AF1=0.4998;AC1=1;DP4=20,0,3,0;MQ=57;FQ=5.47;PV4=1,1,1,0.086
AllGFP_CLC_2050_trimmed_contig_1530	54	54	A	G	66	DP=66;VDB=0.0006;AF1=0.5;AC1=1;DP4=11,21,14,12;MQ=34;FQ=166;PV4=0.18,1,1,1
AllGFP_CLC_2050_trimmed_contig_1530	91	91	G	A	57	DP=57;VDB=0.0212;AF1=0.5;AC1=1;DP4=22,23,5,5;MQ=42;FQ=52;PV4=1,1,1,0.25
AllGFP_CLC_2050_trimmed_contig_1530	101	101	C	T	44	DP=44;VDB=0.0323;AF1=0.5;AC1=1;DP4=16,18,4,5;MQ=47;FQ=15.1;PV4=1,0.023,0.0035,1
AllGFP_CLC_2050_trimmed_contig_1530	102	102	C	T	44	DP=44;VDB=0.0064;AF1=0.5;AC1=1;DP4=17,16,3,7;MQ=47;FQ=83;PV4=0.29,1,0.45,1
AllGFP_CLC_2050_trimmed_contig_1530	103	103	G	A	44	DP=44;VDB=0.0314;AF1=0.4997;AC1=1;DP4=16,18,4,5;MQ=47;FQ=4.77;PV4=1,0.079,3.4e-06,1
AllGFP_CLC_2050_trimmed_contig_1530	132	132	T	C	25	DP=25;VDB=0.0024;AF1=0.5;AC1=1;DP4=4,7,7,6;MQ=55;FQ=164;PV4=0.44,1,0.0064,1
AllGFP_CLC_2050_trimmed_contig_1530	137	137	T	C	25	DP=25;VDB=0.0078;AF1=0.5;AC1=1;DP4=8,11,3,2;MQ=55;FQ=31;PV4=0.63,0.39,0.06,0.024
AllGFP_CLC_2050_trimmed_contig_1531	521	521	C	T	24	DP=24;VDB=0.0240;AF1=0.5;AC1=1;DP4=15,0,8,1;MQ=48;FQ=40;PV4=0.38,0.012,1.3e-07,1
AllGFP_CLC_2050_trimmed_contig_1531	582	582	A	G	29	DP=29;VDB=0.0242;AF1=0.5;AC1=1;DP4=17,0,11,1;MQ=50;FQ=85.6;PV4=0.41,0.45,1.2e-12,1
AllGFP_CLC_2050_trimmed_contig_1531	639	639	G	A	21	DP=21;VDB=0.0048;AF1=0.5;AC1=1;DP4=15,0,5,1;MQ=51;FQ=12.3;PV4=0.29,4.4e-06,2.4e-07,0.36
AllGFP_CLC_2050_trimmed_contig_1532	341	341	C	T	9	DP=9;VDB=0.0002;AF1=0.5;AC1=1;DP4=3,0,5,0;MQ=55;FQ=37.4;PV4=1,0.22,0.19,0.25
AllGFP_CLC_2050_trimmed_contig_1532	663	663	G	A	7	DP=7;VDB=0.0093;AF1=0.4999;AC1=1;DP4=5,0,2,0;MQ=60;FQ=8.65;PV4=1,1,1,1
AllGFP_CLC_2050_trimmed_contig_1532	815	815	G	A	15	DP=15;VDB=0.0387;AF1=0.5;AC1=1;DP4=9,0,6,0;MQ=60;FQ=45;PV4=1,0.00017,0.12,1
AllGFP_CLC_2050_trimmed_contig_1532	959	959	G	A	9	DP=9;VDB=0.0313;AF1=0.5;AC1=1;DP4=3,2,4,0;MQ=60;FQ=34;PV4=0.44,0.0014,1,1
AllGFP_CLC_2050_trimmed_contig_1532	989	989	T	C	8	DP=8;VDB=0.0110;AF1=0.5;AC1=1;DP4=4,2,2,0;MQ=60;FQ=13.2;PV4=1,1,1,1
AllGFP_CLC_2050_trimmed_contig_1532	1086	1086	G	A	2	DP=2;VDB=0.0137;AF1=1;AC1=2;DP4=0,0,2,0;MQ=60;FQ=-33
AllGFP_CLC_2050_trimmed_contig_1534	293	293	C	T	24	DP=24;VDB=0.0365;AF1=0.5;AC1=1;DP4=14,2,7,0;MQ=57;FQ=35;PV4=1,0.13,0.19,1
AllGFP_CLC_2050_trimmed_contig_1534	1018	1018	A	G	72	DP=72;VDB=0.0025;AF1=0.5;AC1=1;DP4=48,0,24,0;MQ=58;FQ=56;PV4=1,6e-06,1,1
AllGFP_CLC_2050_trimmed_contig_1534	1030	1030	G	A	42	DP=42;VDB=0.0006;AF1=0.5;AC1=1;DP4=20,0,22,0;MQ=58;FQ=90;PV4=1,1,1,1
AllGFP_CLC_2050_trimmed_contig_1535	135	135	T	C	6	DP=6;VDB=0.0122;AF1=0.5;AC1=1;DP4=0,3,0,2;MQ=54;FQ=11.4;PV4=1,1,1,0.37
AllGFP_CLC_2050_trimmed_contig_1535	473	473	G	A	7	DP=7;VDB=0.0000;AF1=0.5;AC1=1;DP4=0,4,0,3;MQ=60;FQ=24;PV4=1,0.19,1,1
AllGFP_CLC_2050_trimmed_contig_1535	807	807	A	G	8	DP=8;VDB=0.0003;AF1=0.5;AC1=1;DP4=0,2,0,6;MQ=60;FQ=13.2;PV4=1,0.012,0.3,0.15
AllGFP_CLC_2050_trimmed_contig_1535	843	843	C	T	6	DP=6;VDB=0.0120;AF1=0.4999;AC1=1;DP4=0,4,0,2;MQ=54;FQ=7.8;PV4=1,0.33,1,0.25
AllGFP_CLC_2050_trimmed_contig_1535	1510	1510	A	G	10	DP=10;VDB=0.0334;AF1=0.5;AC1=1;DP4=3,2,0,5;MQ=56;FQ=28;PV4=0.17,0.00053,0.24,1
AllGFP_CLC_2050_trimmed_contig_1535	1537	1537	A	G	10	DP=10;VDB=0.0168;AF1=0.5;AC1=1;DP4=3,2,0,5;MQ=55;FQ=69.4;PV4=0.17,1,1,0.47
AllGFP_CLC_2050_trimmed_contig_1538	94	94	G	A	4	DP=4;VDB=0.0124;AF1=0.5;AC1=1;DP4=2,0,0,2;MQ=60;FQ=22.8;PV4=0.33,0.061,1,1
AllGFP_CLC_2050_trimmed_contig_1538	112	112	A	G	5	DP=5;VDB=0.0057;AF1=0.5;AC1=1;DP4=2,0,0,3;MQ=60;FQ=16.8;PV4=0.1,0.19,1,0.2
AllGFP_CLC_2050_trimmed_contig_1539	34	34	G	A	86	DP=86;VDB=0.0001;AF1=0.5;AC1=1;DP4=44,7,19,7;MQ=36;FQ=82;PV4=0.21,0.00026,0.0093,0.39
AllGFP_CLC_2050_trimmed_contig_1539	46	46	C	T	79	DP=79;VDB=0.0001;AF1=0.502;AC1=1;DP4=11,0,42,9;MQ=37;FQ=-6.96;PV4=0.34,1,0.15,1
AllGFP_CLC_2050_trimmed_contig_1539	47	47	A	G	80	DP=80;VDB=0.0001;AF1=0.5006;AC1=1;DP4=9,1,45,8;MQ=36;FQ=-3.53;PV4=1,1,0.011,1
AllGFP_CLC_2050_trimmed_contig_1539	73	73	C	T	69	DP=69;VDB=0.0001;AF1=0.5;AC1=1;DP4=16,0,39,7;MQ=39;FQ=81;PV4=0.17,0.37,6.9e-11,1
AllGFP_CLC_2050_trimmed_contig_1539	80	80	A	G	68	DP=68;VDB=0.0001;AF1=0.5;AC1=1;DP4=18,1,35,6;MQ=38;FQ=128;PV4=0.41,0.13,2.6e-09,1
AllGFP_CLC_2050_trimmed_contig_1539	81	81	C	T	68	DP=68;VDB=0.0013;AF1=0.5;AC1=1;DP4=47,4,7,3;MQ=39;FQ=13.2;PV4=0.08,0.0016,1,1
AllGFP_CLC_2050_trimmed_contig_1539	85	85	C	T	67	DP=67;VDB=0.0007;AF1=0.4998;AC1=1;DP4=38,4,13,3;MQ=39;FQ=5.47;PV4=0.38,0.056,2.4e-06,1
AllGFP_CLC_2050_trimmed_contig_1539	105	105	A	G	30	DP=30;VDB=0.0001;AF1=0.5;AC1=1;DP4=14,0,9,2;MQ=47;FQ=72;PV4=0.18,0.00038,2.9e-08,0.34
AllGFP_CLC_2050_trimmed_contig_1539	157	157	G	A	55	DP=55;VDB=0.0010;AF1=0.5;AC1=1;DP4=29,1,23,1;MQ=54;FQ=90;PV4=1,8.6e-06,0.0041,0.24
AllGFP_CLC_2050_trimmed_contig_1539	237	237	G	A	34	DP=34;VDB=0.0196;AF1=0.4998;AC1=1;DP4=27,1,5,1;MQ=31;FQ=5.47;PV4=0.33,1,1,1
AllGFP_CLC_2050_trimmed_contig_1540	8	8	T	C	18	DP=18;VDB=0.0001;AF1=0.5;AC1=1;DP4=11,0,7,0;MQ=43;FQ=56;PV4=1,0.12,1,0.045
AllGFP_CLC_2050_trimmed_contig_1540	68	68	G	A	19	DP=19;VDB=0.0027;AF1=0.5;AC1=1;DP4=7,0,11,0;MQ=46;FQ=30;PV4=1,0.0015,0.0012,0.45
AllGFP_CLC_2050_trimmed_contig_1540	76	76	G	A	20	DP=20;VDB=0.0106;AF1=0.5;AC1=1;DP4=3,0,7,0;MQ=47;FQ=41.5;PV4=1,0.046,0.059,0.12
AllGFP_CLC_2050_trimmed_contig_1540	81	81	A	G	26	DP=26;VDB=0.0071;AF1=0.5;AC1=1;DP4=11,0,6,0;MQ=46;FQ=21;PV4=1,0.00018,1,0.097
AllGFP_CLC_2050_trimmed_contig_1540	105	105	A	G	56	DP=56;VDB=0.0057;AF1=1;AC1=2;DP4=6,0,48,0;MQ=45;FQ=-32;PV4=1,0.031,0.17,1
AllGFP_CLC_2050_trimmed_contig_1540	112	112	T	C	60	DP=60;VDB=0.0071;AF1=0.5064;AC1=1;DP4=8,0,47,0;MQ=45;FQ=-11.3;PV4=1,8.7e-08,0.073,1
AllGFP_CLC_2050_trimmed_contig_1540	126	126	T	C	85	DP=85;VDB=0.0179;AF1=0.5;AC1=1;DP4=43,0,22,0;MQ=46;FQ=30;PV4=1,1.5e-05,0.039,1
AllGFP_CLC_2050_trimmed_contig_1543	53	53	G	A	2	DP=2;VDB=0.0061;AF1=1;AC1=2;DP4=0,0,1,1;MQ=55;FQ=-33
AllGFP_CLC_2050_trimmed_contig_1543	88	88	A	G	3	DP=3;VDB=0.0112;AF1=0.5008;AC1=1;DP4=0,1,2,0;MQ=57;FQ=-4.25;PV4=0.33,0.24,0.47,1
AllGFP_CLC_2050_trimmed_contig_1543	106	106	T	C	3	DP=3;VDB=0.0076;AF1=1;AC1=2;DP4=0,0,2,1;MQ=57;FQ=-36
AllGFP_CLC_2050_trimmed_contig_1543	117	117	A	G	3	DP=3;VDB=0.0112;AF1=0.5016;AC1=1;DP4=0,1,2,0;MQ=57;FQ=-6.18;PV4=0.33,1,0.47,1
AllGFP_CLC_2050_trimmed_contig_1543	130	130	T	C	2	DP=2;VDB=0.0112;AF1=1;AC1=2;DP4=0,0,2,0;MQ=57;FQ=-33
AllGFP_CLC_2050_trimmed_contig_1543	162	162	C	T	8	DP=8;VDB=0.0117;AF1=0.5;AC1=1;DP4=4,1,3,0;MQ=57;FQ=25;PV4=1,0.22,0.044,0.36
AllGFP_CLC_2050_trimmed_contig_1543	171	171	A	G	8	DP=8;VDB=0.0035;AF1=0.4999;AC1=1;DP4=5,1,2,0;MQ=57;FQ=8.65;PV4=1,1,1,0.15
AllGFP_CLC_2050_trimmed_contig_1543	202	202	G	A	8	DP=8;VDB=0.0110;AF1=0.4999;AC1=1;DP4=4,2,2,0;MQ=51;FQ=7.8;PV4=1,0.47,0.39,1
AllGFP_CLC_2050_trimmed_contig_1547	451	451	A	G	30	DP=30;VDB=0.0240;AF1=0.5;AC1=1;DP4=3,19,0,5;MQ=60;FQ=28;PV4=1,1,1,0.47
AllGFP_CLC_2050_trimmed_contig_1547	637	637	C	T	24	DP=24;VDB=0.0165;AF1=0.5;AC1=1;DP4=0,12,1,11;MQ=57;FQ=75.9;PV4=1,0.0002,1,1
AllGFP_CLC_2050_trimmed_contig_1547	1834	1834	G	A	24	DP=24;VDB=0.0315;AF1=0.5718;AC1=1;DP4=2,0,1,20;MQ=56;FQ=-21;PV4=0.012,0.026,0.29,0.13
AllGFP_CLC_2050_trimmed_contig_1547	1843	1843	C	T	24	DP=24;VDB=0.0340;AF1=0.6672;AC1=1;DP4=2,0,1,21;MQ=59;FQ=-24;PV4=0.011,0.0012,0.36,0.13
AllGFP_CLC_2050_trimmed_contig_1547	2083	2083	C	T	16	DP=16;VDB=0.0000;AF1=0.5;AC1=1;DP4=0,5,0,11;MQ=49;FQ=48.9;PV4=1,2.1e-06,0.096,1
AllGFP_CLC_2050_trimmed_contig_1550	60	60	G	A	4	DP=4;VDB=0.0447;AF1=1;AC1=2;DP4=0,0,2,0;MQ=60;FQ=-33
AllGFP_CLC_2050_trimmed_contig_1550	66	66	T	C	4	DP=4;VDB=0.0266;AF1=0.5;AC1=1;DP4=2,0,1,1;MQ=48;FQ=10.6;PV4=1,0.27,0.029,1
AllGFP_CLC_2050_trimmed_contig_1550	70	70	C	T	5	DP=5;VDB=0.0266;AF1=0.4998;AC1=1;DP4=3,0,1,1;MQ=43;FQ=5.39;PV4=0.4,0.3,0.34,1
AllGFP_CLC_2050_trimmed_contig_1550	77	77	A	G	9	DP=9;VDB=0.0000;AF1=0.5;AC1=1;DP4=4,1,2,0;MQ=38;FQ=10.4;PV4=1,1,1,0.13
AllGFP_CLC_2050_trimmed_contig_1550	107	107	G	A	15	DP=15;VDB=0.0171;AF1=0.5;AC1=1;DP4=7,0,5,0;MQ=48;FQ=14.2;PV4=1,5.4e-05,2.7e-06,0.46
AllGFP_CLC_2050_trimmed_contig_1552	538	538	G	A	9	DP=9;VDB=0.0026;AF1=0.5;AC1=1;DP4=0,4,1,3;MQ=59;FQ=34;PV4=1,0.0069,0.18,0.084
AllGFP_CLC_2050_trimmed_contig_1552	557	557	C	T	9	DP=9;VDB=0.0035;AF1=0.5;AC1=1;DP4=0,6,1,2;MQ=59;FQ=50;PV4=0.33,1,0.085,1
AllGFP_CLC_2050_trimmed_contig_1552	699	699	C	T	20	DP=20;VDB=0.0031;AF1=0.5;AC1=1;DP4=2,12,0,6;MQ=60;FQ=21;PV4=1,4.5e-09,1,1
AllGFP_CLC_2050_trimmed_contig_1552	701	701	A	G	20	DP=20;VDB=0.0082;AF1=0.5;AC1=1;DP4=2,11,0,7;MQ=60;FQ=74;PV4=0.52,1,1,1
AllGFP_CLC_2050_trimmed_contig_1553	851	851	C	T	10	DP=10;VDB=0.0004;AF1=0.5;AC1=1;DP4=0,6,0,4;MQ=58;FQ=13.2;PV4=1,0.063,1,0.14
AllGFP_CLC_2050_trimmed_contig_1553	1193	1193	C	T	9	DP=9;VDB=0.0000;AF1=0.5;AC1=1;DP4=2,4,0,3;MQ=55;FQ=13.2;PV4=0.5,0.0054,0.00063,0.001
AllGFP_CLC_2050_trimmed_contig_1553	1373	1373	A	G	23	DP=23;VDB=0.0021;AF1=0.5;AC1=1;DP4=8,8,6,1;MQ=59;FQ=53;PV4=0.18,0.00018,1,1
AllGFP_CLC_2050_trimmed_contig_1556	15	15	T	C	8	DP=8;VDB=0.0335;AF1=0.4999;AC1=1;DP4=6,0,2,0;MQ=59;FQ=9.53;PV4=1,1,0,0.03
AllGFP_CLC_2050_trimmed_contig_1556	121	121	A	G	11	DP=11;VDB=0.0069;AF1=0.5003;AC1=1;DP4=2,0,7,0;MQ=60;FQ=4.13;PV4=1,0.37,1,0.0096
AllGFP_CLC_2050_trimmed_contig_1556	126	126	T	C	11	DP=11;VDB=0.0127;AF1=0.5;AC1=1;DP4=5,0,6,0;MQ=60;FQ=66;PV4=1,1,1,0.038
AllGFP_CLC_2050_trimmed_contig_1557	128	128	C	T	60	DP=60;VDB=0.0130;AF1=0.5;AC1=1;DP4=40,2,10,0;MQ=51;FQ=36;PV4=1,1,1,0.21
AllGFP_CLC_2050_trimmed_contig_1557	139	139	G	A	44	DP=44;VDB=0.0143;AF1=0.5;AC1=1;DP4=20,2,17,0;MQ=53;FQ=42;PV4=0.5,4e-06,0.26,0.14
AllGFP_CLC_2050_trimmed_contig_1557	255	255	T	C	91	DP=91;VDB=0.0355;AF1=0.5;AC1=1;DP4=17,1,57,2;MQ=60;FQ=51.9;PV4=0.56,7.3e-06,0.28,0.41
AllGFP_CLC_2050_trimmed_contig_1557	774	774	A	G	19	DP=19;VDB=0.0038;AF1=0.5;AC1=1;DP4=14,0,5,0;MQ=57;FQ=49;PV4=1,1,0.16,0.018
AllGFP_CLC_2050_trimmed_contig_1558	219	219	G	A	13	DP=13;VDB=0.0187;AF1=0.5;AC1=1;DP4=7,0,5,1;MQ=60;FQ=57;PV4=0.46,0.016,0.15,1
AllGFP_CLC_2050_trimmed_contig_1558	274	274	C	T	30	DP=30;VDB=0.0131;AF1=0.5;AC1=1;DP4=23,1,5,1;MQ=60;FQ=59;PV4=0.37,1,1,1
AllGFP_CLC_2050_trimmed_contig_1558	1090	1090	T	C	24	DP=24;VDB=0.0331;AF1=0.5;AC1=1;DP4=18,0,6,0;MQ=56;FQ=29;PV4=1,0.0001,1,1
AllGFP_CLC_2050_trimmed_contig_1558	1413	1413	A	G	31	DP=31;VDB=0.0061;AF1=0.5;AC1=1;DP4=13,0,14,4;MQ=60;FQ=93;PV4=0.12,0.47,1,0.36
AllGFP_CLC_2050_trimmed_contig_1559	22	22	C	T	27	DP=27;VDB=0.0001;AF1=0.5;AC1=1;DP4=0,17,0,9;MQ=47;FQ=57;PV4=1,0.028,0.00045,1
AllGFP_CLC_2050_trimmed_contig_1559	28	28	T	C	28	DP=28;VDB=0.0000;AF1=0.5;AC1=1;DP4=1,19,0,7;MQ=48;FQ=37;PV4=1,1,0.016,1
AllGFP_CLC_2050_trimmed_contig_1559	33	33	A	G	28	DP=28;VDB=0.0004;AF1=0.5;AC1=1;DP4=1,16,0,10;MQ=47;FQ=56;PV4=1,1,7.4e-05,1
AllGFP_CLC_2050_trimmed_contig_1559	37	37	G	A	30	DP=30;VDB=0.0004;AF1=0.5;AC1=1;DP4=1,17,0,9;MQ=46;FQ=56;PV4=1,1,0.014,1
AllGFP_CLC_2050_trimmed_contig_1559	62	62	T	C	50	DP=50;VDB=0.0018;AF1=0.5;AC1=1;DP4=1,9,0,6;MQ=52;FQ=57;PV4=1,0.034,0.063,1
AllGFP_CLC_2050_trimmed_contig_1559	63	63	G	A	50	DP=50;VDB=0.0018;AF1=0.5;AC1=1;DP4=1,9,0,6;MQ=52;FQ=57;PV4=1,0.072,0.063,1
AllGFP_CLC_2050_trimmed_contig_1559	80	80	G	A	73	DP=73;VDB=0.0086;AF1=0.5013;AC1=1;DP4=1,8,1,58;MQ=40;FQ=-5.45;PV4=0.25,0.098,2.5e-06,1
AllGFP_CLC_2050_trimmed_contig_1559	86	86	C	T	74	DP=74;VDB=0.0075;AF1=0.5;AC1=1;DP4=1,23,1,42;MQ=40;FQ=77.9;PV4=1,4.4e-06,1.4e-05,1
AllGFP_CLC_2050_trimmed_contig_1559	126	126	T	C	84	DP=84;VDB=0.0272;AF1=1;AC1=2;DP4=1,9,1,70;MQ=36;FQ=-33;PV4=0.23,0.34,7.9e-08,0.039
AllGFP_CLC_2050_trimmed_contig_1562	132	132	G	A	11	DP=11;VDB=0.0013;AF1=0.5;AC1=1;DP4=5,3,3,0;MQ=58;FQ=30;PV4=0.49,0.32,1,0.046
AllGFP_CLC_2050_trimmed_contig_1562	303	303	A	G	35	DP=35;VDB=0.0122;AF1=0.5;AC1=1;DP4=23,2,10,0;MQ=36;FQ=32;PV4=1,0.27,0.34,1
AllGFP_CLC_2050_trimmed_contig_1563	261	261	A	G	6	DP=6;VDB=0.0056;AF1=0.5;AC1=1;DP4=4,0,0,2;MQ=60;FQ=13.2;PV4=0.067,0.42,1,1
AllGFP_CLC_2050_trimmed_contig_1563	567	567	A	G	5	DP=5;VDB=0.0067;AF1=0.4999;AC1=1;DP4=0,3,0,2;MQ=60;FQ=6.98;PV4=1,0.19,1,0.43
AllGFP_CLC_2050_trimmed_contig_1573	22	22	G	A	8	DP=8;VDB=0.0026;AF1=0.5;AC1=1;DP4=2,3,0,3;MQ=54;FQ=35;PV4=0.46,0.23,0.2,0.13
AllGFP_CLC_2050_trimmed_contig_1575	68	68	A	G	5	DP=5;VDB=0.0084;AF1=0.5;AC1=1;DP4=3,0,2,0;MQ=60;FQ=11.3;PV4=1,0.00099,1,0.00013
AllGFP_CLC_2050_trimmed_contig_1578	101	101	G	A	2	DP=2;VDB=0.0037;AF1=1;AC1=2;DP4=0,0,0,2;MQ=60;FQ=-33
AllGFP_CLC_2050_trimmed_contig_1578	261	261	G	A	30	DP=30;VDB=0.0000;AF1=0.5;AC1=1;DP4=6,18,6,0;MQ=59;FQ=27;PV4=0.0016,0.21,1,0.0086
AllGFP_CLC_2050_trimmed_contig_1578	899	899	G	A	27	DP=27;VDB=0.0223;AF1=0.5;AC1=1;DP4=4,12,1,10;MQ=57;FQ=63;PV4=0.62,0.0044,0.02,1
AllGFP_CLC_2050_trimmed_contig_1580	221	221	A	G	7	DP=7;VDB=0.0006;AF1=0.5;AC1=1;DP4=0,4,0,3;MQ=60;FQ=24;PV4=1,0.0092,1,0.031
AllGFP_CLC_2050_trimmed_contig_1582	15	15	G	A	93	DP=93;VDB=0.0000;AF1=0.5;AC1=1;DP4=36,19,28,4;MQ=54;FQ=175;PV4=0.026,0.027,0.025,1
AllGFP_CLC_2050_trimmed_contig_1586	181	181	T	C	14	DP=14;VDB=0.0069;AF1=0.4998;AC1=1;DP4=12,0,1,1;MQ=60;FQ=5.47;PV4=0.14,1,1,0.44
AllGFP_CLC_2050_trimmed_contig_1590	27	27	T	C	18	DP=18;VDB=0.0000;AF1=0.5;AC1=1;DP4=0,4,0,14;MQ=46;FQ=48;PV4=1,7.6e-06,0.04,0.26
AllGFP_CLC_2050_trimmed_contig_1590	53	53	A	G	7	DP=7;VDB=0.0070;AF1=0.5;AC1=1;DP4=0,3,0,4;MQ=56;FQ=53.3;PV4=1,0.013,0.1,0.12
AllGFP_CLC_2050_trimmed_contig_1590	54	54	C	T	7	DP=7;VDB=0.0070;AF1=0.5;AC1=1;DP4=0,3,0,4;MQ=56;FQ=53.3;PV4=1,0.0067,0.1,0.11
AllGFP_CLC_2050_trimmed_contig_1590	988	988	A	G	45	DP=45;VDB=0.0152;AF1=0.5;AC1=1;DP4=6,17,0,22;MQ=57;FQ=81;PV4=0.022,0.003,1,1
AllGFP_CLC_2050_trimmed_contig_1595	324	324	G	A	14	DP=14;VDB=0.0179;AF1=0.5;AC1=1;DP4=9,0,5,0;MQ=58;FQ=23;PV4=1,8.1e-05,1,0.3
AllGFP_CLC_2050_trimmed_contig_1595	587	587	A	G	22	DP=22;VDB=0.0438;AF1=0.5;AC1=1;DP4=14,1,7,0;MQ=59;FQ=30;PV4=1,1,0.017,1
AllGFP_CLC_2050_trimmed_contig_1595	1481	1481	C	T	50	DP=50;VDB=0.0132;AF1=0.5;AC1=1;DP4=39,2,9,0;MQ=57;FQ=23;PV4=1,1,1,1
AllGFP_CLC_2050_trimmed_contig_1595	1792	1792	C	T	49	DP=49;VDB=0.0127;AF1=0.5;AC1=1;DP4=38,0,11,0;MQ=60;FQ=50;PV4=1,1,1,1
AllGFP_CLC_2050_trimmed_contig_1595	1879	1879	A	G	20	DP=20;VDB=0.0302;AF1=0.5;AC1=1;DP4=11,0,9,0;MQ=57;FQ=57;PV4=1,4.1e-05,1,1
AllGFP_CLC_2050_trimmed_contig_1603	540	540	T	C	12	DP=12;VDB=0.0087;AF1=0.5;AC1=1;DP4=3,5,0,4;MQ=60;FQ=21;PV4=0.49,0.00012,1,0.21
AllGFP_CLC_2050_trimmed_contig_1603	795	795	G	A	11	DP=11;VDB=0.0001;AF1=0.5;AC1=1;DP4=1,7,3,0;MQ=60;FQ=29;PV4=0.024,1,1,1
AllGFP_CLC_2050_trimmed_contig_1603	870	870	C	T	14	DP=14;VDB=0.0222;AF1=0.5;AC1=1;DP4=2,3,1,8;MQ=59;FQ=73.4;PV4=0.51,0.00095,0.24,1
AllGFP_CLC_2050_trimmed_contig_1603	912	912	G	A	12	DP=12;VDB=0.0051;AF1=0.5;AC1=1;DP4=2,5,1,4;MQ=60;FQ=85;PV4=1,1,1,0.22
AllGFP_CLC_2050_trimmed_contig_1606	28	28	A	G	7	DP=7;VDB=0.0035;AF1=0.4999;AC1=1;DP4=3,2,2,0;MQ=59;FQ=6.99;PV4=1,0.48,1,1
AllGFP_CLC_2050_trimmed_contig_1606	40	40	T	C	7	DP=7;VDB=0.0001;AF1=0.5;AC1=1;DP4=3,0,2,2;MQ=59;FQ=38.8;PV4=0.43,0.24,1,1
AllGFP_CLC_2050_trimmed_contig_1606	43	43	A	G	7	DP=7;VDB=0.0001;AF1=0.5;AC1=1;DP4=3,0,2,2;MQ=59;FQ=36;PV4=0.43,0.37,1,1
AllGFP_CLC_2050_trimmed_contig_1606	216	216	T	C	4	DP=4;VDB=0.0035;AF1=0.5;AC1=1;DP4=2,0,2,0;MQ=60;FQ=21.8;PV4=1,1,1,1
AllGFP_CLC_2050_trimmed_contig_1606	224	224	T	C	4	DP=4;VDB=0.0035;AF1=0.5008;AC1=1;DP4=2,0,2,0;MQ=60;FQ=-4.12;PV4=1,1,1,1
AllGFP_CLC_2050_trimmed_contig_1607	719	719	T	C	29	DP=29;VDB=0.0002;AF1=0.4999;AC1=1;DP4=20,0,9,0;MQ=30;FQ=8.65;PV4=1,7.6e-05,0.16,0.0073
AllGFP_CLC_2050_trimmed_contig_1609	260	260	C	T	17	DP=17;VDB=0.0000;AF1=0.5;AC1=1;DP4=2,11,4,0;MQ=60;FQ=35;PV4=0.0063,1,1,1
AllGFP_CLC_2050_trimmed_contig_1614	24	24	A	G	35	DP=35;VDB=0.0000;AF1=0.5;AC1=1;DP4=5,21,3,3;MQ=57;FQ=57;PV4=0.15,1,1,0.48
AllGFP_CLC_2050_trimmed_contig_1614	196	196	A	G	40	DP=40;VDB=0.0240;AF1=0.5;AC1=1;DP4=0,6,1,14;MQ=55;FQ=53.3;PV4=1,1.2e-09,0.073,0.036
AllGFP_CLC_2050_trimmed_contig_1614	229	229	A	G	41	DP=41;VDB=0.0326;AF1=1;AC1=2;DP4=0,2,3,34;MQ=51;FQ=-82;PV4=1,0.44,0.15,0.16
AllGFP_CLC_2050_trimmed_contig_1614	248	248	G	A	35	DP=35;VDB=0.0260;AF1=0.5;AC1=1;DP4=1,14,2,17;MQ=53;FQ=65.3;PV4=1,0.014,0.03,1
AllGFP_CLC_2050_trimmed_contig_1614	260	260	A	G	27	DP=27;VDB=0.0252;AF1=0.5;AC1=1;DP4=0,9,1,12;MQ=55;FQ=65.9;PV4=1,0.0023,0.06,1
AllGFP_CLC_2050_trimmed_contig_1614	276	276	C	T	17	DP=17;VDB=0.0194;AF1=0.5;AC1=1;DP4=1,7,1,8;MQ=56;FQ=70;PV4=1,1.7e-06,0.2,0.038
AllGFP_CLC_2050_trimmed_contig_1614	294	294	G	A	8	DP=8;VDB=0.0114;AF1=0.4998;AC1=1;DP4=0,5,1,2;MQ=57;FQ=6.2;PV4=0.37,0.0031,0.22,0.11
AllGFP_CLC_2050_trimmed_contig_1614	295	295	T	C	5	DP=5;VDB=0.0114;AF1=0.5;AC1=1;DP4=0,2,1,2;MQ=57;FQ=13;PV4=1,0.00059,0.25,0.25
AllGFP_CLC_2050_trimmed_contig_1616	500	500	T	C	30	DP=30;VDB=0.0077;AF1=0.5;AC1=1;DP4=20,2,8,0;MQ=55;FQ=39;PV4=1,0.013,0.0051,0.16
AllGFP_CLC_2050_trimmed_contig_1616	571	571	G	A	42	DP=42;VDB=0.0337;AF1=0.5;AC1=1;DP4=20,0,20,2;MQ=46;FQ=83.5;PV4=0.49,4e-08,0.11,0.077
AllGFP_CLC_2050_trimmed_contig_1616	656	656	G	A	10	DP=10;VDB=0.0058;AF1=0.5;AC1=1;DP4=6,0,4,0;MQ=56;FQ=22;PV4=1,0.28,1,0.45
AllGFP_CLC_2050_trimmed_contig_1616	661	661	G	A	10	DP=10;VDB=0.0072;AF1=0.4999;AC1=1;DP4=8,0,2,0;MQ=56;FQ=9.53;PV4=1,1,1,0.12
AllGFP_CLC_2050_trimmed_contig_1616	697	697	A	G	10	DP=10;VDB=0.0138;AF1=0.5;AC1=1;DP4=7,0,3,0;MQ=58;FQ=15.1;PV4=1,0.19,0.023,1
AllGFP_CLC_2050_trimmed_contig_1619	133	133	C	T	7	DP=7;VDB=0.0035;AF1=0.5;AC1=1;DP4=4,0,3,0;MQ=47;FQ=18.9;PV4=1,0.039,1,0.29
AllGFP_CLC_2050_trimmed_contig_1619	136	136	T	C	8	DP=8;VDB=0.0035;AF1=0.4999;AC1=1;DP4=5,0,3,0;MQ=49;FQ=9.34;PV4=1,0.052,1,0.36
AllGFP_CLC_2050_trimmed_contig_1619	312	312	T	C	7	DP=7;VDB=0.0194;AF1=0.5;AC1=1;DP4=4,0,3,0;MQ=60;FQ=40;PV4=1,0.12,1,0.04
AllGFP_CLC_2050_trimmed_contig_1621	200	200	C	T	20	DP=20;VDB=0.0372;AF1=0.5;AC1=1;DP4=7,3,10,0;MQ=59;FQ=99;PV4=0.21,0.0094,0.17,0.12
AllGFP_CLC_2050_trimmed_contig_1621	242	242	C	T	14	DP=14;VDB=0.0010;AF1=0.5;AC1=1;DP4=4,1,7,2;MQ=60;FQ=56;PV4=1,1,1,0.29
AllGFP_CLC_2050_trimmed_contig_1625	62	62	T	C	9	DP=9;VDB=0.0002;AF1=0.5;AC1=1;DP4=4,0,4,0;MQ=56;FQ=19;PV4=1,0.0021,1,0.086
AllGFP_CLC_2050_trimmed_contig_1625	1973	1973	G	A	65	DP=65;VDB=0.0001;AF1=0.5;AC1=1;DP4=27,0,33,1;MQ=29;FQ=53;PV4=1,1.5e-16,0.34,1
AllGFP_CLC_2050_trimmed_contig_1625	1980	1980	T	C	65	DP=65;VDB=0.0003;AF1=0.5;AC1=1;DP4=36,0,23,1;MQ=30;FQ=38;PV4=0.4,0.13,0.32,1
AllGFP_CLC_2050_trimmed_contig_1625	2065	2065	T	C	92	DP=92;VDB=0.0093;AF1=0.5;AC1=1;DP4=33,1,37,0;MQ=30;FQ=38;PV4=0.48,3.5e-13,0.013,0.021
AllGFP_CLC_2050_trimmed_contig_1626	34	34	T	C	7	DP=7;VDB=0.0000;AF1=0.5003;AC1=1;DP4=0,2,0,2;MQ=41;FQ=3.97;PV4=1,0.38,1,1
AllGFP_CLC_2050_trimmed_contig_1626	96	96	C	T	7	DP=7;VDB=0.0052;AF1=0.5;AC1=1;DP4=0,5,0,2;MQ=44;FQ=18.1;PV4=1,1,1,0.11
AllGFP_CLC_2050_trimmed_contig_1626	152	152	T	C	5	DP=5;VDB=0.0171;AF1=1;AC1=2;DP4=0,0,0,3;MQ=47;FQ=-36
AllGFP_CLC_2050_trimmed_contig_1626	201	201	G	A	33	DP=33;VDB=0.0465;AF1=0.5;AC1=1;DP4=0,16,0,17;MQ=50;FQ=77;PV4=1,8e-11,1,0.33
AllGFP_CLC_2050_trimmed_contig_1628	82	82	T	C	11	DP=11;VDB=0.0140;AF1=0.5;AC1=1;DP4=1,3,1,6;MQ=56;FQ=44;PV4=1,0.09,1,0.47
AllGFP_CLC_2050_trimmed_contig_1628	321	321	A	G	12	DP=12;VDB=0.0213;AF1=0.5;AC1=1;DP4=2,6,0,4;MQ=60;FQ=22;PV4=0.52,0.23,1,0.31
AllGFP_CLC_2050_trimmed_contig_1628	339	339	T	C	13	DP=13;VDB=0.0213;AF1=0.5;AC1=1;DP4=2,7,0,4;MQ=60;FQ=19.1;PV4=1,0.016,1,0.32
AllGFP_CLC_2050_trimmed_contig_1628	383	383	G	A	15	DP=15;VDB=0.0016;AF1=0.5;AC1=1;DP4=2,8,0,5;MQ=60;FQ=23;PV4=0.52,0.082,1,0.34
AllGFP_CLC_2050_trimmed_contig_1628	423	423	G	A	19	DP=19;VDB=0.0130;AF1=0.5;AC1=1;DP4=2,11,0,6;MQ=59;FQ=32;PV4=1,0.0011,1,0.16
AllGFP_CLC_2050_trimmed_contig_1628	453	453	G	A	20	DP=20;VDB=0.0036;AF1=0.5;AC1=1;DP4=2,10,3,5;MQ=59;FQ=64;PV4=0.35,2e-06,1,1
AllGFP_CLC_2050_trimmed_contig_1628	525	525	C	T	19	DP=19;VDB=0.0024;AF1=0.5;AC1=1;DP4=3,9,0,6;MQ=60;FQ=55;PV4=0.51,0.11,1,0.0063
AllGFP_CLC_2050_trimmed_contig_1628	633	633	T	C	11	DP=11;VDB=0.0192;AF1=0.5;AC1=1;DP4=3,4,0,4;MQ=60;FQ=18.1;PV4=0.24,0.076,1,0.0059
AllGFP_CLC_2050_trimmed_contig_1628	645	645	G	A	14	DP=14;VDB=0.0164;AF1=0.4999;AC1=1;DP4=4,6,0,4;MQ=60;FQ=6.99;PV4=0.25,0.007,1,0.42
AllGFP_CLC_2050_trimmed_contig_1628	798	798	T	C	10	DP=10;VDB=0.0214;AF1=0.4999;AC1=1;DP4=1,6,0,3;MQ=56;FQ=8.65;PV4=1,0.051,1,1
AllGFP_CLC_2050_trimmed_contig_1628	984	984	A	G	5	DP=5;VDB=0.0000;AF1=0.5;AC1=1;DP4=1,1,0,2;MQ=58;FQ=22.3;PV4=1,0.15,1,1
AllGFP_CLC_2050_trimmed_contig_1629	87	87	A	G	4	DP=4;VDB=0.0105;AF1=0.4999;AC1=1;DP4=0,2,0,2;MQ=57;FQ=7.58;PV4=1,0.044,0.21,1
AllGFP_CLC_2050_trimmed_contig_1629	109	109	C	T	7	DP=7;VDB=0.0196;AF1=0.5;AC1=1;DP4=2,2,0,3;MQ=57;FQ=28;PV4=0.43,0.13,0.042,0.26
AllGFP_CLC_2050_trimmed_contig_1632	41	41	T	C	7	DP=7;VDB=0.0012;AF1=1;AC1=2;DP4=0,0,0,7;MQ=60;FQ=-48
AllGFP_CLC_2050_trimmed_contig_1633	249	249	T	C	15	DP=15;VDB=0.0125;AF1=0.4998;AC1=1;DP4=12,0,3,0;MQ=58;FQ=6.2;PV4=1,4.5e-05,0.07,0.14
AllGFP_CLC_2050_trimmed_contig_1633	353	353	A	G	12	DP=12;VDB=0.0376;AF1=0.5;AC1=1;DP4=8,0,4,0;MQ=56;FQ=28;PV4=1,1,0.43,1
AllGFP_CLC_2050_trimmed_contig_1633	403	403	C	T	9	DP=9;VDB=0.0342;AF1=0.5;AC1=1;DP4=2,0,7,0;MQ=58;FQ=20.1;PV4=1,1.9e-05,0.31,0.08
AllGFP_CLC_2050_trimmed_contig_1633	485	485	T	C	10	DP=10;VDB=0.0236;AF1=0.5;AC1=1;DP4=4,0,6,0;MQ=58;FQ=16.1;PV4=1,1,1,1
AllGFP_CLC_2050_trimmed_contig_1633	589	589	T	C	13	DP=13;VDB=0.0483;AF1=0.5;AC1=1;DP4=6,1,4,0;MQ=59;FQ=31;PV4=1,1,0.25,1
AllGFP_CLC_2050_trimmed_contig_1633	680	680	C	T	24	DP=24;VDB=0.0355;AF1=0.5;AC1=1;DP4=11,3,10,0;MQ=55;FQ=79;PV4=0.24,1,0.13,0.12
AllGFP_CLC_2050_trimmed_contig_1634	517	517	C	T	2	DP=2;VDB=0.0176;AF1=1;AC1=2;DP4=0,0,0,2;MQ=53;FQ=-33
AllGFP_CLC_2050_trimmed_contig_1634	860	860	C	T	4	DP=4;VDB=0.0274;AF1=1;AC1=2;DP4=0,0,0,4;MQ=59;FQ=-39
AllGFP_CLC_2050_trimmed_contig_1642	220	220	G	A	7	DP=7;VDB=0.0100;AF1=0.5;AC1=1;DP4=0,2,0,5;MQ=57;FQ=16.1;PV4=1,0.00043,0.29,0.1
AllGFP_CLC_2050_trimmed_contig_1644	15	15	C	T	56	DP=56;VDB=0.0000;AF1=0.5;AC1=1;DP4=15,31,2,5;MQ=50;FQ=34;PV4=1,1,1,1
AllGFP_CLC_2050_trimmed_contig_1644	22	22	A	G	63	DP=63;VDB=0.0000;AF1=0.5;AC1=1;DP4=13,26,7,13;MQ=49;FQ=223;PV4=1,0.5,1,1
AllGFP_CLC_2050_trimmed_contig_1644	30	30	G	A	71	DP=71;VDB=0.0000;AF1=0.5;AC1=1;DP4=14,30,8,13;MQ=49;FQ=211;PV4=0.78,1,1,1
AllGFP_CLC_2050_trimmed_contig_1644	48	48	G	A	86	DP=86;VDB=0.0025;AF1=1;AC1=2;DP4=3,3,18,48;MQ=50;FQ=-73;PV4=0.35,0.23,0.038,1
AllGFP_CLC_2050_trimmed_contig_1644	54	54	T	C	99	DP=99;VDB=0.0057;AF1=0.5;AC1=1;DP4=25,37,2,23;MQ=48;FQ=69;PV4=0.0041,0.0042,0.00082,0.35
AllGFP_CLC_2050_trimmed_contig_1644	72	72	G	A	91	DP=91;VDB=0.0042;AF1=0.5;AC1=1;DP4=13,46,13,8;MQ=51;FQ=152;PV4=0.0021,0.032,1,1
AllGFP_CLC_2050_trimmed_contig_1644	85	85	G	A	84	DP=84;VDB=0.0085;AF1=0.5;AC1=1;DP4=11,38,15,10;MQ=51;FQ=102;PV4=0.002,1.5e-10,1,1
AllGFP_CLC_2050_trimmed_contig_1644	101	101	G	A	90	DP=90;VDB=0.0300;AF1=0.5;AC1=1;DP4=33,31,2,17;MQ=50;FQ=38;PV4=0.0014,0.023,0.43,1
AllGFP_CLC_2050_trimmed_contig_1644	136	136	C	T	56	DP=56;VDB=0.0267;AF1=0.5;AC1=1;DP4=17,24,3,10;MQ=50;FQ=86;PV4=0.33,0.22,1,0.089
AllGFP_CLC_2050_trimmed_contig_1644	141	141	A	G	48	DP=48;VDB=0.0286;AF1=0.5;AC1=1;DP4=2,12,15,15;MQ=52;FQ=49;PV4=0.044,0.22,1,1
AllGFP_CLC_2050_trimmed_contig_1659	811	811	C	T	24	DP=24;VDB=0.0000;AF1=0.5037;AC1=1;DP4=12,2,0,7;MQ=39;FQ=-9.74;PV4=0.00031,0.0042,1,1
AllGFP_CLC_2050_trimmed_contig_1659	1425	1425	A	G	5	DP=5;VDB=0.0067;AF1=0.5;AC1=1;DP4=3,0,2,0;MQ=52;FQ=10.1;PV4=1,0.037,1,1
AllGFP_CLC_2050_trimmed_contig_1660	589	589	G	A	17	DP=17;VDB=0.0144;AF1=0.5;AC1=1;DP4=13,1,3,0;MQ=59;FQ=10.4;PV4=1,1,1,0.035
AllGFP_CLC_2050_trimmed_contig_1660	1468	1468	C	T	38	DP=38;VDB=0.0279;AF1=0.5;AC1=1;DP4=20,0,17,0;MQ=54;FQ=76;PV4=1,4.2e-08,0.027,0.25
AllGFP_CLC_2050_trimmed_contig_1660	1475	1475	T	C	46	DP=46;VDB=0.0347;AF1=0.5;AC1=1;DP4=11,0,33,0;MQ=55;FQ=53;PV4=1,1,0.045,0.14
AllGFP_CLC_2050_trimmed_contig_1660	1499	1499	A	G	47	DP=47;VDB=0.0034;AF1=0.5;AC1=1;DP4=36,0,11,0;MQ=54;FQ=52;PV4=1,0.4,1,1
AllGFP_CLC_2050_trimmed_contig_1663	59	59	T	C	4	DP=4;VDB=0.0196;AF1=0.5;AC1=1;DP4=0,2,0,2;MQ=60;FQ=10.3;PV4=1,0.076,1,1
AllGFP_CLC_2050_trimmed_contig_1663	326	326	G	A	9	DP=9;VDB=0.0011;AF1=0.5;AC1=1;DP4=1,3,0,5;MQ=59;FQ=49;PV4=0.44,0.0026,1,1
AllGFP_CLC_2050_trimmed_contig_1663	389	389	C	T	13	DP=13;VDB=0.0253;AF1=0.5;AC1=1;DP4=3,5,0,4;MQ=60;FQ=44;PV4=0.49,1,1,0.083
AllGFP_CLC_2050_trimmed_contig_1663	450	450	A	G	12	DP=12;VDB=0.0294;AF1=0.5;AC1=1;DP4=2,5,0,5;MQ=59;FQ=44;PV4=0.47,0.00018,1,0.13
AllGFP_CLC_2050_trimmed_contig_1663	502	502	A	G	6	DP=6;VDB=0.0052;AF1=0.5;AC1=1;DP4=0,4,2,0;MQ=57;FQ=11.3;PV4=0.067,0.18,1,1
AllGFP_CLC_2050_trimmed_contig_1666	120	120	T	C	7	DP=7;VDB=0.0021;AF1=0.5;AC1=1;DP4=2,1,4,0;MQ=60;FQ=52.8;PV4=0.43,0.014,1,0.065
AllGFP_CLC_2050_trimmed_contig_1666	132	132	G	A	7	DP=7;VDB=0.0120;AF1=0.4997;AC1=1;DP4=4,1,2,0;MQ=60;FQ=4.77;PV4=1,0.0014,1,1
AllGFP_CLC_2050_trimmed_contig_1666	162	162	G	A	7	DP=7;VDB=0.0052;AF1=0.5;AC1=1;DP4=5,0,1,1;MQ=60;FQ=23;PV4=0.29,1,1,1
AllGFP_CLC_2050_trimmed_contig_1666	306	306	T	C	6	DP=6;VDB=0.0047;AF1=0.5;AC1=1;DP4=1,2,3,0;MQ=60;FQ=22;PV4=0.4,0.0043,1,0.0072
AllGFP_CLC_2050_trimmed_contig_1667	40	40	T	C	18	DP=18;VDB=0.0012;AF1=0.505;AC1=1;DP4=2,0,0,13;MQ=56;FQ=-10.4;PV4=0.0095,1,0.28,0.0032
AllGFP_CLC_2050_trimmed_contig_1669	13	13	C	T	22	DP=22;VDB=0.0015;AF1=0.4999;AC1=1;DP4=7,8,1,2;MQ=40;FQ=6.99;PV4=1,0.24,1,1
AllGFP_CLC_2050_trimmed_contig_1669	35	35	G	A	28	DP=28;VDB=0.0002;AF1=0.5;AC1=1;DP4=4,1,9,11;MQ=43;FQ=42;PV4=0.32,0.22,0.03,1
AllGFP_CLC_2050_trimmed_contig_1669	49	49	T	C	41	DP=41;VDB=0.0075;AF1=0.5;AC1=1;DP4=6,0,19,8;MQ=39;FQ=28.3;PV4=0.3,0.065,0.0097,0.17
AllGFP_CLC_2050_trimmed_contig_1669	66	66	G	A	34	DP=34;VDB=0.0121;AF1=0.5;AC1=1;DP4=5,0,14,4;MQ=42;FQ=37;PV4=0.54,3.4e-05,0.00088,1
AllGFP_CLC_2050_trimmed_contig_1669	120	120	T	C	26	DP=26;VDB=0.0015;AF1=0.5;AC1=1;DP4=5,14,1,4;MQ=48;FQ=21;PV4=1,0.18,0.23,1
AllGFP_CLC_2050_trimmed_contig_1669	159	159	A	G	10	DP=10;VDB=0.0011;AF1=0.5;AC1=1;DP4=0,6,1,3;MQ=54;FQ=46.7;PV4=0.4,1,0.44,0.34
AllGFP_CLC_2050_trimmed_contig_1669	163	163	A	G	13	DP=13;VDB=0.0020;AF1=0.5;AC1=1;DP4=0,10,1,2;MQ=53;FQ=10.4;PV4=0.23,0.022,1,1
AllGFP_CLC_2050_trimmed_contig_1674	915	915	T	C	93	DP=93;VDB=0.0229;AF1=0.5;AC1=1;DP4=52,4,34,2;MQ=59;FQ=81;PV4=1,4e-22,0.27,0.38
AllGFP_CLC_2050_trimmed_contig_1680	57	57	G	A	4	DP=4;VDB=0.0193;AF1=0.5;AC1=1;DP4=2,0,2,0;MQ=56;FQ=12.2;PV4=1,0.057,0.21,0.21
AllGFP_CLC_2050_trimmed_contig_1685	116	116	C	T	47	DP=47;VDB=0.0229;AF1=0.5;AC1=1;DP4=3,32,3,8;MQ=51;FQ=19.1;PV4=0.14,1,4.3e-09,0.31
AllGFP_CLC_2050_trimmed_contig_1685	158	158	A	G	72	DP=72;VDB=0.0348;AF1=0.5;AC1=1;DP4=4,23,4,41;MQ=51;FQ=174;PV4=0.46,1,0.0038,0.31
AllGFP_CLC_2050_trimmed_contig_1686	61	61	G	A	11	DP=11;VDB=0.0094;AF1=0.5;AC1=1;DP4=1,2,0,6;MQ=53;FQ=15.1;PV4=0.33,0.49,1,0.38
AllGFP_CLC_2050_trimmed_contig_1686	111	111	A	G	7	DP=7;VDB=0.0105;AF1=0.5;AC1=1;DP4=1,3,0,3;MQ=57;FQ=27;PV4=1,0.015,1,1
AllGFP_CLC_2050_trimmed_contig_1686	136	136	A	G	8	DP=8;VDB=0.0130;AF1=0.5;AC1=1;DP4=1,1,0,6;MQ=60;FQ=23;PV4=0.25,0.0018,1,0.16
AllGFP_CLC_2050_trimmed_contig_1687	54	54	T	C	52	DP=52;VDB=0.0058;AF1=0.5;AC1=1;DP4=0,27,0,19;MQ=30;FQ=21;PV4=1,0.49,0.0001,1
AllGFP_CLC_2050_trimmed_contig_1691	855	855	C	T	8	DP=8;VDB=0.0165;AF1=0.5;AC1=1;DP4=1,5,1,1;MQ=59;FQ=14.2;PV4=0.46,1,1,1
AllGFP_CLC_2050_trimmed_contig_1693	164	164	C	T	21	DP=21;VDB=0.0001;AF1=0.5;AC1=1;DP4=14,3,0,4;MQ=60;FQ=41;PV4=0.0058,1,1,0.36
AllGFP_CLC_2050_trimmed_contig_1693	341	341	C	T	27	DP=27;VDB=0.0256;AF1=0.5;AC1=1;DP4=15,3,7,2;MQ=59;FQ=109;PV4=1,1,0.05,1
AllGFP_CLC_2050_trimmed_contig_1693	359	359	A	G	27	DP=27;VDB=0.0093;AF1=0.5;AC1=1;DP4=9,2,10,2;MQ=59;FQ=108;PV4=1,0.096,0.14,0.17
AllGFP_CLC_2050_trimmed_contig_1693	461	461	T	C	27	DP=27;VDB=0.0010;AF1=0.5;AC1=1;DP4=18,4,4,1;MQ=57;FQ=39;PV4=1,1,1,1
AllGFP_CLC_2050_trimmed_contig_1693	521	521	T	C	57	DP=57;VDB=0.0206;AF1=0.5;AC1=1;DP4=20,1,24,12;MQ=58;FQ=121;PV4=0.02,2.3e-07,0.29,0.42
AllGFP_CLC_2050_trimmed_contig_1693	632	632	C	T	61	DP=61;VDB=0.0229;AF1=0.5;AC1=1;DP4=31,13,16,1;MQ=58;FQ=103;PV4=0.086,0.33,0.48,0.18
[truncated: 27,046 more rows]

## Sheet: SNP Transversions
#SNP Transversions
Reference	Start	End	Reference	Variant	Total	Other
contig name	Position	Position	Nucleotide	Nucleotide	Depth	information
AllGFP_CLC_2050_trimmed_contig_13	1768	1768	T	A	31	DP=31;VDB=0.0450;AF1=0.5;AC1=1;DP4=20,0,8,1;MQ=56;FQ=105;PV4=0.31,1,1,1
AllGFP_CLC_2050_trimmed_contig_13	1830	1830	G	C	19	DP=19;VDB=0.0190;AF1=0.5;AC1=1;DP4=14,0,4,1;MQ=59;FQ=66;PV4=0.26,1,1,0.43
AllGFP_CLC_2050_trimmed_contig_13	1928	1928	A	T	12	DP=12;VDB=0.0016;AF1=0.5;AC1=1;DP4=4,1,6,0;MQ=57;FQ=26.5;PV4=0.45,0.46,0.19,0.22
AllGFP_CLC_2050_trimmed_contig_13	2283	2283	A	T	96	DP=96;VDB=0.0001;AF1=0.5;AC1=1;DP4=26,0,62,0;MQ=50;FQ=30;PV4=1,1,0.0017,0.047
AllGFP_CLC_2050_trimmed_contig_13	2316	2316	C	A	95	DP=95;VDB=0.0001;AF1=0.5;AC1=1;DP4=25,0,67,0;MQ=50;FQ=51.5;PV4=1,3.9e-17,0.0022,0.0084
AllGFP_CLC_2050_trimmed_contig_13	2387	2387	T	A	13	DP=13;VDB=0.0040;AF1=0.5;AC1=1;DP4=7,1,5,0;MQ=59;FQ=12.3;PV4=1,2.3e-07,0.11,0.2
AllGFP_CLC_2050_trimmed_contig_16	15	15	C	A	13	DP=13;VDB=0.0000;AF1=0.5;AC1=1;DP4=1,7,1,2;MQ=54;FQ=41;PV4=0.49,1,1,1
AllGFP_CLC_2050_trimmed_contig_16	71	71	T	A	38	DP=38;VDB=0.0004;AF1=0.5;AC1=1;DP4=2,23,0,9;MQ=56;FQ=22;PV4=1,0.00022,0.072,0.022
AllGFP_CLC_2050_trimmed_contig_16	74	74	A	C	36	DP=36;VDB=0.0007;AF1=0.5;AC1=1;DP4=1,18,0,10;MQ=54;FQ=24;PV4=1,1,0.033,0.019
AllGFP_CLC_2050_trimmed_contig_16	88	88	A	C	47	DP=47;VDB=0.0192;AF1=0.5;AC1=1;DP4=1,33,1,8;MQ=53;FQ=20.1;PV4=0.38,0.0086,1,1
AllGFP_CLC_2050_trimmed_contig_16	99	99	A	T	63	DP=63;VDB=0.0028;AF1=0.5;AC1=1;DP4=2,43,0,15;MQ=54;FQ=58;PV4=1,1,0.0095,1
AllGFP_CLC_2050_trimmed_contig_16	145	145	A	T	46	DP=46;VDB=0.0177;AF1=0.5;AC1=1;DP4=1,29,1,15;MQ=54;FQ=83;PV4=1,1.3e-05,0.33,0.29
AllGFP_CLC_2050_trimmed_contig_32	147	147	G	T	9	DP=9;VDB=0.0334;AF1=0.502;AC1=1;DP4=0,2,0,7;MQ=60;FQ=-6.96;PV4=1,1,1,1
AllGFP_CLC_2050_trimmed_contig_50	859	859	C	A	8	DP=8;VDB=0.0009;AF1=1;AC1=2;DP4=0,0,2,6;MQ=51;FQ=-51
AllGFP_CLC_2050_trimmed_contig_51	42	42	A	T	2	DP=2;VDB=0.0079;AF1=1;AC1=2;DP4=0,0,0,2;MQ=60;FQ=-33
AllGFP_CLC_2050_trimmed_contig_54	1465	1465	A	T	27	DP=27;VDB=0.0235;AF1=0.5939;AC1=1;DP4=0,3,3,21;MQ=56;FQ=-22;PV4=1,0.44,0.26,0.2
AllGFP_CLC_2050_trimmed_contig_57	431	431	C	A	4	DP=4;VDB=0.0027;AF1=0.5;AC1=1;DP4=1,1,2,0;MQ=60;FQ=16.1;PV4=1,0.0022,1,1
AllGFP_CLC_2050_trimmed_contig_76	161	161	G	C	45	DP=45;VDB=0.0000;AF1=0.5;AC1=1;DP4=18,12,10,5;MQ=49;FQ=12.3;PV4=0.75,3.2e-08,1.3e-18,1
AllGFP_CLC_2050_trimmed_contig_76	179	179	A	C	68	DP=68;VDB=0.0153;AF1=0.5;AC1=1;DP4=14,12,32,6;MQ=39;FQ=77;PV4=0.011,0.014,1.1e-30,1
AllGFP_CLC_2050_trimmed_contig_76	197	197	T	G	76	DP=76;VDB=0.0153;AF1=0.5;AC1=1;DP4=20,14,36,6;MQ=34;FQ=65;PV4=0.01,3.2e-19,6.1e-08,1
AllGFP_CLC_2050_trimmed_contig_76	225	225	A	C	74	DP=74;VDB=0.0135;AF1=0.5;AC1=1;DP4=23,14,31,6;MQ=36;FQ=68;PV4=0.065,0.0024,3e-07,0.088
AllGFP_CLC_2050_trimmed_contig_102	516	516	T	A	49	DP=49;VDB=0.0063;AF1=0.5;AC1=1;DP4=25,2,14,5;MQ=59;FQ=99;PV4=0.11,1.6e-06,0.032,1
AllGFP_CLC_2050_trimmed_contig_102	555	555	T	G	19	DP=19;VDB=0.0002;AF1=0.5;AC1=1;DP4=12,1,5,1;MQ=59;FQ=44;PV4=1,0.0024,0.021,0.36
AllGFP_CLC_2050_trimmed_contig_102	632	632	T	A	12	DP=12;VDB=0.0196;AF1=0.5;AC1=1;DP4=7,2,3,0;MQ=59;FQ=20.1;PV4=1,0.34,0.46,0.15
AllGFP_CLC_2050_trimmed_contig_103	259	259	A	T	7	DP=7;VDB=0.0075;AF1=0.5;AC1=1;DP4=2,2,1,2;MQ=60;FQ=34;PV4=1,0.00069,1,1
AllGFP_CLC_2050_trimmed_contig_105	2465	2465	G	C	67	DP=67;VDB=0.0083;AF1=0.4999;AC1=1;DP4=4,47,1,15;MQ=60;FQ=9.53;PV4=1,1.6e-13,1,1
AllGFP_CLC_2050_trimmed_contig_106	1332	1332	G	T	67	DP=67;VDB=0.0079;AF1=0.5;AC1=1;DP4=15,29,6,16;MQ=58;FQ=118;PV4=0.78,3.1e-12,1,1
AllGFP_CLC_2050_trimmed_contig_106	1560	1560	C	A	68	DP=68;VDB=0.0004;AF1=0.5;AC1=1;DP4=15,42,2,8;MQ=58;FQ=31;PV4=1,1,1,0.028
AllGFP_CLC_2050_trimmed_contig_112	1948	1948	A	C	60	DP=60;VDB=0.0270;AF1=0.5;AC1=1;DP4=20,24,4,12;MQ=60;FQ=72;PV4=0.23,0.21,0.13,1
AllGFP_CLC_2050_trimmed_contig_112	4185	4185	T	G	77	DP=77;VDB=0.0114;AF1=0.5;AC1=1;DP4=10,45,3,19;MQ=59;FQ=72;PV4=0.75,7.5e-12,0.19,0.22
AllGFP_CLC_2050_trimmed_contig_115	761	761	G	C	30	DP=30;VDB=0.0240;AF1=0.5;AC1=1;DP4=14,7,9,0;MQ=59;FQ=70;PV4=0.071,0.31,1,0.035
AllGFP_CLC_2050_trimmed_contig_115	894	894	A	C	19	DP=19;VDB=0.0169;AF1=0.4998;AC1=1;DP4=16,0,3,0;MQ=58;FQ=5.47;PV4=1,1,1,1
AllGFP_CLC_2050_trimmed_contig_115	1017	1017	C	G	13	DP=13;VDB=0.0393;AF1=0.5;AC1=1;DP4=7,2,4,0;MQ=58;FQ=44;PV4=1,1,0.0088,0.0082
AllGFP_CLC_2050_trimmed_contig_115	1131	1131	G	T	13	DP=13;VDB=0.0154;AF1=0.5;AC1=1;DP4=6,0,5,2;MQ=60;FQ=51;PV4=0.46,1.3e-06,1,0.0037
AllGFP_CLC_2050_trimmed_contig_116	1092	1092	G	T	22	DP=22;VDB=0.0069;AF1=0.5;AC1=1;DP4=15,1,6,0;MQ=60;FQ=32;PV4=1,1.2e-11,1,0.038
AllGFP_CLC_2050_trimmed_contig_116	1296	1296	C	A	20	DP=20;VDB=0.0002;AF1=0.508;AC1=1;DP4=4,0,16,0;MQ=55;FQ=-12.3;PV4=1,1,0.43,0.23
AllGFP_CLC_2050_trimmed_contig_119	19	19	C	G	6	DP=6;VDB=0.0000;AF1=0.5554;AC1=1;DP4=0,1,3,0;MQ=60;FQ=-20;PV4=0.25,1,1,0.21
AllGFP_CLC_2050_trimmed_contig_119	821	821	C	A	15	DP=15;VDB=0.0110;AF1=0.5;AC1=1;DP4=6,1,8,0;MQ=57;FQ=42;PV4=0.47,7.2e-05,0.11,0.18
AllGFP_CLC_2050_trimmed_contig_119	1145	1145	C	A	21	DP=21;VDB=0.0558;AF1=0.4997;AC1=1;DP4=15,2,3,0;MQ=58;FQ=4.77;PV4=1,1,0.038,1
AllGFP_CLC_2050_trimmed_contig_122	154	154	T	A	26	DP=26;VDB=0.0216;AF1=0.5;AC1=1;DP4=0,5,1,20;MQ=58;FQ=27;PV4=1,1.1e-08,1,1
AllGFP_CLC_2050_trimmed_contig_133	5568	5568	C	A	35	DP=35;VDB=0.0000;AF1=0.5;AC1=1;DP4=7,22,6,0;MQ=58;FQ=37;PV4=0.0011,1,1,0.021
AllGFP_CLC_2050_trimmed_contig_136	263	263	T	G	52	DP=52;VDB=0.0145;AF1=0.5;AC1=1;DP4=28,8,10,2;MQ=60;FQ=30;PV4=1,0.029,1,1
AllGFP_CLC_2050_trimmed_contig_140	486	486	T	G	58	DP=58;VDB=0.0359;AF1=0.5;AC1=1;DP4=32,0,25,0;MQ=60;FQ=82;PV4=1,7e-12,0.13,0.31
AllGFP_CLC_2050_trimmed_contig_140	2127	2127	G	T	25	DP=25;VDB=0.0000;AF1=0.5;AC1=1;DP4=17,4,0,4;MQ=56;FQ=30;PV4=0.0055,1,1,1
AllGFP_CLC_2050_trimmed_contig_140	2504	2504	C	G	15	DP=15;VDB=0.0058;AF1=0.4998;AC1=1;DP4=10,0,4,0;MQ=56;FQ=6.2;PV4=1,0.0029,1,1
AllGFP_CLC_2050_trimmed_contig_140	4703	4703	C	A	34	DP=34;VDB=0.0076;AF1=0.5;AC1=1;DP4=20,4,5,4;MQ=60;FQ=83;PV4=0.17,0.28,1,1
AllGFP_CLC_2050_trimmed_contig_140	5658	5658	T	G	26	DP=26;VDB=0.0017;AF1=0.5;AC1=1;DP4=18,2,6,0;MQ=59;FQ=46;PV4=1,0.33,0.044,0.1
AllGFP_CLC_2050_trimmed_contig_141	267	267	A	T	11	DP=11;VDB=0.0148;AF1=0.5;AC1=1;DP4=7,0,4,0;MQ=59;FQ=31;PV4=1,0.025,1,0.45
AllGFP_CLC_2050_trimmed_contig_148	32	32	G	T	12	DP=12;VDB=0.0001;AF1=1;AC1=2;DP4=1,0,7,4;MQ=50;FQ=-31;PV4=1,0.3,0.092,0.25
AllGFP_CLC_2050_trimmed_contig_160	619	619	A	C	9	DP=9;VDB=0.0134;AF1=1;AC1=2;DP4=0,0,9,0;MQ=60;FQ=-54
AllGFP_CLC_2050_trimmed_contig_160	735	735	T	G	7	DP=7;VDB=0.0277;AF1=0.5003;AC1=1;DP4=2,0,3,2;MQ=56;FQ=4.13;PV4=1,1,0.29,0.14
AllGFP_CLC_2050_trimmed_contig_160	782	782	T	A	9	DP=9;VDB=0.0284;AF1=0.5;AC1=1;DP4=2,0,5,2;MQ=60;FQ=15.1;PV4=1,0.00096,1,0.19
AllGFP_CLC_2050_trimmed_contig_160	885	885	A	C	9	DP=9;VDB=0.0219;AF1=0.5;AC1=1;DP4=4,0,3,1;MQ=60;FQ=47;PV4=1,0.00067,1,0.18
AllGFP_CLC_2050_trimmed_contig_162	60	60	G	T	6	DP=6;VDB=0.0042;AF1=1;AC1=2;DP4=0,0,5,0;MQ=60;FQ=-42
AllGFP_CLC_2050_trimmed_contig_162	82	82	G	T	12	DP=12;VDB=0.0000;AF1=0.5;AC1=1;DP4=6,0,3,0;MQ=60;FQ=31;PV4=1,0.37,1,1
AllGFP_CLC_2050_trimmed_contig_176	106	106	T	G	23	DP=23;VDB=0.0000;AF1=0.5;AC1=1;DP4=2,15,4,0;MQ=54;FQ=30;PV4=0.0025,1,1,1
AllGFP_CLC_2050_trimmed_contig_176	414	414	G	C	13	DP=13;VDB=0.0197;AF1=0.5;AC1=1;DP4=1,7,0,5;MQ=58;FQ=27;PV4=1,0.00033,0.11,1
AllGFP_CLC_2050_trimmed_contig_177	3	3	A	C	18	DP=18;VDB=0.0000;AF1=0.5;AC1=1;DP4=7,0,6,1;MQ=41;FQ=18.1;PV4=1,0.024,1,0.0029
AllGFP_CLC_2050_trimmed_contig_181	1432	1432	C	G	9	DP=9;VDB=0.0193;AF1=0.5;AC1=1;DP4=2,4,0,3;MQ=60;FQ=13.2;PV4=0.5,0.16,0.085,1
AllGFP_CLC_2050_trimmed_contig_184	121	121	T	A	15	DP=15;VDB=0.0001;AF1=0.5;AC1=1;DP4=10,1,0,4;MQ=60;FQ=19.1;PV4=0.0037,3.9e-06,1,0.00096
AllGFP_CLC_2050_trimmed_contig_186	22	22	T	A	8	DP=8;VDB=0.0120;AF1=0.5;AC1=1;DP4=0,4,0,3;MQ=56;FQ=34;PV4=1,0.24,0.2,1
AllGFP_CLC_2050_trimmed_contig_190	37	37	C	A	8	DP=8;VDB=0.0092;AF1=0.5;AC1=1;DP4=1,4,0,3;MQ=58;FQ=20.1;PV4=1,0.009,0.11,1
AllGFP_CLC_2050_trimmed_contig_190	109	109	T	G	18	DP=18;VDB=0.0453;AF1=0.5;AC1=1;DP4=1,3,0,13;MQ=57;FQ=31;PV4=0.24,0.17,0.12,0.14
AllGFP_CLC_2050_trimmed_contig_190	776	776	A	C	17	DP=17;VDB=0.0010;AF1=0.501;AC1=1;DP4=0,2,7,8;MQ=60;FQ=-4.75;PV4=0.49,1.1e-05,1,0.05
AllGFP_CLC_2050_trimmed_contig_190	1103	1103	G	T	20	DP=20;VDB=0.0296;AF1=0.5;AC1=1;DP4=0,11,1,7;MQ=60;FQ=26;PV4=0.42,0.045,0.13,0.091
AllGFP_CLC_2050_trimmed_contig_190	1465	1465	G	T	16	DP=16;VDB=0.0155;AF1=0.5;AC1=1;DP4=4,6,0,6;MQ=58;FQ=76;PV4=0.23,0.4,1,1
AllGFP_CLC_2050_trimmed_contig_194	113	113	A	C	53	DP=53;VDB=0.0188;AF1=0.5;AC1=1;DP4=2,24,0,21;MQ=51;FQ=61;PV4=0.49,1.7e-05,1,0.34
AllGFP_CLC_2050_trimmed_contig_194	929	929	T	A	73	DP=73;VDB=0.0333;AF1=0.5;AC1=1;DP4=7,40,1,25;MQ=55;FQ=52;PV4=0.25,1.6e-18,1,0.49
AllGFP_CLC_2050_trimmed_contig_196	74	74	G	T	8	DP=8;VDB=0.0187;AF1=0.5;AC1=1;DP4=0,5,0,3;MQ=60;FQ=16.1;PV4=1,0.0039,1,1
AllGFP_CLC_2050_trimmed_contig_197	22	22	T	G	10	DP=10;VDB=0.0000;AF1=0.5;AC1=1;DP4=4,0,1,5;MQ=48;FQ=71;PV4=0.048,0.00085,0.0027,0.22
AllGFP_CLC_2050_trimmed_contig_197	41	41	A	C	10	DP=10;VDB=0.0000;AF1=0.5;AC1=1;DP4=4,0,1,5;MQ=48;FQ=62.6;PV4=0.048,0.071,0.0027,0.029
AllGFP_CLC_2050_trimmed_contig_200	22	22	T	G	12	DP=12;VDB=0.0000;AF1=0.5;AC1=1;DP4=1,8,2,1;MQ=57;FQ=49;PV4=0.13,1,1,1
AllGFP_CLC_2050_trimmed_contig_200	23	23	C	A	12	DP=12;VDB=0.0025;AF1=0.5;AC1=1;DP4=1,9,2,0;MQ=57;FQ=12.3;PV4=0.045,1,1,1
AllGFP_CLC_2050_trimmed_contig_210	451	451	G	C	24	DP=24;VDB=0.0089;AF1=0.5;AC1=1;DP4=9,2,12,1;MQ=59;FQ=79;PV4=0.58,3.1e-05,0.18,0.19
AllGFP_CLC_2050_trimmed_contig_214	425	425	C	A	28	DP=28;VDB=0.0153;AF1=0.5;AC1=1;DP4=13,8,3,3;MQ=58;FQ=11.3;PV4=0.66,7.4e-07,1,1
AllGFP_CLC_2050_trimmed_contig_214	1191	1191	T	A	69	DP=69;VDB=0.0049;AF1=0.5;AC1=1;DP4=46,4,18,0;MQ=52;FQ=35;PV4=0.57,0.018,1,1
AllGFP_CLC_2050_trimmed_contig_214	1839	1839	G	C	80	DP=80;VDB=0.0161;AF1=0.5;AC1=1;DP4=39,10,23,8;MQ=59;FQ=117;PV4=0.59,6.5e-19,1,1
AllGFP_CLC_2050_trimmed_contig_214	2016	2016	T	A	55	DP=55;VDB=0.0216;AF1=0.5;AC1=1;DP4=25,19,7,3;MQ=60;FQ=57;PV4=0.5,0.07,1,1
AllGFP_CLC_2050_trimmed_contig_215	22	22	G	C	28	DP=28;VDB=0.0001;AF1=0.5;AC1=1;DP4=20,0,8,0;MQ=47;FQ=25;PV4=1,6.9e-06,0.0048,1
AllGFP_CLC_2050_trimmed_contig_217	1545	1545	T	G	21	DP=21;VDB=0.0244;AF1=0.5;AC1=1;DP4=12,2,4,3;MQ=58;FQ=41;PV4=0.28,2.2e-05,1,0.35
AllGFP_CLC_2050_trimmed_contig_222	737	737	C	G	74	DP=74;VDB=0.0290;AF1=0.4998;AC1=1;DP4=39,19,16,0;MQ=59;FQ=6.2;PV4=0.0076,0.021,1,1
AllGFP_CLC_2050_trimmed_contig_224	2994	2994	G	T	36	DP=36;VDB=0.0284;AF1=0.5;AC1=1;DP4=3,21,3,8;MQ=59;FQ=129;PV4=0.35,1,0.031,0.024
AllGFP_CLC_2050_trimmed_contig_234	128	128	T	G	4	DP=4;VDB=0.0366;AF1=1;AC1=2;DP4=0,0,4,0;MQ=55;FQ=-39
AllGFP_CLC_2050_trimmed_contig_237	134	134	G	C	12	DP=12;VDB=0.0123;AF1=0.5;AC1=1;DP4=6,1,3,0;MQ=58;FQ=17.1;PV4=1,0.0054,1,0.099
AllGFP_CLC_2050_trimmed_contig_237	1823	1823	A	T	22	DP=22;VDB=0.0234;AF1=0.5;AC1=1;DP4=12,1,7,2;MQ=58;FQ=99;PV4=0.54,0.0034,0.31,1
AllGFP_CLC_2050_trimmed_contig_245	117	117	A	T	47	DP=47;VDB=0.0152;AF1=0.5;AC1=1;DP4=29,0,17,1;MQ=59;FQ=135;PV4=0.38,0.26,1,0.25
AllGFP_CLC_2050_trimmed_contig_245	470	470	A	C	36	DP=36;VDB=0.0182;AF1=0.5;AC1=1;DP4=19,4,5,5;MQ=58;FQ=58;PV4=0.09,0.00055,1,1
AllGFP_CLC_2050_trimmed_contig_245	808	808	C	A	19	DP=19;VDB=0.0092;AF1=0.5;AC1=1;DP4=12,0,4,1;MQ=53;FQ=13.2;PV4=0.29,2.7e-05,0.37,1
AllGFP_CLC_2050_trimmed_contig_248	493	493	A	C	15	DP=15;VDB=0.0021;AF1=0.4997;AC1=1;DP4=0,7,0,8;MQ=34;FQ=4.77;PV4=1,0.34,0.0014,0.25
AllGFP_CLC_2050_trimmed_contig_248	524	524	C	G	12	DP=12;VDB=0.0120;AF1=0.5003;AC1=1;DP4=0,2,0,10;MQ=36;FQ=4.13;PV4=1,0.18,0.013,0.34
AllGFP_CLC_2050_trimmed_contig_253	1239	1239	T	A	43	DP=43;VDB=0.0444;AF1=0.5;AC1=1;DP4=31,1,11,0;MQ=59;FQ=15.1;PV4=1,6.7e-12,1,1
AllGFP_CLC_2050_trimmed_contig_255	421	421	T	A	22	DP=22;VDB=0.0223;AF1=0.5;AC1=1;DP4=13,0,7,0;MQ=60;FQ=83.9;PV4=1,1,1,1
AllGFP_CLC_2050_trimmed_contig_263	60	60	G	C	15	DP=15;VDB=0.0075;AF1=0.5;AC1=1;DP4=9,0,5,0;MQ=56;FQ=49;PV4=1,0.28,1,0.41
AllGFP_CLC_2050_trimmed_contig_264	54	54	G	T	20	DP=20;VDB=0.0000;AF1=0.5;AC1=1;DP4=8,0,12,0;MQ=43;FQ=23;PV4=1,1,6.6e-06,1
AllGFP_CLC_2050_trimmed_contig_268	1114	1114	T	A	36	DP=36;VDB=0.0278;AF1=0.5;AC1=1;DP4=16,0,18,1;MQ=59;FQ=106;PV4=1,0.00028,1,0.33
AllGFP_CLC_2050_trimmed_contig_268	2166	2166	A	T	32	DP=32;VDB=0.0356;AF1=0.5;AC1=1;DP4=12,4,14,0;MQ=59;FQ=58;PV4=0.1,0.0005,0.33,1
AllGFP_CLC_2050_trimmed_contig_270	618	618	C	A	11	DP=11;VDB=0.0000;AF1=0.5;AC1=1;DP4=6,0,5,0;MQ=59;FQ=57.3;PV4=1,1,0.15,0.0021
AllGFP_CLC_2050_trimmed_contig_272	430	430	C	A	24	DP=24;VDB=0.0001;AF1=0.5;AC1=1;DP4=0,18,0,6;MQ=56;FQ=21;PV4=1,2e-05,1,1
AllGFP_CLC_2050_trimmed_contig_273	278	278	C	A	91	DP=91;VDB=0.0011;AF1=0.5;AC1=1;DP4=1,53,4,32;MQ=55;FQ=104;PV4=0.15,0.23,0.018,1
AllGFP_CLC_2050_trimmed_contig_274	422	422	A	C	50	DP=50;VDB=0.0225;AF1=0.4999;AC1=1;DP4=3,37,0,10;MQ=59;FQ=6.99;PV4=1,0.0042,0.039,1
AllGFP_CLC_2050_trimmed_contig_279	223	223	G	T	69	DP=69;VDB=0.0000;AF1=0.5;AC1=1;DP4=43,2,16,6;MQ=52;FQ=73;PV4=0.013,5.9e-11,1.5e-54,0.051
AllGFP_CLC_2050_trimmed_contig_279	265	265	T	A	74	DP=74;VDB=0.0001;AF1=0.5;AC1=1;DP4=35,6,23,8;MQ=49;FQ=123;PV4=0.37,4.5e-09,2.9e-50,1
AllGFP_CLC_2050_trimmed_contig_279	268	268	A	T	72	DP=72;VDB=0.0001;AF1=0.5;AC1=1;DP4=35,6,23,8;MQ=49;FQ=156;PV4=0.37,2.6e-06,1.2e-48,1
AllGFP_CLC_2050_trimmed_contig_279	274	274	A	C	70	DP=70;VDB=0.0001;AF1=0.5;AC1=1;DP4=33,6,23,3;MQ=50;FQ=88;PV4=0.73,1.7e-15,1.8e-43,1
AllGFP_CLC_2050_trimmed_contig_279	286	286	A	C	67	DP=67;VDB=0.0001;AF1=0.5;AC1=1;DP4=30,6,23,8;MQ=48;FQ=119;PV4=0.38,6.4e-07,7e-39,1
AllGFP_CLC_2050_trimmed_contig_279	292	292	A	C	66	DP=66;VDB=0.0000;AF1=0.5;AC1=1;DP4=26,7,23,5;MQ=44;FQ=100;PV4=1,1.5e-07,6.7e-07,1
AllGFP_CLC_2050_trimmed_contig_279	322	322	A	T	60	DP=60;VDB=0.0000;AF1=0.5;AC1=1;DP4=23,9,22,6;MQ=38;FQ=135;PV4=0.77,1.2e-15,0.11,1
AllGFP_CLC_2050_trimmed_contig_279	332	332	A	C	60	DP=60;VDB=0.0000;AF1=0.5;AC1=1;DP4=23,9,17,2;MQ=40;FQ=37;PV4=0.18,2.6e-20,0.17,0.4
AllGFP_CLC_2050_trimmed_contig_279	346	346	A	T	79	DP=79;VDB=0.0001;AF1=0.5;AC1=1;DP4=53,7,11,8;MQ=48;FQ=80;PV4=0.0064,0.00088,5.4e-06,1
AllGFP_CLC_2050_trimmed_contig_280	221	221	T	A	8	DP=8;VDB=0.0343;AF1=0.5;AC1=1;DP4=4,0,0,4;MQ=53;FQ=29;PV4=0.029,0.049,0.32,0.067
AllGFP_CLC_2050_trimmed_contig_285	258	258	T	G	95	DP=95;VDB=0.0311;AF1=0.5;AC1=1;DP4=55,10,18,3;MQ=58;FQ=29;PV4=1,1.6e-05,1,1
AllGFP_CLC_2050_trimmed_contig_285	2169	2169	A	T	98	DP=98;VDB=0.0303;AF1=0.4997;AC1=1;DP4=66,4,26,1;MQ=59;FQ=4.77;PV4=1,6e-12,1,1
AllGFP_CLC_2050_trimmed_contig_288	934	934	C	G	42	DP=42;VDB=0.0290;AF1=0.5;AC1=1;DP4=0,15,0,27;MQ=59;FQ=69;PV4=1,7.9e-10,0.15,1
AllGFP_CLC_2050_trimmed_contig_288	1020	1020	G	C	13	DP=13;VDB=0.0001;AF1=0.5;AC1=1;DP4=0,9,0,4;MQ=57;FQ=31;PV4=1,0.14,0.00013,1
AllGFP_CLC_2050_trimmed_contig_289	359	359	G	C	76	DP=76;VDB=0.0182;AF1=0.5;AC1=1;DP4=3,60,6,6;MQ=60;FQ=79;PV4=0.0003,1,1,0.17
AllGFP_CLC_2050_trimmed_contig_291	429	429	T	A	28	DP=28;VDB=0.0096;AF1=0.4997;AC1=1;DP4=22,2,4,0;MQ=57;FQ=4.77;PV4=1,1,1,0.4
AllGFP_CLC_2050_trimmed_contig_292	129	129	T	G	53	DP=53;VDB=0.0323;AF1=0.5;AC1=1;DP4=12,2,18,1;MQ=48;FQ=99.8;PV4=0.56,0.00035,0.059,1
AllGFP_CLC_2050_trimmed_contig_292	161	161	G	C	39	DP=39;VDB=0.0179;AF1=0.5;AC1=1;DP4=12,2,24,1;MQ=48;FQ=78;PV4=0.29,0.33,0.028,0.1
AllGFP_CLC_2050_trimmed_contig_293	64	64	T	G	14	DP=14;VDB=0.0024;AF1=0.5;AC1=1;DP4=2,0,8,1;MQ=44;FQ=13.2;PV4=1,0.018,0.018,0.26
AllGFP_CLC_2050_trimmed_contig_293	70	70	T	G	14	DP=14;VDB=0.0029;AF1=0.5;AC1=1;DP4=2,0,5,0;MQ=44;FQ=10.4;PV4=1,0.16,0.0064,0.29
AllGFP_CLC_2050_trimmed_contig_293	142	142	C	G	32	DP=32;VDB=0.0351;AF1=1;AC1=2;DP4=2,0,23,1;MQ=47;FQ=-32;PV4=1,0.019,0.069,0.11
AllGFP_CLC_2050_trimmed_contig_293	177	177	G	C	25	DP=25;VDB=0.0339;AF1=0.5;AC1=1;DP4=8,1,13,1;MQ=40;FQ=62;PV4=1,0.0033,0.47,1
AllGFP_CLC_2050_trimmed_contig_293	201	201	G	C	23	DP=23;VDB=0.0329;AF1=0.5;AC1=1;DP4=7,0,14,2;MQ=35;FQ=55;PV4=1,0.049,0.12,0.2
AllGFP_CLC_2050_trimmed_contig_294	152	152	G	C	15	DP=15;VDB=0.0039;AF1=0.5;AC1=1;DP4=9,0,5,0;MQ=60;FQ=56;PV4=1,1,1,1
AllGFP_CLC_2050_trimmed_contig_294	263	263	T	A	28	DP=28;VDB=0.0152;AF1=0.5;AC1=1;DP4=19,0,6,3;MQ=51;FQ=33;PV4=0.026,1,0.00012,1
AllGFP_CLC_2050_trimmed_contig_294	294	294	A	C	31	DP=31;VDB=0.0144;AF1=0.5;AC1=1;DP4=21,0,7,3;MQ=46;FQ=61;PV4=0.027,0.0014,0.016,1
AllGFP_CLC_2050_trimmed_contig_294	338	338	T	G	44	DP=44;VDB=0.0254;AF1=0.5;AC1=1;DP4=15,0,26,3;MQ=44;FQ=40;PV4=0.54,1,0.0066,0.13
AllGFP_CLC_2050_trimmed_contig_294	351	351	C	G	41	DP=41;VDB=0.0243;AF1=0.5;AC1=1;DP4=10,0,27,3;MQ=46;FQ=54;PV4=0.56,1,0.08,1
AllGFP_CLC_2050_trimmed_contig_295	1678	1678	C	A	68	DP=68;VDB=0.0016;AF1=0.4998;AC1=1;DP4=52,5,8,3;MQ=59;FQ=6.2;PV4=0.11,0.2,1,1
AllGFP_CLC_2050_trimmed_contig_297	735	735	A	C	91	DP=91;VDB=0.0083;AF1=0.5;AC1=1;DP4=49,17,10,13;MQ=53;FQ=11.3;PV4=0.01,1.2e-20,1,1
AllGFP_CLC_2050_trimmed_contig_298	633	633	T	G	5	DP=5;VDB=0.0138;AF1=0.5;AC1=1;DP4=2,0,2,0;MQ=60;FQ=10.4;PV4=1,0.00068,1,1
AllGFP_CLC_2050_trimmed_contig_298	641	641	T	G	5	DP=5;VDB=0.0138;AF1=0.5;AC1=1;DP4=2,0,3,0;MQ=60;FQ=19.6;PV4=1,0.00068,1,1
AllGFP_CLC_2050_trimmed_contig_298	910	910	A	C	10	DP=10;VDB=0.0138;AF1=0.5;AC1=1;DP4=4,2,4,0;MQ=59;FQ=29;PV4=0.47,0.07,0.12,0.28
AllGFP_CLC_2050_trimmed_contig_298	1425	1425	G	T	7	DP=7;VDB=0.0002;AF1=0.5;AC1=1;DP4=3,0,3,1;MQ=53;FQ=39;PV4=1,0.016,1,0.14
AllGFP_CLC_2050_trimmed_contig_300	18	18	A	T	2	DP=2;VDB=0.0182;AF1=1;AC1=2;DP4=0,0,0,2;MQ=55;FQ=-33
AllGFP_CLC_2050_trimmed_contig_302	2769	2769	T	G	94	DP=94;VDB=0.0418;AF1=0.5;AC1=1;DP4=6,46,2,38;MQ=58;FQ=91;PV4=0.46,0.00025,1,0.46
AllGFP_CLC_2050_trimmed_contig_302	6617	6617	T	A	11	DP=11;VDB=0.0000;AF1=0.5;AC1=1;DP4=0,7,0,4;MQ=57;FQ=18.1;PV4=1,0.0059,1,0.14
AllGFP_CLC_2050_trimmed_contig_303	243	243	G	T	41	DP=41;VDB=0.0116;AF1=0.5;AC1=1;DP4=8,23,0,10;MQ=59;FQ=13.2;PV4=0.16,2.7e-06,0.2,1
AllGFP_CLC_2050_trimmed_contig_305	275	275	A	T	29	DP=29;VDB=0.0235;AF1=0.5;AC1=1;DP4=22,1,5,1;MQ=57;FQ=13.2;PV4=0.38,6.8e-10,0.0051,0.023
AllGFP_CLC_2050_trimmed_contig_307	471	471	G	T	7	DP=7;VDB=0.0000;AF1=0.5;AC1=1;DP4=1,3,1,2;MQ=60;FQ=43;PV4=1,0.33,1,0.21
AllGFP_CLC_2050_trimmed_contig_308	161	161	C	A	28	DP=28;VDB=0.0000;AF1=0.5;AC1=1;DP4=4,14,10,0;MQ=60;FQ=116;PV4=0.00015,1,1,1
AllGFP_CLC_2050_trimmed_contig_313	307	307	A	T	20	DP=20;VDB=0.0121;AF1=0.5;AC1=1;DP4=16,0,4,0;MQ=54;FQ=22;PV4=1,0.48,1,1
AllGFP_CLC_2050_trimmed_contig_314	70	70	G	T	19	DP=19;VDB=0.0044;AF1=0.5;AC1=1;DP4=10,0,8,1;MQ=60;FQ=99;PV4=0.47,0.0029,1,0.0081
AllGFP_CLC_2050_trimmed_contig_325	223	223	C	A	9	DP=9;VDB=0.0025;AF1=0.5;AC1=1;DP4=0,7,2,0;MQ=59;FQ=20.1;PV4=0.028,1,1,1
AllGFP_CLC_2050_trimmed_contig_325	392	392	C	A	13	DP=13;VDB=0.0001;AF1=0.5;AC1=1;DP4=2,7,0,4;MQ=60;FQ=63;PV4=1,1,1,1
AllGFP_CLC_2050_trimmed_contig_325	409	409	C	A	11	DP=11;VDB=0.0001;AF1=0.5;AC1=1;DP4=0,7,0,4;MQ=60;FQ=68;PV4=1,1,1,1
AllGFP_CLC_2050_trimmed_contig_326	109	109	G	C	24	DP=24;VDB=0.0287;AF1=0.4998;AC1=1;DP4=13,1,8,1;MQ=43;FQ=6.2;PV4=1,0.082,0.0076,0.29
AllGFP_CLC_2050_trimmed_contig_326	149	149	T	A	15	DP=15;VDB=0.0209;AF1=0.5;AC1=1;DP4=8,1,6,0;MQ=44;FQ=17.1;PV4=1,0.02,0.019,0.36
AllGFP_CLC_2050_trimmed_contig_338	22	22	A	C	47	DP=47;VDB=0.0000;AF1=0.5;AC1=1;DP4=17,1,11,8;MQ=32;FQ=45;PV4=0.019,1,0.0001,0.0053
AllGFP_CLC_2050_trimmed_contig_343	36	36	G	C	14	DP=14;VDB=0.0000;AF1=0.5;AC1=1;DP4=11,0,3,0;MQ=56;FQ=24;PV4=1,1,1,1
AllGFP_CLC_2050_trimmed_contig_343	62	62	G	T	8	DP=8;VDB=0.0023;AF1=0.5;AC1=1;DP4=4,0,4,0;MQ=58;FQ=41.8;PV4=1,0.11,1,0.45
AllGFP_CLC_2050_trimmed_contig_345	1856	1856	G	T	50	DP=50;VDB=0.0000;AF1=0.5;AC1=1;DP4=4,33,3,10;MQ=58;FQ=111;PV4=0.36,0.21,0.35,1
AllGFP_CLC_2050_trimmed_contig_347	4550	4550	G	T	17	DP=17;VDB=0.0005;AF1=0.5;AC1=1;DP4=7,4,6,0;MQ=60;FQ=26;PV4=0.24,0.00037,1,1
AllGFP_CLC_2050_trimmed_contig_355	1376	1376	T	G	5	DP=5;VDB=0.0000;AF1=0.5;AC1=1;DP4=2,0,3,0;MQ=51;FQ=25.1;PV4=1,0.0026,0,0.11
AllGFP_CLC_2050_trimmed_contig_355	1387	1387	C	A	6	DP=6;VDB=0.0011;AF1=0.5013;AC1=1;DP4=2,0,4,0;MQ=50;FQ=-5.45;PV4=1,1,8.6e-05,0.18
AllGFP_CLC_2050_trimmed_contig_358	319	319	G	T	30	DP=30;VDB=0.0000;AF1=1;AC1=2;DP4=0,0,28,0;MQ=56;FQ=-111
AllGFP_CLC_2050_trimmed_contig_359	754	754	G	C	69	DP=69;VDB=0.0029;AF1=0.5;AC1=1;DP4=1,52,1,15;MQ=60;FQ=32;PV4=0.41,1,0.25,0.24
AllGFP_CLC_2050_trimmed_contig_363	428	428	C	A	37	DP=37;VDB=0.0004;AF1=0.5;AC1=1;DP4=9,5,7,15;MQ=28;FQ=17.1;PV4=0.087,0.00021,5.5e-06,1
AllGFP_CLC_2050_trimmed_contig_366	65	65	G	T	2	DP=2;VDB=0.0174;AF1=1;AC1=2;DP4=0,0,0,2;MQ=60;FQ=-33
AllGFP_CLC_2050_trimmed_contig_366	999	999	T	A	5	DP=5;VDB=0.0128;AF1=0.4998;AC1=1;DP4=0,3,0,2;MQ=54;FQ=5.44;PV4=1,0.011,1,0.37
AllGFP_CLC_2050_trimmed_contig_368	210	210	T	G	12	DP=12;VDB=0.0044;AF1=0.5;AC1=1;DP4=4,0,8,0;MQ=58;FQ=56.8;PV4=1,1.3e-11,0.2,0.11
AllGFP_CLC_2050_trimmed_contig_379	22	22	T	G	13	DP=13;VDB=0.0000;AF1=0.5;AC1=1;DP4=0,5,8,0;MQ=49;FQ=51;PV4=0.00078,1,5.8e-05,1
AllGFP_CLC_2050_trimmed_contig_385	1416	1416	A	C	5	DP=5;VDB=0.0000;AF1=0.5;AC1=1;DP4=2,0,0,3;MQ=56;FQ=13.7;PV4=0.1,0.009,0.25,0.23
AllGFP_CLC_2050_trimmed_contig_386	804	804	A	T	22	DP=22;VDB=0.0201;AF1=0.5;AC1=1;DP4=0,14,0,6;MQ=58;FQ=38;PV4=1,1,1,1
AllGFP_CLC_2050_trimmed_contig_386	1069	1069	G	T	31	DP=31;VDB=0.0196;AF1=0.5;AC1=1;DP4=0,19,0,12;MQ=60;FQ=58;PV4=1,5.5e-06,1,1
AllGFP_CLC_2050_trimmed_contig_386	1562	1562	G	C	26	DP=26;VDB=0.0001;AF1=0.5;AC1=1;DP4=6,14,0,6;MQ=55;FQ=11.3;PV4=0.28,0.063,0.0082,0.11
AllGFP_CLC_2050_trimmed_contig_386	1704	1704	T	G	8	DP=8;VDB=0.0015;AF1=0.5;AC1=1;DP4=1,4,1,2;MQ=47;FQ=11.3;PV4=1,0.015,0.19,0.12
AllGFP_CLC_2050_trimmed_contig_392	32	32	A	T	7	DP=7;VDB=0.0003;AF1=0.5;AC1=1;DP4=2,0,5,0;MQ=56;FQ=17.1;PV4=1,0.39,0.42,1
AllGFP_CLC_2050_trimmed_contig_392	1328	1328	A	T	22	DP=22;VDB=0.0057;AF1=0.5;AC1=1;DP4=6,4,10,2;MQ=60;FQ=120;PV4=0.35,0.019,1,0.15
AllGFP_CLC_2050_trimmed_contig_392	2676	2676	G	C	11	DP=11;VDB=0.0018;AF1=0.4998;AC1=1;DP4=0,6,0,2;MQ=57;FQ=5.47;PV4=1,0.2,0.051,1
AllGFP_CLC_2050_trimmed_contig_392	2724	2724	C	A	42	DP=42;VDB=0.0000;AF1=0.5;AC1=1;DP4=2,16,0,24;MQ=58;FQ=58;PV4=0.18,7.7e-11,0.26,0.019
AllGFP_CLC_2050_trimmed_contig_392	3280	3280	C	A	65	DP=65;VDB=0.0110;AF1=0.5;AC1=1;DP4=17,33,9,4;MQ=59;FQ=16.1;PV4=0.029,4.1e-11,1,1
AllGFP_CLC_2050_trimmed_contig_392	3313	3313	A	T	88	DP=88;VDB=0.0179;AF1=0.5;AC1=1;DP4=13,33,9,33;MQ=60;FQ=225;PV4=0.62,0.0026,0.15,1
AllGFP_CLC_2050_trimmed_contig_393	73	73	A	C	5	DP=5;VDB=0.0089;AF1=0.5;AC1=1;DP4=2,0,1,2;MQ=59;FQ=15.1;PV4=0.4,0.001,0.25,0.12
AllGFP_CLC_2050_trimmed_contig_394	686	686	G	T	52	DP=52;VDB=0.0286;AF1=0.5;AC1=1;DP4=3,30,1,17;MQ=59;FQ=50;PV4=1,3.1e-11,0.39,0.3
AllGFP_CLC_2050_trimmed_contig_398	67	67	A	T	56	DP=56;VDB=0.0009;AF1=0.5;AC1=1;DP4=34,6,13,2;MQ=57;FQ=95;PV4=1,0.0011,1,1
AllGFP_CLC_2050_trimmed_contig_399	382	382	G	T	9	DP=9;VDB=0.0054;AF1=0.4998;AC1=1;DP4=6,0,0,3;MQ=60;FQ=5.47;PV4=0.012,0.00034,1,1
AllGFP_CLC_2050_trimmed_contig_416	42	42	A	C	7	DP=7;VDB=0.0005;AF1=0.5;AC1=1;DP4=2,1,0,4;MQ=54;FQ=46.8;PV4=0.14,0.022,0.12,0.0073
AllGFP_CLC_2050_trimmed_contig_424	908	908	T	G	33	DP=33;VDB=0.0229;AF1=0.5;AC1=1;DP4=15,8,10,0;MQ=57;FQ=81;PV4=0.071,0.068,0.47,1
AllGFP_CLC_2050_trimmed_contig_429	37	37	T	A	8	DP=8;VDB=0.0083;AF1=0.5;AC1=1;DP4=5,1,2,0;MQ=54;FQ=14.2;PV4=1,0.15,1,0.00059
AllGFP_CLC_2050_trimmed_contig_435	231	231	T	A	29	DP=29;VDB=0.0046;AF1=0.5;AC1=1;DP4=2,18,0,9;MQ=58;FQ=49;PV4=1,0.00064,1,0.16
AllGFP_CLC_2050_trimmed_contig_435	1353	1353	C	G	23	DP=23;VDB=0.0124;AF1=0.5;AC1=1;DP4=1,15,2,5;MQ=59;FQ=90;PV4=0.21,1,0.067,0.19
AllGFP_CLC_2050_trimmed_contig_436	164	164	C	G	6	DP=6;VDB=0.0117;AF1=0.5;AC1=1;DP4=4,0,1,1;MQ=57;FQ=14.2;PV4=0.33,0.00017,0.089,0.0013
AllGFP_CLC_2050_trimmed_contig_444	10	10	G	T	3	DP=3;VDB=0.0039;AF1=1;AC1=2;DP4=1,0,0,2;MQ=37;FQ=-30;PV4=0.33,1,1,1
AllGFP_CLC_2050_trimmed_contig_445	294	294	C	A	10	DP=10;VDB=0.0340;AF1=0.5;AC1=1;DP4=0,2,0,8;MQ=59;FQ=17.1;PV4=1,0.00011,0.32,0.087
AllGFP_CLC_2050_trimmed_contig_454	596	596	T	G	14	DP=14;VDB=0.0086;AF1=0.5;AC1=1;DP4=5,5,2,2;MQ=55;FQ=18.1;PV4=1,0.15,0.00016,0.33
AllGFP_CLC_2050_trimmed_contig_454	623	623	C	A	16	DP=16;VDB=0.0024;AF1=0.4997;AC1=1;DP4=5,8,2,0;MQ=51;FQ=4.77;PV4=0.2,1,1,1
AllGFP_CLC_2050_trimmed_contig_459	440	440	G	T	37	DP=37;VDB=0.0000;AF1=0.5;AC1=1;DP4=9,21,0,7;MQ=59;FQ=37;PV4=0.16,1,1,0.26
AllGFP_CLC_2050_trimmed_contig_459	1589	1589	G	T	94	DP=94;VDB=0.0107;AF1=0.4998;AC1=1;DP4=17,58,8,11;MQ=60;FQ=5.47;PV4=0.14,1.6e-08,1,1
AllGFP_CLC_2050_trimmed_contig_460	644	644	T	A	8	DP=8;VDB=0.0234;AF1=0.5;AC1=1;DP4=3,1,4,0;MQ=60;FQ=37;PV4=1,1,1,1
AllGFP_CLC_2050_trimmed_contig_462	506	506	G	T	21	DP=21;VDB=0.0123;AF1=0.4999;AC1=1;DP4=1,16,0,4;MQ=60;FQ=6.99;PV4=1,1,1,0.14
AllGFP_CLC_2050_trimmed_contig_463	119	119	C	A	10	DP=10;VDB=0.0086;AF1=0.5;AC1=1;DP4=3,1,0,6;MQ=60;FQ=56;PV4=0.033,0.00022,0.22,1
AllGFP_CLC_2050_trimmed_contig_466	261	261	C	A	6	DP=6;VDB=0.0063;AF1=0.5;AC1=1;DP4=2,0,0,4;MQ=54;FQ=16.1;PV4=0.067,0.00017,0.16,0.068
AllGFP_CLC_2050_trimmed_contig_467	279	279	G	C	5	DP=5;VDB=0.0075;AF1=0.5;AC1=1;DP4=2,0,0,3;MQ=60;FQ=29.5;PV4=0.1,0.012,1,0.11
AllGFP_CLC_2050_trimmed_contig_473	112	112	C	A	11	DP=11;VDB=0.0000;AF1=0.5;AC1=1;DP4=8,0,3,0;MQ=60;FQ=27;PV4=1,0.23,1,0.0029
AllGFP_CLC_2050_trimmed_contig_479	1146	1146	A	C	11	DP=11;VDB=0.0000;AF1=0.5;AC1=1;DP4=0,8,0,3;MQ=58;FQ=29;PV4=1,1,1,1
AllGFP_CLC_2050_trimmed_contig_479	1190	1190	C	G	8	DP=8;VDB=0.0001;AF1=0.5;AC1=1;DP4=0,3,0,4;MQ=59;FQ=46.8;PV4=1,0.085,0.22,0.039
AllGFP_CLC_2050_trimmed_contig_482	3561	3561	A	C	35	DP=35;VDB=0.0012;AF1=0.5;AC1=1;DP4=2,25,1,6;MQ=54;FQ=49;PV4=0.51,1,1,1
AllGFP_CLC_2050_trimmed_contig_482	3897	3897	A	T	56	DP=56;VDB=0.0362;AF1=0.5;AC1=1;DP4=3,34,0,19;MQ=57;FQ=60;PV4=0.54,0.41,0.011,0.23
AllGFP_CLC_2050_trimmed_contig_484	1320	1320	G	T	86	DP=86;VDB=0.0244;AF1=0.5;AC1=1;DP4=12,48,6,19;MQ=59;FQ=70;PV4=0.77,1e-19,0.46,1
AllGFP_CLC_2050_trimmed_contig_485	860	860	A	C	23	DP=23;VDB=0.0002;AF1=0.5;AC1=1;DP4=2,10,4,7;MQ=57;FQ=99;PV4=0.37,2.5e-05,0.1,0.25
AllGFP_CLC_2050_trimmed_contig_485	1244	1244	C	G	64	DP=64;VDB=0.0243;AF1=0.5;AC1=1;DP4=18,26,0,19;MQ=59;FQ=87;PV4=0.00055,1,1,1
AllGFP_CLC_2050_trimmed_contig_486	227	227	T	A	2	DP=2;VDB=0.0093;AF1=1;AC1=2;DP4=0,0,2,0;MQ=60;FQ=-33
AllGFP_CLC_2050_trimmed_contig_487	53	53	T	A	17	DP=17;VDB=0.0002;AF1=0.5;AC1=1;DP4=7,4,3,1;MQ=58;FQ=35;PV4=1,0.27,1,1
AllGFP_CLC_2050_trimmed_contig_487	218	218	A	T	26	DP=26;VDB=0.0003;AF1=0.5;AC1=1;DP4=18,2,4,1;MQ=60;FQ=35;PV4=0.5,1,1,1
AllGFP_CLC_2050_trimmed_contig_487	1724	1724	G	T	9	DP=9;VDB=0.0049;AF1=0.5;AC1=1;DP4=6,1,0,2;MQ=60;FQ=15.1;PV4=0.083,1,1,1
AllGFP_CLC_2050_trimmed_contig_490	58	58	A	T	11	DP=11;VDB=0.0037;AF1=0.5;AC1=1;DP4=3,4,3,0;MQ=57;FQ=24;PV4=0.2,0.099,0.066,0.092
AllGFP_CLC_2050_trimmed_contig_491	902	902	T	A	32	DP=32;VDB=0.0053;AF1=0.5;AC1=1;DP4=5,20,2,5;MQ=60;FQ=32;PV4=0.63,0.00014,1,0.3
AllGFP_CLC_2050_trimmed_contig_495	9	9	A	T	12	DP=12;VDB=0.0000;AF1=0.5;AC1=1;DP4=8,1,3,0;MQ=47;FQ=25;PV4=1,1,0.49,1
AllGFP_CLC_2050_trimmed_contig_495	19	19	T	A	13	DP=13;VDB=0.0003;AF1=0.5;AC1=1;DP4=8,1,4,0;MQ=45;FQ=35;PV4=1,0.36,0.32,0.31
AllGFP_CLC_2050_trimmed_contig_495	37	37	C	A	15	DP=15;VDB=0.0013;AF1=0.5;AC1=1;DP4=9,1,5,0;MQ=47;FQ=24;PV4=1,0.0019,0.035,1
AllGFP_CLC_2050_trimmed_contig_495	249	249	C	A	18	DP=18;VDB=0.0193;AF1=0.5;AC1=1;DP4=10,1,5,1;MQ=42;FQ=18.1;PV4=1,0.026,0.29,0.4
AllGFP_CLC_2050_trimmed_contig_496	412	412	G	T	6	DP=6;VDB=0.0105;AF1=0.5;AC1=1;DP4=0,4,0,2;MQ=56;FQ=13.2;PV4=1,0.36,0.29,1
AllGFP_CLC_2050_trimmed_contig_499	120	120	T	A	6	DP=6;VDB=0.0247;AF1=0.5;AC1=1;DP4=2,0,4,0;MQ=60;FQ=29;PV4=1,0.089,1,1
AllGFP_CLC_2050_trimmed_contig_500	462	462	A	C	26	DP=26;VDB=0.0004;AF1=0.5;AC1=1;DP4=0,16,4,6;MQ=57;FQ=95.5;PV4=0.014,0.077,1,1
AllGFP_CLC_2050_trimmed_contig_502	881	881	G	T	5	DP=5;VDB=0.0051;AF1=1;AC1=2;DP4=0,0,0,5;MQ=60;FQ=-42
AllGFP_CLC_2050_trimmed_contig_507	1353	1353	T	G	52	DP=52;VDB=0.0001;AF1=0.5;AC1=1;DP4=41,2,8,1;MQ=59;FQ=11.3;PV4=0.44,0.00022,1,1
AllGFP_CLC_2050_trimmed_contig_507	3299	3299	T	G	31	DP=31;VDB=0.0040;AF1=0.5;AC1=1;DP4=12,0,18,1;MQ=58;FQ=99;PV4=1,0.22,0.15,1
AllGFP_CLC_2050_trimmed_contig_514	126	126	G	C	17	DP=17;VDB=0.0010;AF1=0.5;AC1=1;DP4=9,4,4,0;MQ=59;FQ=37;PV4=0.52,1,1,1
AllGFP_CLC_2050_trimmed_contig_514	150	150	C	A	12	DP=12;VDB=0.0243;AF1=0.5;AC1=1;DP4=3,4,5,0;MQ=60;FQ=44;PV4=0.081,0.13,1,0.13
AllGFP_CLC_2050_trimmed_contig_514	477	477	C	A	26	DP=26;VDB=0.0462;AF1=0.5;AC1=1;DP4=17,4,5,0;MQ=58;FQ=11.3;PV4=0.56,0.0071,0.38,1
AllGFP_CLC_2050_trimmed_contig_514	854	854	G	T	16	DP=16;VDB=0.0408;AF1=0.5;AC1=1;DP4=4,1,11,0;MQ=55;FQ=56.8;PV4=0.31,1.8e-09,0.04,1
AllGFP_CLC_2050_trimmed_contig_515	89	89	A	C	73	DP=73;VDB=0.0001;AF1=0.5;AC1=1;DP4=28,12,21,10;MQ=25;FQ=41;PV4=1,0.072,0.052,1
AllGFP_CLC_2050_trimmed_contig_515	326	326	C	G	49	DP=49;VDB=0.0100;AF1=0.5;AC1=1;DP4=19,6,18,6;MQ=38;FQ=124;PV4=1,2.7e-09,0.32,1
AllGFP_CLC_2050_trimmed_contig_518	1719	1719	C	A	21	DP=21;VDB=0.0000;AF1=0.5;AC1=1;DP4=14,0,7,0;MQ=53;FQ=60;PV4=1,0.44,0.13,0.19
AllGFP_CLC_2050_trimmed_contig_519	23	23	T	A	14	DP=14;VDB=0.0010;AF1=0.4998;AC1=1;DP4=4,5,3,1;MQ=33;FQ=6.2;PV4=0.56,0.0073,1,0.18
AllGFP_CLC_2050_trimmed_contig_520	806	806	C	A	35	DP=35;VDB=0.0000;AF1=0.5;AC1=1;DP4=3,2,20,8;MQ=22;FQ=17;PV4=0.63,0.00033,3.9e-05,1
AllGFP_CLC_2050_trimmed_contig_521	455	455	T	G	68	DP=68;VDB=0.0008;AF1=0.5;AC1=1;DP4=49,2,14,3;MQ=59;FQ=62;PV4=0.095,5.8e-08,1,0.45
AllGFP_CLC_2050_trimmed_contig_524	213	213	A	T	6	DP=6;VDB=0.0158;AF1=0.5;AC1=1;DP4=1,2,0,3;MQ=60;FQ=10.4;PV4=1,0.014,1,1
AllGFP_CLC_2050_trimmed_contig_524	286	286	A	C	5	DP=5;VDB=0.0072;AF1=0.4998;AC1=1;DP4=1,2,2,0;MQ=60;FQ=5.47;PV4=0.4,0.0034,1,1
AllGFP_CLC_2050_trimmed_contig_528	81	81	T	G	57	DP=57;VDB=0.0001;AF1=0.5;AC1=1;DP4=0,28,2,23;MQ=28;FQ=30;PV4=0.22,1.8e-09,1,1
AllGFP_CLC_2050_trimmed_contig_529	179	179	A	T	63	DP=63;VDB=0.0268;AF1=0.5;AC1=1;DP4=0,41,0,15;MQ=57;FQ=24;PV4=1,3.4e-10,0.22,1
AllGFP_CLC_2050_trimmed_contig_533	383	383	G	T	99	DP=99;VDB=0.0302;AF1=0.5;AC1=1;DP4=11,48,8,32;MQ=60;FQ=179;PV4=1,2.2e-07,0.017,0.16
AllGFP_CLC_2050_trimmed_contig_534	1409	1409	C	G	11	DP=11;VDB=0.0032;AF1=0.502;AC1=1;DP4=2,1,7,1;MQ=55;FQ=-6.96;PV4=0.49,1,0.21,0.0082
AllGFP_CLC_2050_trimmed_contig_534	3300	3300	G	T	82	DP=82;VDB=0.0062;AF1=0.5;AC1=1;DP4=51,1,23,7;MQ=58;FQ=135;PV4=0.0031,9.9e-18,1,1
AllGFP_CLC_2050_trimmed_contig_534	3969	3969	C	A	24	DP=24;VDB=0.0113;AF1=0.5;AC1=1;DP4=15,0,7,1;MQ=55;FQ=97.3;PV4=0.35,1,1,1
AllGFP_CLC_2050_trimmed_contig_541	173	173	A	C	99	DP=99;VDB=0.0370;AF1=0.4998;AC1=1;DP4=3,70,1,21;MQ=53;FQ=6.2;PV4=1,5.5e-12,1,0.0017
AllGFP_CLC_2050_trimmed_contig_541	232	232	T	A	55	DP=55;VDB=0.0286;AF1=0.5;AC1=1;DP4=3,33,1,17;MQ=58;FQ=18.1;PV4=1,8.5e-15,0.21,1
AllGFP_CLC_2050_trimmed_contig_543	67	67	G	C	14	DP=14;VDB=0.0011;AF1=0.5;AC1=1;DP4=2,4,1,4;MQ=59;FQ=69;PV4=1,1,0.15,1
AllGFP_CLC_2050_trimmed_contig_543	82	82	G	C	19	DP=19;VDB=0.0300;AF1=0.5;AC1=1;DP4=2,4,1,6;MQ=59;FQ=64;PV4=0.56,1,0.19,0.015
AllGFP_CLC_2050_trimmed_contig_544	60	60	G	T	95	DP=95;VDB=0.0008;AF1=0.6671;AC1=1;DP4=11,1,73,5;MQ=27;FQ=-24;PV4=0.59,0.36,4e-12,0.45
AllGFP_CLC_2050_trimmed_contig_544	80	80	A	C	18	DP=18;VDB=0.0001;AF1=0.4998;AC1=1;DP4=10,1,4,1;MQ=50;FQ=5.47;PV4=1,1,3e-10,1
AllGFP_CLC_2050_trimmed_contig_544	83	83	G	C	17	DP=17;VDB=0.0001;AF1=0.4998;AC1=1;DP4=11,1,4,1;MQ=51;FQ=6.2;PV4=0.51,1,1.4e-10,0.44
AllGFP_CLC_2050_trimmed_contig_544	154	154	G	T	38	DP=38;VDB=0.0328;AF1=0.5;AC1=1;DP4=15,1,20,1;MQ=38;FQ=15.1;PV4=1,1.8e-05,3e-15,1
AllGFP_CLC_2050_trimmed_contig_544	272	272	T	A	13	DP=13;VDB=0.0000;AF1=0.4998;AC1=1;DP4=9,1,3,0;MQ=53;FQ=5.47;PV4=1,3.8e-05,2.9e-08,0.3
AllGFP_CLC_2050_trimmed_contig_544	279	279	T	A	24	DP=24;VDB=0.0002;AF1=0.4999;AC1=1;DP4=17,1,5,0;MQ=48;FQ=6.99;PV4=1,0.00015,0.00049,0.15
AllGFP_CLC_2050_trimmed_contig_544	670	670	A	T	11	DP=11;VDB=0.0174;AF1=0.5;AC1=1;DP4=6,2,3,0;MQ=57;FQ=13.2;PV4=1,0.035,0.39,0.49
AllGFP_CLC_2050_trimmed_contig_544	1598	1598	T	A	31	DP=31;VDB=0.0231;AF1=0.5;AC1=1;DP4=22,0,9,0;MQ=56;FQ=28;PV4=1,0.0035,0.15,1
AllGFP_CLC_2050_trimmed_contig_544	1732	1732	T	A	90	DP=90;VDB=0.0328;AF1=0.5;AC1=1;DP4=42,0,47,0;MQ=25;FQ=55;PV4=1,0.21,1,0.16
AllGFP_CLC_2050_trimmed_contig_546	362	362	G	C	24	DP=24;VDB=0.0171;AF1=0.5;AC1=1;DP4=18,0,5,0;MQ=60;FQ=32;PV4=1,0.17,1,0.024
AllGFP_CLC_2050_trimmed_contig_550	188	188	T	G	9	DP=9;VDB=0.0022;AF1=0.6672;AC1=1;DP4=0,7,2,0;MQ=27;FQ=-24;PV4=0.028,1,1,1
AllGFP_CLC_2050_trimmed_contig_560	725	725	A	T	20	DP=20;VDB=0.0194;AF1=0.4998;AC1=1;DP4=17,0,3,0;MQ=59;FQ=6.2;PV4=1,1,1,0.4
AllGFP_CLC_2050_trimmed_contig_562	275	275	A	C	4	DP=4;VDB=0.0185;AF1=0.5;AC1=1;DP4=2,0,0,2;MQ=60;FQ=10.4;PV4=0.33,0.0061,1,0.13
AllGFP_CLC_2050_trimmed_contig_564	642	642	T	A	40	DP=40;VDB=0.0177;AF1=0.5;AC1=1;DP4=21,9,10,0;MQ=56;FQ=29;PV4=0.081,0.00031,0.12,0.21
AllGFP_CLC_2050_trimmed_contig_564	2806	2806	C	G	71	DP=71;VDB=0.0015;AF1=0.5;AC1=1;DP4=49,11,9,2;MQ=58;FQ=29;PV4=1,0.44,0.43,1
AllGFP_CLC_2050_trimmed_contig_567	743	743	G	C	15	DP=15;VDB=0.0086;AF1=0.5;AC1=1;DP4=9,0,6,0;MQ=59;FQ=58;PV4=1,0.24,0.035,0.43
AllGFP_CLC_2050_trimmed_contig_567	1075	1075	A	T	13	DP=13;VDB=0.0003;AF1=0.5;AC1=1;DP4=5,2,5,1;MQ=58;FQ=74.8;PV4=1,0.48,1,0.38
AllGFP_CLC_2050_trimmed_contig_569	7	7	G	C	35	DP=35;VDB=0.0000;AF1=0.5;AC1=1;DP4=0,26,0,8;MQ=47;FQ=37;PV4=1,1,0.12,1
AllGFP_CLC_2050_trimmed_contig_570	428	428	A	T	81	DP=81;VDB=0.0003;AF1=0.5;AC1=1;DP4=0,50,0,31;MQ=59;FQ=66;PV4=1,1,0.068,0.0001
AllGFP_CLC_2050_trimmed_contig_572	362	362	G	T	69	DP=69;VDB=0.0099;AF1=0.5;AC1=1;DP4=46,6,14,2;MQ=60;FQ=51;PV4=1,1.4e-10,1,1
AllGFP_CLC_2050_trimmed_contig_573	2022	2022	T	G	34	DP=34;VDB=0.0458;AF1=0.5;AC1=1;DP4=6,12,1,15;MQ=56;FQ=128;PV4=0.09,0.061,0.0091,0.17
AllGFP_CLC_2050_trimmed_contig_581	271	271	A	T	27	DP=27;VDB=0.0008;AF1=0.5;AC1=1;DP4=2,11,0,14;MQ=56;FQ=59;PV4=0.22,0.00037,1,0.4
AllGFP_CLC_2050_trimmed_contig_581	1221	1221	C	G	23	DP=23;VDB=0.0318;AF1=0.5;AC1=1;DP4=0,14,0,9;MQ=57;FQ=47;PV4=1,2.2e-07,0.11,1
AllGFP_CLC_2050_trimmed_contig_581	1865	1865	C	A	24	DP=24;VDB=0.0235;AF1=0.5;AC1=1;DP4=2,13,1,8;MQ=58;FQ=47;PV4=1,0.00028,1,0.11
AllGFP_CLC_2050_trimmed_contig_582	1031	1031	T	G	13	DP=13;VDB=0.0020;AF1=0.5;AC1=1;DP4=0,9,1,3;MQ=55;FQ=34;PV4=0.31,1.5e-05,1,1
AllGFP_CLC_2050_trimmed_contig_585	70	70	A	C	12	DP=12;VDB=0.0053;AF1=0.5;AC1=1;DP4=2,3,1,2;MQ=50;FQ=27;PV4=1,0.14,0.31,0.28
AllGFP_CLC_2050_trimmed_contig_585	445	445	A	C	17	DP=17;VDB=0.0134;AF1=0.5;AC1=1;DP4=11,1,0,5;MQ=55;FQ=58;PV4=0.00097,0.36,1,1
AllGFP_CLC_2050_trimmed_contig_586	196	196	G	T	32	DP=32;VDB=0.0213;AF1=0.5;AC1=1;DP4=3,21,0,8;MQ=56;FQ=51;PV4=0.55,0.39,3.2e-09,0.2
AllGFP_CLC_2050_trimmed_contig_586	225	225	T	A	46	DP=46;VDB=0.0067;AF1=0.5;AC1=1;DP4=1,34,4,7;MQ=46;FQ=78;PV4=0.0088,1,0.042,0.24
AllGFP_CLC_2050_trimmed_contig_586	432	432	A	T	49	DP=49;VDB=0.0081;AF1=0.5;AC1=1;DP4=4,20,1,23;MQ=28;FQ=21;PV4=0.35,3.7e-06,0.0051,1
AllGFP_CLC_2050_trimmed_contig_589	654	654	G	T	6	DP=6;VDB=0.0251;AF1=0.5;AC1=1;DP4=2,1,0,3;MQ=58;FQ=21;PV4=0.4,0.12,0.24,1
AllGFP_CLC_2050_trimmed_contig_590	127	127	A	C	4	DP=4;VDB=0.0148;AF1=0.5;AC1=1;DP4=2,0,0,2;MQ=60;FQ=18.7;PV4=0.33,0.079,1,0.0073
AllGFP_CLC_2050_trimmed_contig_592	1179	1179	G	T	18	DP=18;VDB=0.0000;AF1=0.4999;AC1=1;DP4=12,2,0,4;MQ=53;FQ=7.8;PV4=0.0049,1,0.061,1
AllGFP_CLC_2050_trimmed_contig_594	71	71	T	G	18	DP=18;VDB=0.0009;AF1=0.5;AC1=1;DP4=4,8,2,2;MQ=60;FQ=12.3;PV4=0.6,1.1e-05,1,1
AllGFP_CLC_2050_trimmed_contig_594	1178	1178	T	A	25	DP=25;VDB=0.0038;AF1=0.5;AC1=1;DP4=1,20,0,4;MQ=57;FQ=21;PV4=1,1,1,1
AllGFP_CLC_2050_trimmed_contig_594	2015	2015	G	T	41	DP=41;VDB=0.0008;AF1=0.5;AC1=1;DP4=4,19,5,11;MQ=60;FQ=138;PV4=0.44,0.0013,1,1
AllGFP_CLC_2050_trimmed_contig_594	2766	2766	G	C	43	DP=43;VDB=0.0122;AF1=0.5;AC1=1;DP4=5,25,7,5;MQ=59;FQ=82;PV4=0.019,6.8e-05,0.057,0.026
AllGFP_CLC_2050_trimmed_contig_594	2877	2877	A	C	30	DP=30;VDB=0.0000;AF1=0.5;AC1=1;DP4=1,12,3,13;MQ=59;FQ=126;PV4=0.61,0.0035,0.19,0.43
AllGFP_CLC_2050_trimmed_contig_594	2888	2888	A	T	32	DP=32;VDB=0.0016;AF1=0.5;AC1=1;DP4=2,16,1,13;MQ=57;FQ=95;PV4=1,0.018,0.019,0.21
AllGFP_CLC_2050_trimmed_contig_594	3088	3088	T	A	9	DP=9;VDB=0.0153;AF1=0.4999;AC1=1;DP4=0,7,0,2;MQ=58;FQ=9.53;PV4=1,1,0.041,0.42
AllGFP_CLC_2050_trimmed_contig_594	4151	4151	A	C	15	DP=15;VDB=0.0235;AF1=0.5;AC1=1;DP4=2,5,0,8;MQ=56;FQ=58;PV4=0.2,0.13,1,0.45
AllGFP_CLC_2050_trimmed_contig_594	4318	4318	G	T	10	DP=10;VDB=0.0002;AF1=0.5;AC1=1;DP4=2,4,2,2;MQ=60;FQ=37;PV4=1,0.0022,1,1
AllGFP_CLC_2050_trimmed_contig_595	678	678	C	A	36	DP=36;VDB=0.0025;AF1=0.5;AC1=1;DP4=0,12,4,20;MQ=58;FQ=83;PV4=0.28,0.027,1,1
AllGFP_CLC_2050_trimmed_contig_595	681	681	A	C	36	DP=36;VDB=0.0025;AF1=0.5;AC1=1;DP4=0,12,4,20;MQ=58;FQ=77;PV4=0.28,0.01,1,1
AllGFP_CLC_2050_trimmed_contig_595	684	684	T	G	35	DP=35;VDB=0.0024;AF1=0.5;AC1=1;DP4=0,12,4,19;MQ=58;FQ=87;PV4=0.28,2.1e-11,1,1
AllGFP_CLC_2050_trimmed_contig_595	696	696	T	A	35	DP=35;VDB=0.0024;AF1=0.5;AC1=1;DP4=0,12,4,19;MQ=58;FQ=89;PV4=0.28,0.062,1,1
AllGFP_CLC_2050_trimmed_contig_595	705	705	A	T	28	DP=28;VDB=0.0025;AF1=0.5;AC1=1;DP4=0,7,4,17;MQ=58;FQ=46;PV4=0.55,9.3e-08,1,1
AllGFP_CLC_2050_trimmed_contig_595	714	714	T	A	25	DP=25;VDB=0.0020;AF1=0.5;AC1=1;DP4=0,5,4,12;MQ=57;FQ=28;PV4=0.53,0.14,1,1
AllGFP_CLC_2050_trimmed_contig_598	1910	1910	T	G	21	DP=21;VDB=0.0436;AF1=0.5;AC1=1;DP4=0,11,0,9;MQ=60;FQ=68;PV4=1,0.0041,1,1
AllGFP_CLC_2050_trimmed_contig_600	351	351	A	T	12	DP=12;VDB=0.0154;AF1=0.5;AC1=1;DP4=2,6,0,4;MQ=60;FQ=38;PV4=0.52,0.23,1,0.02
AllGFP_CLC_2050_trimmed_contig_600	1291	1291	T	A	11	DP=11;VDB=0.0000;AF1=0.5;AC1=1;DP4=1,6,1,3;MQ=60;FQ=44;PV4=1,0.34,1,0.09
AllGFP_CLC_2050_trimmed_contig_600	1742	1742	C	G	11	DP=11;VDB=0.0042;AF1=0.5;AC1=1;DP4=0,7,1,3;MQ=60;FQ=39;PV4=0.36,1,1,1
AllGFP_CLC_2050_trimmed_contig_600	1983	1983	T	A	26	DP=26;VDB=0.0070;AF1=0.5;AC1=1;DP4=6,10,1,9;MQ=60;FQ=81;PV4=0.19,0.00068,1,0.051
AllGFP_CLC_2050_trimmed_contig_606	238	238	A	C	8	DP=8;VDB=0.0016;AF1=0.5;AC1=1;DP4=2,2,4,0;MQ=55;FQ=45.7;PV4=0.43,1,0.067,0.044
AllGFP_CLC_2050_trimmed_contig_612	141	141	G	T	12	DP=12;VDB=0.0030;AF1=0.5;AC1=1;DP4=1,6,1,4;MQ=49;FQ=40;PV4=1,0.4,0.13,1
AllGFP_CLC_2050_trimmed_contig_612	255	255	G	C	17	DP=17;VDB=0.0059;AF1=0.5;AC1=1;DP4=0,9,2,6;MQ=57;FQ=86.9;PV4=0.21,5.8e-08,0.096,0.074
AllGFP_CLC_2050_trimmed_contig_612	285	285	G	T	20	DP=20;VDB=0.0178;AF1=0.5;AC1=1;DP4=0,9,7,4;MQ=52;FQ=61;PV4=0.0047,0.32,0.12,1
AllGFP_CLC_2050_trimmed_contig_612	321	321	T	A	18	DP=18;VDB=0.0004;AF1=0.5;AC1=1;DP4=3,7,4,4;MQ=51;FQ=44;PV4=0.63,4.1e-05,1,1
AllGFP_CLC_2050_trimmed_contig_614	8	8	C	G	37	DP=37;VDB=0.0000;AF1=0.5;AC1=1;DP4=0,24,0,6;MQ=43;FQ=11.3;PV4=1,1,0.005,1
AllGFP_CLC_2050_trimmed_contig_614	167	167	A	T	12	DP=12;VDB=0.0001;AF1=0.5;AC1=1;DP4=2,1,4,4;MQ=46;FQ=32;PV4=1,1,0.004,0.13
AllGFP_CLC_2050_trimmed_contig_614	187	187	C	G	7	DP=7;VDB=0.0179;AF1=0.5;AC1=1;DP4=3,2,0,2;MQ=33;FQ=16.7;PV4=0.43,1,1,0.25
AllGFP_CLC_2050_trimmed_contig_617	365	365	A	T	10	DP=10;VDB=0.0234;AF1=0.5;AC1=1;DP4=0,3,0,7;MQ=56;FQ=28;PV4=1,1,0.24,0.19
AllGFP_CLC_2050_trimmed_contig_618	381	381	G	T	32	DP=32;VDB=0.0032;AF1=0.5;AC1=1;DP4=7,4,15,6;MQ=60;FQ=143;PV4=0.7,3.1e-07,1,0.0048
AllGFP_CLC_2050_trimmed_contig_618	699	699	A	C	25	DP=25;VDB=0.0007;AF1=0.5;AC1=1;DP4=7,4,12,2;MQ=59;FQ=122;PV4=0.35,0.0002,0.19,1
AllGFP_CLC_2050_trimmed_contig_624	449	449	G	T	18	DP=18;VDB=0.0000;AF1=0.5;AC1=1;DP4=12,2,4,0;MQ=59;FQ=22;PV4=1,0.47,1,1
AllGFP_CLC_2050_trimmed_contig_624	867	867	G	T	24	DP=24;VDB=0.0000;AF1=0.5;AC1=1;DP4=5,0,14,5;MQ=43;FQ=34;PV4=0.54,1,0.0094,0.049
AllGFP_CLC_2050_trimmed_contig_626	139	139	A	C	9	DP=9;VDB=0.0152;AF1=0.5;AC1=1;DP4=2,3,1,3;MQ=52;FQ=19.6;PV4=1,0.024,1,0.41
AllGFP_CLC_2050_trimmed_contig_627	47	47	C	G	5	DP=5;VDB=0.0244;AF1=0.5;AC1=1;DP4=2,0,2,0;MQ=52;FQ=8.19;PV4=1,1,0.23,1
AllGFP_CLC_2050_trimmed_contig_629	220	220	G	C	93	DP=93;VDB=0.0278;AF1=0.5;AC1=1;DP4=12,51,1,27;MQ=60;FQ=97;PV4=0.058,0.09,1,1
AllGFP_CLC_2050_trimmed_contig_632	1288	1288	G	T	25	DP=25;VDB=0.0001;AF1=0.5;AC1=1;DP4=12,0,6,0;MQ=60;FQ=64;PV4=1,1,1,1
AllGFP_CLC_2050_trimmed_contig_633	191	191	G	C	11	DP=11;VDB=0.0298;AF1=0.5;AC1=1;DP4=6,0,3,0;MQ=53;FQ=10.4;PV4=1,0.057,1,0.29
AllGFP_CLC_2050_trimmed_contig_633	196	196	C	G	10	DP=10;VDB=0.0049;AF1=0.5;AC1=1;DP4=6,0,4,0;MQ=54;FQ=29;PV4=1,0.0035,1,0.39
AllGFP_CLC_2050_trimmed_contig_633	525	525	T	A	9	DP=9;VDB=0.0334;AF1=0.5;AC1=1;DP4=4,0,4,0;MQ=60;FQ=32;PV4=1,0.0004,1,0.37
AllGFP_CLC_2050_trimmed_contig_633	1254	1254	G	C	12	DP=12;VDB=0.0208;AF1=0.5;AC1=1;DP4=3,0,6,0;MQ=57;FQ=29;PV4=1,1,0.26,0.036
AllGFP_CLC_2050_trimmed_contig_633	1270	1270	T	G	16	DP=16;VDB=0.0046;AF1=0.504;AC1=1;DP4=3,0,13,0;MQ=59;FQ=-9.5;PV4=1,0.34,0.2,0.067
AllGFP_CLC_2050_trimmed_contig_633	1321	1321	G	T	13	DP=13;VDB=0.0315;AF1=0.5;AC1=1;DP4=6,0,6,0;MQ=58;FQ=45;PV4=1,0.068,1,1
AllGFP_CLC_2050_trimmed_contig_633	1484	1484	G	C	12	DP=12;VDB=0.0062;AF1=0.5;AC1=1;DP4=1,5,6,0;MQ=54;FQ=19.1;PV4=0.015,0.00018,0.021,1
AllGFP_CLC_2050_trimmed_contig_633	1561	1561	T	G	17	DP=17;VDB=0.0201;AF1=0.5;AC1=1;DP4=6,6,5,0;MQ=56;FQ=21;PV4=0.1,0.014,9.3e-06,0.0006
AllGFP_CLC_2050_trimmed_contig_633	1564	1564	A	T	17	DP=17;VDB=0.0201;AF1=0.5;AC1=1;DP4=6,6,5,0;MQ=56;FQ=29;PV4=0.1,0.00019,9.3e-06,0.0006
AllGFP_CLC_2050_trimmed_contig_633	1581	1581	G	T	16	DP=16;VDB=0.0014;AF1=0.4998;AC1=1;DP4=6,6,4,0;MQ=57;FQ=6.2;PV4=0.23,0.0014,0.0011,0.12
AllGFP_CLC_2050_trimmed_contig_636	76	76	C	A	28	DP=28;VDB=0.0000;AF1=0.5;AC1=1;DP4=6,15,4,0;MQ=59;FQ=16.1;PV4=0.017,1,1,1
AllGFP_CLC_2050_trimmed_contig_640	384	384	A	C	53	DP=53;VDB=0.0211;AF1=0.5;AC1=1;DP4=4,39,4,6;MQ=58;FQ=33;PV4=0.033,2.7e-08,1,0.073
AllGFP_CLC_2050_trimmed_contig_640	645	645	G	T	53	DP=53;VDB=0.0002;AF1=0.5;AC1=1;DP4=2,34,2,15;MQ=58;FQ=53;PV4=0.59,0.47,0.35,0.035
AllGFP_CLC_2050_trimmed_contig_641	77	77	G	T	19	DP=19;VDB=0.0005;AF1=0.5;AC1=1;DP4=0,14,0,5;MQ=50;FQ=38;PV4=1,0.11,1,1
AllGFP_CLC_2050_trimmed_contig_641	82	82	A	C	18	DP=18;VDB=0.0010;AF1=0.5;AC1=1;DP4=0,4,0,14;MQ=51;FQ=16.1;PV4=1,0.0015,1,1
AllGFP_CLC_2050_trimmed_contig_641	150	150	T	A	30	DP=30;VDB=0.0267;AF1=0.5;AC1=1;DP4=0,18,0,12;MQ=53;FQ=53;PV4=1,8.8e-05,0.00071,0.069
AllGFP_CLC_2050_trimmed_contig_642	622	622	A	C	4	DP=4;VDB=-0.0034;AF1=0.4999;AC1=1;DP4=0,2,2,0;MQ=56;FQ=7.8;PV4=0.33,0.0087,0.21,1
AllGFP_CLC_2050_trimmed_contig_644	290	290	C	A	4	DP=4;VDB=0.0022;AF1=0.5553;AC1=1;DP4=0,2,2,0;MQ=19;FQ=-20;PV4=0.33,0.0041,1,1
AllGFP_CLC_2050_trimmed_contig_647	684	684	G	T	37	DP=37;VDB=0.0104;AF1=0.5;AC1=1;DP4=4,6,3,24;MQ=60;FQ=106;PV4=0.069,0.011,1,0.13
AllGFP_CLC_2050_trimmed_contig_647	2018	2018	A	C	19	DP=19;VDB=0.0226;AF1=0.5;AC1=1;DP4=2,8,2,7;MQ=26;FQ=15.1;PV4=1,1.8e-05,1,1
AllGFP_CLC_2050_trimmed_contig_648	66	66	G	T	10	DP=10;VDB=0.0001;AF1=1;AC1=2;DP4=2,0,4,4;MQ=60;FQ=-31;PV4=0.47,1,1,0.32
AllGFP_CLC_2050_trimmed_contig_649	37	37	T	A	9	DP=9;VDB=0.0270;AF1=0.4999;AC1=1;DP4=7,0,2,0;MQ=58;FQ=9.53;PV4=1,1,0,0.0045
AllGFP_CLC_2050_trimmed_contig_649	110	110	T	A	6	DP=6;VDB=0.0076;AF1=0.5;AC1=1;DP4=4,0,2,0;MQ=55;FQ=17.1;PV4=1,1,1,0.051
AllGFP_CLC_2050_trimmed_contig_657	1110	1110	T	G	23	DP=23;VDB=0.0001;AF1=0.4999;AC1=1;DP4=11,8,4,0;MQ=56;FQ=8.65;PV4=0.26,0.37,7.5e-10,1
AllGFP_CLC_2050_trimmed_contig_657	1185	1185	T	G	13	DP=13;VDB=0.0006;AF1=0.5;AC1=1;DP4=4,0,3,6;MQ=59;FQ=37;PV4=0.07,0.002,0.26,1
AllGFP_CLC_2050_trimmed_contig_657	1204	1204	T	A	11	DP=11;VDB=0.0001;AF1=0.504;AC1=1;DP4=3,0,1,6;MQ=58;FQ=-9.5;PV4=0.033,0.35,1,1
AllGFP_CLC_2050_trimmed_contig_658	42	42	C	A	6	DP=6;VDB=0.0156;AF1=0.5;AC1=1;DP4=4,0,0,2;MQ=59;FQ=18.1;PV4=0.067,1,0.089,1
AllGFP_CLC_2050_trimmed_contig_661	131	131	T	G	12	DP=12;VDB=0.0057;AF1=0.4998;AC1=1;DP4=9,0,3,0;MQ=59;FQ=5.47;PV4=1,1.6e-05,0.041,0.049
AllGFP_CLC_2050_trimmed_contig_661	762	762	T	A	10	DP=10;VDB=0.0024;AF1=0.5;AC1=1;DP4=6,2,0,2;MQ=60;FQ=17.1;PV4=0.13,1,1,1
AllGFP_CLC_2050_trimmed_contig_661	790	790	G	T	10	DP=10;VDB=0.0001;AF1=0.5;AC1=1;DP4=6,0,0,4;MQ=60;FQ=22;PV4=0.0048,0.16,1,1
AllGFP_CLC_2050_trimmed_contig_665	154	154	T	A	4	DP=4;VDB=0.0081;AF1=0.5;AC1=1;DP4=2,0,1,1;MQ=60;FQ=14.2;PV4=1,0.0061,1,0.21
AllGFP_CLC_2050_trimmed_contig_667	357	357	T	G	16	DP=16;VDB=0.0001;AF1=0.4998;AC1=1;DP4=3,9,0,4;MQ=42;FQ=6.2;PV4=0.53,5.6e-06,1,1
AllGFP_CLC_2050_trimmed_contig_671	720	720	T	A	26	DP=26;VDB=0.0007;AF1=0.5;AC1=1;DP4=17,2,5,2;MQ=58;FQ=46;PV4=0.29,0.18,1,1
AllGFP_CLC_2050_trimmed_contig_672	487	487	T	G	51	DP=51;VDB=0.0001;AF1=0.5;AC1=1;DP4=8,31,3,9;MQ=58;FQ=37;PV4=0.71,1.6e-09,1,1
AllGFP_CLC_2050_trimmed_contig_678	617	617	G	T	24	DP=24;VDB=0.0000;AF1=0.5;AC1=1;DP4=18,0,6,0;MQ=57;FQ=37;PV4=1,0.082,0.023,0.018
AllGFP_CLC_2050_trimmed_contig_678	778	778	G	C	22	DP=22;VDB=0.0032;AF1=0.5;AC1=1;DP4=11,0,9,2;MQ=60;FQ=92.5;PV4=0.48,0.0091,1,0.23
AllGFP_CLC_2050_trimmed_contig_679	22	22	C	G	53	DP=53;VDB=0.0000;AF1=0.5;AC1=1;DP4=0,16,1,17;MQ=38;FQ=101;PV4=1,1,0.056,1
AllGFP_CLC_2050_trimmed_contig_679	38	38	C	G	54	DP=54;VDB=0.0001;AF1=0.5;AC1=1;DP4=0,7,1,27;MQ=39;FQ=40;PV4=1,0.11,4.8e-06,1
AllGFP_CLC_2050_trimmed_contig_679	64	64	G	C	28	DP=28;VDB=0.0000;AF1=0.5;AC1=1;DP4=0,10,1,10;MQ=44;FQ=63;PV4=1,1,0.0014,1
AllGFP_CLC_2050_trimmed_contig_679	80	80	C	A	24	DP=24;VDB=0.0000;AF1=0.5;AC1=1;DP4=0,13,1,5;MQ=45;FQ=54;PV4=0.32,0.37,0.01,1
AllGFP_CLC_2050_trimmed_contig_679	350	350	A	T	19	DP=19;VDB=0.0006;AF1=0.5;AC1=1;DP4=5,9,2,3;MQ=56;FQ=46;PV4=1,0.00076,1,0.34
AllGFP_CLC_2050_trimmed_contig_679	402	402	T	G	18	DP=18;VDB=0.0011;AF1=0.5;AC1=1;DP4=6,1,0,7;MQ=60;FQ=48;PV4=0.0047,0.063,1,1
AllGFP_CLC_2050_trimmed_contig_679	432	432	T	A	15	DP=15;VDB=0.0052;AF1=0.4998;AC1=1;DP4=5,4,1,4;MQ=59;FQ=5.47;PV4=0.3,1.8e-05,1,0.13
AllGFP_CLC_2050_trimmed_contig_679	555	555	T	A	28	DP=28;VDB=0.0011;AF1=0.5;AC1=1;DP4=11,10,1,4;MQ=58;FQ=18.1;PV4=0.33,0.46,1,1
AllGFP_CLC_2050_trimmed_contig_679	605	605	A	T	34	DP=34;VDB=0.0000;AF1=0.5;AC1=1;DP4=8,14,4,5;MQ=51;FQ=99;PV4=0.7,1,0.012,1
AllGFP_CLC_2050_trimmed_contig_679	711	711	C	A	20	DP=20;VDB=0.0030;AF1=0.5;AC1=1;DP4=2,7,0,7;MQ=58;FQ=72;PV4=0.47,0.29,0.19,1
AllGFP_CLC_2050_trimmed_contig_680	219	219	A	T	12	DP=12;VDB=0.0029;AF1=0.5;AC1=1;DP4=2,3,3,4;MQ=49;FQ=28;PV4=1,0.006,0.31,0.34
AllGFP_CLC_2050_trimmed_contig_680	222	222	A	T	13	DP=13;VDB=0.0004;AF1=0.5;AC1=1;DP4=3,5,2,2;MQ=49;FQ=22;PV4=1,0.19,1,1
AllGFP_CLC_2050_trimmed_contig_681	26	26	C	A	4	DP=4;VDB=0.0112;AF1=0.5;AC1=1;DP4=1,1,2,0;MQ=60;FQ=25.3;PV4=1,1,1,1
AllGFP_CLC_2050_trimmed_contig_681	61	61	T	A	4	DP=4;VDB=0.0112;AF1=0.5;AC1=1;DP4=1,1,2,0;MQ=55;FQ=13.7;PV4=1,0.37,1,1
AllGFP_CLC_2050_trimmed_contig_681	87	87	C	A	5	DP=5;VDB=0.0112;AF1=0.4998;AC1=1;DP4=2,1,2,0;MQ=60;FQ=6.2;PV4=1,0.031,1,0.11
AllGFP_CLC_2050_trimmed_contig_684	523	523	C	A	10	DP=10;VDB=0.0001;AF1=0.5;AC1=1;DP4=5,0,4,1;MQ=59;FQ=40.8;PV4=1,0.0065,1,0.38
AllGFP_CLC_2050_trimmed_contig_692	113	113	A	C	12	DP=12;VDB=0.0266;AF1=0.5;AC1=1;DP4=8,0,0,4;MQ=60;FQ=17.1;PV4=0.002,4.4e-12,1,0.00089
AllGFP_CLC_2050_trimmed_contig_692	156	156	A	C	12	DP=12;VDB=0.0179;AF1=0.5;AC1=1;DP4=8,0,0,4;MQ=59;FQ=49;PV4=0.002,1,0.083,0.014
AllGFP_CLC_2050_trimmed_contig_693	22	22	T	A	39	DP=39;VDB=0.0008;AF1=0.5;AC1=1;DP4=3,27,0,8;MQ=57;FQ=30;PV4=1,0.073,1,0.42
AllGFP_CLC_2050_trimmed_contig_693	1146	1146	C	A	39	DP=39;VDB=0.0000;AF1=0.5;AC1=1;DP4=12,17,0,10;MQ=58;FQ=37;PV4=0.017,0.00031,1,1
AllGFP_CLC_2050_trimmed_contig_694	199	199	T	G	8	DP=8;VDB=0.0147;AF1=0.5;AC1=1;DP4=0,5,0,3;MQ=58;FQ=13.2;PV4=1,0.016,0.11,1
AllGFP_CLC_2050_trimmed_contig_694	499	499	A	T	13	DP=13;VDB=0.0236;AF1=0.5;AC1=1;DP4=1,7,1,4;MQ=59;FQ=36;PV4=1,0.16,0.11,1
AllGFP_CLC_2050_trimmed_contig_694	759	759	T	G	8	DP=8;VDB=0.0115;AF1=0.5;AC1=1;DP4=0,5,1,2;MQ=60;FQ=11.3;PV4=0.37,0.0062,1,1
AllGFP_CLC_2050_trimmed_contig_694	798	798	G	C	16	DP=16;VDB=0.0003;AF1=0.5;AC1=1;DP4=1,5,4,6;MQ=60;FQ=78;PV4=0.59,0.0048,1,0.27
AllGFP_CLC_2050_trimmed_contig_694	835	835	A	T	15	DP=15;VDB=0.0311;AF1=0.5;AC1=1;DP4=4,1,1,8;MQ=59;FQ=62.7;PV4=0.023,0.0033,0.24,0.12
AllGFP_CLC_2050_trimmed_contig_694	1002	1002	A	T	17	DP=17;VDB=0.0294;AF1=0.5;AC1=1;DP4=5,7,1,4;MQ=58;FQ=39;PV4=0.6,0.0048,1,1
AllGFP_CLC_2050_trimmed_contig_695	2737	2737	T	G	93	DP=93;VDB=0.0139;AF1=0.5;AC1=1;DP4=9,61,3,20;MQ=59;FQ=62;PV4=1,2.3e-08,0.17,0.48
AllGFP_CLC_2050_trimmed_contig_696	313	313	A	C	16	DP=16;VDB=0.0005;AF1=0.5;AC1=1;DP4=4,0,3,9;MQ=58;FQ=27;PV4=0.019,0.23,0.29,0.019
AllGFP_CLC_2050_trimmed_contig_700	325	325	C	A	24	DP=24;VDB=0.0001;AF1=0.5;AC1=1;DP4=2,18,4,0;MQ=57;FQ=30;PV4=0.0014,1,1,1
AllGFP_CLC_2050_trimmed_contig_700	800	800	T	G	53	DP=53;VDB=0.0000;AF1=1;AC1=2;DP4=0,2,45,6;MQ=58;FQ=-116;PV4=0.02,0.044,0.33,0.29
AllGFP_CLC_2050_trimmed_contig_700	822	822	C	G	57	DP=57;VDB=0.0000;AF1=0.5;AC1=1;DP4=18,6,27,2;MQ=58;FQ=80;PV4=0.12,5.6e-18,0.39,1
AllGFP_CLC_2050_trimmed_contig_700	952	952	C	G	48	DP=48;VDB=0.0091;AF1=0.5;AC1=1;DP4=22,6,12,8;MQ=55;FQ=225;PV4=0.21,1,1,1
AllGFP_CLC_2050_trimmed_contig_700	1099	1099	A	T	34	DP=34;VDB=0.0207;AF1=0.5;AC1=1;DP4=16,1,14,3;MQ=60;FQ=136;PV4=0.6,1.7e-05,1,1
AllGFP_CLC_2050_trimmed_contig_705	330	330	C	G	3	DP=3;VDB=0.0222;AF1=1;AC1=2;DP4=0,0,0,3;MQ=49;FQ=-36
AllGFP_CLC_2050_trimmed_contig_708	55	55	T	G	18	DP=18;VDB=0.0000;AF1=1;AC1=2;DP4=0,3,0,7;MQ=20;FQ=-36;PV4=1,0.27,1,1
AllGFP_CLC_2050_trimmed_contig_708	768	768	C	G	51	DP=51;VDB=0.0005;AF1=0.5;AC1=1;DP4=1,43,3,4;MQ=58;FQ=23;PV4=0.0063,0.35,1,0.31
AllGFP_CLC_2050_trimmed_contig_708	900	900	C	G	39	DP=39;VDB=0.0098;AF1=0.5;AC1=1;DP4=0,14,0,24;MQ=57;FQ=89;PV4=1,0.17,1,1
AllGFP_CLC_2050_trimmed_contig_715	38	38	T	A	29	DP=29;VDB=0.0000;AF1=0.5;AC1=1;DP4=14,3,6,0;MQ=58;FQ=44;PV4=0.54,1,0.00028,0.00059
AllGFP_CLC_2050_trimmed_contig_717	303	303	T	G	6	DP=6;VDB=0.0088;AF1=0.4997;AC1=1;DP4=4,0,2,0;MQ=58;FQ=4.77;PV4=1,0.06,0.089,0.089
AllGFP_CLC_2050_trimmed_contig_720	112	112	C	G	29	DP=29;VDB=0.0328;AF1=0.5;AC1=1;DP4=1,16,0,11;MQ=56;FQ=84;PV4=1,0.0068,0.15,1
AllGFP_CLC_2050_trimmed_contig_720	119	119	A	T	27	DP=27;VDB=0.0283;AF1=0.5;AC1=1;DP4=1,15,0,11;MQ=56;FQ=76;PV4=1,0.0031,0.17,1
AllGFP_CLC_2050_trimmed_contig_721	72	72	G	T	12	DP=12;VDB=0.0001;AF1=0.5;AC1=1;DP4=2,4,0,3;MQ=46;FQ=17.1;PV4=0.5,0.18,0.052,1
AllGFP_CLC_2050_trimmed_contig_726	257	257	T	G	12	DP=12;VDB=0.0310;AF1=0.5;AC1=1;DP4=2,0,7,2;MQ=60;FQ=14.2;PV4=1,0.024,1,0.099
AllGFP_CLC_2050_trimmed_contig_727	650	650	T	A	19	DP=19;VDB=0.0000;AF1=0.5;AC1=1;DP4=6,7,0,6;MQ=59;FQ=13.2;PV4=0.11,8.9e-05,0.073,1
AllGFP_CLC_2050_trimmed_contig_733	241	241	A	C	37	DP=37;VDB=0.0042;AF1=0.5;AC1=1;DP4=18,3,16,0;MQ=59;FQ=113;PV4=0.24,0.41,1,1
AllGFP_CLC_2050_trimmed_contig_733	1249	1249	T	G	16	DP=16;VDB=0.0020;AF1=0.5;AC1=1;DP4=8,0,5,3;MQ=45;FQ=17.1;PV4=0.2,0.25,1.5e-07,0.12
AllGFP_CLC_2050_trimmed_contig_733	1250	1250	T	G	16	DP=16;VDB=0.0020;AF1=0.5;AC1=1;DP4=8,0,5,3;MQ=45;FQ=18.1;PV4=0.2,0.23,1.5e-07,0.1
AllGFP_CLC_2050_trimmed_contig_735	1974	1974	G	T	74	DP=74;VDB=0.0001;AF1=0.5;AC1=1;DP4=53,0,18,3;MQ=55;FQ=99;PV4=0.021,0.056,1,0.34
AllGFP_CLC_2050_trimmed_contig_735	2063	2063	T	A	19	DP=19;VDB=0.0000;AF1=0.5;AC1=1;DP4=7,2,10,0;MQ=54;FQ=57;PV4=0.21,5.8e-07,0.021,0.48
AllGFP_CLC_2050_trimmed_contig_735	2184	2184	G	T	15	DP=15;VDB=0.0001;AF1=0.5;AC1=1;DP4=8,3,4,0;MQ=59;FQ=18.1;PV4=0.52,1,1,1
AllGFP_CLC_2050_trimmed_contig_737	520	520	C	A	61	DP=61;VDB=0.0112;AF1=0.5;AC1=1;DP4=39,4,14,4;MQ=57;FQ=92;PV4=0.22,3.8e-09,1,0.35
AllGFP_CLC_2050_trimmed_contig_740	23	23	G	C	8	DP=8;VDB=0.0046;AF1=0.4998;AC1=1;DP4=0,6,2,0;MQ=36;FQ=6.2;PV4=0.036,0.026,1,1
AllGFP_CLC_2050_trimmed_contig_740	88	88	G	C	5	DP=5;VDB=0.0120;AF1=0.5;AC1=1;DP4=0,3,1,1;MQ=48;FQ=18.1;PV4=0.4,0.045,1,0.19
AllGFP_CLC_2050_trimmed_contig_740	93	93	A	C	5	DP=5;VDB=0.0120;AF1=0.5;AC1=1;DP4=0,3,1,1;MQ=48;FQ=21;PV4=0.4,0.032,1,0.43
AllGFP_CLC_2050_trimmed_contig_747	501	501	G	C	41	DP=41;VDB=0.0082;AF1=0.5;AC1=1;DP4=7,22,3,9;MQ=57;FQ=113;PV4=1,0.05,0.41,1
AllGFP_CLC_2050_trimmed_contig_751	530	530	C	A	7	DP=7;VDB=0.0107;AF1=0.5;AC1=1;DP4=0,4,0,3;MQ=60;FQ=22;PV4=1,0.055,1,1
AllGFP_CLC_2050_trimmed_contig_753	359	359	C	A	54	DP=54;VDB=0.0200;AF1=0.5;AC1=1;DP4=38,1,14,1;MQ=60;FQ=41;PV4=0.48,8.2e-12,0.0031,0.0015
AllGFP_CLC_2050_trimmed_contig_753	1273	1273	G	T	90	DP=90;VDB=0.0321;AF1=0.5;AC1=1;DP4=43,20,25,2;MQ=58;FQ=69;PV4=0.016,1.9e-16,0.22,1
AllGFP_CLC_2050_trimmed_contig_754	134	134	C	A	20	DP=20;VDB=0.0328;AF1=0.5;AC1=1;DP4=10,2,6,0;MQ=60;FQ=69;PV4=0.53,0.28,1,1
AllGFP_CLC_2050_trimmed_contig_755	84	84	T	A	16	DP=16;VDB=0.0004;AF1=0.5;AC1=1;DP4=0,10,2,2;MQ=56;FQ=49;PV4=0.066,1,0.0029,1
AllGFP_CLC_2050_trimmed_contig_760	556	556	A	T	17	DP=17;VDB=0.0213;AF1=0.5;AC1=1;DP4=2,11,0,4;MQ=60;FQ=11.3;PV4=1,0.41,1,0.34
AllGFP_CLC_2050_trimmed_contig_760	1636	1636	C	A	12	DP=12;VDB=0.0023;AF1=0.5;AC1=1;DP4=2,4,1,3;MQ=57;FQ=74;PV4=1,1,1,0.32
AllGFP_CLC_2050_trimmed_contig_764	109	109	C	A	6	DP=6;VDB=0.0031;AF1=0.5;AC1=1;DP4=1,3,2,0;MQ=60;FQ=29;PV4=0.4,1,1,1
AllGFP_CLC_2050_trimmed_contig_765	133	133	T	G	17	DP=17;VDB=0.0000;AF1=0.4998;AC1=1;DP4=14,0,3,0;MQ=50;FQ=6.2;PV4=1,0.28,0.081,1
AllGFP_CLC_2050_trimmed_contig_765	172	172	G	C	15	DP=15;VDB=0.0000;AF1=0.5;AC1=1;DP4=7,0,7,0;MQ=53;FQ=54;PV4=1,0.17,0.34,1
AllGFP_CLC_2050_trimmed_contig_765	255	255	C	A	8	DP=8;VDB=0.0019;AF1=0.5;AC1=1;DP4=5,0,3,0;MQ=60;FQ=18.1;PV4=1,0.35,1,0.22
AllGFP_CLC_2050_trimmed_contig_767	1450	1450	G	C	8	DP=8;VDB=0.0075;AF1=0.4998;AC1=1;DP4=2,4,0,2;MQ=60;FQ=5.47;PV4=1,0.46,1,1
AllGFP_CLC_2050_trimmed_contig_768	258	258	T	G	5	DP=5;VDB=0.0123;AF1=0.5001;AC1=1;DP4=2,0,3,0;MQ=60;FQ=8.62;PV4=1,1,1,0.25
AllGFP_CLC_2050_trimmed_contig_773	187	187	T	G	11	DP=11;VDB=0.0000;AF1=0.5;AC1=1;DP4=4,4,1,2;MQ=60;FQ=52;PV4=1,1,1,0.096
AllGFP_CLC_2050_trimmed_contig_775	138	138	A	C	25	DP=25;VDB=0.0093;AF1=0.5;AC1=1;DP4=11,7,2,4;MQ=55;FQ=24;PV4=0.36,1,0.041,0.38
AllGFP_CLC_2050_trimmed_contig_786	572	572	C	G	10	DP=10;VDB=0.0001;AF1=0.4998;AC1=1;DP4=3,3,2,0;MQ=60;FQ=6.2;PV4=0.46,0.2,1,0.27
AllGFP_CLC_2050_trimmed_contig_786	674	674	G	T	13	DP=13;VDB=0.0001;AF1=0.5;AC1=1;DP4=7,2,4,0;MQ=60;FQ=15.1;PV4=1,4.8e-05,1,1
AllGFP_CLC_2050_trimmed_contig_787	489	489	T	A	9	DP=9;VDB=0.0041;AF1=0.5;AC1=1;DP4=0,7,2,0;MQ=60;FQ=15.1;PV4=0.028,1,1,1
AllGFP_CLC_2050_trimmed_contig_791	57	57	A	T	10	DP=10;VDB=0.0010;AF1=0.5;AC1=1;DP4=1,5,2,1;MQ=47;FQ=25;PV4=0.23,1,0.49,1
AllGFP_CLC_2050_trimmed_contig_798	98	98	T	G	5	DP=5;VDB=0.0219;AF1=0.4998;AC1=1;DP4=0,3,0,2;MQ=58;FQ=4.15;PV4=1,1,1,0.14
AllGFP_CLC_2050_trimmed_contig_799	955	955	A	C	5	DP=5;VDB=0.0118;AF1=0.5;AC1=1;DP4=2,0,0,3;MQ=60;FQ=19.9;PV4=0.1,0.031,1,0.25
AllGFP_CLC_2050_trimmed_contig_799	1034	1034	T	A	5	DP=5;VDB=0.0082;AF1=0.5;AC1=1;DP4=2,0,0,3;MQ=60;FQ=31.8;PV4=0.1,0.002,1,0.25
AllGFP_CLC_2050_trimmed_contig_803	92	92	C	G	22	DP=22;VDB=0.0000;AF1=0.4997;AC1=1;DP4=7,10,0,5;MQ=54;FQ=4.77;PV4=0.13,0.19,3.7e-17,1
AllGFP_CLC_2050_trimmed_contig_803	145	145	C	G	45	DP=45;VDB=0.0026;AF1=0.5;AC1=1;DP4=3,22,5,11;MQ=46;FQ=12.3;PV4=0.23,5e-10,1.1e-13,1
AllGFP_CLC_2050_trimmed_contig_803	178	178	G	C	42	DP=42;VDB=0.0028;AF1=0.5;AC1=1;DP4=3,20,2,10;MQ=47;FQ=21;PV4=1,1,2.8e-10,1
AllGFP_CLC_2050_trimmed_contig_803	214	214	T	G	76	DP=76;VDB=0.0196;AF1=0.5;AC1=1;DP4=3,37,7,26;MQ=45;FQ=23;PV4=0.17,8.2e-18,4.9e-45,1
AllGFP_CLC_2050_trimmed_contig_803	217	217	C	G	77	DP=77;VDB=0.0198;AF1=0.5;AC1=1;DP4=3,37,7,28;MQ=45;FQ=26;PV4=0.17,3.9e-14,1e-46,1
AllGFP_CLC_2050_trimmed_contig_803	220	220	C	G	78	DP=78;VDB=0.0196;AF1=0.5;AC1=1;DP4=3,39,7,28;MQ=45;FQ=38;PV4=0.17,8.9e-09,2.7e-48,1
AllGFP_CLC_2050_trimmed_contig_803	226	226	G	T	81	DP=81;VDB=0.0199;AF1=0.5;AC1=1;DP4=2,40,7,31;MQ=44;FQ=46;PV4=0.078,1,4.8e-47,1
AllGFP_CLC_2050_trimmed_contig_803	229	229	A	T	83	DP=83;VDB=0.0197;AF1=0.5;AC1=1;DP4=2,40,7,32;MQ=44;FQ=50;PV4=0.081,1,1.9e-47,1
AllGFP_CLC_2050_trimmed_contig_803	280	280	C	G	88	DP=88;VDB=0.0170;AF1=0.5;AC1=1;DP4=3,39,6,39;MQ=43;FQ=59;PV4=0.49,1.2e-08,9.6e-41,1
AllGFP_CLC_2050_trimmed_contig_803	295	295	T	A	66	DP=66;VDB=0.0170;AF1=0.5;AC1=1;DP4=3,36,5,22;MQ=47;FQ=51;PV4=0.26,0.27,1.9e-29,1
AllGFP_CLC_2050_trimmed_contig_804	347	347	G	T	32	DP=32;VDB=0.0275;AF1=0.5;AC1=1;DP4=7,12,2,10;MQ=58;FQ=93;PV4=0.42,0.00011,0.15,0.0028
AllGFP_CLC_2050_trimmed_contig_816	250	250	A	C	51	DP=51;VDB=0.0365;AF1=0.5;AC1=1;DP4=6,27,0,16;MQ=47;FQ=37;PV4=0.16,2.5e-08,0.47,1
AllGFP_CLC_2050_trimmed_contig_818	390	390	A	C	8	DP=8;VDB=0.0083;AF1=0.5013;AC1=1;DP4=2,0,0,6;MQ=56;FQ=-5.45;PV4=0.036,0.19,0.3,0.21
AllGFP_CLC_2050_trimmed_contig_820	461	461	C	A	9	DP=9;VDB=0.0020;AF1=0.5;AC1=1;DP4=0,7,0,2;MQ=60;FQ=20.1;PV4=1,1,1,1
AllGFP_CLC_2050_trimmed_contig_824	105	105	T	A	10	DP=10;VDB=0.0000;AF1=0.5;AC1=1;DP4=6,1,3,0;MQ=60;FQ=21;PV4=1,1,1,0.028
AllGFP_CLC_2050_trimmed_contig_825	173	173	C	A	10	DP=10;VDB=0.0041;AF1=0.5;AC1=1;DP4=4,3,2,0;MQ=55;FQ=20.1;PV4=0.5,1,1,1
AllGFP_CLC_2050_trimmed_contig_827	25	25	T	A	24	DP=24;VDB=0.0003;AF1=0.5;AC1=1;DP4=19,1,4,0;MQ=58;FQ=15.1;PV4=1,0.48,1,1
AllGFP_CLC_2050_trimmed_contig_827	52	52	T	G	24	DP=24;VDB=0.0000;AF1=0.5;AC1=1;DP4=17,1,6,0;MQ=59;FQ=44;PV4=1,1,1,1
AllGFP_CLC_2050_trimmed_contig_828	231	231	T	G	4	DP=4;VDB=0.0014;AF1=0.5063;AC1=1;DP4=2,0,1,1;MQ=47;FQ=-11.4;PV4=1,1,1,0.21
AllGFP_CLC_2050_trimmed_contig_829	719	719	T	A	17	DP=17;VDB=0.0023;AF1=0.5;AC1=1;DP4=2,7,6,2;MQ=60;FQ=148;PV4=0.057,1,1,1
AllGFP_CLC_2050_trimmed_contig_832	96	96	T	A	4	DP=4;VDB=0.0065;AF1=0.5;AC1=1;DP4=2,0,2,0;MQ=60;FQ=16.9;PV4=1,0.19,1,1
AllGFP_CLC_2050_trimmed_contig_835	543	543	A	C	11	DP=11;VDB=0.0000;AF1=0.502;AC1=1;DP4=2,0,1,8;MQ=60;FQ=-6.96;PV4=0.055,0.41,1,0.11
AllGFP_CLC_2050_trimmed_contig_840	17	17	T	A	12	DP=12;VDB=0.0001;AF1=0.4999;AC1=1;DP4=6,2,4,0;MQ=53;FQ=7.8;PV4=0.52,1,1,1
AllGFP_CLC_2050_trimmed_contig_840	31	31	T	A	13	DP=13;VDB=0.0000;AF1=0.5;AC1=1;DP4=2,2,7,0;MQ=54;FQ=44.7;PV4=0.11,0.014,0.038,0.24
AllGFP_CLC_2050_trimmed_contig_840	33	33	C	G	13	DP=13;VDB=0.0000;AF1=0.5;AC1=1;DP4=4,2,6,0;MQ=53;FQ=37;PV4=0.45,0.018,0.0012,0.17
AllGFP_CLC_2050_trimmed_contig_840	162	162	G	C	13	DP=13;VDB=0.0158;AF1=0.5;AC1=1;DP4=6,0,1,1;MQ=45;FQ=11.3;PV4=0.25,0.47,1,0.15
AllGFP_CLC_2050_trimmed_contig_840	378	378	A	C	9	DP=9;VDB=0.0322;AF1=0.5;AC1=1;DP4=2,2,4,0;MQ=53;FQ=39;PV4=0.43,0.11,1,0.2
AllGFP_CLC_2050_trimmed_contig_851	70	70	T	G	61	DP=61;VDB=0.0000;AF1=0.5;AC1=1;DP4=43,0,16,0;MQ=58;FQ=69;PV4=1,0.12,1,0.23
AllGFP_CLC_2050_trimmed_contig_855	94	94	C	G	11	DP=11;VDB=0.0022;AF1=0.5;AC1=1;DP4=3,1,4,2;MQ=59;FQ=67;PV4=1,1,0.22,1
AllGFP_CLC_2050_trimmed_contig_855	115	115	T	A	11	DP=11;VDB=0.0093;AF1=0.5;AC1=1;DP4=4,2,3,1;MQ=57;FQ=39;PV4=1,0.31,1,1
AllGFP_CLC_2050_trimmed_contig_855	241	241	G	T	10	DP=10;VDB=0.0005;AF1=0.5;AC1=1;DP4=2,2,6,0;MQ=57;FQ=34;PV4=0.13,0.0016,1,1
AllGFP_CLC_2050_trimmed_contig_858	372	372	C	G	14	DP=14;VDB=0.0139;AF1=0.5;AC1=1;DP4=10,1,3,0;MQ=57;FQ=19.1;PV4=1,1,1,1
AllGFP_CLC_2050_trimmed_contig_858	523	523	A	C	7	DP=7;VDB=0.0151;AF1=0.5;AC1=1;DP4=3,0,4,0;MQ=60;FQ=47.5;PV4=1,0.031,1,0.22
AllGFP_CLC_2050_trimmed_contig_858	736	736	G	T	20	DP=20;VDB=0.0029;AF1=0.5;AC1=1;DP4=11,0,7,1;MQ=57;FQ=29;PV4=0.42,1,0.11,1
AllGFP_CLC_2050_trimmed_contig_858	738	738	A	T	22	DP=22;VDB=0.0064;AF1=0.5;AC1=1;DP4=13,0,7,1;MQ=57;FQ=27;PV4=0.38,9.9e-06,0.083,1
AllGFP_CLC_2050_trimmed_contig_858	743	743	T	A	22	DP=22;VDB=0.0064;AF1=0.5;AC1=1;DP4=12,0,8,1;MQ=57;FQ=89;PV4=0.43,0.21,0.13,0.47
AllGFP_CLC_2050_trimmed_contig_858	747	747	G	C	22	DP=22;VDB=0.0064;AF1=0.5;AC1=1;DP4=13,0,8,1;MQ=57;FQ=80;PV4=0.41,0.00015,0.12,0.4
AllGFP_CLC_2050_trimmed_contig_859	225	225	A	C	12	DP=12;VDB=0.0257;AF1=0.5;AC1=1;DP4=1,7,0,3;MQ=54;FQ=12.3;PV4=1,0.0019,1,1
AllGFP_CLC_2050_trimmed_contig_859	1307	1307	C	A	73	DP=73;VDB=0.0356;AF1=0.5;AC1=1;DP4=12,38,1,21;MQ=58;FQ=66;PV4=0.054,2.9e-11,1,0.054
AllGFP_CLC_2050_trimmed_contig_867	664	664	A	T	16	DP=16;VDB=0.0000;AF1=0.5;AC1=1;DP4=0,13,0,3;MQ=60;FQ=15.1;PV4=1,0.42,1,1
AllGFP_CLC_2050_trimmed_contig_874	118	118	T	A	2	DP=2;VDB=0.0063;AF1=1;AC1=2;DP4=0,0,2,0;MQ=59;FQ=-33
AllGFP_CLC_2050_trimmed_contig_876	379	379	T	A	17	DP=17;VDB=0.0042;AF1=0.5;AC1=1;DP4=0,6,1,10;MQ=55;FQ=68.6;PV4=1,2.7e-05,0.074,0.34
AllGFP_CLC_2050_trimmed_contig_876	549	549	T	G	9	DP=9;VDB=0.0183;AF1=0.5;AC1=1;DP4=0,5,0,3;MQ=59;FQ=16.1;PV4=1,0.017,1,1
AllGFP_CLC_2050_trimmed_contig_876	4278	4278	A	C	36	DP=36;VDB=0.0000;AF1=0.5;AC1=1;DP4=1,21,0,10;MQ=47;FQ=43;PV4=1,0.0079,1,1
AllGFP_CLC_2050_trimmed_contig_879	480	480	G	T	15	DP=15;VDB=0.0013;AF1=0.5;AC1=1;DP4=0,7,1,7;MQ=57;FQ=77.6;PV4=1,0.063,0.11,0.15
AllGFP_CLC_2050_trimmed_contig_886	443	443	T	A	14	DP=14;VDB=0.0198;AF1=0.5;AC1=1;DP4=0,7,0,7;MQ=59;FQ=60.8;PV4=1,0.32,0.18,1
AllGFP_CLC_2050_trimmed_contig_889	89	89	G	T	7	DP=7;VDB=0.0105;AF1=0.4999;AC1=1;DP4=3,2,2,0;MQ=57;FQ=7.8;PV4=1,0.01,1,0.047
AllGFP_CLC_2050_trimmed_contig_890	235	235	A	C	11	DP=11;VDB=0.0218;AF1=0.5;AC1=1;DP4=2,4,3,2;MQ=60;FQ=66.9;PV4=0.57,0.46,1,0.42
AllGFP_CLC_2050_trimmed_contig_891	43	43	A	C	5	DP=5;VDB=0.0004;AF1=0.5;AC1=1;DP4=2,0,1,2;MQ=30;FQ=18.9;PV4=0.4,0.39,0.23,1
AllGFP_CLC_2050_trimmed_contig_896	549	549	A	C	16	DP=16;VDB=0.0015;AF1=0.4999;AC1=1;DP4=2,9,0,3;MQ=59;FQ=6.99;PV4=1,0.49,1,1
AllGFP_CLC_2050_trimmed_contig_903	494	494	G	T	51	DP=51;VDB=0.0160;AF1=0.5;AC1=1;DP4=10,28,6,7;MQ=58;FQ=127;PV4=0.3,1,0.0039,1
AllGFP_CLC_2050_trimmed_contig_903	871	871	A	C	17	DP=17;VDB=0.0016;AF1=0.5;AC1=1;DP4=0,10,0,7;MQ=56;FQ=27;PV4=1,1,0.28,1
AllGFP_CLC_2050_trimmed_contig_913	487	487	A	C	26	DP=26;VDB=0.0293;AF1=0.5;AC1=1;DP4=8,8,0,9;MQ=60;FQ=56;PV4=0.022,0.097,0.094,0.0074
AllGFP_CLC_2050_trimmed_contig_922	146	146	A	C	6	DP=6;VDB=0.0056;AF1=0.5;AC1=1;DP4=2,0,0,4;MQ=57;FQ=18.1;PV4=0.067,0.097,1,0.25
AllGFP_CLC_2050_trimmed_contig_925	260	260	C	A	14	DP=14;VDB=0.0157;AF1=0.4998;AC1=1;DP4=2,9,0,3;MQ=60;FQ=5.47;PV4=1,0.0019,1,1
AllGFP_CLC_2050_trimmed_contig_931	126	126	C	G	18	DP=18;VDB=0.0047;AF1=1;AC1=2;DP4=0,10,1,6;MQ=17;FQ=-32;PV4=0.41,0.066,1,1
AllGFP_CLC_2050_trimmed_contig_932	182	182	A	T	9	DP=9;VDB=0.0080;AF1=0.5;AC1=1;DP4=2,1,1,5;MQ=60;FQ=19.1;PV4=0.23,0.31,1,0.059
AllGFP_CLC_2050_trimmed_contig_937	1044	1044	T	A	24	DP=24;VDB=0.0139;AF1=0.5;AC1=1;DP4=11,1,8,0;MQ=47;FQ=29;PV4=1,0.00011,0.13,1
AllGFP_CLC_2050_trimmed_contig_939	2060	2060	C	A	83	DP=83;VDB=0.0290;AF1=0.5;AC1=1;DP4=4,58,1,20;MQ=58;FQ=34;PV4=1,2.4e-12,0.057,0.0007
AllGFP_CLC_2050_trimmed_contig_939	2687	2687	C	G	53	DP=53;VDB=0.0207;AF1=0.5;AC1=1;DP4=0,42,0,10;MQ=59;FQ=34;PV4=1,1,1,1
AllGFP_CLC_2050_trimmed_contig_939	2780	2780	A	T	62	DP=62;VDB=0.0007;AF1=0.5;AC1=1;DP4=0,36,0,25;MQ=46;FQ=43;PV4=1,1.1e-16,0.0035,0.00011
AllGFP_CLC_2050_trimmed_contig_941	24	24	C	A	7	DP=7;VDB=0.0227;AF1=0.5;AC1=1;DP4=1,4,0,2;MQ=48;FQ=13.2;PV4=1,0.33,1,0.034
AllGFP_CLC_2050_trimmed_contig_944	7	7	A	C	7	DP=7;VDB=0.0000;AF1=0.503;AC1=1;DP4=1,0,4,0;MQ=35;FQ=-8.77;PV4=1,0.44,0.089,1
AllGFP_CLC_2050_trimmed_contig_944	12	12	A	T	7	DP=7;VDB=0.0000;AF1=0.5015;AC1=1;DP4=1,0,4,0;MQ=35;FQ=-6.34;PV4=1,0.056,0.089,1
AllGFP_CLC_2050_trimmed_contig_946	179	179	G	T	2	DP=2;VDB=0.0082;AF1=1;AC1=2;DP4=0,0,0,2;MQ=60;FQ=-33
AllGFP_CLC_2050_trimmed_contig_947	966	966	A	C	13	DP=13;VDB=0.0084;AF1=0.5;AC1=1;DP4=0,4,1,7;MQ=60;FQ=53.7;PV4=1,3.3e-05,1,0.25
AllGFP_CLC_2050_trimmed_contig_948	119	119	G	T	20	DP=20;VDB=0.0165;AF1=0.5;AC1=1;DP4=5,4,1,8;MQ=48;FQ=118;PV4=0.13,0.24,0.11,0.12
AllGFP_CLC_2050_trimmed_contig_948	146	146	G	T	15	DP=15;VDB=0.0002;AF1=0.5;AC1=1;DP4=5,2,1,7;MQ=50;FQ=85;PV4=0.041,0.057,0.00011,1
AllGFP_CLC_2050_trimmed_contig_948	443	443	A	T	14	DP=14;VDB=0.0117;AF1=0.5;AC1=1;DP4=2,5,0,5;MQ=58;FQ=44;PV4=0.47,0.012,0.18,0.49
AllGFP_CLC_2050_trimmed_contig_948	588	588	G	T	46	DP=46;VDB=0.0276;AF1=0.5;AC1=1;DP4=0,30,0,16;MQ=59;FQ=54;PV4=1,1.8e-10,1,1
AllGFP_CLC_2050_trimmed_contig_948	1082	1082	C	A	32	DP=32;VDB=0.0058;AF1=0.5;AC1=1;DP4=16,7,1,8;MQ=60;FQ=47;PV4=0.0049,7.1e-07,1,0.0064
AllGFP_CLC_2050_trimmed_contig_948	1337	1337	T	A	78	DP=78;VDB=0.0230;AF1=0.5;AC1=1;DP4=7,49,0,22;MQ=60;FQ=72;PV4=0.18,0.073,1,1
AllGFP_CLC_2050_trimmed_contig_959	90	90	C	G	11	DP=11;VDB=0.0001;AF1=0.5;AC1=1;DP4=6,0,2,3;MQ=59;FQ=92.8;PV4=0.061,9.8e-05,0.15,1
AllGFP_CLC_2050_trimmed_contig_959	116	116	A	T	11	DP=11;VDB=0.0129;AF1=0.4997;AC1=1;DP4=7,2,1,1;MQ=59;FQ=4.77;PV4=0.49,0.057,0.012,0.012
AllGFP_CLC_2050_trimmed_contig_961	1113	1113	A	C	19	DP=19;VDB=0.0076;AF1=0.5;AC1=1;DP4=3,2,9,5;MQ=59;FQ=72;PV4=1,1,1,1
AllGFP_CLC_2050_trimmed_contig_962	227	227	C	A	13	DP=13;VDB=0.0084;AF1=0.5;AC1=1;DP4=2,7,0,4;MQ=58;FQ=22;PV4=1,0.00055,0.011,1
AllGFP_CLC_2050_trimmed_contig_963	132	132	A	T	95	DP=95;VDB=0.0273;AF1=0.5;AC1=1;DP4=46,3,42,2;MQ=25;FQ=20.1;PV4=1,0.058,0.00063,0.058
AllGFP_CLC_2050_trimmed_contig_964	256	256	C	G	40	DP=40;VDB=0.0129;AF1=0.5;AC1=1;DP4=21,3,12,1;MQ=49;FQ=67;PV4=1,1,0.011,0.17
AllGFP_CLC_2050_trimmed_contig_976	90	90	T	G	4	DP=4;VDB=0.0154;AF1=0.5;AC1=1;DP4=2,0,2,0;MQ=60;FQ=14;PV4=1,0.3,1,1
AllGFP_CLC_2050_trimmed_contig_979	102	102	C	G	32	DP=32;VDB=0.0145;AF1=0.5;AC1=1;DP4=17,6,5,0;MQ=56;FQ=10.4;PV4=0.55,0.41,1,1
AllGFP_CLC_2050_trimmed_contig_979	153	153	C	A	36	DP=36;VDB=0.0038;AF1=0.5;AC1=1;DP4=20,6,6,2;MQ=50;FQ=30;PV4=1,2.2e-05,1,1
AllGFP_CLC_2050_trimmed_contig_981	352	352	C	A	17	DP=17;VDB=0.0002;AF1=0.5;AC1=1;DP4=10,2,5,0;MQ=56;FQ=24;PV4=1,0.0001,0.017,1
AllGFP_CLC_2050_trimmed_contig_981	355	355	A	T	17	DP=17;VDB=0.0002;AF1=0.5;AC1=1;DP4=10,2,5,0;MQ=57;FQ=18.1;PV4=1,0.022,0.00077,1
AllGFP_CLC_2050_trimmed_contig_981	394	394	G	C	8	DP=8;VDB=0.0000;AF1=0.5;AC1=1;DP4=3,0,5,0;MQ=59;FQ=25;PV4=1,0.39,0.29,1
AllGFP_CLC_2050_trimmed_contig_981	418	418	A	C	5	DP=5;VDB=0.0000;AF1=0.5025;AC1=1;DP4=1,0,4,0;MQ=59;FQ=-7.78;PV4=1,0.02,0.25,0.097
AllGFP_CLC_2050_trimmed_contig_982	444	444	G	T	19	DP=19;VDB=0.0000;AF1=0.5;AC1=1;DP4=7,1,7,2;MQ=56;FQ=121;PV4=1,0.3,1,0.087
AllGFP_CLC_2050_trimmed_contig_982	623	623	C	G	26	DP=26;VDB=0.0047;AF1=0.5;AC1=1;DP4=14,1,10,1;MQ=59;FQ=137;PV4=1,1,1,1
AllGFP_CLC_2050_trimmed_contig_982	728	728	C	A	33	DP=33;VDB=0.0042;AF1=0.5;AC1=1;DP4=15,3,14,1;MQ=59;FQ=106;PV4=0.61,0.067,1,1
AllGFP_CLC_2050_trimmed_contig_983	1306	1306	C	A	10	DP=10;VDB=0.0330;AF1=0.5;AC1=1;DP4=0,4,6,0;MQ=60;FQ=57.8;PV4=0.0048,9.2e-10,1,0.038
AllGFP_CLC_2050_trimmed_contig_983	1452	1452	T	G	8	DP=8;VDB=0.0388;AF1=0.5;AC1=1;DP4=1,4,3,0;MQ=55;FQ=23;PV4=0.14,0.072,0.037,0.24
AllGFP_CLC_2050_trimmed_contig_983	1488	1488	C	A	12	DP=12;VDB=0.0197;AF1=0.5;AC1=1;DP4=0,4,4,0;MQ=54;FQ=50;PV4=0.029,0.00021,0.04,0.0004
AllGFP_CLC_2050_trimmed_contig_984	141	141	C	A	12	DP=12;VDB=0.0027;AF1=0.5;AC1=1;DP4=2,8,2,0;MQ=59;FQ=12.3;PV4=0.091,1,1,0.19
AllGFP_CLC_2050_trimmed_contig_986	196	196	G	C	28	DP=28;VDB=0.0203;AF1=0.4997;AC1=1;DP4=4,20,1,3;MQ=54;FQ=4.77;PV4=1,0.026,1,0.3
AllGFP_CLC_2050_trimmed_contig_986	307	307	G	C	74	DP=74;VDB=0.0053;AF1=0.5;AC1=1;DP4=5,35,3,30;MQ=49;FQ=113;PV4=0.72,4.5e-14,0.036,0.38
AllGFP_CLC_2050_trimmed_contig_987	285	285	A	T	36	DP=36;VDB=0.0442;AF1=0.5;AC1=1;DP4=27,1,8,0;MQ=44;FQ=18.1;PV4=1,0.36,0.033,0.11
AllGFP_CLC_2050_trimmed_contig_987	696	696	G	C	8	DP=8;VDB=0.0115;AF1=0.5;AC1=1;DP4=6,0,2,0;MQ=60;FQ=12.3;PV4=1,1,1,1
AllGFP_CLC_2050_trimmed_contig_988	743	743	G	C	54	DP=54;VDB=0.0020;AF1=0.5;AC1=1;DP4=26,1,22,3;MQ=59;FQ=81;PV4=0.34,0.034,0.017,0.27
AllGFP_CLC_2050_trimmed_contig_990	13	13	C	G	11	DP=11;VDB=0.0000;AF1=0.5207;AC1=1;DP4=1,1,9,0;MQ=52;FQ=-16.1;PV4=0.18,1,1,1
AllGFP_CLC_2050_trimmed_contig_990	34	34	G	C	11	DP=11;VDB=0.0000;AF1=0.5;AC1=1;DP4=2,1,8,0;MQ=52;FQ=18.1;PV4=0.27,0.13,1,1
AllGFP_CLC_2050_trimmed_contig_990	64	64	G	C	11	DP=11;VDB=0.0041;AF1=1;AC1=2;DP4=0,1,9,0;MQ=55;FQ=-41;PV4=0.1,1,0.18,0.38
AllGFP_CLC_2050_trimmed_contig_990	508	508	A	T	17	DP=17;VDB=0.0295;AF1=0.5;AC1=1;DP4=12,0,5,0;MQ=59;FQ=48;PV4=1,1,1,1
AllGFP_CLC_2050_trimmed_contig_990	652	652	G	T	18	DP=18;VDB=0.0007;AF1=0.5;AC1=1;DP4=12,2,4,0;MQ=60;FQ=10.4;PV4=1,0.086,1,0.2
AllGFP_CLC_2050_trimmed_contig_991	475	475	G	C	6	DP=6;VDB=0.0205;AF1=0.5;AC1=1;DP4=2,1,0,3;MQ=60;FQ=21.9;PV4=0.4,0.26,1,0.22
AllGFP_CLC_2050_trimmed_contig_991	763	763	G	C	21	DP=21;VDB=0.0000;AF1=0.5263;AC1=1;DP4=0,2,0,15;MQ=40;FQ=-17.1;PV4=1,1,3.2e-15,0.44
AllGFP_CLC_2050_trimmed_contig_992	22	22	T	G	46	DP=46;VDB=0.0005;AF1=0.5;AC1=1;DP4=12,10,4,9;MQ=44;FQ=74;PV4=0.29,0.0017,0.18,1
AllGFP_CLC_2050_trimmed_contig_992	60	60	C	A	45	DP=45;VDB=0.0011;AF1=0.5;AC1=1;DP4=15,5,3,12;MQ=40;FQ=83;PV4=0.002,0.0075,1,0.37
AllGFP_CLC_2050_trimmed_contig_992	66	66	A	C	42	DP=42;VDB=0.0030;AF1=0.5;AC1=1;DP4=16,9,1,8;MQ=37;FQ=23;PV4=0.017,0.037,1,0.19
AllGFP_CLC_2050_trimmed_contig_998	31	31	A	C	80	DP=80;VDB=0.0000;AF1=0.5;AC1=1;DP4=9,6,43,22;MQ=32;FQ=102;PV4=0.77,0.015,2.5e-11,1
AllGFP_CLC_2050_trimmed_contig_998	60	60	T	G	20	DP=20;VDB=0.0001;AF1=0.5006;AC1=1;DP4=1,2,15,2;MQ=40;FQ=-3.53;PV4=0.088,0.17,0.19,0.041
AllGFP_CLC_2050_trimmed_contig_1002	359	359	A	C	12	DP=12;VDB=0.0001;AF1=0.5001;AC1=1;DP4=1,1,6,4;MQ=23;FQ=8.11;PV4=1,0.00012,0.00021,1
AllGFP_CLC_2050_trimmed_contig_1005	164	164	A	T	24	DP=24;VDB=0.0260;AF1=0.5;AC1=1;DP4=0,14,0,10;MQ=57;FQ=65;PV4=1,0.01,0.11,0.41
AllGFP_CLC_2050_trimmed_contig_1014	336	336	T	A	17	DP=17;VDB=0.0839;AF1=0.5;AC1=1;DP4=0,11,0,6;MQ=55;FQ=35;PV4=1,3.7e-06,0.31,1
AllGFP_CLC_2050_trimmed_contig_1014	453	453	T	A	14	DP=14;VDB=0.0009;AF1=0.5;AC1=1;DP4=0,10,0,4;MQ=60;FQ=12.3;PV4=1,0.0016,1,0.45
AllGFP_CLC_2050_trimmed_contig_1014	1096	1096	T	A	37	DP=37;VDB=0.0000;AF1=0.5;AC1=1;DP4=0,17,0,18;MQ=56;FQ=77;PV4=1,1.4e-05,0.22,1
AllGFP_CLC_2050_trimmed_contig_1018	55	55	G	C	21	DP=21;VDB=0.0000;AF1=0.5;AC1=1;DP4=9,4,8,0;MQ=60;FQ=19.1;PV4=0.13,2e-08,1,0.00052
AllGFP_CLC_2050_trimmed_contig_1023	582	582	C	G	25	DP=25;VDB=0.0384;AF1=0.5;AC1=1;DP4=1,18,0,5;MQ=58;FQ=16.1;PV4=1,1,1,1
AllGFP_CLC_2050_trimmed_contig_1023	1848	1848	T	G	18	DP=18;VDB=0.0279;AF1=0.5;AC1=1;DP4=2,12,0,4;MQ=58;FQ=11.3;PV4=1,0.049,0.029,1
AllGFP_CLC_2050_trimmed_contig_1023	2269	2269	A	T	48	DP=48;VDB=0.0001;AF1=0.5;AC1=1;DP4=1,21,0,24;MQ=44;FQ=65.9;PV4=0.48,1,0.022,1
AllGFP_CLC_2050_trimmed_contig_1023	2284	2284	A	T	82	DP=82;VDB=0.0011;AF1=0.5;AC1=1;DP4=2,47,0,33;MQ=43;FQ=48;PV4=0.51,3.1e-25,0.00067,1
AllGFP_CLC_2050_trimmed_contig_1023	2359	2359	T	G	7	DP=7;VDB=0.0255;AF1=0.4999;AC1=1;DP4=0,5,0,2;MQ=58;FQ=7.8;PV4=1,0.021,0.42,0.4
AllGFP_CLC_2050_trimmed_contig_1025	352	352	A	C	53	DP=53;VDB=0.0143;AF1=0.5;AC1=1;DP4=3,35,2,11;MQ=51;FQ=33;PV4=0.59,1,1,1
AllGFP_CLC_2050_trimmed_contig_1029	792	792	C	A	25	DP=25;VDB=0.0000;AF1=0.5;AC1=1;DP4=15,3,5,2;MQ=58;FQ=37;PV4=0.6,0.19,1,0.031
AllGFP_CLC_2050_trimmed_contig_1029	981	981	C	A	29	DP=29;VDB=0.0231;AF1=0.5;AC1=1;DP4=15,4,8,2;MQ=58;FQ=130;PV4=1,1,1,0.37
AllGFP_CLC_2050_trimmed_contig_1029	3732	3732	G	T	35	DP=35;VDB=0.0126;AF1=0.4998;AC1=1;DP4=26,0,7,0;MQ=59;FQ=5.47;PV4=1,6.3e-06,1,1
AllGFP_CLC_2050_trimmed_contig_1030	971	971	T	G	23	DP=23;VDB=0.0220;AF1=0.5;AC1=1;DP4=4,15,0,4;MQ=59;FQ=12.3;PV4=1,0.051,1,0.028
AllGFP_CLC_2050_trimmed_contig_1031	217	217	C	G	16	DP=16;VDB=0.0074;AF1=0.5;AC1=1;DP4=10,0,0,6;MQ=60;FQ=69;PV4=0.00012,0.15,1,1
AllGFP_CLC_2050_trimmed_contig_1031	825	825	T	G	11	DP=11;VDB=0.0135;AF1=0.5;AC1=1;DP4=2,4,0,5;MQ=56;FQ=72;PV4=0.45,1,0.018,1
AllGFP_CLC_2050_trimmed_contig_1031	1006	1006	C	A	16	DP=16;VDB=0.0077;AF1=0.5;AC1=1;DP4=2,10,0,4;MQ=60;FQ=20.1;PV4=1,0.0032,1,1
AllGFP_CLC_2050_trimmed_contig_1031	1141	1141	T	G	7	DP=7;VDB=-0.0014;AF1=0.4997;AC1=1;DP4=0,5,1,1;MQ=60;FQ=4.77;PV4=0.29,0.019,1,0.35
AllGFP_CLC_2050_trimmed_contig_1032	71	71	A	T	18	DP=18;VDB=0.0000;AF1=0.5;AC1=1;DP4=0,10,0,3;MQ=52;FQ=23.5;PV4=1,1,1,0.26
AllGFP_CLC_2050_trimmed_contig_1033	24	24	C	A	4	DP=4;VDB=0.0133;AF1=0.4998;AC1=1;DP4=1,1,0,2;MQ=39;FQ=5.46;PV4=1,0.25,0.083,0.00094
AllGFP_CLC_2050_trimmed_contig_1033	54	54	A	C	6	DP=6;VDB=0.0061;AF1=0.5;AC1=1;DP4=1,2,0,3;MQ=36;FQ=12.8;PV4=1,0.15,0.49,0.4
AllGFP_CLC_2050_trimmed_contig_1033	341	341	T	G	80	DP=80;VDB=0.0005;AF1=0.5;AC1=1;DP4=4,25,2,39;MQ=45;FQ=99;PV4=0.22,0.019,4.8e-09,0.0021
AllGFP_CLC_2050_trimmed_contig_1033	402	402	T	A	23	DP=23;VDB=0.0053;AF1=0.5;AC1=1;DP4=4,12,1,4;MQ=48;FQ=49;PV4=1,0.11,0.42,1
AllGFP_CLC_2050_trimmed_contig_1034	328	328	T	G	9	DP=9;VDB=0.0018;AF1=0.5;AC1=1;DP4=2,0,6,1;MQ=60;FQ=13.2;PV4=1,0.033,1,0.067
AllGFP_CLC_2050_trimmed_contig_1034	722	722	T	G	26	DP=26;VDB=0.0132;AF1=0.5;AC1=1;DP4=10,6,9,1;MQ=59;FQ=69;PV4=0.19,0.00034,1,0.26
AllGFP_CLC_2050_trimmed_contig_1035	242	242	G	T	9	DP=9;VDB=0.0112;AF1=0.5;AC1=1;DP4=5,0,0,4;MQ=48;FQ=10.4;PV4=0.0079,0.0023,0.021,1
AllGFP_CLC_2050_trimmed_contig_1040	43	43	G	C	48	DP=48;VDB=0.0001;AF1=0.5;AC1=1;DP4=2,11,1,7;MQ=46;FQ=60;PV4=1,0.026,0.3,1
AllGFP_CLC_2050_trimmed_contig_1040	46	46	A	T	47	DP=47;VDB=0.0002;AF1=0.5;AC1=1;DP4=0,8,3,10;MQ=46;FQ=66.8;PV4=0.26,0.069,0.09,1
AllGFP_CLC_2050_trimmed_contig_1040	286	286	G	T	43	DP=43;VDB=0.0187;AF1=0.5;AC1=1;DP4=0,29,0,14;MQ=50;FQ=59;PV4=1,0.38,2.9e-13,1
AllGFP_CLC_2050_trimmed_contig_1043	175	175	A	T	28	DP=28;VDB=0.0000;AF1=0.5;AC1=1;DP4=16,0,8,0;MQ=43;FQ=21;PV4=1,1.2e-08,0.087,1
AllGFP_CLC_2050_trimmed_contig_1045	156	156	T	G	22	DP=22;VDB=0.0291;AF1=0.5;AC1=1;DP4=8,8,2,3;MQ=57;FQ=14.2;PV4=1,0.23,0.015,1
AllGFP_CLC_2050_trimmed_contig_1045	165	165	C	G	24	DP=24;VDB=0.0239;AF1=0.5;AC1=1;DP4=12,6,1,4;MQ=56;FQ=19.1;PV4=0.13,0.00012,0.31,1
AllGFP_CLC_2050_trimmed_contig_1045	278	278	T	G	20	DP=20;VDB=0.0313;AF1=0.5;AC1=1;DP4=7,9,1,2;MQ=57;FQ=16.1;PV4=1,1,1,0.11
AllGFP_CLC_2050_trimmed_contig_1047	2557	2557	G	T	37	DP=37;VDB=0.0000;AF1=0.5;AC1=1;DP4=19,7,10,0;MQ=60;FQ=10.4;PV4=0.15,0.11,1,1
AllGFP_CLC_2050_trimmed_contig_1049	1250	1250	T	A	10	DP=10;VDB=0.0262;AF1=0.5;AC1=1;DP4=3,0,4,0;MQ=57;FQ=31.8;PV4=1,0.35,0.22,0.29
AllGFP_CLC_2050_trimmed_contig_1051	505	505	A	T	15	DP=15;VDB=0.0235;AF1=0.5;AC1=1;DP4=11,0,3,0;MQ=60;FQ=20.1;PV4=1,1,1,0.32
AllGFP_CLC_2050_trimmed_contig_1051	570	570	G	T	26	DP=26;VDB=0.0001;AF1=0.5;AC1=1;DP4=22,0,4,0;MQ=54;FQ=15.1;PV4=1,1,1,1
AllGFP_CLC_2050_trimmed_contig_1053	112	112	C	A	9	DP=9;VDB=0.0033;AF1=0.5;AC1=1;DP4=5,0,3,1;MQ=53;FQ=19.1;PV4=0.44,0.14,0.15,1
AllGFP_CLC_2050_trimmed_contig_1053	210	210	T	A	68	DP=68;VDB=0.0069;AF1=0.5;AC1=1;DP4=46,2,20,0;MQ=58;FQ=23;PV4=1,2.4e-11,0.43,0.11
AllGFP_CLC_2050_trimmed_contig_1054	222	222	A	C	14	DP=14;VDB=0.0003;AF1=0.5;AC1=1;DP4=9,0,5,0;MQ=60;FQ=38;PV4=1,0.084,1,0.47
AllGFP_CLC_2050_trimmed_contig_1054	1273	1273	T	A	13	DP=13;VDB=0.0161;AF1=0.5;AC1=1;DP4=6,1,5,0;MQ=60;FQ=41;PV4=1,0.0047,0.13,0.17
AllGFP_CLC_2050_trimmed_contig_1062	166	166	A	T	16	DP=16;VDB=0.0121;AF1=0.5;AC1=1;DP4=7,6,2,1;MQ=56;FQ=22;PV4=1,1,1,1
AllGFP_CLC_2050_trimmed_contig_1062	168	168	A	T	16	DP=16;VDB=0.0051;AF1=0.4999;AC1=1;DP4=7,4,2,3;MQ=56;FQ=8.65;PV4=0.6,0.26,1,1
AllGFP_CLC_2050_trimmed_contig_1062	179	179	A	T	16	DP=16;VDB=0.0121;AF1=0.4998;AC1=1;DP4=7,6,2,1;MQ=56;FQ=6.2;PV4=1,0.01,1,1
AllGFP_CLC_2050_trimmed_contig_1062	184	184	A	T	16	DP=16;VDB=0.0051;AF1=0.5;AC1=1;DP4=7,4,2,1;MQ=55;FQ=10.4;PV4=1,0.33,1,0.43
AllGFP_CLC_2050_trimmed_contig_1063	84	84	T	G	6	DP=6;VDB=0.0087;AF1=0.5;AC1=1;DP4=2,2,1,1;MQ=57;FQ=13.2;PV4=1,0.19,0.2,1
AllGFP_CLC_2050_trimmed_contig_1063	99	99	A	T	6	DP=6;VDB=0.0024;AF1=0.5;AC1=1;DP4=2,0,1,3;MQ=57;FQ=14.6;PV4=0.4,0.096,0.17,0.27
AllGFP_CLC_2050_trimmed_contig_1063	103	103	A	T	6	DP=6;VDB=0.0024;AF1=0.5;AC1=1;DP4=2,0,1,3;MQ=57;FQ=11.3;PV4=0.4,0.12,0.17,0.27
AllGFP_CLC_2050_trimmed_contig_1063	211	211	A	C	9	DP=9;VDB=0.0001;AF1=0.5006;AC1=1;DP4=2,0,0,6;MQ=55;FQ=-3.53;PV4=0.036,5.2e-06,0.12,0.14
AllGFP_CLC_2050_trimmed_contig_1065	371	371	C	G	9	DP=9;VDB=0.0004;AF1=0.5;AC1=1;DP4=2,3,0,4;MQ=60;FQ=29;PV4=0.44,9.3e-05,1,1
AllGFP_CLC_2050_trimmed_contig_1065	457	457	T	A	13	DP=13;VDB=0.0106;AF1=0.5;AC1=1;DP4=2,5,0,6;MQ=59;FQ=57;PV4=0.46,0.00018,1,0.33
AllGFP_CLC_2050_trimmed_contig_1065	495	495	C	A	10	DP=10;VDB=0.0273;AF1=0.5;AC1=1;DP4=2,5,0,3;MQ=60;FQ=16.1;PV4=1,0.19,1,0.18
AllGFP_CLC_2050_trimmed_contig_1068	539	539	T	A	16	DP=16;VDB=0.0044;AF1=0.5;AC1=1;DP4=11,0,3,1;MQ=60;FQ=28;PV4=0.27,0.00011,1,0.069
AllGFP_CLC_2050_trimmed_contig_1075	2061	2061	C	G	13	DP=13;VDB=0.0069;AF1=0.5;AC1=1;DP4=6,1,6,0;MQ=56;FQ=57;PV4=1,0.18,0.0036,1
AllGFP_CLC_2050_trimmed_contig_1075	2231	2231	C	G	45	DP=45;VDB=0.0243;AF1=0.5;AC1=1;DP4=27,3,15,0;MQ=59;FQ=61;PV4=0.54,1e-10,1,0.12
AllGFP_CLC_2050_trimmed_contig_1076	326	326	A	T	7	DP=7;VDB=0.0180;AF1=0.5;AC1=1;DP4=3,1,3,0;MQ=60;FQ=44;PV4=1,1,1,1
AllGFP_CLC_2050_trimmed_contig_1076	393	393	A	T	12	DP=12;VDB=0.0475;AF1=0.5;AC1=1;DP4=6,1,5,0;MQ=55;FQ=37;PV4=1,0.079,0.095,0.098
AllGFP_CLC_2050_trimmed_contig_1076	426	426	A	T	6	DP=6;VDB=0.0106;AF1=0.5;AC1=1;DP4=3,0,2,1;MQ=52;FQ=36.8;PV4=1,0.31,1,1
AllGFP_CLC_2050_trimmed_contig_1076	450	450	G	C	4	DP=4;VDB=0.0160;AF1=1;AC1=2;DP4=0,0,2,1;MQ=49;FQ=-36
AllGFP_CLC_2050_trimmed_contig_1076	555	555	G	T	8	DP=8;VDB=0.0103;AF1=0.5;AC1=1;DP4=4,0,1,3;MQ=52;FQ=34;PV4=0.14,1.3e-05,0.026,0.16
AllGFP_CLC_2050_trimmed_contig_1076	587	587	A	T	9	DP=9;VDB=0.0059;AF1=0.5;AC1=1;DP4=4,0,3,1;MQ=58;FQ=29.6;PV4=1,1,0.18,1
AllGFP_CLC_2050_trimmed_contig_1076	619	619	A	C	17	DP=17;VDB=0.0148;AF1=0.5;AC1=1;DP4=4,0,11,2;MQ=56;FQ=29;PV4=1,0.088,0.13,0.088
AllGFP_CLC_2050_trimmed_contig_1087	3609	3609	A	C	31	DP=31;VDB=0.0014;AF1=0.5;AC1=1;DP4=19,1,7,3;MQ=57;FQ=80;PV4=0.095,0.00049,1,1
AllGFP_CLC_2050_trimmed_contig_1087	4734	4734	A	C	26	DP=26;VDB=0.0133;AF1=0.5;AC1=1;DP4=12,4,3,7;MQ=59;FQ=144;PV4=0.043,1,1,1
AllGFP_CLC_2050_trimmed_contig_1087	5598	5598	C	G	13	DP=13;VDB=0.0043;AF1=0.5;AC1=1;DP4=0,4,1,7;MQ=59;FQ=43;PV4=1,2.1e-06,0.25,0.24
AllGFP_CLC_2050_trimmed_contig_1087	5678	5678	A	C	11	DP=11;VDB=0.0155;AF1=0.5;AC1=1;DP4=1,6,0,4;MQ=60;FQ=25;PV4=1,0.014,1,0.2
AllGFP_CLC_2050_trimmed_contig_1089	71	71	T	A	11	DP=11;VDB=0.0000;AF1=0.5;AC1=1;DP4=8,0,3,0;MQ=57;FQ=23;PV4=1,1,0.26,0.0081
AllGFP_CLC_2050_trimmed_contig_1091	294	294	A	T	11	DP=11;VDB=0.0003;AF1=0.5;AC1=1;DP4=6,1,4,0;MQ=59;FQ=28;PV4=1,0.0014,0.1,0.15
AllGFP_CLC_2050_trimmed_contig_1095	38	38	C	A	12	DP=12;VDB=0.0000;AF1=0.4997;AC1=1;DP4=0,6,0,3;MQ=60;FQ=4.77;PV4=1,0.002,0.085,0.3
AllGFP_CLC_2050_trimmed_contig_1095	41	41	A	T	12	DP=12;VDB=0.0000;AF1=0.5;AC1=1;DP4=0,6,0,3;MQ=60;FQ=13.2;PV4=1,5.3e-06,0.085,0.39
AllGFP_CLC_2050_trimmed_contig_1095	74	74	G	C	21	DP=21;VDB=0.0000;AF1=0.4998;AC1=1;DP4=0,15,0,3;MQ=59;FQ=5.47;PV4=1,1,0.44,0.06
AllGFP_CLC_2050_trimmed_contig_1095	160	160	T	A	6	DP=6;VDB=0.0371;AF1=1;AC1=2;DP4=0,0,0,6;MQ=56;FQ=-45
AllGFP_CLC_2050_trimmed_contig_1095	300	300	T	A	10	DP=10;VDB=0.0091;AF1=0.5;AC1=1;DP4=0,4,0,5;MQ=60;FQ=26;PV4=1,1,1,1
AllGFP_CLC_2050_trimmed_contig_1095	425	425	T	G	11	DP=11;VDB=0.0067;AF1=0.5;AC1=1;DP4=0,4,0,7;MQ=60;FQ=15.1;PV4=1,1,1,1
AllGFP_CLC_2050_trimmed_contig_1096	179	179	T	G	44	DP=44;VDB=0.0348;AF1=0.5;AC1=1;DP4=4,20,5,15;MQ=52;FQ=189;PV4=0.71,0.13,0.2,1
AllGFP_CLC_2050_trimmed_contig_1103	1000	1000	C	G	19	DP=19;VDB=0.0001;AF1=0.5;AC1=1;DP4=6,1,6,4;MQ=60;FQ=84;PV4=0.34,0.25,0.21,0.049
AllGFP_CLC_2050_trimmed_contig_1103	1180	1180	G	C	28	DP=28;VDB=0.0025;AF1=0.5;AC1=1;DP4=15,5,2,6;MQ=56;FQ=118;PV4=0.03,1,1,1
AllGFP_CLC_2050_trimmed_contig_1103	1277	1277	G	T	33	DP=33;VDB=0.0000;AF1=0.5;AC1=1;DP4=21,6,0,6;MQ=59;FQ=46;PV4=0.00083,1,1,1
AllGFP_CLC_2050_trimmed_contig_1103	2383	2383	A	T	23	DP=23;VDB=0.0168;AF1=0.4999;AC1=1;DP4=16,4,1,2;MQ=60;FQ=9.53;PV4=0.16,1,1,0.00063
AllGFP_CLC_2050_trimmed_contig_1104	20	20	T	G	9	DP=9;VDB=0.0044;AF1=0.5;AC1=1;DP4=0,7,0,2;MQ=54;FQ=17.1;PV4=1,1,0.00079,0.26
AllGFP_CLC_2050_trimmed_contig_1110	1003	1003	T	G	22	DP=22;VDB=0.0128;AF1=0.5;AC1=1;DP4=9,6,5,2;MQ=57;FQ=66;PV4=1,0.32,1,1
AllGFP_CLC_2050_trimmed_contig_1111	84	84	C	G	50	DP=50;VDB=0.0036;AF1=0.5;AC1=1;DP4=1,28,5,11;MQ=51;FQ=72;PV4=0.017,3.5e-11,3.4e-07,1
AllGFP_CLC_2050_trimmed_contig_1111	400	400	A	T	11	DP=11;VDB=0.0019;AF1=0.5;AC1=1;DP4=1,6,1,3;MQ=55;FQ=31;PV4=1,0.017,1,0.19
AllGFP_CLC_2050_trimmed_contig_1111	766	766	C	A	18	DP=18;VDB=0.0000;AF1=0.5;AC1=1;DP4=1,14,0,3;MQ=60;FQ=15.1;PV4=1,1,1,0.15
AllGFP_CLC_2050_trimmed_contig_1111	1240	1240	C	A	28	DP=28;VDB=0.0313;AF1=0.5;AC1=1;DP4=2,16,1,9;MQ=59;FQ=107;PV4=1,0.17,0.34,0.0035
AllGFP_CLC_2050_trimmed_contig_1116	43	43	G	T	21	DP=21;VDB=0.0000;AF1=0.5;AC1=1;DP4=8,9,4,0;MQ=60;FQ=23;PV4=0.1,0.46,1,0.00081
AllGFP_CLC_2050_trimmed_contig_1116	68	68	T	A	23	DP=23;VDB=0.0001;AF1=0.5;AC1=1;DP4=4,5,9,5;MQ=60;FQ=101;PV4=0.42,0.23,0.22,0.19
AllGFP_CLC_2050_trimmed_contig_1116	290	290	A	T	18	DP=18;VDB=0.0003;AF1=0.5;AC1=1;DP4=8,1,3,6;MQ=59;FQ=115;PV4=0.05,0.022,1,0.099
AllGFP_CLC_2050_trimmed_contig_1116	623	623	A	T	10	DP=10;VDB=0.0001;AF1=0.5;AC1=1;DP4=3,0,3,4;MQ=60;FQ=32;PV4=0.2,0.18,1,0.045
AllGFP_CLC_2050_trimmed_contig_1116	628	628	A	C	10	DP=10;VDB=0.0001;AF1=0.5;AC1=1;DP4=4,0,2,4;MQ=60;FQ=39.9;PV4=0.076,0.00019,1,1
AllGFP_CLC_2050_trimmed_contig_1116	655	655	T	A	19	DP=19;VDB=0.0308;AF1=0.5;AC1=1;DP4=2,6,5,6;MQ=60;FQ=113;PV4=0.63,0.0071,1,0.46
AllGFP_CLC_2050_trimmed_contig_1120	22	22	T	G	13	DP=13;VDB=0.0000;AF1=0.5001;AC1=1;DP4=4,0,9,0;MQ=29;FQ=7.8;PV4=1,0.02,1,0.39
AllGFP_CLC_2050_trimmed_contig_1120	39	39	G	T	18	DP=18;VDB=0.0002;AF1=0.5;AC1=1;DP4=13,0,4,0;MQ=36;FQ=17.1;PV4=1,1,0.3,1
AllGFP_CLC_2050_trimmed_contig_1128	34	34	T	A	20	DP=20;VDB=0.0004;AF1=0.5;AC1=1;DP4=12,1,4,0;MQ=53;FQ=18.1;PV4=1,0.0085,0.042,0.46
AllGFP_CLC_2050_trimmed_contig_1128	41	41	G	C	19	DP=19;VDB=0.0010;AF1=0.5002;AC1=1;DP4=2,1,13,0;MQ=54;FQ=6.2;PV4=0.19,0.43,0.11,0.11
AllGFP_CLC_2050_trimmed_contig_1128	57	57	T	G	22	DP=22;VDB=0.0245;AF1=0.5;AC1=1;DP4=12,1,6,0;MQ=50;FQ=20.1;PV4=1,0.0059,0.18,1
AllGFP_CLC_2050_trimmed_contig_1128	143	143	T	G	23	DP=23;VDB=0.0001;AF1=0.5;AC1=1;DP4=10,1,9,0;MQ=59;FQ=43;PV4=1,1,1,1
AllGFP_CLC_2050_trimmed_contig_1128	279	279	A	T	13	DP=13;VDB=0.0047;AF1=0.5;AC1=1;DP4=2,1,5,0;MQ=60;FQ=41.7;PV4=0.37,0.083,1,0.31
AllGFP_CLC_2050_trimmed_contig_1129	588	588	T	A	3	DP=3;VDB=-0.0030;AF1=0.5101;AC1=1;DP4=0,1,0,2;MQ=60;FQ=-13.2;PV4=1,1,1,1
AllGFP_CLC_2050_trimmed_contig_1130	779	779	T	G	38	DP=38;VDB=0.0248;AF1=0.5;AC1=1;DP4=21,1,13,2;MQ=59;FQ=101;PV4=0.55,0.29,1,1
AllGFP_CLC_2050_trimmed_contig_1134	80	80	A	C	6	DP=6;VDB=0.0000;AF1=0.5;AC1=1;DP4=3,0,0,3;MQ=60;FQ=39.8;PV4=0.1,0.039,1,0.42
AllGFP_CLC_2050_trimmed_contig_1134	81	81	C	G	6	DP=6;VDB=0.0000;AF1=0.5;AC1=1;DP4=3,0,0,3;MQ=60;FQ=39.8;PV4=0.1,0.039,1,0.43
AllGFP_CLC_2050_trimmed_contig_1136	124	124	G	T	7	DP=7;VDB=0.0298;AF1=0.4999;AC1=1;DP4=3,2,2,0;MQ=52;FQ=6.99;PV4=1,1,0.44,1
AllGFP_CLC_2050_trimmed_contig_1142	764	764	A	C	13	DP=13;VDB=0.0000;AF1=0.5;AC1=1;DP4=2,5,0,5;MQ=59;FQ=37;PV4=0.47,6.1e-05,0.13,0.002
AllGFP_CLC_2050_trimmed_contig_1142	779	779	A	T	11	DP=11;VDB=0.0000;AF1=0.5;AC1=1;DP4=2,4,0,5;MQ=54;FQ=77;PV4=0.45,0.18,0.16,1
AllGFP_CLC_2050_trimmed_contig_1146	398	398	A	C	32	DP=32;VDB=0.0235;AF1=0.5;AC1=1;DP4=21,0,9,0;MQ=58;FQ=33;PV4=1,8.7e-08,1,1
AllGFP_CLC_2050_trimmed_contig_1146	967	967	G	T	37	DP=37;VDB=0.0061;AF1=0.4999;AC1=1;DP4=28,2,5,2;MQ=59;FQ=8.65;PV4=0.15,1.2e-07,1,1
AllGFP_CLC_2050_trimmed_contig_1147	50	50	T	A	29	DP=29;VDB=0.0301;AF1=0.4998;AC1=1;DP4=25,0,4,0;MQ=55;FQ=5.47;PV4=1,1,1,0.44
AllGFP_CLC_2050_trimmed_contig_1149	112	112	G	T	4	DP=4;VDB=0.0058;AF1=0.5;AC1=1;DP4=0,2,1,1;MQ=54;FQ=14.1;PV4=1,0.12,0.21,0.21
AllGFP_CLC_2050_trimmed_contig_1157	103	103	T	A	10	DP=10;VDB=0.0186;AF1=0.4999;AC1=1;DP4=6,2,2,0;MQ=59;FQ=7.8;PV4=1,1,1,0.0078
AllGFP_CLC_2050_trimmed_contig_1157	632	632	A	C	8	DP=8;VDB=0.0010;AF1=0.5;AC1=1;DP4=2,2,4,0;MQ=59;FQ=33;PV4=0.43,0.16,1,1
AllGFP_CLC_2050_trimmed_contig_1158	47	47	A	C	20	DP=20;VDB=0.0008;AF1=0.5;AC1=1;DP4=3,12,2,3;MQ=57;FQ=47;PV4=0.56,0.069,1,1
AllGFP_CLC_2050_trimmed_contig_1162	272	272	C	A	12	DP=12;VDB=0.0056;AF1=0.5;AC1=1;DP4=5,2,5,0;MQ=59;FQ=19.1;PV4=0.47,0.0018,0.13,0.35
AllGFP_CLC_2050_trimmed_contig_1162	657	657	G	T	31	DP=31;VDB=0.0000;AF1=0.5;AC1=1;DP4=15,0,16,0;MQ=58;FQ=111;PV4=1,1,1,1
AllGFP_CLC_2050_trimmed_contig_1165	159	159	C	A	17	DP=17;VDB=0.0001;AF1=0.5;AC1=1;DP4=5,8,0,4;MQ=60;FQ=11.3;PV4=0.26,0.0043,1,0.0019
AllGFP_CLC_2050_trimmed_contig_1166	144	144	G	T	9	DP=9;VDB=0.0135;AF1=0.5;AC1=1;DP4=6,0,3,0;MQ=60;FQ=17.1;PV4=1,1,1,0.014
AllGFP_CLC_2050_trimmed_contig_1167	103	103	G	T	9	DP=9;VDB=0.0026;AF1=0.5;AC1=1;DP4=7,0,0,2;MQ=60;FQ=20.1;PV4=0.028,1,1,1
AllGFP_CLC_2050_trimmed_contig_1180	56	56	A	T	11	DP=11;VDB=0.0026;AF1=0.5;AC1=1;DP4=0,3,5,2;MQ=53;FQ=22.6;PV4=0.17,0.11,0.17,0.33
AllGFP_CLC_2050_trimmed_contig_1180	73	73	T	G	10	DP=10;VDB=0.0015;AF1=0.5;AC1=1;DP4=0,4,5,1;MQ=53;FQ=49.5;PV4=0.048,0.028,0.13,1
AllGFP_CLC_2050_trimmed_contig_1180	80	80	T	G	11	DP=11;VDB=0.0089;AF1=0.5;AC1=1;DP4=0,3,6,2;MQ=52;FQ=13.2;PV4=0.061,1,0.14,1
AllGFP_CLC_2050_trimmed_contig_1180	193	193	A	C	6	DP=6;VDB=0.0089;AF1=0.5163;AC1=1;DP4=0,1,1,3;MQ=43;FQ=-15.1;PV4=1,1,1,0.34
AllGFP_CLC_2050_trimmed_contig_1184	233	233	G	C	6	DP=6;VDB=0.0145;AF1=0.5;AC1=1;DP4=2,1,3,0;MQ=60;FQ=39.5;PV4=1,1,1,0.36
AllGFP_CLC_2050_trimmed_contig_1190	239	239	A	C	5	DP=5;VDB=0.0034;AF1=0.5;AC1=1;DP4=3,0,2,0;MQ=54;FQ=11;PV4=1,1,1,0.18
AllGFP_CLC_2050_trimmed_contig_1192	1769	1769	C	A	100	DP=100;VDB=0.0198;AF1=0.5;AC1=1;DP4=7,59,5,28;MQ=60;FQ=90;PV4=0.53,3.1e-19,1,1
AllGFP_CLC_2050_trimmed_contig_1193	870	870	G	T	6	DP=6;VDB=0.0068;AF1=0.5;AC1=1;DP4=0,3,0,3;MQ=60;FQ=11.3;PV4=1,7.1e-06,1,0.11
AllGFP_CLC_2050_trimmed_contig_1193	936	936	A	T	5	DP=5;VDB=0.0026;AF1=0.5;AC1=1;DP4=0,3,0,2;MQ=60;FQ=17.9;PV4=1,1,1,0.42
AllGFP_CLC_2050_trimmed_contig_1193	1145	1145	T	A	8	DP=8;VDB=0.0004;AF1=0.5002;AC1=1;DP4=0,2,1,5;MQ=59;FQ=6.2;PV4=1,0.15,0.23,0.092
AllGFP_CLC_2050_trimmed_contig_1193	1345	1345	A	C	12	DP=12;VDB=0.0219;AF1=0.5;AC1=1;DP4=2,3,1,6;MQ=60;FQ=43;PV4=0.52,1,1,0.13
AllGFP_CLC_2050_trimmed_contig_1193	1637	1637	A	C	28	DP=28;VDB=0.0012;AF1=0.5;AC1=1;DP4=4,2,13,3;MQ=25;FQ=26.9;PV4=0.59,0.42,0.0061,0.18
AllGFP_CLC_2050_trimmed_contig_1193	1690	1690	A	C	63	DP=63;VDB=0.0037;AF1=0.5;AC1=1;DP4=10,5,31,12;MQ=21;FQ=57.7;PV4=0.75,1.1e-06,0.0009,1
AllGFP_CLC_2050_trimmed_contig_1194	61	61	A	T	7	DP=7;VDB=0.0130;AF1=0.5;AC1=1;DP4=2,2,1,2;MQ=60;FQ=32.8;PV4=1,1,1,1
AllGFP_CLC_2050_trimmed_contig_1195	502	502	G	T	14	DP=14;VDB=0.0045;AF1=0.5;AC1=1;DP4=0,7,0,6;MQ=57;FQ=11.3;PV4=1,4.2e-08,1,1
AllGFP_CLC_2050_trimmed_contig_1202	1437	1437	A	C	11	DP=11;VDB=0.0000;AF1=0.5;AC1=1;DP4=2,4,5,0;MQ=59;FQ=27;PV4=0.061,0.036,0.15,0.36
AllGFP_CLC_2050_trimmed_contig_1205	2292	2292	A	C	29	DP=29;VDB=0.0003;AF1=0.5;AC1=1;DP4=2,12,3,12;MQ=28;FQ=47;PV4=1,0.022,0.003,1
AllGFP_CLC_2050_trimmed_contig_1205	2319	2319	G	C	7	DP=7;VDB=0.0022;AF1=0.4999;AC1=1;DP4=2,2,0,3;MQ=42;FQ=9.53;PV4=0.43,0.0041,0.01,1
AllGFP_CLC_2050_trimmed_contig_1210	307	307	T	G	19	DP=19;VDB=0.0007;AF1=0.5;AC1=1;DP4=4,9,1,4;MQ=54;FQ=13.2;PV4=1,7.9e-05,0.039,0.48
AllGFP_CLC_2050_trimmed_contig_1225	56	56	C	A	3	DP=3;VDB=0.0202;AF1=0.5006;AC1=1;DP4=1,0,2,0;MQ=60;FQ=-3.54;PV4=1,0.26,1,0.33
AllGFP_CLC_2050_trimmed_contig_1229	279	279	A	T	57	DP=57;VDB=0.0029;AF1=0.5;AC1=1;DP4=0,17,0,32;MQ=40;FQ=51;PV4=1,4.5e-08,0.0037,1
AllGFP_CLC_2050_trimmed_contig_1229	304	304	A	C	44	DP=44;VDB=0.0038;AF1=0.5;AC1=1;DP4=0,9,0,33;MQ=34;FQ=21.8;PV4=1,1.5e-13,0.0093,1
AllGFP_CLC_2050_trimmed_contig_1231	221	221	G	T	6	DP=6;VDB=0.0071;AF1=0.4997;AC1=1;DP4=2,2,2,0;MQ=59;FQ=4.77;PV4=0.47,0.0059,1,0.16
AllGFP_CLC_2050_trimmed_contig_1235	809	809	G	C	14	DP=14;VDB=0.0036;AF1=0.4999;AC1=1;DP4=0,10,0,4;MQ=55;FQ=8.65;PV4=1,0.12,0.24,0.02
AllGFP_CLC_2050_trimmed_contig_1235	815	815	G	C	21	DP=21;VDB=0.0225;AF1=0.5;AC1=1;DP4=0,10,0,11;MQ=53;FQ=75.6;PV4=1,2.7e-07,1,0.35
AllGFP_CLC_2050_trimmed_contig_1235	886	886	A	C	34	DP=34;VDB=0.0007;AF1=0.5;AC1=1;DP4=0,20,0,14;MQ=58;FQ=56;PV4=1,2.2e-08,1,1
AllGFP_CLC_2050_trimmed_contig_1235	998	998	T	G	12	DP=12;VDB=0.0001;AF1=0.5;AC1=1;DP4=0,6,0,6;MQ=53;FQ=33;PV4=1,0.0067,0.23,0.48
AllGFP_CLC_2050_trimmed_contig_1236	248	248	T	G	11	DP=11;VDB=0.0268;AF1=0.5;AC1=1;DP4=1,1,7,2;MQ=54;FQ=16.1;PV4=0.49,3.9e-06,0.24,0.2
AllGFP_CLC_2050_trimmed_contig_1236	1057	1057	C	G	16	DP=16;VDB=0.0568;AF1=0.5;AC1=1;DP4=8,1,7,0;MQ=54;FQ=68;PV4=1,1,0.38,0.14
AllGFP_CLC_2050_trimmed_contig_1236	1344	1344	G	T	15	DP=15;VDB=0.0026;AF1=0.4997;AC1=1;DP4=9,4,0,2;MQ=60;FQ=4.77;PV4=0.14,1,1,1
AllGFP_CLC_2050_trimmed_contig_1238	22	22	T	G	50	DP=50;VDB=0.0000;AF1=0.5;AC1=1;DP4=6,16,3,25;MQ=48;FQ=167;PV4=0.16,1,8.9e-06,1
AllGFP_CLC_2050_trimmed_contig_1238	96	96	A	C	28	DP=28;VDB=0.0025;AF1=0.5;AC1=1;DP4=9,2,4,13;MQ=30;FQ=82;PV4=0.0056,0.22,0.12,0.31
AllGFP_CLC_2050_trimmed_contig_1239	52	52	C	A	40	DP=40;VDB=0.0010;AF1=0.5;AC1=1;DP4=2,23,3,5;MQ=56;FQ=76;PV4=0.078,1,0.35,1
AllGFP_CLC_2050_trimmed_contig_1244	372	372	A	C	8	DP=8;VDB=0.0105;AF1=0.5;AC1=1;DP4=2,0,1,5;MQ=60;FQ=23;PV4=0.11,0.053,1,0.17
AllGFP_CLC_2050_trimmed_contig_1250	173	173	A	C	15	DP=15;VDB=0.0081;AF1=0.5;AC1=1;DP4=0,9,0,5;MQ=58;FQ=19.1;PV4=1,0.0012,0.095,0.36
AllGFP_CLC_2050_trimmed_contig_1250	669	669	G	C	26	DP=26;VDB=0.0009;AF1=0.5;AC1=1;DP4=2,13,3,8;MQ=54;FQ=88;PV4=0.62,1e-06,0.26,1
AllGFP_CLC_2050_trimmed_contig_1250	802	802	A	C	18	DP=18;VDB=0.0355;AF1=0.5;AC1=1;DP4=0,7,0,10;MQ=58;FQ=49.8;PV4=1,0.15,0.075,1
AllGFP_CLC_2050_trimmed_contig_1250	851	851	G	T	9	DP=9;VDB=0.0165;AF1=0.5;AC1=1;DP4=0,4,0,5;MQ=60;FQ=33;PV4=1,2e-05,0.2,0.0065
AllGFP_CLC_2050_trimmed_contig_1250	1111	1111	T	G	28	DP=28;VDB=0.0196;AF1=0.5;AC1=1;DP4=4,16,0,8;MQ=57;FQ=24;PV4=0.29,2.4e-07,0.0038,1
AllGFP_CLC_2050_trimmed_contig_1255	145	145	G	T	44	DP=44;VDB=0.0264;AF1=0.5;AC1=1;DP4=0,35,2,7;MQ=58;FQ=60;PV4=0.038,0.15,1,1
AllGFP_CLC_2050_trimmed_contig_1255	182	182	T	A	62	DP=62;VDB=0.0268;AF1=0.5;AC1=1;DP4=2,40,0,19;MQ=58;FQ=22;PV4=1,6.5e-16,1,1
AllGFP_CLC_2050_trimmed_contig_1256	799	799	A	T	11	DP=11;VDB=0.0000;AF1=0.5;AC1=1;DP4=6,1,3,1;MQ=59;FQ=42;PV4=1,0.0081,1,0.081
AllGFP_CLC_2050_trimmed_contig_1256	868	868	A	C	12	DP=12;VDB=0.0277;AF1=0.5;AC1=1;DP4=5,0,6,1;MQ=54;FQ=49.2;PV4=1,0.00071,0.33,1
AllGFP_CLC_2050_trimmed_contig_1257	325	325	C	A	8	DP=8;VDB=0.0031;AF1=0.4997;AC1=1;DP4=4,0,3,0;MQ=60;FQ=4.77;PV4=1,0.00027,1,1
AllGFP_CLC_2050_trimmed_contig_1257	553	553	T	G	12	DP=12;VDB=0.0211;AF1=0.4999;AC1=1;DP4=9,0,3,0;MQ=60;FQ=6.99;PV4=1,0.019,0.041,0.36
AllGFP_CLC_2050_trimmed_contig_1257	593	593	A	T	13	DP=13;VDB=0.0442;AF1=0.5;AC1=1;DP4=7,0,5,0;MQ=56;FQ=29;PV4=1,0.0013,0.17,0.12
AllGFP_CLC_2050_trimmed_contig_1258	947	947	G	C	15	DP=15;VDB=0.0236;AF1=0.5;AC1=1;DP4=10,1,4,0;MQ=52;FQ=39;PV4=1,1,1,1
AllGFP_CLC_2050_trimmed_contig_1261	150	150	A	T	49	DP=49;VDB=0.0199;AF1=0.5;AC1=1;DP4=4,36,2,7;MQ=59;FQ=47;PV4=0.3,0.33,1,0.019
AllGFP_CLC_2050_trimmed_contig_1265	608	608	T	G	6	DP=6;VDB=0.0061;AF1=0.5;AC1=1;DP4=1,3,0,2;MQ=60;FQ=15.1;PV4=1,1,1,1
AllGFP_CLC_2050_trimmed_contig_1273	246	246	T	G	21	DP=21;VDB=0.0033;AF1=0.5;AC1=1;DP4=2,14,0,5;MQ=60;FQ=33;PV4=1,0.1,1,1
AllGFP_CLC_2050_trimmed_contig_1273	969	969	T	G	19	DP=19;VDB=0.0181;AF1=0.5;AC1=1;DP4=2,12,3,2;MQ=60;FQ=19.1;PV4=0.084,0.00014,1,0.055
AllGFP_CLC_2050_trimmed_contig_1276	359	359	T	G	4	DP=4;VDB=0.0076;AF1=0.4999;AC1=1;DP4=2,0,0,2;MQ=60;FQ=7.8;PV4=0.33,0.0022,1,0.16
AllGFP_CLC_2050_trimmed_contig_1280	17	17	A	C	18	DP=18;VDB=0.0000;AF1=0.5;AC1=1;DP4=3,10,0,5;MQ=36;FQ=47;PV4=0.52,1,1,1
AllGFP_CLC_2050_trimmed_contig_1280	33	33	T	G	25	DP=25;VDB=0.0000;AF1=0.5;AC1=1;DP4=3,5,1,13;MQ=33;FQ=15.1;PV4=0.12,0.39,1,0.39
AllGFP_CLC_2050_trimmed_contig_1282	133	133	C	A	24	DP=24;VDB=0.0000;AF1=0.5;AC1=1;DP4=4,16,4,0;MQ=53;FQ=23;PV4=0.0066,1,1,1
AllGFP_CLC_2050_trimmed_contig_1286	173	173	T	A	3	DP=3;VDB=0.0030;AF1=1;AC1=2;DP4=0,1,0,2;MQ=16;FQ=-30;PV4=1,1,1,1
AllGFP_CLC_2050_trimmed_contig_1286	233	233	T	A	14	DP=14;VDB=0.0000;AF1=0.5;AC1=1;DP4=4,2,8,0;MQ=19;FQ=22.6;PV4=0.16,0.0025,0.0024,1
AllGFP_CLC_2050_trimmed_contig_1286	349	349	T	A	12	DP=12;VDB=0.0000;AF1=0.5;AC1=1;DP4=5,1,6,0;MQ=17;FQ=8.86;PV4=1,0.0029,1,1
AllGFP_CLC_2050_trimmed_contig_1289	68	68	T	G	15	DP=15;VDB=0.0002;AF1=0.5;AC1=1;DP4=3,7,4,0;MQ=60;FQ=14.2;PV4=0.07,0.05,1,0.46
AllGFP_CLC_2050_trimmed_contig_1289	148	148	T	A	13	DP=13;VDB=0.0151;AF1=0.5;AC1=1;DP4=2,6,4,1;MQ=57;FQ=40;PV4=0.1,0.01,1,1
AllGFP_CLC_2050_trimmed_contig_1289	458	458	A	C	10	DP=10;VDB=0.0000;AF1=0.5;AC1=1;DP4=0,2,1,7;MQ=56;FQ=17.1;PV4=1,0.039,0.19,0.1
AllGFP_CLC_2050_trimmed_contig_1294	964	964	A	T	17	DP=17;VDB=0.0278;AF1=0.5;AC1=1;DP4=7,0,10,0;MQ=60;FQ=57;PV4=1,0.00017,0.21,0.096
AllGFP_CLC_2050_trimmed_contig_1297	547	547	A	C	8	DP=8;VDB=0.0058;AF1=0.5;AC1=1;DP4=4,2,2,0;MQ=59;FQ=23;PV4=1,1,1,1
AllGFP_CLC_2050_trimmed_contig_1297	909	909	G	T	32	DP=32;VDB=0.0066;AF1=0.5;AC1=1;DP4=7,3,18,3;MQ=53;FQ=114;PV4=0.36,1.7e-06,1,1
AllGFP_CLC_2050_trimmed_contig_1313	961	961	T	G	12	DP=12;VDB=0.0119;AF1=0.5;AC1=1;DP4=9,0,3,0;MQ=56;FQ=18.1;PV4=1,0.17,1,0.49
AllGFP_CLC_2050_trimmed_contig_1313	1072	1072	A	C	16	DP=16;VDB=0.0023;AF1=0.4999;AC1=1;DP4=8,4,1,2;MQ=59;FQ=7.8;PV4=0.53,0.011,1,1
AllGFP_CLC_2050_trimmed_contig_1314	226	226	A	C	7	DP=7;VDB=0.0088;AF1=0.5;AC1=1;DP4=2,0,2,3;MQ=57;FQ=26;PV4=0.43,0.0013,0.29,0.11
AllGFP_CLC_2050_trimmed_contig_1314	305	305	A	C	7	DP=7;VDB=0.0117;AF1=0.5;AC1=1;DP4=2,0,2,2;MQ=60;FQ=27.3;PV4=0.47,3.2e-06,1,1
AllGFP_CLC_2050_trimmed_contig_1320	109	109	T	A	4	DP=4;VDB=0.0161;AF1=0.5;AC1=1;DP4=2,0,0,2;MQ=53;FQ=14.2;PV4=0.33,0.00094,0.0053,0.21
AllGFP_CLC_2050_trimmed_contig_1323	336	336	T	A	6	DP=6;VDB=0.0022;AF1=0.5;AC1=1;DP4=3,0,3,0;MQ=51;FQ=13.2;PV4=1,0.0011,0.0081,1
AllGFP_CLC_2050_trimmed_contig_1323	361	361	T	A	9	DP=9;VDB=0.0005;AF1=0.4999;AC1=1;DP4=5,0,3,0;MQ=50;FQ=6.99;PV4=1,0.0013,1,0.27
AllGFP_CLC_2050_trimmed_contig_1326	293	293	G	T	38	DP=38;VDB=0.0001;AF1=0.4999;AC1=1;DP4=11,21,0,6;MQ=60;FQ=7.8;PV4=0.15,0.22,0.0094,0.31
AllGFP_CLC_2050_trimmed_contig_1326	1383	1383	C	A	29	DP=29;VDB=0.0253;AF1=0.5;AC1=1;DP4=6,10,0,8;MQ=59;FQ=24;PV4=0.066,0.037,0.09,0.16
AllGFP_CLC_2050_trimmed_contig_1330	69	69	T	A	13	DP=13;VDB=0.0231;AF1=0.4999;AC1=1;DP4=9,0,3,0;MQ=60;FQ=7.8;PV4=1,0.13,1,0.12
AllGFP_CLC_2050_trimmed_contig_1335	362	362	A	C	5	DP=5;VDB=0.0212;AF1=0.5;AC1=1;DP4=2,0,0,3;MQ=60;FQ=26.6;PV4=0.1,0.00034,1,0.11
AllGFP_CLC_2050_trimmed_contig_1342	744	744	G	T	5	DP=5;VDB=0.0029;AF1=0.5;AC1=1;DP4=3,0,2,0;MQ=60;FQ=14.2;PV4=1,0.11,1,1
AllGFP_CLC_2050_trimmed_contig_1342	1467	1467	C	A	6	DP=6;VDB=0.0086;AF1=0.5;AC1=1;DP4=1,2,3,0;MQ=60;FQ=30;PV4=0.4,0.029,1,1
AllGFP_CLC_2050_trimmed_contig_1344	167	167	A	C	12	DP=12;VDB=0.0330;AF1=0.5;AC1=1;DP4=4,1,1,5;MQ=56;FQ=62.9;PV4=0.08,0.016,0.093,0.045
AllGFP_CLC_2050_trimmed_contig_1344	202	202	T	G	11	DP=11;VDB=0.0003;AF1=0.5;AC1=1;DP4=5,1,0,5;MQ=60;FQ=29;PV4=0.015,0.0067,1,0.11
AllGFP_CLC_2050_trimmed_contig_1344	242	242	G	T	20	DP=20;VDB=0.0137;AF1=0.5;AC1=1;DP4=4,10,1,4;MQ=58;FQ=42;PV4=1,0.00018,0.057,0.21
AllGFP_CLC_2050_trimmed_contig_1344	305	305	G	T	14	DP=14;VDB=0.0002;AF1=0.5;AC1=1;DP4=4,6,4,0;MQ=56;FQ=18.1;PV4=0.085,0.0031,1,1
AllGFP_CLC_2050_trimmed_contig_1345	416	416	T	A	2	DP=2;VDB=0.0063;AF1=1;AC1=2;DP4=0,0,2,0;MQ=60;FQ=-33
AllGFP_CLC_2050_trimmed_contig_1345	776	776	G	C	12	DP=12;VDB=0.0193;AF1=0.5;AC1=1;DP4=4,1,7,0;MQ=57;FQ=56;PV4=0.42,0.0044,0.16,0.35
AllGFP_CLC_2050_trimmed_contig_1345	841	841	T	G	21	DP=21;VDB=0.0225;AF1=0.5;AC1=1;DP4=9,0,10,0;MQ=56;FQ=43;PV4=1,0.035,0.048,0.34
AllGFP_CLC_2050_trimmed_contig_1345	902	902	G	C	16	DP=16;VDB=0.0310;AF1=0.5;AC1=1;DP4=10,0,5,0;MQ=58;FQ=37;PV4=1,0.021,1,0.27
AllGFP_CLC_2050_trimmed_contig_1345	979	979	C	A	13	DP=13;VDB=0.0009;AF1=0.5;AC1=1;DP4=6,1,6,0;MQ=54;FQ=40;PV4=1,6.3e-08,1,1
AllGFP_CLC_2050_trimmed_contig_1345	986	986	T	A	12	DP=12;VDB=0.0009;AF1=0.5;AC1=1;DP4=5,1,6,0;MQ=56;FQ=34;PV4=1,0.0042,1,1
AllGFP_CLC_2050_trimmed_contig_1345	1069	1069	T	A	10	DP=10;VDB=0.0043;AF1=0.5;AC1=1;DP4=2,1,4,0;MQ=60;FQ=47.9;PV4=0.43,1,1,1
AllGFP_CLC_2050_trimmed_contig_1345	1099	1099	T	A	11	DP=11;VDB=0.0069;AF1=0.5;AC1=1;DP4=4,1,6,0;MQ=56;FQ=30;PV4=0.45,4.4e-06,0.47,0.15
AllGFP_CLC_2050_trimmed_contig_1345	1203	1203	G	C	9	DP=9;VDB=0.0168;AF1=0.5;AC1=1;DP4=6,0,3,0;MQ=59;FQ=22;PV4=1,0.0062,0.048,1
AllGFP_CLC_2050_trimmed_contig_1345	1230	1230	C	A	7	DP=7;VDB=0.0066;AF1=0.5;AC1=1;DP4=3,1,3,0;MQ=48;FQ=36.5;PV4=1,1,1,1
AllGFP_CLC_2050_trimmed_contig_1345	1247	1247	G	T	10	DP=10;VDB=0.0087;AF1=0.4999;AC1=1;DP4=7,1,2,0;MQ=47;FQ=6.99;PV4=1,1,1,1
AllGFP_CLC_2050_trimmed_contig_1351	52	52	T	A	5	DP=5;VDB=0.0192;AF1=0.5;AC1=1;DP4=2,0,2,0;MQ=60;FQ=11.1;PV4=1,1,1,0.00087
AllGFP_CLC_2050_trimmed_contig_1352	22	22	T	G	75	DP=75;VDB=0.0001;AF1=0.5;AC1=1;DP4=44,2,25,1;MQ=57;FQ=125;PV4=1,0.35,0.11,1
AllGFP_CLC_2050_trimmed_contig_1352	201	201	T	A	24	DP=24;VDB=0.0271;AF1=0.5;AC1=1;DP4=9,2,10,3;MQ=54;FQ=115;PV4=1,0.045,1,1
AllGFP_CLC_2050_trimmed_contig_1353	71	71	A	C	15	DP=15;VDB=0.0001;AF1=0.5;AC1=1;DP4=4,0,9,0;MQ=57;FQ=31;PV4=1,1,1,0.081
AllGFP_CLC_2050_trimmed_contig_1358	73	73	T	A	40	DP=40;VDB=0.0000;AF1=0.5;AC1=1;DP4=14,15,6,0;MQ=51;FQ=18.1;PV4=0.027,1,1,1
AllGFP_CLC_2050_trimmed_contig_1358	80	80	T	A	35	DP=35;VDB=0.0000;AF1=0.5;AC1=1;DP4=10,14,7,0;MQ=52;FQ=31;PV4=0.0087,1,1,1
AllGFP_CLC_2050_trimmed_contig_1366	341	341	T	G	34	DP=34;VDB=0.0021;AF1=0.4999;AC1=1;DP4=1,22,2,9;MQ=60;FQ=7.8;PV4=0.24,1.9e-06,1,1
AllGFP_CLC_2050_trimmed_contig_1368	890	890	T	A	6	DP=6;VDB=0.0040;AF1=0.4999;AC1=1;DP4=4,0,2,0;MQ=59;FQ=7.8;PV4=1,1,1,0.41
AllGFP_CLC_2050_trimmed_contig_1371	367	367	A	C	6	DP=6;VDB=0.0068;AF1=0.5;AC1=1;DP4=4,0,0,2;MQ=60;FQ=17.1;PV4=0.067,0.013,1,1
AllGFP_CLC_2050_trimmed_contig_1372	58	58	G	C	34	DP=34;VDB=0.0000;AF1=0.5;AC1=1;DP4=23,2,6,0;MQ=60;FQ=27;PV4=1,0.042,1,1
AllGFP_CLC_2050_trimmed_contig_1373	430	430	G	C	7	DP=7;VDB=0.0092;AF1=0.5;AC1=1;DP4=3,0,4,0;MQ=58;FQ=31.2;PV4=1,0.0059,0.22,0.42
AllGFP_CLC_2050_trimmed_contig_1374	38	38	C	A	19	DP=19;VDB=0.0000;AF1=0.5;AC1=1;DP4=10,0,8,0;MQ=59;FQ=99.9;PV4=1,1,0.0011,1
AllGFP_CLC_2050_trimmed_contig_1374	355	355	T	A	13	DP=13;VDB=0.0003;AF1=0.5;AC1=1;DP4=7,1,3,2;MQ=56;FQ=94.6;PV4=0.51,1,1,1
AllGFP_CLC_2050_trimmed_contig_1374	361	361	A	T	12	DP=12;VDB=0.0003;AF1=0.5;AC1=1;DP4=6,1,3,2;MQ=56;FQ=49;PV4=0.52,0.00061,1,1
AllGFP_CLC_2050_trimmed_contig_1375	137	137	G	C	49	DP=49;VDB=0.0181;AF1=0.5;AC1=1;DP4=2,18,3,21;MQ=54;FQ=139;PV4=1,0.24,0.15,1
AllGFP_CLC_2050_trimmed_contig_1375	213	213	A	C	69	DP=69;VDB=0.0268;AF1=0.5;AC1=1;DP4=6,43,3,15;MQ=51;FQ=40;PV4=0.69,4.3e-08,0.014,1
AllGFP_CLC_2050_trimmed_contig_1375	225	225	C	G	54	DP=54;VDB=0.0105;AF1=0.5;AC1=1;DP4=2,21,2,22;MQ=53;FQ=71;PV4=1,8.2e-07,0.00072,1
AllGFP_CLC_2050_trimmed_contig_1375	230	230	A	C	52	DP=52;VDB=0.0098;AF1=0.5;AC1=1;DP4=2,20,1,8;MQ=58;FQ=20.1;PV4=1,0.043,0.34,1
AllGFP_CLC_2050_trimmed_contig_1387	578	578	A	T	11	DP=11;VDB=0.0031;AF1=0.5005;AC1=1;DP4=5,0,6,0;MQ=46;FQ=3.02;PV4=1,0.062,1,1
AllGFP_CLC_2050_trimmed_contig_1387	581	581	G	T	11	DP=11;VDB=0.0001;AF1=0.5;AC1=1;DP4=7,0,4,0;MQ=46;FQ=12.9;PV4=1,0.069,1,1
AllGFP_CLC_2050_trimmed_contig_1387	597	597	T	A	14	DP=14;VDB=0.0047;AF1=0.5;AC1=1;DP4=8,0,4,0;MQ=52;FQ=10.4;PV4=1,1.7e-07,1,1
AllGFP_CLC_2050_trimmed_contig_1387	601	601	A	C	15	DP=15;VDB=0.0047;AF1=0.5;AC1=1;DP4=9,0,5,0;MQ=52;FQ=21;PV4=1,0.00089,1,1
AllGFP_CLC_2050_trimmed_contig_1389	137	137	C	A	30	DP=30;VDB=0.0124;AF1=0.5;AC1=1;DP4=1,17,0,12;MQ=56;FQ=70;PV4=1,0.039,1,0.29
AllGFP_CLC_2050_trimmed_contig_1389	213	213	A	T	36	DP=36;VDB=0.0283;AF1=0.5;AC1=1;DP4=0,23,1,11;MQ=58;FQ=50;PV4=0.34,1.1e-07,0.097,0.086
AllGFP_CLC_2050_trimmed_contig_1389	936	936	T	A	26	DP=26;VDB=0.0337;AF1=0.5;AC1=1;DP4=0,13,1,9;MQ=55;FQ=44;PV4=0.43,2.6e-06,0.2,0.38
AllGFP_CLC_2050_trimmed_contig_1389	2517	2517	C	A	11	DP=11;VDB=0.0024;AF1=0.5;AC1=1;DP4=0,9,2,0;MQ=60;FQ=14.2;PV4=0.018,1,1,1
AllGFP_CLC_2050_trimmed_contig_1390	313	313	G	C	27	DP=27;VDB=0.0022;AF1=0.5;AC1=1;DP4=2,14,0,7;MQ=56;FQ=21;PV4=1,1,0.31,1
AllGFP_CLC_2050_trimmed_contig_1390	395	395	G	T	18	DP=18;VDB=0.0055;AF1=0.5;AC1=1;DP4=0,4,4,10;MQ=58;FQ=33;PV4=0.52,0.0011,0.17,0.24
AllGFP_CLC_2050_trimmed_contig_1390	418	418	G	T	14	DP=14;VDB=0.0273;AF1=0.5;AC1=1;DP4=0,6,3,5;MQ=59;FQ=47;PV4=0.21,0.007,1,1
AllGFP_CLC_2050_trimmed_contig_1390	423	423	T	G	13	DP=13;VDB=0.0260;AF1=0.5;AC1=1;DP4=0,4,3,6;MQ=60;FQ=35;PV4=0.5,1,1,0.33
AllGFP_CLC_2050_trimmed_contig_1390	450	450	T	G	18	DP=18;VDB=0.0361;AF1=0.5;AC1=1;DP4=1,2,1,6;MQ=54;FQ=28;PV4=1,0.015,0.11,0.071
AllGFP_CLC_2050_trimmed_contig_1392	389	389	G	T	14	DP=14;VDB=0.0058;AF1=0.5;AC1=1;DP4=1,7,0,6;MQ=60;FQ=44;PV4=1,1,1,0.39
AllGFP_CLC_2050_trimmed_contig_1392	426	426	A	T	13	DP=13;VDB=0.0242;AF1=0.5;AC1=1;DP4=0,9,0,4;MQ=60;FQ=28;PV4=1,1,1,0.29
AllGFP_CLC_2050_trimmed_contig_1392	462	462	A	T	10	DP=10;VDB=0.0054;AF1=0.5;AC1=1;DP4=0,5,0,5;MQ=60;FQ=64.9;PV4=1,1,1,0.0056
AllGFP_CLC_2050_trimmed_contig_1398	215	215	A	T	31	DP=31;VDB=0.0032;AF1=0.5;AC1=1;DP4=5,20,1,5;MQ=54;FQ=27;PV4=1,1,0.36,1
AllGFP_CLC_2050_trimmed_contig_1400	803	803	T	A	22	DP=22;VDB=0.0003;AF1=0.5;AC1=1;DP4=10,0,7,5;MQ=56;FQ=97;PV4=0.04,1,0.32,1
AllGFP_CLC_2050_trimmed_contig_1400	832	832	C	A	17	DP=17;VDB=0.0001;AF1=0.5;AC1=1;DP4=7,0,4,4;MQ=56;FQ=88;PV4=0.077,1,0.095,1
AllGFP_CLC_2050_trimmed_contig_1403	275	275	T	G	63	DP=63;VDB=0.0145;AF1=0.4997;AC1=1;DP4=45,3,14,1;MQ=59;FQ=4.77;PV4=1,0.0001,0.00059,0.099
AllGFP_CLC_2050_trimmed_contig_1403	423	423	A	C	59	DP=59;VDB=0.0234;AF1=0.5;AC1=1;DP4=44,3,9,3;MQ=34;FQ=18.1;PV4=0.092,1,1,0.29
AllGFP_CLC_2050_trimmed_contig_1403	569	569	T	A	80	DP=80;VDB=0.0138;AF1=0.5;AC1=1;DP4=59,4,8,3;MQ=60;FQ=42;PV4=0.062,1,1,1
AllGFP_CLC_2050_trimmed_contig_1404	291	291	A	C	6	DP=6;VDB=0.0009;AF1=0.5;AC1=1;DP4=2,0,4,0;MQ=59;FQ=28.4;PV4=1,0.002,0.27,0.22
AllGFP_CLC_2050_trimmed_contig_1406	124	124	C	A	5	DP=5;VDB=0.0431;AF1=0.5;AC1=1;DP4=2,0,3,0;MQ=53;FQ=27.9;PV4=1,0.08,0.027,0.033
AllGFP_CLC_2050_trimmed_contig_1409	240	240	G	C	11	DP=11;VDB=0.0005;AF1=0.5;AC1=1;DP4=0,7,0,4;MQ=58;FQ=40;PV4=1,0.04,0.1,0.3
AllGFP_CLC_2050_trimmed_contig_1411	43	43	G	C	57	DP=57;VDB=0.0003;AF1=0.4999;AC1=1;DP4=0,43,2,4;MQ=56;FQ=9.53;PV4=0.013,1,0.38,1
AllGFP_CLC_2050_trimmed_contig_1411	137	137	G	C	43	DP=43;VDB=0.0201;AF1=0.5;AC1=1;DP4=4,30,2,6;MQ=51;FQ=16.1;PV4=0.32,1,0.32,0.051
AllGFP_CLC_2050_trimmed_contig_1411	158	158	C	A	46	DP=46;VDB=0.0242;AF1=0.5;AC1=1;DP4=3,29,3,9;MQ=56;FQ=57;PV4=0.32,0.0011,0.18,1
AllGFP_CLC_2050_trimmed_contig_1414	27	27	A	C	4	DP=4;VDB=0.0117;AF1=0.4999;AC1=1;DP4=0,2,0,2;MQ=40;FQ=6.48;PV4=1,0.35,0.016,1
AllGFP_CLC_2050_trimmed_contig_1414	210	210	G	T	8	DP=8;VDB=0.0000;AF1=0.5003;AC1=1;DP4=0,3,5,0;MQ=53;FQ=4.13;PV4=0.018,1,0.24,0.052
AllGFP_CLC_2050_trimmed_contig_1419	321	321	G	T	13	DP=13;VDB=0.0092;AF1=0.5;AC1=1;DP4=0,10,0,3;MQ=55;FQ=11.3;PV4=1,1,1,1
AllGFP_CLC_2050_trimmed_contig_1420	651	651	A	T	27	DP=27;VDB=0.0022;AF1=0.4998;AC1=1;DP4=1,22,2,1;MQ=47;FQ=6.2;PV4=0.027,1,1,1
AllGFP_CLC_2050_trimmed_contig_1421	275	275	A	C	4	DP=4;VDB=0.0024;AF1=0.4999;AC1=1;DP4=2,0,0,2;MQ=60;FQ=8.83;PV4=0.33,0.029,1,0.21
AllGFP_CLC_2050_trimmed_contig_1422	2654	2654	C	A	21	DP=21;VDB=0.0318;AF1=0.5;AC1=1;DP4=12,2,7,0;MQ=56;FQ=39;PV4=0.53,0.00027,1,0.081
AllGFP_CLC_2050_trimmed_contig_1424	262	262	T	A	25	DP=25;VDB=0.0389;AF1=0.5;AC1=1;DP4=19,0,6,0;MQ=60;FQ=21;PV4=1,0.023,0.037,1
AllGFP_CLC_2050_trimmed_contig_1429	900	900	T	G	23	DP=23;VDB=0.0104;AF1=0.5;AC1=1;DP4=2,16,0,5;MQ=59;FQ=26;PV4=1,0.039,1,0.001
AllGFP_CLC_2050_trimmed_contig_1430	1334	1334	A	T	24	DP=24;VDB=0.0439;AF1=0.5;AC1=1;DP4=0,13,0,9;MQ=54;FQ=50;PV4=1,0.0017,0.49,1
AllGFP_CLC_2050_trimmed_contig_1433	755	755	T	G	10	DP=10;VDB=0.0166;AF1=0.5;AC1=1;DP4=4,1,5,0;MQ=60;FQ=49;PV4=1,0.13,1,0.0098
AllGFP_CLC_2050_trimmed_contig_1433	1786	1786	C	A	3	DP=3;VDB=0.0123;AF1=0.5006;AC1=1;DP4=1,0,2,0;MQ=60;FQ=-3.65;PV4=1,0.061,1,0.33
AllGFP_CLC_2050_trimmed_contig_1436	2839	2839	G	T	27	DP=27;VDB=0.0293;AF1=0.5;AC1=1;DP4=2,12,0,8;MQ=59;FQ=59;PV4=0.52,0.16,0.096,0.16
AllGFP_CLC_2050_trimmed_contig_1437	842	842	A	T	28	DP=28;VDB=0.0334;AF1=0.5;AC1=1;DP4=4,16,0,8;MQ=56;FQ=67;PV4=0.29,0.22,1,0.039
AllGFP_CLC_2050_trimmed_contig_1447	192	192	G	C	23	DP=23;VDB=0.0073;AF1=0.5;AC1=1;DP4=6,3,14,0;MQ=60;FQ=81;PV4=0.047,0.0011,1,1
AllGFP_CLC_2050_trimmed_contig_1447	225	225	G	C	32	DP=32;VDB=0.0423;AF1=0.5;AC1=1;DP4=11,3,18,0;MQ=59;FQ=88;PV4=0.073,0.001,0.22,0.0089
AllGFP_CLC_2050_trimmed_contig_1447	1117	1117	A	C	19	DP=19;VDB=0.0276;AF1=0.5;AC1=1;DP4=5,2,10,0;MQ=60;FQ=81;PV4=0.15,2.1e-06,1,1
AllGFP_CLC_2050_trimmed_contig_1450	199	199	T	A	22	DP=22;VDB=0.0444;AF1=0.5;AC1=1;DP4=1,16,0,5;MQ=59;FQ=21;PV4=1,1,1,0.024
AllGFP_CLC_2050_trimmed_contig_1457	822	822	T	A	9	DP=9;VDB=0.0146;AF1=0.4998;AC1=1;DP4=0,6,1,2;MQ=59;FQ=6.2;PV4=0.33,0.0005,1,1
AllGFP_CLC_2050_trimmed_contig_1458	436	436	A	C	17	DP=17;VDB=0.0366;AF1=0.5;AC1=1;DP4=1,7,0,8;MQ=58;FQ=51;PV4=1,2e-05,0.08,0.3
AllGFP_CLC_2050_trimmed_contig_1458	883	883	G	T	13	DP=13;VDB=0.0000;AF1=0.4999;AC1=1;DP4=1,9,1,2;MQ=57;FQ=6.99;PV4=0.42,0.00015,1,1
AllGFP_CLC_2050_trimmed_contig_1458	1681	1681	A	T	7	DP=7;VDB=0.0033;AF1=0.4997;AC1=1;DP4=0,4,1,1;MQ=57;FQ=4.77;PV4=0.33,0.0008,0.089,0.29
AllGFP_CLC_2050_trimmed_contig_1464	96	96	G	T	17	DP=17;VDB=0.0005;AF1=0.5;AC1=1;DP4=7,0,10,0;MQ=60;FQ=50;PV4=1,0.0013,1,0.011
AllGFP_CLC_2050_trimmed_contig_1469	56	56	T	A	5	DP=5;VDB=0.0098;AF1=0.5;AC1=1;DP4=1,2,2,0;MQ=60;FQ=10.4;PV4=0.4,0.074,1,1
AllGFP_CLC_2050_trimmed_contig_1469	107	107	T	G	16	DP=16;VDB=0.0316;AF1=0.5004;AC1=1;DP4=0,2,13,0;MQ=59;FQ=3.55;PV4=0.0095,0.0094,0.29,0.099
AllGFP_CLC_2050_trimmed_contig_1469	144	144	A	T	20	DP=20;VDB=0.0144;AF1=0.5;AC1=1;DP4=6,2,12,0;MQ=59;FQ=86;PV4=0.15,2.3e-05,0.12,1
AllGFP_CLC_2050_trimmed_contig_1469	148	148	A	T	20	DP=20;VDB=0.0144;AF1=0.5;AC1=1;DP4=6,2,12,0;MQ=59;FQ=87;PV4=0.15,0.0081,0.12,0.35
AllGFP_CLC_2050_trimmed_contig_1469	177	177	A	C	17	DP=17;VDB=0.0037;AF1=0.5;AC1=1;DP4=4,2,11,0;MQ=59;FQ=76;PV4=0.11,1.8e-06,0.14,0.43
AllGFP_CLC_2050_trimmed_contig_1469	194	194	C	G	12	DP=12;VDB=0.0003;AF1=0.5;AC1=1;DP4=4,2,6,0;MQ=59;FQ=81;PV4=0.45,0.015,0.17,0.15
AllGFP_CLC_2050_trimmed_contig_1471	325	325	T	A	38	DP=38;VDB=0.0050;AF1=0.5;AC1=1;DP4=2,26,0,10;MQ=59;FQ=68;PV4=1,0.43,1,1
AllGFP_CLC_2050_trimmed_contig_1471	350	350	T	G	31	DP=31;VDB=0.0338;AF1=0.5;AC1=1;DP4=3,17,0,11;MQ=59;FQ=38;PV4=0.54,0.00059,0.087,0.00074
AllGFP_CLC_2050_trimmed_contig_1473	335	335	A	C	3	DP=3;VDB=0.0017;AF1=1;AC1=2;DP4=0,0,0,3;MQ=60;FQ=-36
AllGFP_CLC_2050_trimmed_contig_1474	210	210	C	A	32	DP=32;VDB=0.0004;AF1=0.5;AC1=1;DP4=4,21,5,2;MQ=59;FQ=19.1;PV4=0.01,1.6e-06,1,1
AllGFP_CLC_2050_trimmed_contig_1474	345	345	C	A	26	DP=26;VDB=0.0236;AF1=0.5;AC1=1;DP4=5,15,1,5;MQ=60;FQ=18.1;PV4=1,4.7e-06,1,0.15
AllGFP_CLC_2050_trimmed_contig_1474	1119	1119	C	A	39	DP=39;VDB=0.0163;AF1=0.5;AC1=1;DP4=5,26,6,2;MQ=56;FQ=28;PV4=0.003,0.0039,1,1
AllGFP_CLC_2050_trimmed_contig_1475	46	46	T	A	4	DP=4;VDB=0.0129;AF1=0.4999;AC1=1;DP4=0,2,0,2;MQ=55;FQ=6.95;PV4=1,0.0021,0.21,0.21
AllGFP_CLC_2050_trimmed_contig_1476	130	130	T	A	4	DP=4;VDB=0.0121;AF1=0.5;AC1=1;DP4=0,2,0,2;MQ=51;FQ=15.4;PV4=1,0.064,0.064,1
AllGFP_CLC_2050_trimmed_contig_1476	178	178	A	T	15	DP=15;VDB=0.0105;AF1=0.5;AC1=1;DP4=0,10,0,5;MQ=56;FQ=28;PV4=1,2.9e-05,0.05,1
AllGFP_CLC_2050_trimmed_contig_1476	308	308	A	C	7	DP=7;VDB=0.0302;AF1=0.501;AC1=1;DP4=2,0,0,5;MQ=54;FQ=-4.76;PV4=0.048,0.31,0.25,0.2
AllGFP_CLC_2050_trimmed_contig_1477	295	295	A	C	9	DP=9;VDB=0.0124;AF1=0.5;AC1=1;DP4=1,2,6,0;MQ=60;FQ=53;PV4=0.083,0.0084,1,1
AllGFP_CLC_2050_trimmed_contig_1479	405	405	A	T	24	DP=24;VDB=0.0027;AF1=0.5;AC1=1;DP4=12,2,5,5;MQ=55;FQ=130;PV4=0.085,1,0.23,1
AllGFP_CLC_2050_trimmed_contig_1479	439	439	C	G	33	DP=33;VDB=0.0365;AF1=0.5;AC1=1;DP4=16,5,9,1;MQ=52;FQ=65;PV4=0.63,0.15,1,1
AllGFP_CLC_2050_trimmed_contig_1481	239	239	G	T	4	DP=4;VDB=0.0026;AF1=0.5025;AC1=1;DP4=2,0,2,0;MQ=60;FQ=-7.8;PV4=1,1,1,0.21
AllGFP_CLC_2050_trimmed_contig_1483	1425	1425	A	C	7	DP=7;VDB=0.0024;AF1=0.5;AC1=1;DP4=1,4,2,0;MQ=60;FQ=26;PV4=0.14,1,1,1
AllGFP_CLC_2050_trimmed_contig_1489	97	97	G	T	22	DP=22;VDB=0.0000;AF1=0.5;AC1=1;DP4=16,2,0,4;MQ=59;FQ=38;PV4=0.0021,1,1,0.023
AllGFP_CLC_2050_trimmed_contig_1489	273	273	T	G	8	DP=8;VDB=0.0000;AF1=0.5;AC1=1;DP4=2,2,3,1;MQ=56;FQ=33;PV4=1,0.065,0.18,0.032
AllGFP_CLC_2050_trimmed_contig_1490	93	93	G	C	7	DP=7;VDB=0.0001;AF1=0.5;AC1=1;DP4=3,0,0,4;MQ=60;FQ=51;PV4=0.029,1,1,0.086
AllGFP_CLC_2050_trimmed_contig_1491	348	348	G	C	10	DP=10;VDB=0.0090;AF1=0.5;AC1=1;DP4=2,2,0,3;MQ=60;FQ=18.1;PV4=0.43,0.069,1,1
AllGFP_CLC_2050_trimmed_contig_1501	876	876	C	G	80	DP=80;VDB=0.0305;AF1=0.5;AC1=1;DP4=43,0,31,1;MQ=59;FQ=83;PV4=0.43,3.6e-06,0.31,0.35
AllGFP_CLC_2050_trimmed_contig_1504	25	25	A	T	24	DP=24;VDB=0.0007;AF1=0.5032;AC1=1;DP4=2,1,12,2;MQ=25;FQ=-8.63;PV4=0.46,1,0.025,1
AllGFP_CLC_2050_trimmed_contig_1504	82	82	T	G	13	DP=13;VDB=0.0010;AF1=0.5;AC1=1;DP4=6,0,2,0;MQ=38;FQ=11.3;PV4=1,1,1,1
AllGFP_CLC_2050_trimmed_contig_1505	64	64	A	C	50	DP=50;VDB=0.0005;AF1=0.5;AC1=1;DP4=0,36,1,7;MQ=59;FQ=20.1;PV4=0.18,0.0096,1,1
AllGFP_CLC_2050_trimmed_contig_1505	517	517	A	T	31	DP=31;VDB=0.0176;AF1=0.5;AC1=1;DP4=3,10,2,15;MQ=59;FQ=165;PV4=0.63,0.0078,0.15,1
AllGFP_CLC_2050_trimmed_contig_1505	529	529	C	G	31	DP=31;VDB=0.0164;AF1=0.5;AC1=1;DP4=3,10,2,16;MQ=59;FQ=108;PV4=0.63,0.0013,0.16,0.19
AllGFP_CLC_2050_trimmed_contig_1505	530	530	C	G	31	DP=31;VDB=0.0217;AF1=0.5;AC1=1;DP4=5,16,0,10;MQ=59;FQ=49;PV4=0.15,0.042,1,1
AllGFP_CLC_2050_trimmed_contig_1505	771	771	T	A	40	DP=40;VDB=0.0404;AF1=0.5;AC1=1;DP4=0,9,1,30;MQ=57;FQ=51;PV4=1,0.00028,0.28,0.064
AllGFP_CLC_2050_trimmed_contig_1505	848	848	C	G	10	DP=10;VDB=0.0094;AF1=0.4999;AC1=1;DP4=2,6,0,2;MQ=53;FQ=6.99;PV4=1,1,0.17,1
AllGFP_CLC_2050_trimmed_contig_1505	939	939	A	T	22	DP=22;VDB=0.0031;AF1=0.5;AC1=1;DP4=2,4,0,16;MQ=49;FQ=87;PV4=0.065,0.043,0.11,1
AllGFP_CLC_2050_trimmed_contig_1509	356	356	C	A	11	DP=11;VDB=0.0071;AF1=0.5;AC1=1;DP4=8,0,3,0;MQ=60;FQ=11.3;PV4=1,0.45,1,0.32
AllGFP_CLC_2050_trimmed_contig_1511	65	65	T	A	12	DP=12;VDB=0.0141;AF1=0.4997;AC1=1;DP4=1,8,2,0;MQ=60;FQ=4.77;PV4=0.055,1,1,0.0067
AllGFP_CLC_2050_trimmed_contig_1511	448	448	T	G	29	DP=29;VDB=0.0430;AF1=0.5;AC1=1;DP4=1,19,1,8;MQ=55;FQ=55;PV4=0.53,0.016,0.11,1
AllGFP_CLC_2050_trimmed_contig_1511	1082	1082	T	G	33	DP=33;VDB=0.0257;AF1=0.5;AC1=1;DP4=0,22,2,9;MQ=59;FQ=86;PV4=0.1,1.1e-05,1,0.35
AllGFP_CLC_2050_trimmed_contig_1511	1101	1101	A	T	32	DP=32;VDB=0.0030;AF1=0.5;AC1=1;DP4=2,20,0,9;MQ=59;FQ=23;PV4=1,1,0.06,1
AllGFP_CLC_2050_trimmed_contig_1514	844	844	C	A	17	DP=17;VDB=0.0076;AF1=0.5;AC1=1;DP4=0,13,0,4;MQ=59;FQ=13.2;PV4=1,1.8e-05,0.035,1
AllGFP_CLC_2050_trimmed_contig_1514	856	856	G	C	16	DP=16;VDB=0.0124;AF1=0.5;AC1=1;DP4=0,13,0,3;MQ=60;FQ=14.2;PV4=1,1,1,1
AllGFP_CLC_2050_trimmed_contig_1515	177	177	A	C	6	DP=6;VDB=0.0121;AF1=0.5;AC1=1;DP4=3,0,3,0;MQ=60;FQ=12.3;PV4=1,0.029,1,1
AllGFP_CLC_2050_trimmed_contig_1516	117	117	T	G	16	DP=16;VDB=0.0094;AF1=0.5;AC1=1;DP4=0,9,2,5;MQ=59;FQ=56;PV4=0.17,0.00073,0.14,0.096
AllGFP_CLC_2050_trimmed_contig_1516	234	234	G	C	30	DP=30;VDB=0.0253;AF1=0.5;AC1=1;DP4=6,17,1,6;MQ=56;FQ=28;PV4=1,0.00019,0.48,1
AllGFP_CLC_2050_trimmed_contig_1517	232	232	T	G	4	DP=4;VDB=0.0185;AF1=0.5039;AC1=1;DP4=2,0,2,0;MQ=60;FQ=-9.62;PV4=1,1,1,0.21
AllGFP_CLC_2050_trimmed_contig_1518	250	250	A	C	24	DP=24;VDB=0.0021;AF1=0.5;AC1=1;DP4=13,2,9,0;MQ=50;FQ=33;PV4=0.51,1.6e-05,0.00026,0.11
AllGFP_CLC_2050_trimmed_contig_1518	650	650	A	C	24	DP=24;VDB=0.0016;AF1=0.5;AC1=1;DP4=17,0,7,0;MQ=58;FQ=22;PV4=1,0.018,1,1
AllGFP_CLC_2050_trimmed_contig_1518	661	661	T	G	21	DP=21;VDB=0.0016;AF1=0.5;AC1=1;DP4=13,0,7,0;MQ=58;FQ=55;PV4=1,0.21,1,1
AllGFP_CLC_2050_trimmed_contig_1522	127	127	G	T	10	DP=10;VDB=0.0113;AF1=0.5;AC1=1;DP4=1,3,0,5;MQ=58;FQ=46;PV4=0.44,0.17,0.2,0.1
AllGFP_CLC_2050_trimmed_contig_1528	132	132	A	T	17	DP=17;VDB=0.0003;AF1=0.5;AC1=1;DP4=11,0,6,0;MQ=60;FQ=45;PV4=1,3.8e-05,1,0.41
AllGFP_CLC_2050_trimmed_contig_1528	430	430	G	T	12	DP=12;VDB=0.0044;AF1=0.4997;AC1=1;DP4=8,0,3,0;MQ=56;FQ=4.77;PV4=1,0.11,1,1
AllGFP_CLC_2050_trimmed_contig_1529	1	1	A	C	2	DP=2;VDB=0.0049;AF1=1;AC1=2;DP4=0,0,2,0;MQ=60;FQ=-33
AllGFP_CLC_2050_trimmed_contig_1530	27	27	A	C	43	DP=43;VDB=0.0000;AF1=0.5;AC1=1;DP4=5,11,10,8;MQ=33;FQ=75;PV4=0.19,1,1,1
AllGFP_CLC_2050_trimmed_contig_1530	75	75	T	G	57	DP=57;VDB=0.0082;AF1=1;AC1=2;DP4=3,1,15,27;MQ=38;FQ=-31;PV4=0.28,0.00032,0.00063,1
AllGFP_CLC_2050_trimmed_contig_1530	126	126	T	G	27	DP=27;VDB=0.0067;AF1=0.5;AC1=1;DP4=7,13,4,2;MQ=54;FQ=20.1;PV4=0.35,0.0069,0.18,1
AllGFP_CLC_2050_trimmed_contig_1530	133	133	A	C	25	DP=25;VDB=0.0071;AF1=0.5;AC1=1;DP4=11,9,0,4;MQ=55;FQ=15.1;PV4=0.098,1,1,1
AllGFP_CLC_2050_trimmed_contig_1530	338	338	T	A	5	DP=5;VDB=0.0126;AF1=0.5;AC1=1;DP4=2,1,0,2;MQ=60;FQ=15.1;PV4=0.4,0.16,1,1
AllGFP_CLC_2050_trimmed_contig_1531	389	389	A	T	22	DP=22;VDB=0.0007;AF1=0.5;AC1=1;DP4=12,0,10,0;MQ=46;FQ=17.1;PV4=1,0.00016,3.2e-06,1
AllGFP_CLC_2050_trimmed_contig_1531	593	593	A	C	29	DP=29;VDB=0.0242;AF1=0.5;AC1=1;DP4=17,0,11,1;MQ=49;FQ=79;PV4=0.41,1.2e-05,3.8e-06,1
AllGFP_CLC_2050_trimmed_contig_1531	599	599	G	T	28	DP=28;VDB=0.0242;AF1=0.5;AC1=1;DP4=17,0,10,1;MQ=50;FQ=62;PV4=0.39,3.8e-08,7.2e-06,1
AllGFP_CLC_2050_trimmed_contig_1531	605	605	A	T	29	DP=29;VDB=0.0183;AF1=0.5;AC1=1;DP4=19,0,9,1;MQ=49;FQ=50;PV4=0.34,1.5e-05,2.7e-05,1
AllGFP_CLC_2050_trimmed_contig_1531	642	642	G	T	20	DP=20;VDB=0.0048;AF1=0.5;AC1=1;DP4=14,0,5,1;MQ=52;FQ=42;PV4=0.3,0.045,8.4e-08,0.19
AllGFP_CLC_2050_trimmed_contig_1531	648	648	T	A	18	DP=18;VDB=0.0015;AF1=0.5;AC1=1;DP4=13,0,3,1;MQ=53;FQ=10.4;PV4=0.24,0.12,3.4e-06,0.24
AllGFP_CLC_2050_trimmed_contig_1531	971	971	C	A	26	DP=26;VDB=0.0115;AF1=0.5;AC1=1;DP4=18,0,8,0;MQ=34;FQ=17.1;PV4=1,0.034,0.026,1
AllGFP_CLC_2050_trimmed_contig_1532	674	674	T	G	13	DP=13;VDB=0.0110;AF1=0.5;AC1=1;DP4=9,0,4,0;MQ=60;FQ=12.3;PV4=1,0.0037,1,0.42
AllGFP_CLC_2050_trimmed_contig_1534	444	444	T	G	27	DP=27;VDB=0.0000;AF1=0.5;AC1=1;DP4=9,0,10,1;MQ=57;FQ=20.1;PV4=1,1,1,1
AllGFP_CLC_2050_trimmed_contig_1534	561	561	C	A	45	DP=45;VDB=0.0252;AF1=0.5;AC1=1;DP4=29,2,14,0;MQ=57;FQ=34;PV4=1,1.1e-09,0.031,0.49
AllGFP_CLC_2050_trimmed_contig_1534	686	686	T	A	33	DP=33;VDB=0.0364;AF1=0.5;AC1=1;DP4=16,0,13,1;MQ=54;FQ=77;PV4=0.47,1.5e-08,1,1
AllGFP_CLC_2050_trimmed_contig_1534	845	845	A	T	3	DP=3;VDB=0.0171;AF1=0.501;AC1=1;DP4=1,0,1,1;MQ=51;FQ=-4.83;PV4=1,0.032,0.44,1
AllGFP_CLC_2050_trimmed_contig_1537	672	672	A	T	26	DP=26;VDB=0.0065;AF1=0.5;AC1=1;DP4=13,4,7,2;MQ=57;FQ=59;PV4=1,0.0014,1,0.41
AllGFP_CLC_2050_trimmed_contig_1537	718	718	A	T	27	DP=27;VDB=0.0000;AF1=0.5;AC1=1;DP4=15,6,2,2;MQ=54;FQ=11.3;PV4=0.57,1,0.21,0.29
AllGFP_CLC_2050_trimmed_contig_1537	752	752	T	A	29	DP=29;VDB=0.0033;AF1=0.5;AC1=1;DP4=5,5,17,2;MQ=59;FQ=118;PV4=0.03,3.2e-06,0.24,0.15
AllGFP_CLC_2050_trimmed_contig_1538	91	91	A	T	4	DP=4;VDB=0.0124;AF1=0.5;AC1=1;DP4=2,0,0,2;MQ=60;FQ=18;PV4=0.33,0.031,1,1
AllGFP_CLC_2050_trimmed_contig_1539	188	188	T	G	56	DP=56;VDB=0.0059;AF1=0.5;AC1=1;DP4=25,0,26,1;MQ=53;FQ=72;PV4=1,9.5e-05,0.047,1
AllGFP_CLC_2050_trimmed_contig_1547	2268	2268	G	T	15	DP=15;VDB=0.0340;AF1=0.5;AC1=1;DP4=0,11,0,4;MQ=58;FQ=33;PV4=1,0.14,1,0.31
AllGFP_CLC_2050_trimmed_contig_1547	2599	2599	T	A	21	DP=21;VDB=0.0339;AF1=0.5;AC1=1;DP4=0,12,0,9;MQ=57;FQ=63.9;PV4=1,0.23,1,1
AllGFP_CLC_2050_trimmed_contig_1552	537	537	C	A	9	DP=9;VDB=0.0035;AF1=0.5;AC1=1;DP4=0,5,1,2;MQ=59;FQ=12.3;PV4=0.37,0.0007,0.11,0.025
AllGFP_CLC_2050_trimmed_contig_1552	745	745	A	C	17	DP=17;VDB=0.0029;AF1=0.5;AC1=1;DP4=1,5,0,11;MQ=60;FQ=56.5;PV4=0.35,0.0034,1,0.061
AllGFP_CLC_2050_trimmed_contig_1553	326	326	A	T	17	DP=17;VDB=0.0205;AF1=0.4999;AC1=1;DP4=1,12,0,3;MQ=59;FQ=6.99;PV4=1,0.091,0.016,0.48
AllGFP_CLC_2050_trimmed_contig_1553	796	796	T	G	10	DP=10;VDB=0.0000;AF1=0.4999;AC1=1;DP4=0,7,0,3;MQ=60;FQ=8.65;PV4=1,7.8e-05,1,1
AllGFP_CLC_2050_trimmed_contig_1553	1345	1345	A	C	20	DP=20;VDB=0.0000;AF1=0.5;AC1=1;DP4=8,1,7,4;MQ=59;FQ=83.9;PV4=0.32,6.9e-05,0.1,0.03
AllGFP_CLC_2050_trimmed_contig_1553	1368	1368	A	C	20	DP=20;VDB=0.0021;AF1=0.5;AC1=1;DP4=7,6,6,1;MQ=59;FQ=47;PV4=0.33,0.48,1,1
AllGFP_CLC_2050_trimmed_contig_1553	1448	1448	T	G	17	DP=17;VDB=0.0000;AF1=0.5;AC1=1;DP4=4,9,4,0;MQ=59;FQ=10.4;PV4=0.029,7.6e-05,1,1
AllGFP_CLC_2050_trimmed_contig_1556	56	56	G	T	9	DP=9;VDB=0.0039;AF1=0.5;AC1=1;DP4=3,0,5,0;MQ=50;FQ=14.2;PV4=1,1,1,1
AllGFP_CLC_2050_trimmed_contig_1556	115	115	C	A	9	DP=9;VDB=0.0050;AF1=0.5003;AC1=1;DP4=2,0,7,0;MQ=60;FQ=4.13;PV4=1,0.3,1,0.045
AllGFP_CLC_2050_trimmed_contig_1556	174	174	G	C	10	DP=10;VDB=0.0030;AF1=0.5;AC1=1;DP4=6,0,4,0;MQ=59;FQ=12.3;PV4=1,7.2e-05,1,1
AllGFP_CLC_2050_trimmed_contig_1556	179	179	A	C	14	DP=14;VDB=0.0030;AF1=0.5;AC1=1;DP4=8,2,4,0;MQ=56;FQ=16.1;PV4=1,0.0059,1,1
AllGFP_CLC_2050_trimmed_contig_1558	250	250	T	A	23	DP=23;VDB=0.0135;AF1=0.5;AC1=1;DP4=16,1,5,1;MQ=60;FQ=29;PV4=0.46,0.012,1,1
AllGFP_CLC_2050_trimmed_contig_1559	43	43	T	G	45	DP=45;VDB=0.0032;AF1=0.5;AC1=1;DP4=1,13,1,13;MQ=45;FQ=85;PV4=1,4.5e-07,0.0049,1
AllGFP_CLC_2050_trimmed_contig_1559	73	73	T	A	72	DP=72;VDB=0.0086;AF1=0.5002;AC1=1;DP4=1,8,1,57;MQ=40;FQ=5.47;PV4=0.25,0.14,2.4e-06,1
AllGFP_CLC_2050_trimmed_contig_1559	112	112	T	A	40	DP=40;VDB=0.0098;AF1=0.5;AC1=1;DP4=1,7,1,23;MQ=44;FQ=52.8;PV4=0.44,3.6e-06,0.013,1
AllGFP_CLC_2050_trimmed_contig_1564	344	344	C	G	13	DP=13;VDB=0.0008;AF1=0.5;AC1=1;DP4=1,6,0,6;MQ=43;FQ=51;PV4=1,6.8e-07,0.25,1
AllGFP_CLC_2050_trimmed_contig_1576	201	201	G	T	15	DP=15;VDB=0.0021;AF1=0.5;AC1=1;DP4=11,0,2,2;MQ=59;FQ=62;PV4=0.057,1,1,1
AllGFP_CLC_2050_trimmed_contig_1577	50	50	A	C	5	DP=5;VDB=0.0043;AF1=0.5002;AC1=1;DP4=2,0,0,3;MQ=54;FQ=5.17;PV4=0.1,1,0.25,0.14
AllGFP_CLC_2050_trimmed_contig_1577	118	118	G	C	6	DP=6;VDB=0.0226;AF1=0.4999;AC1=1;DP4=2,2,0,2;MQ=60;FQ=6.99;PV4=0.47,0.19,1,1
AllGFP_CLC_2050_trimmed_contig_1578	857	857	A	T	22	DP=22;VDB=0.0000;AF1=0.4999;AC1=1;DP4=6,11,0,3;MQ=58;FQ=7.8;PV4=0.52,1,1,1
AllGFP_CLC_2050_trimmed_contig_1578	1726	1726	C	G	14	DP=14;VDB=0.0035;AF1=0.5;AC1=1;DP4=1,5,1,6;MQ=57;FQ=40;PV4=1,0.071,0.18,0.29
AllGFP_CLC_2050_trimmed_contig_1581	381	381	G	T	10	DP=10;VDB=0.0003;AF1=0.5;AC1=1;DP4=6,0,4,0;MQ=60;FQ=62.9;PV4=1,1,1,0.00051
AllGFP_CLC_2050_trimmed_contig_1582	262	262	A	T	47	DP=47;VDB=0.0177;AF1=0.5;AC1=1;DP4=25,0,19,0;MQ=53;FQ=51;PV4=1,3.8e-14,1,0.49
AllGFP_CLC_2050_trimmed_contig_1583	30	30	A	C	9	DP=9;VDB=0.0064;AF1=1;AC1=2;DP4=7,0,2,0;MQ=28;FQ=-31;PV4=1,1,1,1
AllGFP_CLC_2050_trimmed_contig_1588	1559	1559	C	A	35	DP=35;VDB=0.0066;AF1=0.4997;AC1=1;DP4=28,0,7,0;MQ=58;FQ=4.77;PV4=1,0.092,1,0.29
AllGFP_CLC_2050_trimmed_contig_1590	260	260	A	T	38	DP=38;VDB=0.0167;AF1=0.5;AC1=1;DP4=2,14,1,17;MQ=58;FQ=62;PV4=0.59,3.2e-08,0.092,1
AllGFP_CLC_2050_trimmed_contig_1595	303	303	C	G	19	DP=19;VDB=0.0593;AF1=0.5;AC1=1;DP4=14,0,5,0;MQ=58;FQ=21;PV4=1,0.25,0.018,0.46
AllGFP_CLC_2050_trimmed_contig_1595	617	617	T	A	12	DP=12;VDB=0.0035;AF1=0.5;AC1=1;DP4=7,0,3,2;MQ=57;FQ=32;PV4=0.15,1.8e-05,1,0.26
AllGFP_CLC_2050_trimmed_contig_1595	628	628	G	T	12	DP=12;VDB=0.0173;AF1=0.5;AC1=1;DP4=8,0,3,1;MQ=55;FQ=56;PV4=0.33,0.44,1,0.49
AllGFP_CLC_2050_trimmed_contig_1597	108	108	T	G	6	DP=6;VDB=0.0321;AF1=0.5;AC1=1;DP4=2,0,4,0;MQ=60;FQ=28.6;PV4=1,2.5e-05,1,0.096
AllGFP_CLC_2050_trimmed_contig_1603	84	84	T	A	9	DP=9;VDB=0.0328;AF1=0.5;AC1=1;DP4=0,4,0,4;MQ=54;FQ=11.3;PV4=1,0.23,1,1
AllGFP_CLC_2050_trimmed_contig_1606	22	22	C	G	7	DP=7;VDB=0.0000;AF1=0.5;AC1=1;DP4=2,0,3,2;MQ=59;FQ=26;PV4=1,0.14,0.29,0.29
AllGFP_CLC_2050_trimmed_contig_1606	56	56	T	A	4	DP=4;VDB=0.0000;AF1=1;AC1=2;DP4=0,0,0,2;MQ=60;FQ=-33
AllGFP_CLC_2050_trimmed_contig_1606	57	57	T	G	7	DP=7;VDB=0.0000;AF1=1;AC1=2;DP4=0,0,3,2;MQ=59;FQ=-42
AllGFP_CLC_2050_trimmed_contig_1606	106	106	C	A	6	DP=6;VDB=0.0035;AF1=0.5;AC1=1;DP4=2,2,2,0;MQ=60;FQ=29;PV4=0.47,1,1,1
AllGFP_CLC_2050_trimmed_contig_1606	114	114	T	G	6	DP=6;VDB=0.0001;AF1=0.5;AC1=1;DP4=2,0,2,2;MQ=60;FQ=18.1;PV4=0.47,1,1,1
AllGFP_CLC_2050_trimmed_contig_1606	223	223	T	G	4	DP=4;VDB=0.0035;AF1=0.5003;AC1=1;DP4=2,0,2,0;MQ=60;FQ=4.13;PV4=1,1,1,1
AllGFP_CLC_2050_trimmed_contig_1606	242	242	T	A	4	DP=4;VDB=0.0035;AF1=0.5;AC1=1;DP4=2,0,2,0;MQ=60;FQ=21.5;PV4=1,1,1,1
AllGFP_CLC_2050_trimmed_contig_1607	533	533	A	T	6	DP=6;VDB=0.0206;AF1=0.4999;AC1=1;DP4=3,1,2,0;MQ=60;FQ=6.99;PV4=1,0.014,1,1
AllGFP_CLC_2050_trimmed_contig_1607	716	716	T	A	23	DP=23;VDB=0.0003;AF1=0.5;AC1=1;DP4=6,0,17,0;MQ=30;FQ=35;PV4=1,0.00073,0.018,0.0013
AllGFP_CLC_2050_trimmed_contig_1607	728	728	A	T	35	DP=35;VDB=0.0007;AF1=0.5;AC1=1;DP4=6,0,27,0;MQ=28;FQ=33.8;PV4=1,1.5e-07,0.012,0.19
AllGFP_CLC_2050_trimmed_contig_1607	751	751	A	C	41	DP=41;VDB=0.0070;AF1=1;AC1=2;DP4=8,0,33,0;MQ=27;FQ=-34;PV4=1,1,1,1
AllGFP_CLC_2050_trimmed_contig_1614	27	27	A	T	38	DP=38;VDB=0.0020;AF1=0.5;AC1=1;DP4=8,14,0,11;MQ=57;FQ=84;PV4=0.031,0.4,0.16,1
AllGFP_CLC_2050_trimmed_contig_1614	197	197	T	G	40	DP=40;VDB=0.0240;AF1=0.5;AC1=1;DP4=0,6,1,14;MQ=55;FQ=57.5;PV4=1,9.6e-09,0.073,0.032
AllGFP_CLC_2050_trimmed_contig_1614	226	226	G	C	41	DP=41;VDB=0.0285;AF1=0.5;AC1=1;DP4=1,16,2,21;MQ=52;FQ=137;PV4=1,0.13,0.12,1
AllGFP_CLC_2050_trimmed_contig_1614	336	336	A	T	3	DP=3;VDB=0.0075;AF1=1;AC1=2;DP4=0,0,1,2;MQ=60;FQ=-36
AllGFP_CLC_2050_trimmed_contig_1614	402	402	T	G	3	DP=3;VDB=-0.0037;AF1=0.5005;AC1=1;DP4=0,1,1,1;MQ=57;FQ=-3.14;PV4=1,0.13,0.33,0.22
AllGFP_CLC_2050_trimmed_contig_1616	539	539	G	T	46	DP=46;VDB=0.0048;AF1=0.5;AC1=1;DP4=34,2,10,0;MQ=51;FQ=13.2;PV4=1,0.00034,0.22,0.18
AllGFP_CLC_2050_trimmed_contig_1617	174	174	T	G	2	DP=2;VDB=0.0029;AF1=1;AC1=2;DP4=0,0,2,0;MQ=60;FQ=-33
AllGFP_CLC_2050_trimmed_contig_1619	403	403	G	T	8	DP=8;VDB=0.0028;AF1=0.5;AC1=1;DP4=6,0,2,0;MQ=59;FQ=23;PV4=1,1,1,1
AllGFP_CLC_2050_trimmed_contig_1621	59	59	C	A	7	DP=7;VDB=0.0096;AF1=0.4999;AC1=1;DP4=4,1,2,0;MQ=59;FQ=8.65;PV4=1,1,1,0.0069
AllGFP_CLC_2050_trimmed_contig_1625	1975	1975	T	A	66	DP=66;VDB=0.0001;AF1=0.5;AC1=1;DP4=27,0,33,1;MQ=29;FQ=37;PV4=1,6.7e-18,0.35,1
AllGFP_CLC_2050_trimmed_contig_1626	153	153	T	A	9	DP=9;VDB=0.0171;AF1=0.5;AC1=1;DP4=0,5,0,3;MQ=55;FQ=23;PV4=1,1,0.082,1
AllGFP_CLC_2050_trimmed_contig_1628	432	432	T	A	20	DP=20;VDB=0.0131;AF1=0.5;AC1=1;DP4=2,11,0,6;MQ=59;FQ=34;PV4=1,5e-06,1,0.063
AllGFP_CLC_2050_trimmed_contig_1628	1287	1287	A	C	6	DP=6;VDB=0.0110;AF1=0.4999;AC1=1;DP4=4,0,0,2;MQ=60;FQ=6.99;PV4=0.067,0.0035,1,0.089
AllGFP_CLC_2050_trimmed_contig_1629	102	102	T	A	7	DP=7;VDB=0.0031;AF1=0.5;AC1=1;DP4=0,2,2,3;MQ=57;FQ=14.2;PV4=1,0.0012,0.2,0.084
AllGFP_CLC_2050_trimmed_contig_1633	479	479	A	C	11	DP=11;VDB=0.0271;AF1=0.5;AC1=1;DP4=4,0,7,0;MQ=58;FQ=47;PV4=1,0.15,1,0.28
AllGFP_CLC_2050_trimmed_contig_1633	495	495	T	A	13	DP=13;VDB=0.0222;AF1=0.5;AC1=1;DP4=7,0,6,0;MQ=58;FQ=37;PV4=1,0.00026,1,1
AllGFP_CLC_2050_trimmed_contig_1644	24	24	T	A	64	DP=64;VDB=0.0001;AF1=0.5;AC1=1;DP4=6,7,14,33;MQ=49;FQ=75;PV4=0.33,0.25,0.48,1
AllGFP_CLC_2050_trimmed_contig_1644	27	27	C	A	65	DP=65;VDB=0.0001;AF1=0.5;AC1=1;DP4=6,20,14,20;MQ=49;FQ=153;PV4=0.17,1,0.36,1
AllGFP_CLC_2050_trimmed_contig_1644	79	79	A	T	90	DP=90;VDB=0.0062;AF1=0.5;AC1=1;DP4=11,43,13,10;MQ=50;FQ=150;PV4=0.0029,0.21,1,1
AllGFP_CLC_2050_trimmed_contig_1644	117	117	C	A	81	DP=81;VDB=0.0328;AF1=0.5;AC1=1;DP4=16,31,11,16;MQ=49;FQ=72;PV4=0.62,4.7e-08,1,1
AllGFP_CLC_2050_trimmed_contig_1646	89	89	A	C	6	DP=6;VDB=0.0272;AF1=0.5;AC1=1;DP4=2,0,0,3;MQ=54;FQ=16;PV4=0.1,0.0046,0.25,0.11
AllGFP_CLC_2050_trimmed_contig_1646	120	120	A	C	7	DP=7;VDB=0.0009;AF1=0.5;AC1=1;DP4=2,0,1,4;MQ=56;FQ=26;PV4=0.14,0.041,0.29,0.28
AllGFP_CLC_2050_trimmed_contig_1653	373	373	C	A	21	DP=21;VDB=0.0096;AF1=0.5;AC1=1;DP4=4,10,4,3;MQ=60;FQ=65;PV4=0.35,0.00022,1,1
AllGFP_CLC_2050_trimmed_contig_1653	537	537	T	G	21	DP=21;VDB=0.0073;AF1=0.5;AC1=1;DP4=1,14,1,5;MQ=56;FQ=37;PV4=0.5,3.5e-05,1,1
AllGFP_CLC_2050_trimmed_contig_1653	592	592	T	A	10	DP=10;VDB=0.0109;AF1=0.4999;AC1=1;DP4=0,8,0,2;MQ=59;FQ=8.65;PV4=1,0.11,1,0.059
AllGFP_CLC_2050_trimmed_contig_1660	235	235	A	T	6	DP=6;VDB=0.0042;AF1=0.5;AC1=1;DP4=3,0,2,0;MQ=60;FQ=21;PV4=1,0.25,1,1
AllGFP_CLC_2050_trimmed_contig_1660	699	699	A	T	18	DP=18;VDB=0.0253;AF1=0.5;AC1=1;DP4=7,0,10,0;MQ=60;FQ=32;PV4=1,1,0.21,1
AllGFP_CLC_2050_trimmed_contig_1660	2061	2061	T	G	13	DP=13;VDB=0.0139;AF1=0.5;AC1=1;DP4=9,0,4,0;MQ=57;FQ=26;PV4=1,0.0066,1,1
AllGFP_CLC_2050_trimmed_contig_1664	229	229	T	G	8	DP=8;VDB=0.0150;AF1=0.5;AC1=1;DP4=4,0,4,0;MQ=60;FQ=22.1;PV4=1,0.22,1,0.027
AllGFP_CLC_2050_trimmed_contig_1666	369	369	C	A	14	DP=14;VDB=0.0255;AF1=0.5;AC1=1;DP4=10,0,4,0;MQ=60;FQ=17.1;PV4=1,2.8e-05,1,0.32
AllGFP_CLC_2050_trimmed_contig_1669	112	112	T	G	34	DP=34;VDB=0.0218;AF1=0.5;AC1=1;DP4=8,19,3,2;MQ=47;FQ=30;PV4=0.31,1,1,0.48
AllGFP_CLC_2050_trimmed_contig_1669	127	127	T	G	20	DP=20;VDB=0.0296;AF1=0.5;AC1=1;DP4=0,6,1,4;MQ=51;FQ=51.8;PV4=0.45,0.23,0.16,0.2
AllGFP_CLC_2050_trimmed_contig_1671	1	1	A	C	2	DP=2;VDB=0.0027;AF1=1;AC1=2;DP4=0,0,2,0;MQ=60;FQ=-33
AllGFP_CLC_2050_trimmed_contig_1682	607	607	C	A	9	DP=9;VDB=0.0000;AF1=0.5;AC1=1;DP4=6,0,3,0;MQ=49;FQ=25;PV4=1,0.014,0.37,1
AllGFP_CLC_2050_trimmed_contig_1685	186	186	T	G	60	DP=60;VDB=0.0268;AF1=0.5;AC1=1;DP4=4,29,4,22;MQ=53;FQ=99;PV4=0.72,6.7e-10,0.46,0.23
AllGFP_CLC_2050_trimmed_contig_1686	106	106	T	A	7	DP=7;VDB=0.0035;AF1=0.5;AC1=1;DP4=1,1,0,5;MQ=57;FQ=26;PV4=0.29,0.0042,0.29,0.073
AllGFP_CLC_2050_trimmed_contig_1686	118	118	T	G	7	DP=7;VDB=0.0035;AF1=0.5;AC1=1;DP4=1,1,0,5;MQ=57;FQ=18.1;PV4=0.29,0.45,0.29,0.15
AllGFP_CLC_2050_trimmed_contig_1686	203	203	G	T	8	DP=8;VDB=0.0048;AF1=0.5;AC1=1;DP4=1,3,0,4;MQ=56;FQ=49.8;PV4=1,0.46,1,0.48
AllGFP_CLC_2050_trimmed_contig_1687	43	43	T	G	51	DP=51;VDB=0.0019;AF1=0.5;AC1=1;DP4=0,19,0,26;MQ=31;FQ=61;PV4=1,0.064,6.9e-05,1
AllGFP_CLC_2050_trimmed_contig_1691	1	1	T	A	70	DP=70;VDB=0.0000;AF1=0.5;AC1=1;DP4=0,51,0,19;MQ=58;FQ=48;PV4=1,2.9e-06,1,0.035
AllGFP_CLC_2050_trimmed_contig_1693	84	84	G	T	28	DP=28;VDB=0.0001;AF1=0.5;AC1=1;DP4=21,3,0,4;MQ=58;FQ=18.1;PV4=0.0017,1,1,1
AllGFP_CLC_2050_trimmed_contig_1693	138	138	G	T	28	DP=28;VDB=0.0216;AF1=0.5;AC1=1;DP4=14,8,6,0;MQ=58;FQ=23;PV4=0.14,0.00023,1,1
AllGFP_CLC_2050_trimmed_contig_1693	536	536	A	T	50	DP=50;VDB=0.0144;AF1=0.5;AC1=1;DP4=30,5,7,8;MQ=59;FQ=92;PV4=0.011,9.5e-12,0.2,0.41
AllGFP_CLC_2050_trimmed_contig_1693	905	905	T	A	33	DP=33;VDB=0.0000;AF1=0.5;AC1=1;DP4=19,1,11,2;MQ=56;FQ=81;PV4=0.55,1.9e-06,1,0.21
AllGFP_CLC_2050_trimmed_contig_1694	169	169	G	T	19	DP=19;VDB=0.0066;AF1=0.5;AC1=1;DP4=5,4,10,0;MQ=60;FQ=63;PV4=0.033,1.2e-06,1,0.041
AllGFP_CLC_2050_trimmed_contig_1694	581	581	A	T	21	DP=21;VDB=0.0011;AF1=0.5;AC1=1;DP4=14,1,6,0;MQ=58;FQ=32;PV4=1,0.049,0.011,1
AllGFP_CLC_2050_trimmed_contig_1694	646	646	A	C	52	DP=52;VDB=0.0002;AF1=0.5;AC1=1;DP4=31,2,19,0;MQ=49;FQ=67;PV4=0.53,0.17,0.00056,1
AllGFP_CLC_2050_trimmed_contig_1701	212	212	C	G	6	DP=6;VDB=0.0006;AF1=0.4999;AC1=1;DP4=2,1,1,2;MQ=56;FQ=6.98;PV4=1,0.0048,0.17,0.074
AllGFP_CLC_2050_trimmed_contig_1707	122	122	A	C	8	DP=8;VDB=0.0114;AF1=0.5;AC1=1;DP4=6,0,0,2;MQ=60;FQ=13.2;PV4=0.036,0.39,1,1
AllGFP_CLC_2050_trimmed_contig_1716	198	198	C	A	7	DP=7;VDB=0.0126;AF1=0.4998;AC1=1;DP4=5,0,2,0;MQ=60;FQ=5.47;PV4=1,1,1,0.45
AllGFP_CLC_2050_trimmed_contig_1726	829	829	G	C	18	DP=18;VDB=0.0072;AF1=0.5;AC1=1;DP4=4,1,5,8;MQ=59;FQ=39;PV4=0.29,1,0.19,0.021
AllGFP_CLC_2050_trimmed_contig_1727	939	939	A	T	26	DP=26;VDB=0.0015;AF1=0.5;AC1=1;DP4=7,6,1,4;MQ=44;FQ=15.1;PV4=0.31,0.17,1,1
AllGFP_CLC_2050_trimmed_contig_1733	726	726	G	C	10	DP=10;VDB=0.0036;AF1=0.5;AC1=1;DP4=2,5,2,1;MQ=60;FQ=14.2;PV4=0.5,0.0014,1,1
AllGFP_CLC_2050_trimmed_contig_1733	818	818	G	T	8	DP=8;VDB=0.0035;AF1=0.5;AC1=1;DP4=4,2,2,0;MQ=60;FQ=21;PV4=1,1,1,1
AllGFP_CLC_2050_trimmed_contig_1737	56	56	A	T	8	DP=8;VDB=0.0037;AF1=0.5939;AC1=1;DP4=2,0,4,2;MQ=46;FQ=-22;PV4=1,1,0.1,0.18
AllGFP_CLC_2050_trimmed_contig_1739	948	948	G	T	14	DP=14;VDB=0.0204;AF1=0.4999;AC1=1;DP4=5,5,4,0;MQ=59;FQ=9.53;PV4=0.22,0.0026,1,1
AllGFP_CLC_2050_trimmed_contig_1740	713	713	T	G	11	DP=11;VDB=0.0014;AF1=0.5;AC1=1;DP4=2,0,7,1;MQ=58;FQ=17.1;PV4=1,0.001,0.26,0.32
AllGFP_CLC_2050_trimmed_contig_1742	122	122	T	G	20	DP=20;VDB=0.0022;AF1=0.5;AC1=1;DP4=10,0,6,2;MQ=60;FQ=59;PV4=0.18,8.3e-08,1,1
AllGFP_CLC_2050_trimmed_contig_1745	2	2	C	G	2	DP=2;VDB=0.0028;AF1=1;AC1=2;DP4=0,0,2,0;MQ=60;FQ=-33
AllGFP_CLC_2050_trimmed_contig_1758	573	573	T	G	13	DP=13;VDB=0.0013;AF1=0.5;AC1=1;DP4=3,3,2,5;MQ=34;FQ=16.1;PV4=0.59,0.085,0.053,1
AllGFP_CLC_2050_trimmed_contig_1759	32	32	A	C	27	DP=27;VDB=0.0000;AF1=0.5;AC1=1;DP4=16,0,5,3;MQ=59;FQ=78;PV4=0.028,1,0.13,1
AllGFP_CLC_2050_trimmed_contig_1759	72	72	T	G	36	DP=36;VDB=0.0090;AF1=0.5;AC1=1;DP4=22,1,6,3;MQ=56;FQ=126;PV4=0.057,1,1,0.25
AllGFP_CLC_2050_trimmed_contig_1759	538	538	T	G	42	DP=42;VDB=0.0211;AF1=0.5;AC1=1;DP4=9,0,31,1;MQ=57;FQ=59;PV4=1,8.6e-10,1,1
AllGFP_CLC_2050_trimmed_contig_1761	286	286	T	G	7	DP=7;VDB=0.0021;AF1=0.5;AC1=1;DP4=5,0,2,0;MQ=60;FQ=26;PV4=1,1,1,1
AllGFP_CLC_2050_trimmed_contig_1761	408	408	C	G	11	DP=11;VDB=0.0126;AF1=0.5;AC1=1;DP4=6,0,4,0;MQ=57;FQ=24;PV4=1,0.00079,1,1
AllGFP_CLC_2050_trimmed_contig_1761	483	483	G	T	7	DP=7;VDB=0.0287;AF1=0.5;AC1=1;DP4=2,0,5,0;MQ=55;FQ=24;PV4=1,3.3e-06,0.22,0.1
AllGFP_CLC_2050_trimmed_contig_1765	234	234	C	A	10	DP=10;VDB=0.0059;AF1=0.5;AC1=1;DP4=2,6,2,0;MQ=60;FQ=10.4;PV4=0.13,1,1,1
AllGFP_CLC_2050_trimmed_contig_1765	458	458	A	T	6	DP=6;VDB=0.0144;AF1=0.501;AC1=1;DP4=2,0,0,3;MQ=57;FQ=-4.75;PV4=0.1,1,0.23,0.25
AllGFP_CLC_2050_trimmed_contig_1768	328	328	G	T	5	DP=5;VDB=0.0042;AF1=0.5;AC1=1;DP4=0,3,2,0;MQ=60;FQ=26;PV4=0.1,0.11,1,1
AllGFP_CLC_2050_trimmed_contig_1771	671	671	A	T	15	DP=15;VDB=0.0064;AF1=0.5;AC1=1;DP4=11,0,4,0;MQ=56;FQ=10.4;PV4=1,0.014,0.016,1
AllGFP_CLC_2050_trimmed_contig_1771	791	791	T	A	12	DP=12;VDB=0.0307;AF1=0.5001;AC1=1;DP4=2,0,7,0;MQ=60;FQ=7.8;PV4=1,0.35,1,0.05
AllGFP_CLC_2050_trimmed_contig_1773	1021	1021	A	C	6	DP=6;VDB=0.0013;AF1=0.5;AC1=1;DP4=2,0,2,2;MQ=58;FQ=11.3;PV4=0.47,0.013,0.27,0.16
AllGFP_CLC_2050_trimmed_contig_1773	1117	1117	A	T	9	DP=9;VDB=0.0393;AF1=0.5263;AC1=1;DP4=1,0,0,8;MQ=59;FQ=-17.1;PV4=0.11,0.003,0.37,0.24
AllGFP_CLC_2050_trimmed_contig_1776	99	99	G	T	15	DP=15;VDB=0.0026;AF1=0.4997;AC1=1;DP4=12,1,2,0;MQ=60;FQ=4.77;PV4=1,1,1,1
AllGFP_CLC_2050_trimmed_contig_1781	769	769	T	G	14	DP=14;VDB=0.0022;AF1=0.4997;AC1=1;DP4=2,9,0,3;MQ=60;FQ=4.77;PV4=1,0.02,1,1
AllGFP_CLC_2050_trimmed_contig_1782	57	57	A	C	23	DP=23;VDB=0.0004;AF1=0.5;AC1=1;DP4=12,0,7,0;MQ=51;FQ=62;PV4=1,0.035,0.1,1
AllGFP_CLC_2050_trimmed_contig_1782	76	76	T	A	13	DP=13;VDB=0.0002;AF1=0.5;AC1=1;DP4=9,0,4,0;MQ=51;FQ=23;PV4=1,4.4e-05,0.041,0.3
AllGFP_CLC_2050_trimmed_contig_1787	38	38	A	T	9	DP=9;VDB=0.0028;AF1=0.5;AC1=1;DP4=4,0,5,0;MQ=60;FQ=48.3;PV4=1,0.027,1,0.13
AllGFP_CLC_2050_trimmed_contig_1791	192	192	C	A	19	DP=19;VDB=0.0249;AF1=0.5;AC1=1;DP4=12,0,6,0;MQ=57;FQ=42;PV4=1,1,0.017,1
AllGFP_CLC_2050_trimmed_contig_1795	738	738	C	A	68	DP=68;VDB=0.0069;AF1=0.5;AC1=1;DP4=34,1,33,0;MQ=51;FQ=80;PV4=1,1.9e-14,0.23,1
AllGFP_CLC_2050_trimmed_contig_1795	807	807	A	T	40	DP=40;VDB=0.0254;AF1=0.5;AC1=1;DP4=14,0,26,0;MQ=34;FQ=64.5;PV4=1,1.1e-05,0.36,1
AllGFP_CLC_2050_trimmed_contig_1796	303	303	G	T	11	DP=11;VDB=0.0355;AF1=0.5;AC1=1;DP4=6,0,5,0;MQ=58;FQ=48;PV4=1,0.0078,1,1
AllGFP_CLC_2050_trimmed_contig_1796	336	336	T	G	5	DP=5;VDB=0.0186;AF1=0.4998;AC1=1;DP4=3,0,2,0;MQ=60;FQ=6.2;PV4=1,0.024,1,1
AllGFP_CLC_2050_trimmed_contig_1796	674	674	T	G	14	DP=14;VDB=0.0023;AF1=0.5;AC1=1;DP4=5,0,7,2;MQ=59;FQ=67;PV4=0.51,0.3,0.22,0.31
AllGFP_CLC_2050_trimmed_contig_1797	93	93	C	A	10	DP=10;VDB=0.0000;AF1=0.5;AC1=1;DP4=6,0,3,0;MQ=50;FQ=23;PV4=1,1,1,0.0037
AllGFP_CLC_2050_trimmed_contig_1797	235	235	A	T	4	DP=4;VDB=0.0061;AF1=0.5;AC1=1;DP4=0,2,2,0;MQ=60;FQ=12.2;PV4=0.33,0.012,1,1
AllGFP_CLC_2050_trimmed_contig_1799	6	6	T	A	16	DP=16;VDB=0.0011;AF1=0.5;AC1=1;DP4=4,0,2,0;MQ=49;FQ=16.4;PV4=1,1,1,1
AllGFP_CLC_2050_trimmed_contig_1799	407	407	C	A	29	DP=29;VDB=0.0024;AF1=0.5;AC1=1;DP4=21,0,7,1;MQ=60;FQ=38;PV4=0.28,2.5e-11,1,1
AllGFP_CLC_2050_trimmed_contig_1800	84	84	T	G	15	DP=15;VDB=0.0000;AF1=0.5;AC1=1;DP4=5,4,6,0;MQ=59;FQ=34;PV4=0.1,0.00019,1,1
AllGFP_CLC_2050_trimmed_contig_1802	77	77	C	A	2	DP=2;VDB=0.0063;AF1=1;AC1=2;DP4=0,0,0,2;MQ=60;FQ=-33
AllGFP_CLC_2050_trimmed_contig_1804	524	524	A	T	13	DP=13;VDB=0.0400;AF1=0.5;AC1=1;DP4=8,0,5,0;MQ=60;FQ=32;PV4=1,0.03,0.11,0.1
AllGFP_CLC_2050_trimmed_contig_1804	866	866	T	G	21	DP=21;VDB=0.0006;AF1=0.5;AC1=1;DP4=12,0,8,0;MQ=59;FQ=93;PV4=1,1,1,0.35
AllGFP_CLC_2050_trimmed_contig_1804	968	968	A	C	25	DP=25;VDB=0.0050;AF1=0.5;AC1=1;DP4=16,0,8,0;MQ=59;FQ=52;PV4=1,2.8e-09,1,1
AllGFP_CLC_2050_trimmed_contig_1804	1043	1043	T	G	22	DP=22;VDB=0.0114;AF1=0.5;AC1=1;DP4=18,0,4,0;MQ=60;FQ=14.2;PV4=1,0.47,0.025,1
AllGFP_CLC_2050_trimmed_contig_1805	1644	1644	T	A	47	DP=47;VDB=0.0289;AF1=0.5;AC1=1;DP4=0,9,1,36;MQ=58;FQ=63;PV4=1,1.7e-07,0.17,0.0099
AllGFP_CLC_2050_trimmed_contig_1810	110	110	A	T	6	DP=6;VDB=0.0087;AF1=0.5;AC1=1;DP4=4,0,1,1;MQ=56;FQ=26;PV4=0.33,1,1,1
AllGFP_CLC_2050_trimmed_contig_1811	62	62	A	C	9	DP=9;VDB=0.0298;AF1=0.8294;AC1=1;DP4=2,0,5,0;MQ=26;FQ=-26;PV4=1,1,1,0.42
AllGFP_CLC_2050_trimmed_contig_1814	97	97	G	T	10	DP=10;VDB=0.0002;AF1=0.5;AC1=1;DP4=2,1,6,0;MQ=58;FQ=39.6;PV4=0.33,0.023,0.26,0.026
AllGFP_CLC_2050_trimmed_contig_1814	108	108	T	A	10	DP=10;VDB=0.0002;AF1=0.5;AC1=1;DP4=2,1,7,0;MQ=58;FQ=41;PV4=0.3,3.5e-05,0.27,0.054
AllGFP_CLC_2050_trimmed_contig_1814	270	270	C	G	13	DP=13;VDB=0.0040;AF1=0.5;AC1=1;DP4=9,0,4,0;MQ=54;FQ=13.2;PV4=1,0.072,0.2,0.43
AllGFP_CLC_2050_trimmed_contig_1815	957	957	T	A	19	DP=19;VDB=0.0010;AF1=0.5;AC1=1;DP4=1,13,0,5;MQ=58;FQ=17.1;PV4=1,1,0.23,0.48
AllGFP_CLC_2050_trimmed_contig_1815	2008	2008	T	G	34	DP=34;VDB=0.0271;AF1=0.5;AC1=1;DP4=0,24,0,8;MQ=58;FQ=21;PV4=1,0.11,0.43,0.12
AllGFP_CLC_2050_trimmed_contig_1815	2036	2036	G	T	20	DP=20;VDB=0.0325;AF1=0.5;AC1=1;DP4=0,10,0,7;MQ=56;FQ=11.3;PV4=1,0.0044,0.43,0.032
AllGFP_CLC_2050_trimmed_contig_1815	2122	2122	T	A	57	DP=57;VDB=0.0073;AF1=0.5;AC1=1;DP4=3,40,1,13;MQ=57;FQ=19.1;PV4=1,3.4e-08,0.036,0.23
AllGFP_CLC_2050_trimmed_contig_1815	2739	2739	G	T	48	DP=48;VDB=0.0001;AF1=0.5;AC1=1;DP4=0,38,2,8;MQ=55;FQ=32;PV4=0.04,2.4e-07,0.48,0.14
AllGFP_CLC_2050_trimmed_contig_1824	701	701	G	C	32	DP=32;VDB=0.0298;AF1=0.5;AC1=1;DP4=20,2,7,1;MQ=60;FQ=75;PV4=1,0.34,1,1
AllGFP_CLC_2050_trimmed_contig_1836	670	670	G	C	4	DP=4;VDB=-0.0058;AF1=0.5938;AC1=1;DP4=1,0,1,1;MQ=41;FQ=-22;PV4=1,0.27,1,1
AllGFP_CLC_2050_trimmed_contig_1837	602	602	C	A	12	DP=12;VDB=0.0016;AF1=0.5;AC1=1;DP4=1,2,0,9;MQ=60;FQ=41.7;PV4=0.25,1.2e-05,1,0.29
AllGFP_CLC_2050_trimmed_contig_1846	315	315	A	C	20	DP=20;VDB=0.0384;AF1=0.5;AC1=1;DP4=0,14,0,5;MQ=59;FQ=10.4;PV4=1,1,1,1
AllGFP_CLC_2050_trimmed_contig_1847	394	394	G	T	3	DP=3;VDB=0.0163;AF1=1;AC1=2;DP4=0,0,1,2;MQ=36;FQ=-36
AllGFP_CLC_2050_trimmed_contig_1848	139	139	C	G	38	DP=38;VDB=0.0102;AF1=0.5;AC1=1;DP4=10,2,9,8;MQ=54;FQ=157;PV4=0.13,0.0086,0.038,1
AllGFP_CLC_2050_trimmed_contig_1848	141	141	G	T	37	DP=37;VDB=0.0102;AF1=0.5;AC1=1;DP4=10,1,9,8;MQ=54;FQ=127;PV4=0.049,0.019,0.047,0.23
AllGFP_CLC_2050_trimmed_contig_1849	286	286	C	G	11	DP=11;VDB=0.0138;AF1=0.5;AC1=1;DP4=4,0,7,0;MQ=59;FQ=53;PV4=1,0.024,0.24,0.037
AllGFP_CLC_2050_trimmed_contig_1851	310	310	C	A	18	DP=18;VDB=0.0097;AF1=0.4999;AC1=1;DP4=3,11,3,1;MQ=60;FQ=8.65;PV4=0.083,0.00027,1,0.43
AllGFP_CLC_2050_trimmed_contig_1851	1102	1102	A	T	16	DP=16;VDB=0.0006;AF1=0.5;AC1=1;DP4=0,7,0,9;MQ=57;FQ=83;PV4=1,0.41,0.088,0.12
AllGFP_CLC_2050_trimmed_contig_1853	399	399	A	T	20	DP=20;VDB=0.0071;AF1=0.5;AC1=1;DP4=3,9,2,5;MQ=60;FQ=95;PV4=1,0.096,1,0.45
AllGFP_CLC_2050_trimmed_contig_1856	114	114	T	A	20	DP=20;VDB=0.0157;AF1=0.5;AC1=1;DP4=0,9,0,7;MQ=54;FQ=15.1;PV4=1,0.13,1,1
AllGFP_CLC_2050_trimmed_contig_1856	699	699	T	G	66	DP=66;VDB=0.0195;AF1=0.5;AC1=1;DP4=9,35,9,13;MQ=57;FQ=138;PV4=0.089,3.5e-15,1,1
AllGFP_CLC_2050_trimmed_contig_1859	1048	1048	T	A	18	DP=18;VDB=0.0062;AF1=0.4998;AC1=1;DP4=3,10,0,5;MQ=59;FQ=6.2;PV4=0.52,0.16,0.074,0.42
AllGFP_CLC_2050_trimmed_contig_1859	1283	1283	T	G	50	DP=50;VDB=0.0099;AF1=0.5;AC1=1;DP4=0,39,1,9;MQ=58;FQ=56;PV4=0.2,1,0.08,1
AllGFP_CLC_2050_trimmed_contig_1859	2022	2022	T	G	19	DP=19;VDB=0.0114;AF1=0.5;AC1=1;DP4=3,8,2,6;MQ=60;FQ=134;PV4=1,1,1,1
AllGFP_CLC_2050_trimmed_contig_1859	2211	2211	C	G	9	DP=9;VDB=0.0183;AF1=0.5;AC1=1;DP4=1,4,0,3;MQ=60;FQ=14.2;PV4=1,0.077,1,0.096
AllGFP_CLC_2050_trimmed_contig_1860	1103	1103	G	C	8	DP=8;VDB=0.0000;AF1=0.5;AC1=1;DP4=1,4,1,2;MQ=54;FQ=22;PV4=1,0.29,0.16,1
AllGFP_CLC_2050_trimmed_contig_1861	128	128	C	G	82	DP=82;VDB=0.0168;AF1=0.5;AC1=1;DP4=6,39,0,27;MQ=60;FQ=44;PV4=0.077,0.031,1,1
AllGFP_CLC_2050_trimmed_contig_1861	612	612	G	T	53	DP=53;VDB=0.0318;AF1=0.5;AC1=1;DP4=2,11,0,36;MQ=58;FQ=25;PV4=0.066,6.4e-09,0.11,1
AllGFP_CLC_2050_trimmed_contig_1861	613	613	A	T	54	DP=54;VDB=0.0337;AF1=0.5;AC1=1;DP4=1,13,1,37;MQ=58;FQ=23;PV4=0.47,1,0.1,0.43
AllGFP_CLC_2050_trimmed_contig_1861	893	893	C	G	79	DP=79;VDB=0.0159;AF1=0.5;AC1=1;DP4=13,34,16,13;MQ=50;FQ=214;PV4=0.028,0.38,0.22,1
AllGFP_CLC_2050_trimmed_contig_1861	941	941	C	G	80	DP=80;VDB=0.0160;AF1=0.4998;AC1=1;DP4=12,47,10,10;MQ=43;FQ=6.2;PV4=0.019,0.067,1,1
AllGFP_CLC_2050_trimmed_contig_1863	637	637	A	T	12	DP=12;VDB=0.0000;AF1=0.6672;AC1=1;DP4=0,3,0,9;MQ=49;FQ=-24;PV4=1,2.6e-12,1,0.15
AllGFP_CLC_2050_trimmed_contig_1863	772	772	A	C	6	DP=6;VDB=0.0075;AF1=0.4999;AC1=1;DP4=0,4,0,2;MQ=55;FQ=9.53;PV4=1,1,0.25,1
AllGFP_CLC_2050_trimmed_contig_1864	610	610	C	G	15	DP=15;VDB=0.0037;AF1=0.5;AC1=1;DP4=0,11,1,3;MQ=58;FQ=25;PV4=0.27,0.0033,1,1
AllGFP_CLC_2050_trimmed_contig_1864	1548	1548	T	A	11	DP=11;VDB=0.0000;AF1=0.4999;AC1=1;DP4=0,8,1,2;MQ=57;FQ=8.65;PV4=0.27,0.031,1,1
AllGFP_CLC_2050_trimmed_contig_1877	340	340	A	T	29	DP=29;VDB=0.0240;AF1=0.5;AC1=1;DP4=20,2,7,0;MQ=58;FQ=44;PV4=1,0.18,1,0.21
AllGFP_CLC_2050_trimmed_contig_1882	83	83	C	A	5	DP=5;VDB=0.0002;AF1=0.5032;AC1=1;DP4=1,0,4,0;MQ=60;FQ=-8.63;PV4=1,0.22,1,0.13
AllGFP_CLC_2050_trimmed_contig_1882	94	94	C	A	4	DP=4;VDB=0.0106;AF1=0.5;AC1=1;DP4=2,0,2,0;MQ=60;FQ=22;PV4=1,0.21,1,0.052
AllGFP_CLC_2050_trimmed_contig_1886	340	340	C	A	4	DP=4;VDB=0.0056;AF1=0.5008;AC1=1;DP4=0,1,3,0;MQ=46;FQ=-4.17;PV4=0.25,0.041,0.25,0.33
AllGFP_CLC_2050_trimmed_contig_1886	392	392	T	A	4	DP=4;VDB=0.0114;AF1=0.4999;AC1=1;DP4=1,1,2,0;MQ=60;FQ=7.79;PV4=1,0.0081,1,0.21
AllGFP_CLC_2050_trimmed_contig_1888	35	35	T	A	12	DP=12;VDB=0.0005;AF1=0.5;AC1=1;DP4=7,0,4,0;MQ=49;FQ=25;PV4=1,0.1,0.0062,0.0094
AllGFP_CLC_2050_trimmed_contig_1888	173	173	A	T	12	DP=12;VDB=0.0244;AF1=0.5;AC1=1;DP4=3,0,9,0;MQ=60;FQ=34;PV4=1,0.00053,1,0.15
AllGFP_CLC_2050_trimmed_contig_1891	92	92	A	C	8	DP=8;VDB=0.0000;AF1=0.5;AC1=1;DP4=0,2,0,4;MQ=52;FQ=17.6;PV4=1,0.05,0.2,0.24
AllGFP_CLC_2050_trimmed_contig_1891	182	182	A	C	49	DP=49;VDB=0.0003;AF1=0.5;AC1=1;DP4=1,6,3,20;MQ=29;FQ=24.4;PV4=1,7.4e-08,0.0015,1
AllGFP_CLC_2050_trimmed_contig_1893	30	30	G	T	25	DP=25;VDB=0.0000;AF1=0.5;AC1=1;DP4=7,0,3,0;MQ=56;FQ=19.1;PV4=1,0.4,0.17,0.28
AllGFP_CLC_2050_trimmed_contig_1893	39	39	A	C	27	DP=27;VDB=0.0000;AF1=0.5;AC1=1;DP4=6,0,6,0;MQ=55;FQ=74.5;PV4=1,1,1,1
AllGFP_CLC_2050_trimmed_contig_1893	115	115	C	G	22	DP=22;VDB=0.0059;AF1=0.5;AC1=1;DP4=15,0,3,1;MQ=54;FQ=39;PV4=0.21,1,1,1
AllGFP_CLC_2050_trimmed_contig_1896	146	146	G	C	31	DP=31;VDB=0.0247;AF1=0.5;AC1=1;DP4=14,4,5,2;MQ=57;FQ=33;PV4=1,0.0051,0.42,1
AllGFP_CLC_2050_trimmed_contig_1896	489	489	G	T	16	DP=16;VDB=0.0000;AF1=0.5;AC1=1;DP4=8,5,3,0;MQ=60;FQ=17.1;PV4=0.51,1,1,1
AllGFP_CLC_2050_trimmed_contig_1896	942	942	T	A	15	DP=15;VDB=0.0026;AF1=0.5001;AC1=1;DP4=0,2,4,7;MQ=56;FQ=9.53;PV4=1,0.0018,0.19,1
AllGFP_CLC_2050_trimmed_contig_1900	45	45	T	A	5	DP=5;VDB=0.0104;AF1=0.5;AC1=1;DP4=0,3,0,2;MQ=60;FQ=19.8;PV4=1,1,1,1
AllGFP_CLC_2050_trimmed_contig_1901	404	404	T	A	74	DP=74;VDB=0.0181;AF1=0.5;AC1=1;DP4=5,36,6,26;MQ=60;FQ=140;PV4=0.52,9.1e-12,1,0.19
AllGFP_CLC_2050_trimmed_contig_1902	195	195	G	C	8	DP=8;VDB=0.0015;AF1=0.4998;AC1=1;DP4=4,0,1,1;MQ=60;FQ=5.47;PV4=0.33,0.07,1,1
AllGFP_CLC_2050_trimmed_contig_1902	201	201	G	C	7	DP=7;VDB=0.0042;AF1=0.5;AC1=1;DP4=3,0,2,1;MQ=60;FQ=20.1;PV4=1,0.35,1,1
AllGFP_CLC_2050_trimmed_contig_1910	72	72	C	G	3	DP=3;VDB=0.0182;AF1=1;AC1=2;DP4=0,0,2,0;MQ=60;FQ=-33
AllGFP_CLC_2050_trimmed_contig_1914	136	136	T	A	4	DP=4;VDB=0.0100;AF1=0.4998;AC1=1;DP4=2,0,2,0;MQ=60;FQ=6.2;PV4=1,0.0022,1,1
AllGFP_CLC_2050_trimmed_contig_1916	318	318	T	A	20	DP=20;VDB=0.0029;AF1=0.5;AC1=1;DP4=4,11,2,3;MQ=58;FQ=31;PV4=0.61,0.00038,1,1
AllGFP_CLC_2050_trimmed_contig_1922	960	960	C	A	11	DP=11;VDB=0.0226;AF1=0.5;AC1=1;DP4=0,4,0,7;MQ=60;FQ=38.9;PV4=1,0.12,1,0.28
AllGFP_CLC_2050_trimmed_contig_1925	147	147	C	G	13	DP=13;VDB=0.0000;AF1=0.5;AC1=1;DP4=5,3,5,0;MQ=55;FQ=82;PV4=0.23,1,1,1
AllGFP_CLC_2050_trimmed_contig_1925	281	281	G	T	9	DP=9;VDB=0.0035;AF1=0.4998;AC1=1;DP4=5,2,0,2;MQ=60;FQ=6.2;PV4=0.17,0.35,1,1
AllGFP_CLC_2050_trimmed_contig_1927	309	309	G	T	2	DP=2;VDB=0.0051;AF1=1;AC1=2;DP4=0,0,2,0;MQ=60;FQ=-33
AllGFP_CLC_2050_trimmed_contig_1928	852	852	C	A	4	DP=4;VDB=0.0364;AF1=1;AC1=2;DP4=0,0,0,4;MQ=56;FQ=-39
AllGFP_CLC_2050_trimmed_contig_1928	932	932	T	G	19	DP=19;VDB=0.0189;AF1=0.5;AC1=1;DP4=0,15,0,4;MQ=57;FQ=11.3;PV4=1,0.00014,1,0.45
AllGFP_CLC_2050_trimmed_contig_1932	17	17	T	A	6	DP=6;VDB=0.0003;AF1=0.5001;AC1=1;DP4=0,2,2,2;MQ=60;FQ=7.8;PV4=0.47,1,1,1
AllGFP_CLC_2050_trimmed_contig_1940	42	42	A	T	25	DP=25;VDB=0.0003;AF1=0.5;AC1=1;DP4=3,14,2,5;MQ=54;FQ=73;PV4=0.61,0.073,0.09,1
AllGFP_CLC_2050_trimmed_contig_1942	1486	1486	T	A	50	DP=50;VDB=0.0008;AF1=0.5;AC1=1;DP4=2,33,3,10;MQ=55;FQ=105;PV4=0.11,0.43,1,1
AllGFP_CLC_2050_trimmed_contig_1946	240	240	G	T	46	DP=46;VDB=0.0254;AF1=0.5;AC1=1;DP4=29,3,11,2;MQ=58;FQ=50;PV4=0.62,2.8e-06,1,0.2
AllGFP_CLC_2050_trimmed_contig_1946	823	823	C	G	69	DP=69;VDB=0.0308;AF1=0.5;AC1=1;DP4=41,5,20,2;MQ=59;FQ=52;PV4=1,3.2e-20,1,1
AllGFP_CLC_2050_trimmed_contig_1950	24	24	T	A	7	DP=7;VDB=0.0130;AF1=0.5;AC1=1;DP4=3,1,2,0;MQ=48;FQ=12.3;PV4=1,1,0.058,1
AllGFP_CLC_2050_trimmed_contig_1950	39	39	G	T	6	DP=6;VDB=0.0130;AF1=0.5;AC1=1;DP4=2,1,2,0;MQ=50;FQ=15.1;PV4=1,0.16,0,0.091
AllGFP_CLC_2050_trimmed_contig_1950	46	46	C	A	6	DP=6;VDB=0.0130;AF1=0.5;AC1=1;DP4=2,1,2,0;MQ=50;FQ=14.2;PV4=1,0.084,0,0.052
AllGFP_CLC_2050_trimmed_contig_1950	515	515	A	T	5	DP=5;VDB=0.0083;AF1=0.5;AC1=1;DP4=0,3,0,2;MQ=57;FQ=16.1;PV4=1,0.022,1,0.38
AllGFP_CLC_2050_trimmed_contig_1950	1065	1065	G	T	9	DP=9;VDB=0.0134;AF1=0.4999;AC1=1;DP4=1,3,1,4;MQ=55;FQ=6.99;PV4=1,0.04,0.12,0.18
AllGFP_CLC_2050_trimmed_contig_1950	1120	1120	G	T	14	DP=14;VDB=0.0309;AF1=0.5;AC1=1;DP4=2,6,0,6;MQ=55;FQ=23;PV4=0.47,0.0004,0.018,0.062
AllGFP_CLC_2050_trimmed_contig_1954	342	342	C	A	21	DP=21;VDB=0.0001;AF1=1;AC1=2;DP4=1,0,11,9;MQ=22;FQ=-64;PV4=1,1,0.00037,0.16
AllGFP_CLC_2050_trimmed_contig_1954	358	358	A	C	6	DP=6;VDB=0.0001;AF1=0.5336;AC1=1;DP4=1,0,4,1;MQ=33;FQ=-18.1;PV4=1,1,0.055,0.35
AllGFP_CLC_2050_trimmed_contig_1957	406	406	T	G	31	DP=31;VDB=0.0001;AF1=0.5;AC1=1;DP4=19,0,12,0;MQ=45;FQ=54;PV4=1,9.5e-08,1,1
AllGFP_CLC_2050_trimmed_contig_1963	180	180	G	T	12	DP=12;VDB=0.0234;AF1=0.5;AC1=1;DP4=5,3,3,1;MQ=60;FQ=67;PV4=1,1,1,0.058
AllGFP_CLC_2050_trimmed_contig_1964	16	16	G	T	29	DP=29;VDB=0.0000;AF1=0.4999;AC1=1;DP4=4,4,8,0;MQ=33;FQ=7.8;PV4=0.077,1,0.002,0.0011
AllGFP_CLC_2050_trimmed_contig_1964	51	51	A	T	24	DP=24;VDB=0.0040;AF1=0.5;AC1=1;DP4=0,3,11,1;MQ=32;FQ=8.26;PV4=0.0088,0.27,9.8e-05,0.047
AllGFP_CLC_2050_trimmed_contig_1964	79	79	T	G	23	DP=23;VDB=0.0153;AF1=0.5001;AC1=1;DP4=0,3,14,2;MQ=36;FQ=9.53;PV4=0.01,0.012,0.001,0.19
[truncated: 14,746 more rows]

## Sheet: INDEL simple insertion
#INDEL simple insertion
[truncated: 4,371 more rows]

## Sheet: INDEL simple Deletion
#INDEL simple Deletion
[truncated: 4,123 more rows]

## Sheet: INDEL Complex Insertion
#INDEL Complex Insertion
[truncated: 203 more rows]

[truncated: 2 more sheets: INDEL Complex Deletion, INDEL Complex Indel]
