# Supplementary material for: Optimizing Hybrid de Novo Transcriptome Assembly and Extending Genomic Resources for Giant Freshwater Prawns (Macrobrachium rosenbergii): The Identification of Genes and Markers Associated with Reproduction
Source: Int J Mol Sci. 2016 May 7;17(5):690. doi: 10.3390/ijms17050690 (PMC4881516; doi:10.3390/ijms17050690)
Supplement: Supplementary file 1 [file ijms-17-00690-s001.zip › ijms-125344-Supplementary Materials/Table S6.xlsx]

## Sheet: SSR_Summary
#Perfect_SSR_Contig&Singleton Result (Sheet1 & Sheet2)							#SSRPrimerDesign_Contig&Singleton Result(Sheet3 & Sheet4)
	Total	Contigs	Singletons					Total	Contigs	Singletons
Di-nucleotide	21433	3754	17679				Di-nucleotide	6643	977	5666
AT/TA	7598	1323	6275				AT/TA	2414	358	2056
CA/AC	5775	1018	4757				CA/AC	1752	259	1493
CG/GC	455	50	405				CG/GC	133	11	122
CT/TC	0	0	0				CT/TC	0	0	0
GA/AG	7605	1363	6242				GA/AG	2344	349	1995
GT/TG	0	0	0				GT/TG	0	0	0
Tri-nucleotide	7181	1432	5749				Tri-nucleotide	2218	375	1843
AAC/ACA/CAA	538	80	458				AAC/ACA/CAA	174	20	154
ACG/CGA/GAC	199	59	140				ACG/CGA/GAC	55	13	42
ACT/CTA/TAC	385	64	321				ACT/CTA/TAC	120	19	101
AGC/GCA/CAG	750	225	525				AGC/GCA/CAG	224	60	164
AGG/GAG/GGA	631	228	403				AGG/GAG/GGA	181	52	129
AGT/GTA/TAG	0	0	0				AGT/GTA/TAG	0	0	0
CAT/ATC/TCA	1327	228	1099				CAT/ATC/TCA	402	53	349
CCA/CAC/ACC	174	97	77				CCA/CAC/ACC	49	26	23
CCG/CGC/GCC	40	27	13				CCG/CGC/GCC	13	7	6
CCT/CTC/TCC	0	0	0				CCT/CTC/TCC	0	0	0
CGG/GGC/GCG	0	0	0				CGG/GGC/GCG	0	0	0
CTG/TGC/GCT	0	0	0				CTG/TGC/GCT	0	0	0
CTT/TTC/TCT	0	0	0				CTT/TTC/TCT	0	0	0
GAA/AAG/AGA	1616	215	1401				GAA/AAG/AGA	513	61	452
GAT/ATG/TGA	0	0	0				GAT/ATG/TGA	0	0	0
GTT/TGT/TTG	0	0	0				GTT/TGT/TTG	0	0	0
TAA/ATA/AAT	1521	209	1312				TAA/ATA/AAT	487	64	423
TCG/CGT/GTC	0	0	0				TCG/CGT/GTC	0	0	0
TGG/GTG/GGT	0	0	0				TGG/GTG/GGT	0	0	0
TTA/TAT/ATT	0	0	0				TTA/TAT/ATT	0	0	0
Others (Tetra/Penta/Hexa)	570	52	518				Others (Tetra/Penta/Hexa)	179	13	166
Total	29184						Total	9040
Di-	21433	0.734409					Di-	6643	0.734845
Tri-	7181	0.246059					Tri-	2218	0.245354
Others	570	0.0195312					Others	179	0.0198009

## Sheet: Perfect_SSR_Contig
SEQUENCE_CODE	PCR_PRODUCT_SIZE	PENALTY	Primer Sequences		Primer Positions and Lengths				Primer Tm		Primer 3' Stability		Microsattelite
			Left	Right	Left Position	Left Length	Right Position	Right Length	Left	Right	Left	Right	Position	Length	Repetitons	Motif	Best?
AllGFP_CLC_2050_trimmed_contig_17	258	1.5069	ACAGGCTCGAAGACGAACTG	CCAGCTGAGGAGCGTGATA	140	20	397	19	60.589	60.104	6.7	5.9	304	15	5	ACT	BEST
AllGFP_CLC_2050_trimmed_contig_17	211	1.5203	ATTACCGATGAGCTCGACCA	CCAGCTGAGGAGCGTGATA	187	20	397	19	60.624	60.104	7.9	5.9	304	15	5	ACT
AllGFP_CLC_2050_trimmed_contig_17	201	1.5314	AGCTCGACCAGACATTCAGC	CCAGCTGAGGAGCGTGATA	197	20	397	19	60.564	60.104	8.2	5.9	304	15	5	ACT
AllGFP_CLC_2050_trimmed_contig_20	296	3.0046	CGAAGTCAGCTTCCGATGAT	TGGCTTATCTCCGAGACATC	1693	20	1988	20	60.362	57.834	6.5	6.3	1830	30	10	AAT	BEST
AllGFP_CLC_2050_trimmed_contig_20	286	3.2854	CGAAGTCAGCTTCCGATGAT	CCGAGACATCAAGTAAACGAGAA	1693	20	1978	23	60.362	60.647	6.5	6.7	1830	30	10	AAT
AllGFP_CLC_2050_trimmed_contig_20	287	3.4601	CGAAGTCAGCTTCCGATGAT	TCCGAGACATCAAGTAAACGAG	1693	20	1979	22	60.362	59.378	6.5	8.1	1830	30	10	AAT
AllGFP_CLC_2050_trimmed_contig_81	177	0.3014	TACCGCCAGCTTCTCTTCAC	CATCAGTGGGACAACACCCT	34	20	210	20	60.538	60.84	6.7	9.1	63	10	5	AG	BEST
AllGFP_CLC_2050_trimmed_contig_81	175	0.3078	CCGCCAGCTTCTCTTCACTA	CATCAGTGGGACAACACCCT	36	20	210	20	60.668	60.84	5.7	9.1	63	10	5	AG
AllGFP_CLC_2050_trimmed_contig_81	262	0.1667	TACCGCCAGCTTCTCTTCAC	CGAAATCACAACCGTCCTTC	34	20	295	20	60.538	60.495	6.7	8.2	63	10	5	AG
AllGFP_CLC_2050_trimmed_contig_81	260	0.1731	CCGCCAGCTTCTCTTCACTA	CGAAATCACAACCGTCCTTC	36	20	295	20	60.668	60.495	5.7	8.2	63	10	5	AG
AllGFP_CLC_2050_trimmed_contig_84	134	0.122	TTCGTCGTGTTAACCAGGCT	AGGAGACACGTCACCCGTAA	66	20	199	20	60.689	60.567	9.4	7.7	158	12	6	AG	BEST
AllGFP_CLC_2050_trimmed_contig_84	160	0.1543	AAGGCAGGCTGTTGATGTGT	AGGAGACACGTCACCCGTAA	40	20	199	20	60.721	60.567	6.4	7.7	158	12	6	AG
AllGFP_CLC_2050_trimmed_contig_84	163	0.2359	AAGAAGGCAGGCTGTTGATG	AGGAGACACGTCACCCGTAA	37	20	199	20	60.397	60.567	6.9	7.7	158	12	6	AG
AllGFP_CLC_2050_trimmed_contig_104	204	0.06	TAAATGAAAGACGGGCTGGA	GACGCAAACCAGAATCCAAG	1565	20	1768	20	60.576	60.636	8.2	8.5	1672	15	5	AAG	BEST
AllGFP_CLC_2050_trimmed_contig_104	291	5.0797	TTTGGTCTCCTTGTTATCTGTTTG	ATGTCAGCTTCCACCTCCAA	1609	24	1899	20	59.577	60.656	7	8.5	1672	208	7	AG	BEST
AllGFP_CLC_2050_trimmed_contig_104	290	5.3519	TTGGTCTCCTTGTTATCTGTTTGTT	ATGTCAGCTTCCACCTCCAA	1610	25	1899	20	60.304	60.656	7	8.5	1672	208	7	AG
AllGFP_CLC_2050_trimmed_contig_104	102	0.7556	CGGCCTTTGGTCTTAAAGGT	TCATGTCAGCTTCCACCTCC	1800	20	1901	20	60.474	61.23	7.9	9.4	1866	14	7	AG	BEST
AllGFP_CLC_2050_trimmed_contig_104	112	0.8004	CGGCCTTTGGTCTTAAAGGT	CACCATCCAATCATGTCAGC	1800	20	1911	20	60.474	59.925	7.9	8.2	1866	14	7	AG
AllGFP_CLC_2050_trimmed_contig_104	113	0.9635	CGGCCTTTGGTCTTAAAGGT	CCACCATCCAATCATGTCAG	1800	20	1912	20	60.474	59.762	7.9	6.4	1866	14	7	AG
AllGFP_CLC_2050_trimmed_contig_104	295	0.0909	TGGATTCTGGTTTGCGTCTT	CAACCTGTTCCAAGTCGTCC	1751	20	2045	20	60.636	60.545	6.4	9.6	1866	14	7	AG
AllGFP_CLC_2050_trimmed_contig_104	250	2.0479	CAGGTTGCATGTGTTGGAAA	TTGCCTTGATGGCATTACTTT	2039	20	2288	21	60.552	59.6	8.5	6.7	2183	10	5	AT	BEST
AllGFP_CLC_2050_trimmed_contig_104	263	2.0548	GGACGACTTGGAACAGGTTG	TTGCCTTGATGGCATTACTTT	2026	20	2288	21	60.545	59.6	8.2	6.7	2183	10	5	AT
AllGFP_CLC_2050_trimmed_contig_104	109	5.4143	CAAGCAACGGGTAATAACCTAAA	TCGTGTAGACTTTCCACTGCC	3437	23	3545	21	59.48	60.306	6.3	9.7	3489	10	5	AT	BEST
AllGFP_CLC_2050_trimmed_contig_104	109	5.6231	CAAGCAACGGGTAATAACCTAA	TCGTGTAGACTTTCCACTGCC	3437	22	3545	21	58.271	60.306	7.5	9.7	3489	10	5	AT
AllGFP_CLC_2050_trimmed_contig_104	108	5.7868	CAAGCAACGGGTAATAACCTAAA	CGTGTAGACTTTCCACTGCCA	3437	23	3544	21	59.48	61.267	6.3	10	3489	10	5	AT
AllGFP_CLC_2050_trimmed_contig_104	243	1.3723	TGCTCAAGAGGGCTAGTTGC	TCGTGTAGACTTTCCACTGCC	3303	20	3545	21	60.678	60.306	8.2	9.7	3489	10	5	AT
AllGFP_CLC_2050_trimmed_contig_104	248	1.5679	TCCATTGCTCAAGAGGGCTA	TCGTGTAGACTTTCCACTGCC	3298	20	3545	21	60.874	60.306	8.7	9.7	3489	10	5	AT
AllGFP_CLC_2050_trimmed_contig_104	257	1.6971	GGCAGGTTATCCATTGCTCA	TCGTGTAGACTTTCCACTGCC	3289	20	3545	21	61.003	60.306	8.2	9.7	3489	10	5	AT
AllGFP_CLC_2050_trimmed_contig_105	102	0.4601	GGTACAGTGAGCTTGGGTGG	AGAAGAGGCCAAGAAGGCTG	3210	20	3311	20	60.567	61.027	9.4	9.7	3249	15	5	CCG	BEST
AllGFP_CLC_2050_trimmed_contig_105	133	0.4601	GGGTACAGTGAGCTTGGGTG	AGCCAGGAAGGCAGAAGAAG	3209	20	3341	20	60.567	61.027	9.4	6.7	3249	15	5	CCG
AllGFP_CLC_2050_trimmed_contig_112	214	9.5924	TGTAGCCTATGTAAGTACCTGTATGC	TGAACTTGATGTTCGTTGGG	1206	26	1419	20	58.067	59.541	7.4	10	1246	20	5	ACAT	BEST
AllGFP_CLC_2050_trimmed_contig_112	233	9.6845	GCACATAAATATGTTTGTATGTAGCCT	TGAACTTGATGTTCGTTGGG	1187	27	1419	20	58.974	59.541	9.4	10	1246	20	5	ACAT
AllGFP_CLC_2050_trimmed_contig_112	209	9.9129	TGTAGCCTATGTAAGTACCTGTATGC	TTGATGTTCGTTGGGAATGTT	1206	26	1414	21	58.067	60.22	7.4	6.6	1246	20	5	ACAT
AllGFP_CLC_2050_trimmed_contig_112	284	9.2478	TGTAGCCTATGTAAGTACCTGTATGC	CATCCTCCATCATCACCCAG	1206	26	1489	20	58.067	61.314	7.4	9.7	1246	20	5	ACAT
AllGFP_CLC_2050_trimmed_contig_112	286	9.5853	TGTAGCCTATGTAAGTACCTGTATGC	ATCATCCTCCATCATCACCC	1206	26	1491	20	58.067	59.548	7.4	9.4	1246	20	5	ACAT
AllGFP_CLC_2050_trimmed_contig_112	296	9.7098	TGGCTAGAATTTACCCACTATCA	AGCACTGTCATGAAATGATCAAA	1049	23	1344	23	57.862	59.629	5.9	7.3	1079	107	6	AT	BEST
AllGFP_CLC_2050_trimmed_contig_112	295	9.7117	TGGCTAGAATTTACCCACTATCA	GCACTGTCATGAAATGATCAAA	1049	23	1343	22	57.862	58.627	5.9	7.3	1079	107	6	AT
AllGFP_CLC_2050_trimmed_contig_112	297	10.0251	TGGCTAGAATTTACCCACTATCA	AAGCACTGTCATGAAATGATCAAA	1049	23	1345	24	57.862	60.887	5.9	7.3	1079	107	6	AT
AllGFP_CLC_2050_trimmed_contig_112	203	10.5124	TCTCATGACCTTCAAATTATGGC	TGCATACAGGTACTTACATAGGCTACA	1030	23	1232	27	60.326	60.362	9.6	5.7	1079	107	6	AT
AllGFP_CLC_2050_trimmed_contig_112	203	10.6804	TCTCATGACCTTCAAATTATGGC	TGCATACAGGTACTTACATAGGCT	1030	23	1232	24	60.326	57.194	9.6	9.4	1079	107	6	AT
AllGFP_CLC_2050_trimmed_contig_112	269	11.2562	GAGCTGACCAAGAATACGATAAGC	TGCATACAGGTACTTACATAGGCTACA	964	24	1232	27	60.618	60.362	7.5	5.7	1079	107	6	AT
AllGFP_CLC_2050_trimmed_contig_117	223	1.2882	TTCGTCAACACAACGTCTCAA	AAACGAGAGTTTCGCTGCAC	390	21	612	20	60.331	60.581	7	8.2	445	24	6	ACAG	BEST
AllGFP_CLC_2050_trimmed_contig_117	236	1.3305	TTCGTCAACACAACGTCTCAA	GTGCTGTGCAGTCAAACGAG	390	21	625	20	60.331	60.662	7	8.1	445	24	6	ACAG
AllGFP_CLC_2050_trimmed_contig_117	188	0.4588	AGGTACGTGGAGGTGACACG	AAACGAGAGTTTCGCTGCAC	425	20	612	20	61.039	60.581	8.1	8.2	445	24	6	ACAG
AllGFP_CLC_2050_trimmed_contig_117	202	0.5011	AGGTACGTGGAGGTGACACG	AGTGCTGTGCAGTCAAACGA	425	20	626	20	61.039	60.662	8.1	8.4	445	24	6	ACAG
AllGFP_CLC_2050_trimmed_contig_119	269	2.4106	GGATGTTAAACTCAGCGACCA	TTTCATCAAACAGCCAATCG	854	21	1122	20	60.125	59.664	7.9	8.6	942	10	5	AT	BEST
AllGFP_CLC_2050_trimmed_contig_119	270	2.4976	GGATGTTAAACTCAGCGACCA	CTTTCATCAAACAGCCAATCG	854	21	1123	21	60.125	60.623	7.9	8.6	942	10	5	AT
AllGFP_CLC_2050_trimmed_contig_119	269	2.579	GGATGTTAAACTCAGCGACCA	TTTCATCAAACAGCCAATCGT	854	21	1122	21	60.125	60.496	7.9	8	942	10	5	AT
AllGFP_CLC_2050_trimmed_contig_124	126	3.5606	GTGCTCTTTATCCAGCGGC	TCATGACGATGATCACGAATTT	2076	19	2201	22	60.9	60.339	12.9	7.2	2105	20	10	AC	BEST
AllGFP_CLC_2050_trimmed_contig_124	127	4.3146	GTGCTCTTTATCCAGCGGC	ATCATGACGATGATCACGAATTT	2076	19	2202	23	60.9	60.585	12.9	7.2	2105	20	10	AC
AllGFP_CLC_2050_trimmed_contig_124	125	4.463	GTGCTCTTTATCCAGCGGC	CATGACGATGATCACGAATTT	2076	19	2200	21	60.9	58.437	12.9	7.2	2105	20	10	AC
AllGFP_CLC_2050_trimmed_contig_124	236	1.3372	GTGCTCTTTATCCAGCGGC	TCGTTTAGACCGAACGCAAT	2076	19	2311	20	60.9	60.637	12.9	8.4	2105	20	10	AC
AllGFP_CLC_2050_trimmed_contig_124	251	1.3666	GTGCTCTTTATCCAGCGGC	AGATTCACGATGCGTTCGTT	2076	19	2326	20	60.9	60.667	12.9	8.4	2105	20	10	AC
AllGFP_CLC_2050_trimmed_contig_124	247	1.4983	GTGCTCTTTATCCAGCGGC	TCACGATGCGTTCGTTTAGA	2076	19	2322	20	60.9	60.401	12.9	6	2105	20	10	AC
AllGFP_CLC_2050_trimmed_contig_124	153	1.3798	GTGCTCTTTATCCAGCGGC	GATCCCAAGCACACTTGGTC	2076	19	2228	20	60.9	60.52	12.9	7.9	2105	20	10	AC
AllGFP_CLC_2050_trimmed_contig_124	242	0.9888	CAGCAAACTTTCCATCACCA	GATCCCAAGCACACTTGGTC	1987	20	2228	20	59.691	60.52	8.2	7.9	2105	20	10	AC
AllGFP_CLC_2050_trimmed_contig_124	238	1.1618	AAGTGCTCTTTATCCAGCGG	TCGTTTAGACCGAACGCAAT	2074	20	2311	20	59.476	60.637	11.4	8.4	2105	20	10	AC
AllGFP_CLC_2050_trimmed_contig_124	239	1.1829	AAAGTGCTCTTTATCCAGCGG	TCGTTTAGACCGAACGCAAT	2073	21	2311	20	60.745	60.637	11.4	8.4	2105	20	10	AC
AllGFP_CLC_2050_trimmed_contig_140	213	2.8627	GAAGAGCAGGAACAGGAAGAAA	TCGAAGTTCATCCTCAAGGC	48	22	260	20	59.998	60.34	7	9.7	89	10	5	AG	BEST
AllGFP_CLC_2050_trimmed_contig_140	222	3.0156	CGAAAGAAAGAAGAGCAGGAA	TCGAAGTTCATCCTCAAGGC	39	21	260	20	58.845	60.34	8.2	9.7	89	10	5	AG
AllGFP_CLC_2050_trimmed_contig_140	245	1.2711	TGAGGGAGAGAGAGGAGGAGA	TCGAAGTTCATCCTCAAGGC	16	21	260	20	60.611	60.34	7.9	9.7	89	10	5	AG
AllGFP_CLC_2050_trimmed_contig_140	183	1.2798	TGAGGGAGAGAGAGGAGGAGA	GGATTGCTTCTTCTTTGGCA	16	21	198	20	60.611	60.331	7.9	10	89	10	5	AG
AllGFP_CLC_2050_trimmed_contig_149	92	9.689	CAATTGTTCATATAATTGTGTTGAAAG	CAAGCAGGGATTGCCTAGAA	764	27	855	20	58.167	60.344	7	6	806	12	6	AT	BEST
AllGFP_CLC_2050_trimmed_contig_149	91	11.1053	CAATTGTTCATATAATTGTGTTGAAAG	AAGCAGGGATTGCCTAGAAA	764	27	854	20	58.167	58.928	7	7	806	12	6	AT
AllGFP_CLC_2050_trimmed_contig_149	93	11.3746	CAATTGTTCATATAATTGTGTTGAAAG	CCAAGCAGGGATTGCCTAGA	764	27	856	20	58.167	62.542	7	5.7	806	12	6	AT
AllGFP_CLC_2050_trimmed_contig_149	157	0.3746	TCATGTGTGCGCGTCTAACT	CAAGCAGGGATTGCCTAGAA	699	20	855	20	60.481	60.344	5.7	6	806	12	6	AT
AllGFP_CLC_2050_trimmed_contig_156	187	1.2694	GGTCAGACTCAGAGGCGGTA	CCCAAGAAGGGCAAATTACG	1180	20	1366	20	60.408	61.678	8.9	7.7	1327	18	6	AAC	BEST
AllGFP_CLC_2050_trimmed_contig_156	186	1.4072	GGTCAGACTCAGAGGCGGTA	CCAAGAAGGGCAAATTACGC	1180	20	1365	20	60.408	61.816	8.9	8.9	1327	18	6	AAC
AllGFP_CLC_2050_trimmed_contig_156	180	1.4092	CTCAGAGGCGGTAGTGGGTA	CCCAAGAAGGGCAAATTACG	1187	20	1366	20	60.269	61.678	8.4	7.7	1327	18	6	AAC
AllGFP_CLC_2050_trimmed_contig_164	194	0.3991	CTAGTTCTGGAGCAGCCCAA	ATCCTTGTGCACAGCATGAA	583	20	776	20	60.529	60.272	10	6.9	651	10	5	AG	BEST
AllGFP_CLC_2050_trimmed_contig_164	193	0.4941	CTAGTTCTGGAGCAGCCCAA	TCCTTGTGCACAGCATGAAG	583	20	775	20	60.529	61.023	10	7	651	10	5	AG
AllGFP_CLC_2050_trimmed_contig_164	184	0.6727	AGCAGCCCAAGATTCTGACA	ATCCTTGTGCACAGCATGAA	593	20	776	20	60.945	60.272	6.7	6.9	651	10	5	AG
AllGFP_CLC_2050_trimmed_contig_197	210	1.0731	CCAGGCGACAGCTCTATCAA	CATCAGCGCAAACAAGAATG	23	20	232	20	61.475	60.401	6.9	6.9	100	10	5	AC	BEST
AllGFP_CLC_2050_trimmed_contig_197	208	1.34	AGGCGACAGCTCTATCAACC	CATCAGCGCAAACAAGAATG	25	20	232	20	59.459	60.401	8.2	6.9	100	10	5	AC
AllGFP_CLC_2050_trimmed_contig_214	198	0.5645	CCTGACCAATCACAATGCAA	GCTGGATCCTAGCTCAGTCG	1310	20	1507	20	60.517	60.119	8.8	8.1	1397	18	6	AAC	BEST
AllGFP_CLC_2050_trimmed_contig_214	255	0.6625	ACCAACAAACCTCATTGCGT	GCTGGATCCTAGCTCAGTCG	1253	20	1507	20	60.419	60.119	9.9	8.1	1397	18	6	AAC
AllGFP_CLC_2050_trimmed_contig_214	200	0.6716	ACCCTGACCAATCACAATGC	GCTGGATCCTAGCTCAGTCG	1308	20	1507	20	60.79	60.119	8.4	8.1	1397	18	6	AAC
AllGFP_CLC_2050_trimmed_contig_214	270	0.2841	CCTGACCAATCACAATGCAA	GTGCACGCACACACATTCTT	1310	20	1579	20	60.517	60.801	8.8	7	1397	18	6	AAC
AllGFP_CLC_2050_trimmed_contig_216	97	13.6555	TTGTTGGTGTAATGTAGGTTAAGGTG	TCCTCAAATCTAAGGAAATAAACC	162	26	258	24	60.447	57.097	7.9	8.2	194	12	6	AC	BEST
AllGFP_CLC_2050_trimmed_contig_216	97	13.7698	TTGTTGGTGTAATGTAGGTTAAGGTG	TCCTCAAATCTAAGGAAATAAACCT	162	26	258	25	60.447	57.983	7.9	7.9	194	12	6	AC
AllGFP_CLC_2050_trimmed_contig_216	96	13.7897	TGTTGGTGTAATGTAGGTTAAGGTG	TCCTCAAATCTAAGGAAATAAACC	163	25	258	24	59.313	57.097	7.9	8.2	194	12	6	AC
AllGFP_CLC_2050_trimmed_contig_216	120	6.6249	TTGTTGGTGTAATGTAGGTTAAGGTG	TCAAACAAGACCACGGTCAA	162	26	281	20	60.447	60.128	7.9	6.7	194	12	6	AC
AllGFP_CLC_2050_trimmed_contig_216	119	6.7591	TGTTGGTGTAATGTAGGTTAAGGTG	TCAAACAAGACCACGGTCAA	163	25	281	20	59.313	60.128	7.9	6.7	194	12	6	AC
AllGFP_CLC_2050_trimmed_contig_216	119	7.0447	TGTTGGTGTAATGTAGGTTAAGGTGT	TCAAACAAGACCACGGTCAA	163	26	281	20	60.027	60.128	7.6	6.7	194	12	6	AC
AllGFP_CLC_2050_trimmed_contig_216	135	6.6756	ATGGTTCCTGGTCCCTAACG	CACCTTAACCTACATTACACCAACAA	53	20	187	26	61.123	60.447	7.7	7	119	18	9	AT	BEST
AllGFP_CLC_2050_trimmed_contig_216	133	6.7903	GGTTCCTGGTCCCTAACGAA	CACCTTAACCTACATTACACCAACAA	55	20	187	26	61.238	60.447	8.4	7	119	18	9	AT
AllGFP_CLC_2050_trimmed_contig_216	135	6.8098	ATGGTTCCTGGTCCCTAACG	CACCTTAACCTACATTACACCAACA	53	20	187	25	61.123	59.313	7.7	7	119	18	9	AT
AllGFP_CLC_2050_trimmed_contig_216	229	0.9949	ATGGTTCCTGGTCCCTAACG	TCAAACAAGACCACGGTCAA	53	20	281	20	61.123	60.128	7.7	6.7	119	87	9	AT	BEST
AllGFP_CLC_2050_trimmed_contig_216	227	1.1096	GGTTCCTGGTCCCTAACGAA	TCAAACAAGACCACGGTCAA	55	20	281	20	61.238	60.128	8.4	6.7	119	87	9	AT
AllGFP_CLC_2050_trimmed_contig_216	198	1.5045	TGCCCAGGTATACCAAGGATT	TCAAACAAGACCACGGTCAA	84	21	281	20	60.568	60.128	8.1	6.7	119	87	9	AT
AllGFP_CLC_2050_trimmed_contig_256	94	2.2001	CCTCAAGAGCTCTCCTAAACCC	CTCCTCAAAGGCTCTGTCCA	2	22	95	20	60.723	60.523	9.4	7.9	52	10	5	AG	BEST
AllGFP_CLC_2050_trimmed_contig_256	195	2.4602	CCTCAAGAGCTCTCCTAAACCC	GCCAATTTCTGCCACTCTGT	2	22	196	20	60.723	60.263	9.4	6.4	52	10	5	AG
AllGFP_CLC_2050_trimmed_contig_256	92	2.6648	TCAAGAGCTCTCCTAAACCCTG	CTCCTCAAAGGCTCTGTCCA	4	22	95	20	60.012	60.523	9.7	7.9	52	10	5	AG
AllGFP_CLC_2050_trimmed_contig_256	296	2.4791	CCTCAAGAGCTCTCCTAAACCC	GCTCGACTGGAGATGCAAAC	2	22	297	20	60.723	60.956	9.4	7	52	10	5	AG
AllGFP_CLC_2050_trimmed_contig_258	100	6.5966	GCCATCTTAGATAGAGAAAGAAAGCA	TTGGCCCAGAGAGCTCTAAA	656	26	755	20	60.685	60.088	8.5	6.3	687	10	5	AG	BEST
AllGFP_CLC_2050_trimmed_contig_258	98	7.1111	GCCATCTTAGATAGAGAAAGAAAGCA	GGCCCAGAGAGCTCTAAACA	656	26	753	20	60.685	59.574	8.5	7	687	10	5	AG
AllGFP_CLC_2050_trimmed_contig_258	154	0.7188	TTTAAAGCGTGATGTGCGTG	AATTGTCTCTCCACGTTGGC	617	20	770	20	60.838	60.119	9.9	10	687	10	5	AG
AllGFP_CLC_2050_trimmed_contig_258	139	0.7491	TTTAAAGCGTGATGTGCGTG	TTGGCCCAGAGAGCTCTAAA	617	20	755	20	60.838	60.088	9.9	6.3	687	10	5	AG
AllGFP_CLC_2050_trimmed_contig_258	153	0.757	TTAAAGCGTGATGTGCGTGT	AATTGTCTCTCCACGTTGGC	618	20	770	20	60.324	60.119	8.1	10	687	10	5	AG
AllGFP_CLC_2050_trimmed_contig_268	114	9.3498	GAGCATCAGGTTGCATTGTG	TTGTAAGCATAATGTTTCCTTTCTAAG	2471	20	2584	27	60.272	58.578	7	6	2524	12	6	AC	BEST
AllGFP_CLC_2050_trimmed_contig_268	117	9.3958	GAGGAGCATCAGGTTGCATT	TTGTAAGCATAATGTTTCCTTTCTAAG	2468	20	2584	27	60.226	58.578	8.4	6	2524	12	6	AC
AllGFP_CLC_2050_trimmed_contig_268	113	9.4769	GAGCATCAGGTTGCATTGTG	TGTAAGCATAATGTTTCCTTTCTAAG	2471	20	2583	26	60.272	57.451	7	6	2524	12	6	AC
AllGFP_CLC_2050_trimmed_contig_273	144	4.2645	TTCCACCCTCCTCTTCCTTC	AGGACTCGAGTTCATGTCAAA	755	20	898	21	60.565	57.37	8.2	7.3	836	18	6	AGG	BEST
AllGFP_CLC_2050_trimmed_contig_273	150	4.268	CACCTCTTCCACCCTCCTCT	AGGACTCGAGTTCATGTCAAA	749	20	898	21	60.638	57.37	7.9	7.3	836	18	6	AGG
AllGFP_CLC_2050_trimmed_contig_273	214	4.4107	AATTGGGCTGCTAGGGAATC	AGGACTCGAGTTCATGTCAAA	685	20	898	21	60.419	57.37	6.6	7.3	836	18	6	AGG
AllGFP_CLC_2050_trimmed_contig_295	263	0.0669	CAGACTGGGTATTTGAGCGG	ACGTCTTGCACGGTAACGAT	254	20	516	20	60.647	60.581	11.4	8	472	15	5	ATC	BEST
AllGFP_CLC_2050_trimmed_contig_295	257	0.1482	GGGTATTTGAGCGGGCTAGT	ACGTCTTGCACGGTAACGAT	260	20	516	20	60.471	60.581	5.4	8	472	15	5	ATC
AllGFP_CLC_2050_trimmed_contig_295	91	0.1576	GCAGGAAACACGTAGACGCT	ACGTCTTGCACGGTAACGAT	426	20	516	20	60.462	60.581	9.6	8	472	15	5	ATC
AllGFP_CLC_2050_trimmed_contig_302	231	1.7552	AAGGTTGCTGTAGAGTTGCCA	GTATTGGGCCTTCGTCACTG	13	21	243	20	59.928	60.517	10	6.7	103	24	8	ATC	BEST
AllGFP_CLC_2050_trimmed_contig_302	230	2.1592	AGGTTGCTGTAGAGTTGCCA	GTATTGGGCCTTCGTCACTG	14	20	243	20	58.524	60.517	10	6.7	103	24	8	ATC
AllGFP_CLC_2050_trimmed_contig_302	193	2.2879	AAGGTTGCTGTAGAGTTGCCA	TGACTCCACTGATTGCTTCG	13	21	205	20	59.928	59.984	10	8.7	103	24	8	ATC
AllGFP_CLC_2050_trimmed_contig_305	146	0.3759	AAGCAGATAACGGAGGAGGG	GCAAGCAGGCTCTCTCTTCA	267	20	412	20	60.59	60.966	9.4	7	363	21	7	AAG	BEST
AllGFP_CLC_2050_trimmed_contig_305	144	0.5019	GCAGATAACGGAGGAGGGTT	GCAAGCAGGCTCTCTCTTCA	269	20	412	20	60.464	60.966	9.4	7	363	21	7	AAG
AllGFP_CLC_2050_trimmed_contig_305	267	0.5347	AAGCAGATAACGGAGGAGGG	CACTCGGCTCAGCAGGTTAG	267	20	533	20	60.59	61.124	9.4	5.7	363	21	7	AAG
AllGFP_CLC_2050_trimmed_contig_311	205	2.6733	CTTTCTCCGTCAGTCAGTGTCA	GTCGATCATGAAGCGCATTT	469	22	673	20	60.479	61.152	6.7	7.2	572	12	6	AT	BEST
AllGFP_CLC_2050_trimmed_contig_311	203	2.7014	TTCTCCGTCAGTCAGTGTCAA	GTCGATCATGAAGCGCATTT	471	21	673	20	59.451	61.152	6.7	7.2	572	12	6	AT
AllGFP_CLC_2050_trimmed_contig_311	188	2.5624	TGTCAAATCGTTTCTCTCCTCC	GTCGATCATGAAGCGCATTT	486	22	673	20	60.61	61.152	9.4	7.2	572	12	6	AT
AllGFP_CLC_2050_trimmed_contig_311	181	2.5856	TCGTTTCTCTCCTCCTCCTCT	GTCGATCATGAAGCGCATTT	493	21	673	20	59.567	61.152	7.9	7.2	572	12	6	AT
AllGFP_CLC_2050_trimmed_contig_311	181	2.6141	TCGTTTCTCTCCTCCTCCTC	GTCGATCATGAAGCGCATTT	493	20	673	20	58.538	61.152	7.9	7.2	572	12	6	AT
AllGFP_CLC_2050_trimmed_contig_311	257	1.6726	TCCTTCACAGATGGTTGGAAA	GTCGATCATGAAGCGCATTT	417	21	673	20	60.48	61.152	8.5	7.2	572	12	6	AT
AllGFP_CLC_2050_trimmed_contig_311	248	1.7785	TCCTTCACAGATGGTTGGAAA	GAAGCGCATTTCTTCCATGA	417	21	664	20	60.48	61.258	8.5	6.9	572	12	6	AT
AllGFP_CLC_2050_trimmed_contig_323	122	2.6268	AGCTGAGCAGCCAGACTGAG	CCCAGGTATTACACAGACGCTT	201	20	322	22	61.051	60.424	6.7	10.2	287	10	5	AT	BEST
AllGFP_CLC_2050_trimmed_contig_323	122	2.9158	AGCTGAGCAGCCAGACTGAG	CCCAGGTATTACACAGACGCT	201	20	322	21	61.051	59.135	6.7	9.6	287	10	5	AT
AllGFP_CLC_2050_trimmed_contig_323	122	2.947	AGCTGAGCAGCCAGACTGAG	CCCAGGTATTACACAGACGC	201	20	322	20	61.051	58.104	6.7	9.6	287	10	5	AT
AllGFP_CLC_2050_trimmed_contig_323	156	2.2001	ATCATTGTTGTTTGGGCCAC	CCCAGGTATTACACAGACGCTT	167	20	322	22	60.624	60.424	9.4	10.2	287	10	5	AT
AllGFP_CLC_2050_trimmed_contig_323	156	2.4891	ATCATTGTTGTTTGGGCCAC	CCCAGGTATTACACAGACGCT	167	20	322	21	60.624	59.135	9.4	9.6	287	10	5	AT
AllGFP_CLC_2050_trimmed_contig_323	156	2.5203	ATCATTGTTGTTTGGGCCAC	CCCAGGTATTACACAGACGC	167	20	322	20	60.624	58.104	9.4	9.6	287	10	5	AT
AllGFP_CLC_2050_trimmed_contig_323	289	2.441	ATGATCGAGCAGATGCCTTC	CCCAGGTATTACACAGACGCTT	34	20	322	22	60.335	60.424	8.2	10.2	287	10	5	AT
AllGFP_CLC_2050_trimmed_contig_340	287	0.8073	ATTCTGCTACTCGTCCACCG	CCCTCTCGACAAACACCGTA	576	20	862	20	60.277	61.084	9.9	8.9	719	10	5	AG	BEST
AllGFP_CLC_2050_trimmed_contig_340	204	0.812	GCATTGACAACGTCATCGAG	CCCTCTCGACAAACACCGTA	659	20	862	20	60.272	61.084	8.4	8.9	719	10	5	AG
AllGFP_CLC_2050_trimmed_contig_340	200	0.8443	TGACAACGTCATCGAGGAAA	CCCTCTCGACAAACACCGTA	663	20	862	20	60.24	61.084	8.5	8.9	719	10	5	AG
AllGFP_CLC_2050_trimmed_contig_341	178	0.1249	TAGTCGACCCTTTCGTTCCA	TTGTGTCATGATCTGTCGCC	44	20	221	20	60.626	60.698	8.5	11.4	85	10	5	AC	BEST
AllGFP_CLC_2050_trimmed_contig_341	177	0.3811	AGTCGACCCTTTCGTTCCAT	TTGTGTCATGATCTGTCGCC	45	20	221	20	60.883	60.698	8.1	11.4	85	10	5	AC
AllGFP_CLC_2050_trimmed_contig_341	213	0.5004	TAGTCGACCCTTTCGTTCCA	CAACAAGGAGAAGAGCGAGG	44	20	256	20	60.626	60.126	8.5	9.9	85	10	5	AC
AllGFP_CLC_2050_trimmed_contig_354	218	0.207	CATTCAGCGTTGAAGTCGTG	AGATGGCTGGTGGAGAAACA	298	20	515	20	60.449	60.656	8.4	7	437	10	5	AT	BEST
AllGFP_CLC_2050_trimmed_contig_354	217	0.2306	CATTCAGCGTTGAAGTCGTG	GATGGCTGGTGGAGAAACAC	298	20	514	20	60.449	60.52	8.4	6.4	437	10	5	AT
AllGFP_CLC_2050_trimmed_contig_354	193	0.3033	TCTCTGTATGCCGGAAGGAG	AGATGGCTGGTGGAGAAACA	323	20	515	20	60.353	60.656	7.9	7	437	10	5	AT
AllGFP_CLC_2050_trimmed_contig_355	257	0.3622	CCTGGAGGAGCTTGAGGACT	TTGCAATGCATCAGGTCATC	1125	20	1381	20	60.921	60.641	7.6	6.6	1162	21	7	AGG	BEST
AllGFP_CLC_2050_trimmed_contig_355	261	0.5187	ACCTGGAGGAGCTTGAGGAC	CACTTGCAATGCATCAGGTC	1124	20	1384	20	60.791	60.272	7.6	7.6	1162	21	7	AGG
AllGFP_CLC_2050_trimmed_contig_359	96	0.1239	TCCTCTTCGTCGTCTGCTTC	GGCACAGAATTTGGTTGAGC	689	20	784	20	60.678	60.646	8.2	8.2	720	15	5	AAG	BEST
AllGFP_CLC_2050_trimmed_contig_359	235	0.0626	GCGTGGGTCTATCTCCTCCT	GGCACAGAATTTGGTTGAGC	550	20	784	20	60.617	60.646	7.9	8.2	720	15	5	AAG
AllGFP_CLC_2050_trimmed_contig_365	283	0.4256	TGGGCAGTACCCGTACTTTG	CTTGCCCACCTCCATAACTG	673	20	955	20	60.933	60.508	7.3	6.7	848	16	8	AT	BEST
AllGFP_CLC_2050_trimmed_contig_365	282	0.6994	GGGCAGTACCCGTACTTTGA	CTTGCCCACCTCCATAACTG	674	20	955	20	59.993	60.508	7.3	6.7	848	16	8	AT
AllGFP_CLC_2050_trimmed_contig_365	280	0.8374	TGGGCAGTACCCGTACTTTG	GCCCACCTCCATAACTGCTA	673	20	952	20	60.933	60.096	7.3	7.5	848	16	8	AT
AllGFP_CLC_2050_trimmed_contig_375	241	5.7738	CATACGGTCACGGTCTCCTC	GAAAGTGGAAGAAGAATCTGATGA	731	20	971	24	60.533	58.894	7.9	6.6	933	15	5	AGG	BEST
AllGFP_CLC_2050_trimmed_contig_375	114	5.9668	GGCGAATCAGAGAACTGGAA	GAAAGTGGAAGAAGAATCTGATGA	858	20	971	24	60.34	58.894	8.5	6.6	933	15	5	AGG
AllGFP_CLC_2050_trimmed_contig_375	116	6.04	CAGGCGAATCAGAGAACTGG	GAAAGTGGAAGAAGAATCTGATGA	856	20	971	24	60.934	58.894	7.9	6.6	933	15	5	AGG
AllGFP_CLC_2050_trimmed_contig_375	203	0.75	GGCGAATCAGAGAACTGGAA	GGAAACCGTAACAAGCCTCA	858	20	1060	20	60.34	60.11	8.5	8.2	933	15	5	AGG
AllGFP_CLC_2050_trimmed_contig_375	160	0.7532	TGCGATTATGGTGAACCTCC	GGAAACCGTAACAAGCCTCA	901	20	1060	20	60.864	60.11	9.4	8.2	933	15	5	AGG
AllGFP_CLC_2050_trimmed_contig_375	205	0.8232	CAGGCGAATCAGAGAACTGG	GGAAACCGTAACAAGCCTCA	856	20	1060	20	60.934	60.11	7.9	8.2	933	15	5	AGG
AllGFP_CLC_2050_trimmed_contig_394	111	3.6204	AGTGAGTCTCCTCGCCATTG	TCCTACTTACTTCAGACCGTGGA	917	20	1027	23	60.408	60.171	7.2	7.9	990	10	5	AG	BEST
AllGFP_CLC_2050_trimmed_contig_394	103	3.7276	AGTGAGTCTCCTCGCCATTG	ACTTCAGACCGTGGAATGTT	917	20	1019	20	60.408	57.064	7.2	6.6	990	10	5	AG
AllGFP_CLC_2050_trimmed_contig_394	150	3.91	GTGAAACCGTGGAGAGCAAT	TCCTACTTACTTCAGACCGTGGA	878	20	1027	23	60.119	60.171	8.4	7.9	990	10	5	AG
AllGFP_CLC_2050_trimmed_contig_394	212	0.452	AGTGAGTCTCCTCGCCATTG	GATCGCTTCTCAGGAACCAA	917	20	1128	20	60.408	60.34	7.2	8.2	990	10	5	AG
AllGFP_CLC_2050_trimmed_contig_394	251	0.7416	GTGAAACCGTGGAGAGCAAT	GATCGCTTCTCAGGAACCAA	878	20	1128	20	60.119	60.34	8.4	8.2	990	10	5	AG
AllGFP_CLC_2050_trimmed_contig_394	285	0.8333	TTTGCAACTTTGCAGTCCAG	GATCGCTTCTCAGGAACCAA	844	20	1128	20	60.027	60.34	8.2	8.2	990	10	5	AG
AllGFP_CLC_2050_trimmed_contig_398	189	0.1346	TGTATGGACCTCGCTGGTCT	GATGGCAGAGAAAGTGGTGG	3522	20	3710	20	60.678	60.656	7.6	9.4	3618	10	5	AC	BEST
AllGFP_CLC_2050_trimmed_contig_398	282	0.2215	TCACTTGCCTCCTATGCGAT	GATGGCAGAGAAAGTGGTGG	3429	20	3710	20	60.765	60.656	9.8	9.4	3618	10	5	AC
AllGFP_CLC_2050_trimmed_contig_398	185	0.2682	TGGACCTCGCTGGTCTTTAG	GATGGCAGAGAAAGTGGTGG	3526	20	3710	20	60.388	60.656	6.3	9.4	3618	10	5	AC
AllGFP_CLC_2050_trimmed_contig_420	127	3.5077	TCTGTTCAAGTCGTGTTTACCG	CAGGAGCTGTCGGAAACCTT	124	22	250	20	60.203	61.711	8.9	7.9	148	15	5	AAG	BEST
AllGFP_CLC_2050_trimmed_contig_420	97	3.5818	TCTGTTCAAGTCGTGTTTACCG	TGAGGGACACTCATCGAGAAA	124	22	220	21	60.203	60.785	8.9	7	148	15	5	AAG
AllGFP_CLC_2050_trimmed_contig_420	173	0.7101	TGGTTGCCTTCGGAGATAGA	CCAGCAATTCTCACCAAGGA	15	20	187	20	60.734	61.176	5.6	8.2	148	15	5	AAG
AllGFP_CLC_2050_trimmed_contig_420	176	1.086	TGGTTGCCTTCGGAGATAGA	CATCCAGCAATTCTCACCAA	15	20	190	20	60.734	59.648	5.6	8.2	148	15	5	AAG
AllGFP_CLC_2050_trimmed_contig_420	176	1.1759	TGGTTGCCTTCGGAGATAGA	CATCCAGCAATTCTCACCAAG	15	20	190	21	60.734	60.642	5.6	8.5	148	15	5	AAG
AllGFP_CLC_2050_trimmed_contig_442	291	0.1322	CTGTCCCTTTCATTTGTCGG	GACAGTCTGCTGGCTCTGGT	1110	20	1400	20	60.486	60.618	9.6	7.9	1208	15	5	AGC	BEST
AllGFP_CLC_2050_trimmed_contig_442	289	0.2652	GTCCCTTTCATTTGTCGGTG	GACAGTCTGCTGGCTCTGGT	1112	20	1400	20	60.353	60.618	9.9	7.9	1208	15	5	AGC
AllGFP_CLC_2050_trimmed_contig_474	122	0.6612	TCTGAGTGCTGCCTATTCCC	ATCAGCGAAGAGCGAATGAA	432	20	553	20	60.362	61.023	9.7	6.9	463	15	5	AAG	BEST
AllGFP_CLC_2050_trimmed_contig_474	123	1.168	TCTGAGTGCTGCCTATTCCC	TATCAGCGAAGAGCGAATGA	432	20	554	20	60.362	59.67	9.7	6.9	463	15	5	AAG
AllGFP_CLC_2050_trimmed_contig_474	120	1.3682	TCTGAGTGCTGCCTATTCCC	CAGCGAAGAGCGAATGAAGA	432	20	551	20	60.362	61.73	9.7	6.7	463	15	5	AAG
AllGFP_CLC_2050_trimmed_contig_474	126	0.3594	CTCGATGGCTTTCCTGAGAA	GAAGAGAACAGGCACAACCG	386	20	511	20	60.474	60.833	6.7	9.9	463	15	5	AAG
AllGFP_CLC_2050_trimmed_contig_474	209	0.3686	CTCGATGGCTTTCCTGAGAA	AGGAGGACTCTGCGGAAGAT	386	20	594	20	60.474	60.358	6.7	6.6	463	15	5	AAG
AllGFP_CLC_2050_trimmed_contig_474	163	0.4804	TCTGAGTGCTGCCTATTCCC	AGGAGGACTCTGCGGAAGAT	432	20	594	20	60.362	60.358	9.7	6.6	463	15	5	AAG
AllGFP_CLC_2050_trimmed_contig_474	206	0.2417	ATCTGCCCATGGAGAGCATA	GAAGAGAACAGGCACAACCG	306	20	511	20	60.591	60.833	7.4	9.9	463	15	5	AAG
AllGFP_CLC_2050_trimmed_contig_474	289	0.2508	ATCTGCCCATGGAGAGCATA	AGGAGGACTCTGCGGAAGAT	306	20	594	20	60.591	60.358	7.4	6.6	463	15	5	AAG
AllGFP_CLC_2050_trimmed_contig_480	141	0.9963	TGGGTTGGGTTAACACTTGG	CTGGCTCCGGAGAGAAAGAG	57	20	197	20	60.638	61.559	8.5	6.7	157	12	6	AG	BEST
AllGFP_CLC_2050_trimmed_contig_480	141	1.0563	TGGGTTGGGTTAACACTTGG	CTGGCTCCGGAGAGAAAGA	57	20	197	19	60.638	60.618	8.5	7	157	12	6	AG
AllGFP_CLC_2050_trimmed_contig_485	271	0.2832	AGACGGCAGCGTTAGCTATG	CCTGGAGAGTTCGCCAGATA	2410	20	2680	20	60.564	60.353	5.9	5.6	2607	15	5	AAG	BEST
AllGFP_CLC_2050_trimmed_contig_485	203	0.3137	GGTAGCTTGTCGATTGTGCC	CCTGGAGAGTTCGCCAGATA	2478	20	2680	20	60.667	60.353	9.4	5.6	2607	15	5	AAG
AllGFP_CLC_2050_trimmed_contig_485	269	0.4184	AGACGGCAGCGTTAGCTATG	TGGAGAGTTCGCCAGATACC	2410	20	2678	20	60.564	60.218	5.9	6.8	2607	15	5	AAG
AllGFP_CLC_2050_trimmed_contig_487	116	5.3879	AACAAGAGACCATAAGGTGCAA	TTCTGGTTTGAGCTTGCTGTT	16	22	131	21	58.767	60.045	8.8	6.7	81	14	7	AC	BEST
AllGFP_CLC_2050_trimmed_contig_487	117	5.6337	AACAAGAGACCATAAGGTGCAA	CTTCTGGTTTGAGCTTGCTG	16	22	132	20	58.767	58.799	8.8	8.5	81	14	7	AC
AllGFP_CLC_2050_trimmed_contig_491	262	0.189	CAGTCAGAAGCAGACGCCTT	GGCTCTCATTGGTTGTGGAG	4169	20	4430	20	60.733	60.656	9.7	8.2	4234	15	5	AAG	BEST
AllGFP_CLC_2050_trimmed_contig_491	292	0.405	CAGTCAGAAGCAGACGCCTT	AAGAGGATAAGGTGGTGGGC	4169	20	4460	20	60.733	60.328	9.7	11.2	4234	15	5	AAG
AllGFP_CLC_2050_trimmed_contig_491	157	3.798	AGCCCATACCCAGAGACACA	TGTTGAACCTTCACCAGTAGC	2112	20	2268	21	60.533	57.869	6.4	6.9	2215	21	7	AGC	BEST
AllGFP_CLC_2050_trimmed_contig_491	179	3.8177	TGTGTCATAGCAGCATTGGG	TGTTGAACCTTCACCAGTAGC	2090	20	2268	21	60.687	57.869	10	6.9	2215	21	7	AGC
AllGFP_CLC_2050_trimmed_contig_491	141	3.9319	CACAAGGTACCCAACCCTGA	TGTTGAACCTTCACCAGTAGC	2128	20	2268	21	60.801	57.869	8.2	6.9	2215	21	7	AGC
AllGFP_CLC_2050_trimmed_contig_491	276	0.5537	AATTTGGTGGTGGAGGAGGT	ATGTGACTCACGTTGGCCTC	2186	20	2461	20	60.607	61.146	7.6	9.4	2215	21	7	AGC
AllGFP_CLC_2050_trimmed_contig_491	267	0.7145	ATTTGGTGGTGGAGGAGGTT	CACGTTGGCCTCACAGACTT	2187	20	2453	20	60.607	61.307	7.9	6.4	2215	21	7	AGC
AllGFP_CLC_2050_trimmed_contig_507	279	0.2077	CTTGCCAAGGTTTCTCATGG	AAAGCCTCTGCTCTGCTGAA	2407	20	2685	20	60.626	60.419	8.4	7	2515	10	5	AG	BEST
AllGFP_CLC_2050_trimmed_contig_507	277	0.3204	TGCCAAGGTTTCTCATGGAT	AAAGCCTCTGCTCTGCTGAA	2409	20	2685	20	60.461	60.419	8.1	7	2515	10	5	AG
AllGFP_CLC_2050_trimmed_contig_507	253	0.4291	GGGCGCTGATCTAACAGAAA	AAAGCCTCTGCTCTGCTGAA	2433	20	2685	20	60.352	60.419	7	7	2515	10	5	AG
AllGFP_CLC_2050_trimmed_contig_507	279	0.1961	TTCAGCAGAGCAGAGGCTTT	AAATGCAAGCCCATTCTTGA	2666	20	2944	20	60.419	60.585	8.5	7	2819	10	5	AT	BEST
AllGFP_CLC_2050_trimmed_contig_507	218	0.3581	CGGAAGTGGTGAAGGTGGTA	AAATGCAAGCCCATTCTTGA	2727	20	2944	20	60.943	60.585	7.2	7	2819	10	5	AT
AllGFP_CLC_2050_trimmed_contig_507	278	0.5678	TTCAGCAGAGCAGAGGCTTT	AATGCAAGCCCATTCTTGAG	2666	20	2943	20	60.419	60.214	8.5	7	2819	10	5	AT
AllGFP_CLC_2050_trimmed_contig_518	162	0.1944	ATTCTTGAGCCCTGTCCCTC	TCCATTGGCATTGTGGTGTA	1171	20	1332	20	60.596	60.79	9.4	5.4	1268	15	5	AGC	BEST
AllGFP_CLC_2050_trimmed_contig_518	164	0.3473	AAATTCTTGAGCCCTGTCCC	TCCATTGGCATTGTGGTGTA	1169	20	1332	20	60.443	60.79	9.1	5.4	1268	15	5	AGC
AllGFP_CLC_2050_trimmed_contig_518	282	0.3566	CTTCCAGCAGCAATTGAAGG	CGTATCTGCGATGTGGATCA	1231	20	1512	20	60.904	60.653	8.2	6.6	1268	15	5	AGC
AllGFP_CLC_2050_trimmed_contig_519	139	6.5597	GGATGCTAATTTGTGTCTCTAACCA	CAAACAAACATGACAACGCA	68	25	206	20	60.733	59.173	8.2	9.9	121	16	8	AC	BEST
AllGFP_CLC_2050_trimmed_contig_519	142	6.6675	GGATGCTAATTTGTGTCTCTAACCA	GCACAAACAAACATGACAACG	68	25	209	21	60.733	60.065	8.2	8.7	121	16	8	AC
AllGFP_CLC_2050_trimmed_contig_519	111	4.4859	GGTATTAGCACACATGCACACA	CAAACAAACATGACAACGCA	96	22	206	20	59.541	59.173	6.4	9.9	121	16	8	AC
AllGFP_CLC_2050_trimmed_contig_519	112	4.5306	AGGTATTAGCACACATGCACACA	CAAACAAACATGACAACGCA	95	23	206	20	60.496	59.173	6.4	9.9	121	16	8	AC
AllGFP_CLC_2050_trimmed_contig_519	227	3.3888	GGTATTAGCACACATGCACACA	AGACAAAGCCGGCACAATAG	96	22	322	20	59.541	60.27	6.4	5.9	121	16	8	AC
AllGFP_CLC_2050_trimmed_contig_519	228	3.4334	AGGTATTAGCACACATGCACACA	AGACAAAGCCGGCACAATAG	95	23	322	20	60.496	60.27	6.4	5.9	121	16	8	AC
AllGFP_CLC_2050_trimmed_contig_519	203	2.0942	CAGCAGGGAAACAAATGGAT	CAAACAAACATGACAACGCA	4	20	206	20	59.933	59.173	8.1	9.9	54	83	8	AC	BEST
AllGFP_CLC_2050_trimmed_contig_519	206	2.202	ATCAGCAGGGAAACAAATGG	ACAAACAAACATGACAACGCA	2	20	207	21	59.933	60.065	8.4	9.9	54	83	8	AC
AllGFP_CLC_2050_trimmed_contig_519	91	5.8004	ATCAGCAGGGAAACAAATGG	TGGTTAGAGACACAAATTAGCATCC	2	20	92	25	59.933	60.733	8.4	8.1	54	14	7	AG	BEST
AllGFP_CLC_2050_trimmed_contig_519	90	6.0883	TCAGCAGGGAAACAAATGGA	TGGTTAGAGACACAAATTAGCATCC	3	20	92	25	61.555	60.733	8.1	8.1	54	14	7	AG
AllGFP_CLC_2050_trimmed_contig_519	90	6.9731	ATCAGCAGGGAAACAAATGG	GGTTAGAGACACAAATTAGCATCC	2	20	91	24	59.933	58.294	8.4	8.1	54	14	7	AG
AllGFP_CLC_2050_trimmed_contig_519	114	3.7265	CAGCAGGGAAACAAATGGAT	TGTGTGCATGTGTGCTAATACC	4	20	117	22	59.933	59.541	8.1	6.8	54	14	7	AG
AllGFP_CLC_2050_trimmed_contig_519	116	3.7712	ATCAGCAGGGAAACAAATGG	TGTGTGCATGTGTGCTAATACCT	2	20	117	23	59.933	60.496	8.4	6.9	54	14	7	AG
AllGFP_CLC_2050_trimmed_contig_520	104	5.0927	AAGCATACACTATGCCACAGCA	TTGACCAAAGCTTTAACCATCA	595	22	698	22	60.718	59.625	8.5	6.9	635	10	5	AT	BEST
AllGFP_CLC_2050_trimmed_contig_520	103	5.1891	AGCATACACTATGCCACAGCA	TTGACCAAAGCTTTAACCATCA	596	21	698	22	59.386	59.625	8.5	6.9	635	10	5	AT
AllGFP_CLC_2050_trimmed_contig_520	102	5.2577	GCATACACTATGCCACAGCA	TTGACCAAAGCTTTAACCATCA	597	20	698	22	58.317	59.625	8.5	6.9	635	10	5	AT
AllGFP_CLC_2050_trimmed_contig_520	176	2.4551	AAGCATACACTATGCCACAGCA	GCAGCTGTTCTTTGACCCAT	595	22	770	20	60.718	60.263	8.5	9.6	635	10	5	AT
AllGFP_CLC_2050_trimmed_contig_520	177	2.4931	AAGCATACACTATGCCACAGCA	AGCAGCTGTTCTTTGACCCA	595	22	771	20	60.718	60.975	8.5	9.4	635	10	5	AT
AllGFP_CLC_2050_trimmed_contig_520	175	2.5515	AGCATACACTATGCCACAGCA	GCAGCTGTTCTTTGACCCAT	596	21	770	20	59.386	60.263	8.5	9.6	635	10	5	AT
AllGFP_CLC_2050_trimmed_contig_520	249	1.4409	CCATCAGTTCGGAATGTGAA	GCAGCTGTTCTTTGACCCAT	522	20	770	20	59.496	60.263	6.7	9.6	635	10	5	AT
AllGFP_CLC_2050_trimmed_contig_520	297	1.4427	GAGGTGTGGAAAGTGATGCTG	GCAGCTGTTCTTTGACCCAT	474	21	770	20	60.706	60.263	8.5	9.6	635	10	5	AT
AllGFP_CLC_2050_trimmed_contig_520	250	1.4788	CCATCAGTTCGGAATGTGAA	AGCAGCTGTTCTTTGACCCA	522	20	771	20	59.496	60.975	6.7	9.4	635	10	5	AT
AllGFP_CLC_2050_trimmed_contig_534	267	0.5177	CACCGACAAGTCCAAGAAGG	GCCTTCAGTTCCTCGCTCTT	1919	20	2185	20	60.68	61.038	8.2	6.7	2040	10	5	AG	BEST
AllGFP_CLC_2050_trimmed_contig_534	284	0.7196	CACGTTGCTCTCATGGACAC	GCCTTCAGTTCCTCGCTCTT	1902	20	2185	20	60.319	61.038	6.1	6.7	2040	10	5	AG
AllGFP_CLC_2050_trimmed_contig_534	211	0.8962	CACCGACAAGTCCAAGAAGG	TACCCTCTCCTCCAACCGAC	1919	20	2129	20	60.68	61.417	8.2	9.6	2040	10	5	AG
AllGFP_CLC_2050_trimmed_contig_534	238	0.6348	AAAGGGAGAGAGAGCGCAAC	GCCCTATGTTCCTCGAATCC	1993	20	2230	20	61.038	60.797	8.2	8.1	2040	10	5	AG
AllGFP_CLC_2050_trimmed_contig_534	217	0.2134	ATCCAACTCTGCGATCTCCA	TCTCCAGATCTCGTTCTCGC	3910	20	4126	20	60.769	60.645	8.2	9.9	4026	10	5	AG	BEST
AllGFP_CLC_2050_trimmed_contig_534	166	0.2357	TGGCTCCAGAAGAGTTCCTG	GGACTCCAGCCTCTCCAGAT	3972	20	4137	20	60.523	60.759	8.2	6.6	4026	10	5	AG
AllGFP_CLC_2050_trimmed_contig_543	278	2.0047	GTGGAGTTCACCGTCACACC	AGTTGTCACCCTCGCCACT	642	20	919	19	61.475	60.729	7.6	7.9	862	10	5	AC	BEST
AllGFP_CLC_2050_trimmed_contig_543	277	2.1463	TGGAGTTCACCGTCACACC	AGTTGTCACCCTCGCCACT	643	19	919	19	60.583	60.729	7.6	7.9	862	10	5	AC
AllGFP_CLC_2050_trimmed_contig_543	282	2.175	GTGGAGTTCACCGTCACACC	TCACAGTTGTCACCCTCGC	642	20	923	19	61.475	60.9	7.6	9.9	862	10	5	AC
AllGFP_CLC_2050_trimmed_contig_543	269	2.0184	GTGGAGTTCACCGTCACACC	CCTCGCCACTTGATCCTTAAT	642	20	910	21	61.475	60.457	7.6	6.2	862	10	5	AC
AllGFP_CLC_2050_trimmed_contig_543	160	1.5251	ACTGTGGAACCCTTGCCTG	CTGCTCGTTTAGCTGGTCGT	832	19	991	20	61.117	60.592	9.7	7.8	862	10	5	AC
AllGFP_CLC_2050_trimmed_contig_543	247	1.579	ACTGTGGAACCCTTGCCTG	AGATGGCCCTTGATTGGATT	832	19	1078	20	61.117	60.662	9.7	8.1	862	10	5	AC
AllGFP_CLC_2050_trimmed_contig_559	268	1.2294	GGTTGTGCTGGGTGACATTT	GGCTCCAGACCCATATACACC	980	20	1247	21	60.823	60.593	7.2	7.6	1035	20	5	AACC	BEST
AllGFP_CLC_2050_trimmed_contig_559	279	1.3027	ACGCAAAGTCTGGTTGTGCT	GGCTCCAGACCCATATACACC	969	20	1247	21	60.896	60.593	7.9	7.6	1035	20	5	AACC
AllGFP_CLC_2050_trimmed_contig_559	281	1.3128	TCACGCAAAGTCTGGTTGTG	GGCTCCAGACCCATATACACC	967	20	1247	21	60.906	60.593	7	7.6	1035	20	5	AACC
AllGFP_CLC_2050_trimmed_contig_559	129	0.605	GAAACTGGCCCTGAAATTGA	CTTTGAGTGACCTGGATGGC	76	20	204	20	60.051	60.656	6.9	9.6	115	18	6	ATC	BEST
AllGFP_CLC_2050_trimmed_contig_559	179	0.8061	GAAACTGGCCCTGAAATTGA	TGCTTCAGACACTCGTGAGC	76	20	254	20	60.051	60.343	6.9	8.2	115	18	6	ATC
AllGFP_CLC_2050_trimmed_contig_559	132	0.8269	CCAGAAACTGGCCCTGAAAT	CTTTGAGTGACCTGGATGGC	73	20	204	20	61.37	60.656	6.9	9.6	115	18	6	ATC
AllGFP_CLC_2050_trimmed_contig_559	125	0.4724	CTGGCCCTGAAATTGAAGAA	CTTTGAGTGACCTGGATGGC	80	20	204	20	60.184	60.656	7	9.6	115	18	6	ATC
AllGFP_CLC_2050_trimmed_contig_559	123	0.605	GGCCCTGAAATTGAAGAACA	CTTTGAGTGACCTGGATGGC	82	20	204	20	60.051	60.656	6.7	9.6	115	18	6	ATC
AllGFP_CLC_2050_trimmed_contig_564	105	2.9837	ACGGCCTAATGTTTGATTTG	GTTATCCATCCGTGGACCAA	1428	20	1532	20	57.635	60.582	7.2	8.2	1448	15	5	ACC	BEST
AllGFP_CLC_2050_trimmed_contig_564	100	4.3651	CTACTGCTGCTGGTTCCTCTG	CAAATCAAACATTAGGCCGT	1348	21	1447	20	60.2	57.635	6.7	11.1	1379	27	9	ACT	BEST
AllGFP_CLC_2050_trimmed_contig_564	99	4.3784	TACTGCTGCTGGTTCCTCTG	CAAATCAAACATTAGGCCGT	1349	20	1447	20	59.187	57.635	6.7	11.1	1379	27	9	ACT
AllGFP_CLC_2050_trimmed_contig_564	96	4.5058	CTACTGCTGCTGGTTCCTCTG	TCAAACATTAGGCCGTAAATCA	1348	21	1443	22	60.2	59.494	6.7	6.9	1379	27	9	ACT
AllGFP_CLC_2050_trimmed_contig_564	253	2.9751	TCATCCCTCAGGTCTTTCCA	CAAATCAAACATTAGGCCGT	1195	20	1447	20	60.59	57.635	8.5	11.1	1379	27	9	ACT
AllGFP_CLC_2050_trimmed_contig_564	249	3.1157	TCATCCCTCAGGTCTTTCCA	TCAAACATTAGGCCGTAAATCA	1195	20	1443	22	60.59	59.494	8.5	6.9	1379	27	9	ACT
AllGFP_CLC_2050_trimmed_contig_564	178	3.1297	CTGATGCTGCCATCTGTGTC	CAAATCAAACATTAGGCCGT	1270	20	1447	20	60.436	57.635	6.1	11.1	1379	27	9	ACT
AllGFP_CLC_2050_trimmed_contig_564	140	9.4467	CTACTGCTGCTGGTTCCTCTG	ACAACAGCTATTCTGTACATTTGTG	1348	21	1487	25	60.2	57.553	6.7	7	1379	84	9	ACT	BEST
AllGFP_CLC_2050_trimmed_contig_564	139	9.4599	TACTGCTGCTGGTTCCTCTG	ACAACAGCTATTCTGTACATTTGTG	1349	20	1487	25	59.187	57.553	6.7	7	1379	84	9	ACT
AllGFP_CLC_2050_trimmed_contig_564	151	10.3476	CCCTTCTGCTACTACTGCTGC	ACAACAGCTATTCTGTACATTTGTG	1337	21	1487	25	59.299	57.553	9.7	7	1379	84	9	ACT
AllGFP_CLC_2050_trimmed_contig_564	265	0.1826	CTGATGCTGCCATCTGTGTC	TTGTTATCCATCCGTGGACC	1270	20	1534	20	60.436	60.582	6.1	9.1	1379	84	9	ACT
AllGFP_CLC_2050_trimmed_contig_566	145	2.3215	ATCAGACATCGTGCTCGTCA	CCCGTCTTCTTCCCAACC	320	20	464	18	60.436	60.443	8.4	8.2	430	16	8	AG	BEST
AllGFP_CLC_2050_trimmed_contig_566	208	2.2354	TGTCCCATACCGAGCACTCT	CCCGTCTTCTTCCCAACC	257	20	464	18	60.678	60.443	6.1	8.2	430	16	8	AG
AllGFP_CLC_2050_trimmed_contig_566	104	1.3047	GACTGGACTCTTCGGGACCT	CTTCCGTCGTCGTGAACAA	383	20	486	19	60.648	60.857	7.6	7	430	16	8	AG
AllGFP_CLC_2050_trimmed_contig_566	230	1.3348	TGTCCCATACCGAGCACTCT	CTTCCGTCGTCGTGAACAA	257	20	486	19	60.678	60.857	6.1	7	430	16	8	AG
AllGFP_CLC_2050_trimmed_contig_566	145	3.4412	GACTGGACTCTTCGGGACCT	GAGGAGGAGTGATGAGTAAGGG	383	20	527	22	60.648	59.207	7.6	9.7	430	75	8	AG	BEST
AllGFP_CLC_2050_trimmed_contig_566	148	3.5115	AGGACTGGACTCTTCGGGAC	AGAGGAGGAGTGATGAGTAAGGG	381	20	528	23	60.648	60.137	9.1	9.7	430	75	8	AG
AllGFP_CLC_2050_trimmed_contig_569	216	1.2034	CAGAATGCGCAAAGCAATTC	TGACCTGATCCGAAGCATTT	298	20	513	20	61.8	60.603	6.9	7.2	431	21	7	AAT	BEST
AllGFP_CLC_2050_trimmed_contig_569	209	1.5409	CGCAAAGCAATTCCTGACTA	TGACCTGATCCGAAGCATTT	305	20	513	20	59.062	60.603	5.4	7.2	431	21	7	AAT
AllGFP_CLC_2050_trimmed_contig_569	239	1.5999	CAGAATGCGCAAAGCAATTC	TTGCATGCACAAGCACTTTC	298	20	536	20	61.8	61	6.9	7	431	21	7	AAT
AllGFP_CLC_2050_trimmed_contig_569	90	9.5964	CTGTTTCCTTGCCAAATCCA	GGTCATTAAGCTAAGGAATTAAATAGG	1195	20	1284	27	61.001	58.404	8.1	7.1	1237	10	5	AC	BEST
AllGFP_CLC_2050_trimmed_contig_569	91	10.3238	CCTGTTTCCTTGCCAAATCC	GGTCATTAAGCTAAGGAATTAAATAGG	1194	20	1284	27	61.728	58.404	8.1	7.1	1237	10	5	AC
AllGFP_CLC_2050_trimmed_contig_569	90	10.8092	CTGTTTCCTTGCCAAATCCAT	GGTCATTAAGCTAAGGAATTAAATAGG	1195	21	1284	27	61.214	58.404	8.1	7.1	1237	10	5	AC
AllGFP_CLC_2050_trimmed_contig_569	91	8.1834	TGTTTCCTTGCCAAATCCAT	TTGGTCATTAAGCTAAGGAATTAAA	1196	20	1286	25	60.309	57.707	8.1	6.6	1237	10	5	AC
AllGFP_CLC_2050_trimmed_contig_569	92	8.2936	CTGTTTCCTTGCCAAATCCA	TTGGTCATTAAGCTAAGGAATTAAA	1195	20	1286	25	61.001	57.707	8.1	6.6	1237	10	5	AC
AllGFP_CLC_2050_trimmed_contig_569	94	8.4414	TCCTGTTTCCTTGCCAAATC	TTGGTCATTAAGCTAAGGAATTAAA	1193	20	1286	25	60.051	57.707	6.9	6.6	1237	10	5	AC
AllGFP_CLC_2050_trimmed_contig_569	189	0.3405	TGTTTCCTTGCCAAATCCAT	CGGGTACTGTGTTTGAAGCC	1196	20	1384	20	60.309	60.55	8.1	9.7	1237	10	5	AC
AllGFP_CLC_2050_trimmed_contig_569	243	0.4369	TGTTTCCTTGCCAAATCCAT	CAAACCTGGTGTGTGTGGAA	1196	20	1438	20	60.309	60.454	8.1	8.5	1237	10	5	AC
AllGFP_CLC_2050_trimmed_contig_581	91	1.4799	AGCATCATGCCGGATAGTGT	TTCAGGATCGACAATTTCAGC	2177	20	2267	21	60.514	60.207	6.1	8.2	2222	10	5	AG	BEST
AllGFP_CLC_2050_trimmed_contig_581	90	1.6883	GCATCATGCCGGATAGTGTT	TTCAGGATCGACAATTTCAGC	2178	20	2267	21	60.895	60.207	6.4	8.2	2222	10	5	AG
AllGFP_CLC_2050_trimmed_contig_581	90	1.7551	AAGAGCATCATGCCGGATAG	GGATCGACAATTTCAGCCTTC	2174	20	2263	21	60.199	60.955	5.6	8.2	2222	10	5	AG
AllGFP_CLC_2050_trimmed_contig_581	175	0.7542	GAACCAGGTTTGCTGAAGGA	ATCGACAATTTCAGCCTTCG	2087	20	2261	20	60.232	60.214	8.2	8.7	2222	10	5	AG
AllGFP_CLC_2050_trimmed_contig_581	176	0.9904	CAGGAACCAGGTTTGCTGAA	CGACAATTTCAGCCTTCGAT	2084	20	2259	20	61.204	60.214	7	8.3	2222	10	5	AG
AllGFP_CLC_2050_trimmed_contig_581	252	0.725	CTGCACCTGGACACACTTCA	ATCGACAATTTCAGCCTTCG	2010	20	2261	20	60.939	60.214	7	8.7	2222	10	5	AG
AllGFP_CLC_2050_trimmed_contig_581	135	0.0839	CATGCCGGATAGTGTTGTGA	CTGCAGAGAGAGAAGCTGCC	2182	20	2316	20	60.539	60.577	6.7	9.7	2222	10	5	AG
AllGFP_CLC_2050_trimmed_contig_581	140	0.1096	AGCATCATGCCGGATAGTGT	CTGCAGAGAGAGAAGCTGCC	2177	20	2316	20	60.514	60.577	6.1	9.7	2222	10	5	AG
AllGFP_CLC_2050_trimmed_contig_584	102	0.7322	AGGCTCTTCGCTTTCGAGAC	AAACTGAAACGACTGGCTGC	11	20	112	20	61.173	60.44	6.1	9.7	50	10	5	AC	BEST
AllGFP_CLC_2050_trimmed_contig_584	99	0.8032	CTCTTCGCTTTCGAGACGTG	AAACTGAAACGACTGGCTGC	14	20	112	20	61.243	60.44	8.1	9.7	50	10	5	AC
AllGFP_CLC_2050_trimmed_contig_584	161	0.8417	AGGCTCTTCGCTTTCGAGAC	GAAAGCCAAGGAATGAAGCA	11	20	171	20	61.173	60.331	6.1	8.5	50	10	5	AC
AllGFP_CLC_2050_trimmed_contig_585	122	0.9836	GCGGGATTCGTTCTCTTCAT	CAGCACTTCCGAAAGAGGAA	113	20	234	20	61.491	60.508	6.9	8.2	169	10	5	AG	BEST
AllGFP_CLC_2050_trimmed_contig_585	263	1.023	TTCGTCTTTGCTGTCTCGGT	GATGACAGCTCCGTCCTCTC	81	20	343	20	60.975	59.952	9.6	6.4	169	10	5	AG
AllGFP_CLC_2050_trimmed_contig_585	120	1.0635	GGGATTCGTTCTCTTCATCG	CAGCACTTCCGAAAGAGGAA	115	20	234	20	59.629	60.508	8.6	8.2	169	10	5	AG
AllGFP_CLC_2050_trimmed_contig_585	180	0.507	TTCGTCTTTGCTGTCTCGGT	AAAGGAGGCAGAGGGAGAGA	81	20	260	20	60.975	60.468	9.6	6.4	169	10	5	AG
AllGFP_CLC_2050_trimmed_contig_585	183	0.5312	TTCGTCTTTGCTGTCTCGGT	AACAAAGGAGGCAGAGGGAG	81	20	263	20	60.975	60.756	9.6	9.4	169	10	5	AG
AllGFP_CLC_2050_trimmed_contig_585	168	0.6477	TTCGTCTTTGCTGTCTCGGT	GGGAGAGACAACGTCAGCAC	81	20	248	20	60.975	60.873	9.6	7.9	169	10	5	AG
AllGFP_CLC_2050_trimmed_contig_601	187	0.1417	TCTGGGATGGGTTTGTATGG	TAAACCGAGTTCCCAGGACA	2063	20	2249	20	60.572	60.486	7.4	7.9	2170	10	5	AC	BEST
AllGFP_CLC_2050_trimmed_contig_601	112	0.1914	TGCTTAAGTTGCTGCTTCCC	TAAACCGAGTTCCCAGGACA	2138	20	2249	20	60.523	60.486	9.7	7.9	2170	10	5	AC
AllGFP_CLC_2050_trimmed_contig_601	108	0.635	GGTGATGGTAGGTGTCCAGG	GGTGCAGTCTTCTGTCGTCC	254	20	361	20	60.238	60.873	9.7	9.6	308	10	5	AG	BEST
AllGFP_CLC_2050_trimmed_contig_601	117	0.6773	GGTGATGGTAGGTGTCCAGG	GCCGATACAGGTGCAGTCTT	254	20	370	20	60.238	60.285	9.7	6.4	308	10	5	AG
AllGFP_CLC_2050_trimmed_contig_601	121	0.9476	GTTGATGCCTCATGGTGATG	GGTGCAGTCTTCTGTCGTCC	241	20	361	20	59.925	60.873	6.9	9.6	308	10	5	AG
AllGFP_CLC_2050_trimmed_contig_601	224	0.301	TGCTGCATGACTTTGATGCT	GGTGCAGTCTTCTGTCGTCC	138	20	361	20	60.572	60.873	8.1	9.6	308	10	5	AG
AllGFP_CLC_2050_trimmed_contig_601	219	0.3109	CATGACTTTGATGCTGAGCG	GGTGCAGTCTTCTGTCGTCC	143	20	361	20	60.562	60.873	9.9	9.6	308	10	5	AG
AllGFP_CLC_2050_trimmed_contig_601	233	0.3432	TGCTGCATGACTTTGATGCT	GCCGATACAGGTGCAGTCTT	138	20	370	20	60.572	60.285	8.1	6.4	308	10	5	AG
AllGFP_CLC_2050_trimmed_contig_603	90	6.3097	CTTCTACTTCCCGCTAATTGTG	CTTGTAACGTCTCCTTGCACC	117	22	206	21	58.102	59.788	7	9.4	139	10	5	AT	BEST
AllGFP_CLC_2050_trimmed_contig_603	91	6.5097	CTTCTACTTCCCGCTAATTGTG	ACTTGTAACGTCTCCTTGCACC	117	22	207	22	58.102	60.588	7	9.4	139	10	5	AT
AllGFP_CLC_2050_trimmed_contig_603	90	6.5154	TTCTACTTCCCGCTAATTGTG	ACTTGTAACGTCTCCTTGCACC	118	21	207	22	57.096	60.588	7	9.4	139	10	5	AT
AllGFP_CLC_2050_trimmed_contig_603	167	0.5189	CAACGTCGTGGTAGTGCAAA	GCACCATCTTGACGGTTTGT	24	20	190	20	60.753	60.966	8.8	7	139	10	5	AT
AllGFP_CLC_2050_trimmed_contig_603	152	0.5793	AAGGCGGTTTGAATAGGGTC	TGTAACGTCTCCTTGCACCA	53	20	204	20	60.32	60.301	9.1	8.2	139	10	5	AT
AllGFP_CLC_2050_trimmed_contig_603	138	0.646	AAGGCGGTTTGAATAGGGTC	GCACCATCTTGACGGTTTGT	53	20	190	20	60.32	60.966	9.1	7	139	10	5	AT
AllGFP_CLC_2050_trimmed_contig_614	290	3.1338	GGCCTAACCTCTTCCCAGAA	TGGGTAGTTCAGATGATTTGCTC	151	20	440	23	60.569	60.497	7	8.2	225	10	5	AT	BEST
AllGFP_CLC_2050_trimmed_contig_614	292	3.2731	GGCCTAACCTCTTCCCAGAA	TTTGGGTAGTTCAGATGATTTGC	151	20	442	23	60.569	60.358	7	8.8	225	10	5	AT
AllGFP_CLC_2050_trimmed_contig_614	291	3.5399	GGCCTAACCTCTTCCCAGAA	TTGGGTAGTTCAGATGATTTGC	151	20	441	22	60.569	59.091	7	8.8	225	10	5	AT
AllGFP_CLC_2050_trimmed_contig_614	287	5.4367	GCGCTATATCCGTGTCTACCA	TTTGCTGCTCAAGTGTTATTGA	685	21	971	22	60.131	58.632	7.2	6.9	731	10	5	AT	BEST
AllGFP_CLC_2050_trimmed_contig_614	286	5.8828	GCGCTATATCCGTGTCTACCA	TTGCTGCTCAAGTGTTATTGATTT	685	21	970	24	60.131	60.186	7.2	6.9	731	10	5	AT
AllGFP_CLC_2050_trimmed_contig_623	182	1.0341	AGGCTGCCTCTGGTCTTGAT	GCCCATGTCGTCATCAGATT	34	20	215	20	61.33	60.904	6.9	6.6	136	15	5	AGC	BEST
AllGFP_CLC_2050_trimmed_contig_623	190	1.061	AGGCTGCCTCTGGTCTTGAT	AGACTGAAGCCCATGTCGTC	34	20	223	20	61.33	60.269	6.9	8.1	136	15	5	AGC
AllGFP_CLC_2050_trimmed_contig_623	235	1.098	AGGCTGCCTCTGGTCTTGAT	GTTGGCTGAAACCAGGAAGA	34	20	268	20	61.33	60.232	6.9	6.7	136	15	5	AGC
AllGFP_CLC_2050_trimmed_contig_628	282	0.1351	ACCTCTGCCTGCTTCTCCTT	ATTGAAAGCAGCACACCGAT	43	20	324	20	60.532	60.667	8.2	9.8	284	10	5	AT	BEST
AllGFP_CLC_2050_trimmed_contig_628	275	0.1438	CCTGCTTCTCCTTCTCCACA	ATTGAAAGCAGCACACCGAT	50	20	324	20	60.523	60.667	8.2	9.8	284	10	5	AT
AllGFP_CLC_2050_trimmed_contig_628	295	0.2125	ACCTCTGCCTGCTTCTCCTT	ATCGAGGCACGAGATTGAAA	43	20	337	20	60.532	60.744	8.2	7.3	284	10	5	AT
AllGFP_CLC_2050_trimmed_contig_637	121	1.2583	TGTCCGAGGGATTAGCACAT	CAGGAAGAGGAAGAGGTGGAA	475	20	595	21	60.483	60.741	6.6	8.5	552	18	6	AGG	BEST
AllGFP_CLC_2050_trimmed_contig_637	121	1.3426	TGTCCGAGGGATTAGCACAT	CAGGAAGAGGAAGAGGTGGA	475	20	595	20	60.483	59.375	6.6	7.9	552	18	6	AGG
AllGFP_CLC_2050_trimmed_contig_637	122	1.4801	TGTCCGAGGGATTAGCACAT	ACAGGAAGAGGAAGAGGTGGA	475	20	596	21	60.483	60.237	6.6	7.9	552	18	6	AGG
AllGFP_CLC_2050_trimmed_contig_637	274	0.5447	TGTCCGAGGGATTAGCACAT	CCCATGACTCCACCAATTTC	475	20	748	20	60.483	60.173	6.6	6.9	552	18	6	AGG
AllGFP_CLC_2050_trimmed_contig_637	240	0.8059	TGTCCGAGGGATTAGCACAT	ACAAGCTGTTCACGCATTTG	475	20	714	20	60.483	59.911	6.6	7.2	552	18	6	AGG
AllGFP_CLC_2050_trimmed_contig_637	293	0.5419	GTCGAACACACTGGCAACAA	AAGCTGTTCACGCATTTGCT	420	20	712	20	60.767	60.974	7	8.5	552	18	6	AGG
AllGFP_CLC_2050_trimmed_contig_637	295	0.6174	CTGTCGAACACACTGGCAAC	AAGCTGTTCACGCATTTGCT	418	20	712	20	60.357	60.974	8.2	8.5	552	18	6	AGG
AllGFP_CLC_2050_trimmed_contig_661	205	0.6218	CAATGGATTCACCGGTTGTT	AACACTTCGGCAGTTATGGG	321	20	525	20	60.615	59.993	7	9.6	427	12	6	AG	BEST
AllGFP_CLC_2050_trimmed_contig_661	294	0.6264	AGTTCTTGACGCAGCGTTTC	AACACTTCGGCAGTTATGGG	232	20	525	20	60.581	59.993	6.7	9.6	427	12	6	AG
AllGFP_CLC_2050_trimmed_contig_669	110	4.9279	CAAGATGAGTGGGTGGACTTG	GAAACTGCAAGAGGTCAGAAGA	1844	21	1953	22	60.551	58.721	6.7	6.7	1900	10	5	AT	BEST
AllGFP_CLC_2050_trimmed_contig_669	111	4.9582	CAAGATGAGTGGGTGGACTTG	AGAAACTGCAAGAGGTCAGAAGA	1844	21	1954	23	60.551	59.69	6.7	6.7	1900	10	5	AT
AllGFP_CLC_2050_trimmed_contig_669	113	5.0755	CAAGATGAGTGGGTGGACTTG	AAAGAAACTGCAAGAGGTCAGAA	1844	21	1956	23	60.551	59.573	6.7	7	1900	10	5	AT
AllGFP_CLC_2050_trimmed_contig_669	219	4.4429	CAGCCTTTCAATTCTTCCCA	AAAGAAACTGCAAGAGGTCAGAA	1738	20	1956	23	60.184	59.573	9.7	7	1900	10	5	AT
AllGFP_CLC_2050_trimmed_contig_669	219	4.5763	CAGCCTTTCAATTCTTCCCA	AAAGAAACTGCAAGAGGTCAGAAG	1738	20	1956	24	60.184	60.44	9.7	6.7	1900	10	5	AT
AllGFP_CLC_2050_trimmed_contig_669	218	4.7635	CAGCCTTTCAATTCTTCCCA	AAGAAACTGCAAGAGGTCAGAA	1738	20	1955	22	60.184	58.253	9.7	7	1900	10	5	AT
AllGFP_CLC_2050_trimmed_contig_676	96	0.3695	CCTCCTTCTTCGACATTCCC	ATTTAGCCAGGGAGTCCGAG	152	20	247	20	60.959	60.59	9.7	9.9	191	21	7	ACG	BEST
AllGFP_CLC_2050_trimmed_contig_676	122	0.3698	CCTCCTTCTTCGACATTCCC	AGAGCGACCCAGTAGTGCAG	152	20	273	20	60.959	60.611	9.7	8.5	191	21	7	ACG
AllGFP_CLC_2050_trimmed_contig_676	127	0.414	CCTCCTTCTTCGACATTCCC	TCTGGAGAGCGACCCAGTAG	152	20	278	20	60.959	60.545	9.7	5.4	191	21	7	ACG
AllGFP_CLC_2050_trimmed_contig_676	167	0.094	TCCTCCGACGACGTTGTTAT	AGAGCGACCCAGTAGTGCAG	107	20	273	20	60.517	60.611	5.6	8.5	191	21	7	ACG
AllGFP_CLC_2050_trimmed_contig_676	172	0.1382	TCCTCCGACGACGTTGTTAT	TCTGGAGAGCGACCCAGTAG	107	20	278	20	60.517	60.545	5.6	5.4	191	21	7	ACG
AllGFP_CLC_2050_trimmed_contig_676	151	0.1404	TCCTCCGACGACGTTGTTAT	GCAGTGGTGGATTTAGCCAG	107	20	257	20	60.517	60.657	5.6	9.7	191	21	7	ACG
AllGFP_CLC_2050_trimmed_contig_677	252	0.5474	CCTTCTTCCTCCTCGTCCTC	AAAGCAGGCAGCAGACTCAG	169	20	420	20	60.328	60.875	7.9	6.7	196	165	6	AAG	BEST
AllGFP_CLC_2050_trimmed_contig_677	157	0.1397	TTGACTTCTGCAGCTTTCCC	AGGACGACGAAGATGAACCA	91	20	247	20	60.517	60.656	9.7	8.2	196	18	6	AAG	BEST
AllGFP_CLC_2050_trimmed_contig_677	165	0.2749	TTGACTTCTGCAGCTTTCCC	AGACGATGAGGACGACGAAG	91	20	255	20	60.517	60.408	9.7	8.7	196	18	6	AAG
AllGFP_CLC_2050_trimmed_contig_677	207	0.0943	TTGACTTCTGCAGCTTTCCC	AGACGCAGAAGACGAAGTGG	91	20	297	20	60.517	60.589	9.7	7.9	196	18	6	AAG
AllGFP_CLC_2050_trimmed_contig_677	225	0.1334	CTCCCACAGCTTCTTCCTCA	AGGACGACGAAGATGAACCA	23	20	247	20	60.523	60.656	8.2	8.2	196	18	6	AAG
AllGFP_CLC_2050_trimmed_contig_677	284	0.1121	CCACTTCGTCTTCTGCGTCT	CCCTGAACCAGTCGTCGTAG	278	20	561	20	60.589	60.701	8.1	7.4	343	18	6	ATC	BEST
AllGFP_CLC_2050_trimmed_contig_677	193	0.3314	TGGTTCATCTTCGTCGTCCT	AAAGCAGGCAGCAGACTCAG	228	20	420	20	60.656	60.875	7.6	6.7	343	18	6	ATC
AllGFP_CLC_2050_trimmed_contig_681	112	9.9214	TTGAGAGAGTCTTTCTTCACTAACACA	GCAGAGTCTAAGCAGAGTGGG	3	27	114	21	60.032	59.247	6.4	9.4	76	12	6	AG	BEST
AllGFP_CLC_2050_trimmed_contig_681	113	9.9587	TTGAGAGAGTCTTTCTTCACTAACACA	AGCAGAGTCTAAGCAGAGTGGG	3	27	115	22	60.032	60.209	6.4	9.4	76	12	6	AG
AllGFP_CLC_2050_trimmed_contig_681	112	10.0534	TTGAGAGAGTCTTTCTTCACTAACACA	GCAGAGTCTAAGCAGAGTGGGA	3	27	114	22	60.032	61.085	6.4	9.7	76	12	6	AG
AllGFP_CLC_2050_trimmed_contig_681	263	7.7711	TTGAGAGAGTCTTTCTTCACTAACACA	GGTGCCTCAGGAAAGCAGTA	3	27	265	20	60.032	60.397	6.4	5.7	76	12	6	AG
AllGFP_CLC_2050_trimmed_contig_684	93	13.0752	CATCATATGCTGAAGACTATCCAGA	AAAGTGTATGTGAGAGATGATGAGACA	667	25	759	27	59.664	60.461	8.2	6.4	710	10	5	AT	BEST
AllGFP_CLC_2050_trimmed_contig_684	92	13.2977	CATCATATGCTGAAGACTATCCAGA	AAGTGTATGTGAGAGATGATGAGACA	667	25	758	26	59.664	59.238	8.2	6.4	710	10	5	AT
AllGFP_CLC_2050_trimmed_contig_684	91	13.6517	CATCATATGCTGAAGACTATCCAGA	AGTGTATGTGAGAGATGATGAGACA	667	25	757	25	59.664	57.884	8.2	6.4	710	10	5	AT
AllGFP_CLC_2050_trimmed_contig_684	217	7.5279	AGTGAGCACAGCATCTGACG	AAAGTGTATGTGAGAGATGATGAGACA	543	20	759	27	60.211	60.461	8.4	6.4	710	10	5	AT
AllGFP_CLC_2050_trimmed_contig_684	216	7.7504	AGTGAGCACAGCATCTGACG	AAGTGTATGTGAGAGATGATGAGACA	543	20	758	26	60.211	59.238	8.4	6.4	710	10	5	AT
AllGFP_CLC_2050_trimmed_contig_684	219	7.9204	GCAGTGAGCACAGCATCTGA	AAAGTGTATGTGAGAGATGATGAGACA	541	20	759	27	61.381	60.461	6.7	6.4	710	10	5	AT
AllGFP_CLC_2050_trimmed_contig_687	182	2.8055	CAGGAAGTACACGAACACAGCA	TGATACTGCACGGATGGATG	107	22	288	20	61.309	60.504	8.5	8.1	131	15	5	AGC	BEST
AllGFP_CLC_2050_trimmed_contig_687	123	2.8247	CAGGAAGTACACGAACACAGCA	GCCTCCATCCATGTGAACTC	107	22	229	20	61.309	60.484	8.5	6.4	131	15	5	AGC
AllGFP_CLC_2050_trimmed_contig_687	265	2.8418	CAGGAAGTACACGAACACAGCA	GTCTGCGAGACACTGGGACT	107	22	371	20	61.309	60.467	8.5	7.6	131	15	5	AGC
AllGFP_CLC_2050_trimmed_contig_687	143	0.1415	CAGGTGACTGTTCGGGAGTC	CCCACGACACTAGCCGTAAC	29	20	171	20	60.713	60.571	6.1	5.4	131	15	5	AGC
AllGFP_CLC_2050_trimmed_contig_687	130	0.1558	GGGAGTCCTCCTCTCAGGAA	CCCACGACACTAGCCGTAAC	42	20	171	20	60.727	60.571	8.2	5.4	131	15	5	AGC
AllGFP_CLC_2050_trimmed_contig_687	260	0.209	CAGGTGACTGTTCGGGAGTC	TGATACTGCACGGATGGATG	29	20	288	20	60.713	60.504	6.1	8.1	131	15	5	AGC
AllGFP_CLC_2050_trimmed_contig_693	230	0.9767	CACAGGTACTCCACTGCCAA	GGGAACTGCCACACAGCTAC	1529	20	1758	20	59.745	60.721	10	6.9	1562	10	5	AG	BEST
AllGFP_CLC_2050_trimmed_contig_693	126	0.9776	CACAGGTACTCCACTGCCAA	TGTGCCAAAGTGTCATGAGG	1529	20	1654	20	59.745	60.722	10	8.2	1562	10	5	AG
AllGFP_CLC_2050_trimmed_contig_693	175	1.0058	CACAGGTACTCCACTGCCAA	CTGCCTTTGCATTCAGTGTG	1529	20	1703	20	59.745	60.449	10	6.4	1562	10	5	AG
AllGFP_CLC_2050_trimmed_contig_694	123	0.2264	TTTCGACCGAGACGTGATTT	GTCCTGGTGCAACAATCCAT	1255	20	1377	20	60.636	60.79	6.9	8.1	1301	15	5	AAG	BEST
AllGFP_CLC_2050_trimmed_contig_694	134	0.491	TTTCGACCGAGACGTGATTT	TTCCTGCCTATGTCCTGGTG	1255	20	1388	20	60.636	61.055	6.9	8.2	1301	15	5	AAG
AllGFP_CLC_2050_trimmed_contig_694	251	0.3238	ATTTCGTCACATCCATTGGC	ATGTCCTGGTGCAACAATCC	1129	20	1379	20	60.733	60.79	10	8.1	1301	15	5	AAG
AllGFP_CLC_2050_trimmed_contig_695	251	0.2307	CCACTTGATGTGGGAGGGTA	TCGAAGGAATCAGGGAATGA	539	20	789	20	60.769	60.538	8.4	6.9	589	178	6	ACT	BEST
AllGFP_CLC_2050_trimmed_contig_695	253	0.3682	CCACTTGATGTGGGAGGGTA	CCTCGAAGGAATCAGGGAAT	539	20	791	20	60.769	60.401	8.4	8.1	589	178	6	ACT
AllGFP_CLC_2050_trimmed_contig_695	290	0.3959	TTGCTTCCATACCTGCTGCT	TCGAAGGAATCAGGGAATGA	500	20	789	20	60.934	60.538	8.2	6.9	589	178	6	ACT
AllGFP_CLC_2050_trimmed_contig_695	129	0.3704	CCACTTGATGTGGGAGGGTA	CTCTCGAACAGACATTGGGC	539	20	667	20	60.769	60.801	8.4	11.2	589	18	6	ACT	BEST
AllGFP_CLC_2050_trimmed_contig_695	169	0.4078	GTTGCTTCCATACCTGCTGC	CTCTCGAACAGACATTGGGC	499	20	667	20	60.807	60.801	9.7	11.2	589	18	6	ACT
AllGFP_CLC_2050_trimmed_contig_695	168	0.5356	TTGCTTCCATACCTGCTGCT	CTCTCGAACAGACATTGGGC	500	20	667	20	60.934	60.801	8.2	11.2	589	18	6	ACT
AllGFP_CLC_2050_trimmed_contig_695	268	0.2437	CCGGTGACTACCAACTCCTG	CTCTCGAACAGACATTGGGC	400	20	667	20	60.557	60.801	8.2	11.2	589	18	6	ACT
AllGFP_CLC_2050_trimmed_contig_695	295	0.2806	CTTTGCAGGTTCCAGGTACG	CTCTCGAACAGACATTGGGC	373	20	667	20	60.679	60.801	7.1	11.2	589	18	6	ACT
AllGFP_CLC_2050_trimmed_contig_695	92	2.2817	TCCTCAGACTCGGAATCATCA	CGAGCCGGTACTCCTTCAGT	725	21	816	20	60.753	61.729	6.9	6.4	752	15	5	ATC	BEST
AllGFP_CLC_2050_trimmed_contig_695	92	2.4911	TCCTCAGACTCGGAATCATCA	CGAGCCGGTACTCCTTCAG	725	21	816	19	60.753	60.938	6.9	7	752	15	5	ATC
AllGFP_CLC_2050_trimmed_contig_695	98	2.6095	TCACTCTCCTCAGACTCGGAA	CGAGCCGGTACTCCTTCAGT	719	21	816	20	60.12	61.729	10.2	6.4	752	15	5	ATC
AllGFP_CLC_2050_trimmed_contig_695	142	0.2627	GCCCAATGTCTGTTCGAGAG	TCGAAGGAATCAGGGAATGA	648	20	789	20	60.801	60.538	6.4	6.9	752	15	5	ATC
AllGFP_CLC_2050_trimmed_contig_695	144	0.4002	GCCCAATGTCTGTTCGAGAG	CCTCGAAGGAATCAGGGAAT	648	20	791	20	60.801	60.401	6.4	8.1	752	15	5	ATC
AllGFP_CLC_2050_trimmed_contig_695	149	0.4637	GCCCAATGTCTGTTCGAGAG	AGAGGCCTCGAAGGAATCAG	648	20	796	20	60.801	60.862	6.4	6.6	752	15	5	ATC
AllGFP_CLC_2050_trimmed_contig_695	199	0.3403	GCCCAATGTCTGTTCGAGAG	GGATCTCGTTTCCATTCACG	648	20	846	20	60.801	60.461	6.4	8.4	752	15	5	ATC
AllGFP_CLC_2050_trimmed_contig_700	292	1.2756	TTCAAAGAGTTGAATGCCCAA	TTCGTGGTGCACTGATGAAG	59	21	350	20	60.602	60.873	10	7	212	16	8	AT	BEST
AllGFP_CLC_2050_trimmed_contig_758	116	0.5478	ATCAACTGGCTCCTTGCAGA	CGACAGACGATGCCTTCTTT	970	20	1085	20	60.945	60.397	8.2	7	1013	14	7	AG	BEST
AllGFP_CLC_2050_trimmed_contig_758	108	0.6051	ATCAACTGGCTCCTTGCAGA	GATGCCTTCTTTCTCCGACA	970	20	1077	20	60.945	60.34	8.2	8.4	1013	14	7	AG
AllGFP_CLC_2050_trimmed_contig_758	120	0.8112	ATGCATCAACTGGCTCCTTG	CGACAGACGATGCCTTCTTT	966	20	1085	20	61.208	60.397	8.5	7	1013	14	7	AG
AllGFP_CLC_2050_trimmed_contig_758	245	0.137	GCAGATTCTGAGCTCTGGGA	TGCCTTCTTTCTCCGACAAG	831	20	1075	20	60.645	60.508	9.7	6.7	1013	14	7	AG
AllGFP_CLC_2050_trimmed_contig_758	255	0.2476	GCAGATTCTGAGCTCTGGGA	CGACAGACGATGCCTTCTTT	831	20	1085	20	60.645	60.397	9.7	7	1013	14	7	AG
AllGFP_CLC_2050_trimmed_contig_758	247	0.3049	GCAGATTCTGAGCTCTGGGA	GATGCCTTCTTTCTCCGACA	831	20	1077	20	60.645	60.34	9.7	8.4	1013	14	7	AG
AllGFP_CLC_2050_trimmed_contig_758	276	0.2388	GCAGATTCTGAGCTCTGGGA	AAACTGCATCTTCTCGCACC	831	20	1106	20	60.645	60.406	9.7	9.4	1013	14	7	AG
AllGFP_CLC_2050_trimmed_contig_764	94	0.7259	TCACGGACGCAACTGAGTAA	CAGAACAGTCGGCAAGTGAA	238	20	331	20	60.449	60.025	5.7	6.7	277	10	5	AG	BEST
AllGFP_CLC_2050_trimmed_contig_764	105	1.0303	TTAGGGAGTCATCACGGACG	CAGAACAGTCGGCAAGTGAA	227	20	331	20	61.055	60.025	9.6	6.7	277	10	5	AG
AllGFP_CLC_2050_trimmed_contig_764	100	1.2675	GAGTCATCACGGACGCAACT	CAGAACAGTCGGCAAGTGAA	232	20	331	20	61.292	60.025	6.7	6.7	277	10	5	AG
AllGFP_CLC_2050_trimmed_contig_764	167	0.2773	TCACGGACGCAACTGAGTAA	CCATCTGACAGTGCAGCAAC	238	20	404	20	60.449	60.473	5.7	8.2	277	10	5	AG
AllGFP_CLC_2050_trimmed_contig_764	178	0.5817	TTAGGGAGTCATCACGGACG	CCATCTGACAGTGCAGCAAC	227	20	404	20	61.055	60.473	9.6	8.2	277	10	5	AG
AllGFP_CLC_2050_trimmed_contig_764	162	0.6793	TCACGGACGCAACTGAGTAA	TGACAGTGCAGCAACAACAA	238	20	399	20	60.449	60.071	5.7	7	277	10	5	AG
AllGFP_CLC_2050_trimmed_contig_764	237	0.2164	ATGGAACCCTTCAGACGTGA	CCATCTGACAGTGCAGCAAC	168	20	404	20	60.51	60.473	8.4	8.2	277	10	5	AG
AllGFP_CLC_2050_trimmed_contig_764	298	0.2318	ATGGAACCCTTCAGACGTGA	TCTTCGCAGTCGTGCTTGTA	168	20	465	20	60.51	60.742	8.4	6	277	10	5	AG
AllGFP_CLC_2050_trimmed_contig_764	285	0.2684	ATACGAAGCATCAGGCGAAA	CCATCTGACAGTGCAGCAAC	120	20	404	20	60.742	60.473	9	8.2	277	10	5	AG
AllGFP_CLC_2050_trimmed_contig_782	291	0.1722	TCAAGTGGATTGTGGACACG	CTCAGCTGGTGAGACCCAGT	11	20	301	20	60.57	60.458	8.1	7.9	34	21	7	AAG	BEST
AllGFP_CLC_2050_trimmed_contig_782	172	0.1766	TCAAGTGGATTGTGGACACG	GAGTTTCTGTGCCACCTGCT	11	20	182	20	60.57	60.453	8.1	8.2	34	21	7	AAG
AllGFP_CLC_2050_trimmed_contig_782	165	0.3576	TCAAGTGGATTGTGGACACG	TGTGCCACCTGCTACTGTTG	11	20	175	20	60.57	60.928	8.1	7	34	21	7	AAG
AllGFP_CLC_2050_trimmed_contig_782	183	0.0459	ACACGGTGGCAGCAAGTTAT	TTAGGCCAGTGGGAAAGTGA	358	20	540	20	60.581	60.626	5.6	6.4	494	15	5	AGC	BEST
AllGFP_CLC_2050_trimmed_contig_782	252	0.0976	CTCACCAGCTGAGGGCTTTA	TTAGGCCAGTGGGAAAGTGA	289	20	540	20	60.529	60.626	6.3	6.4	494	15	5	AGC
AllGFP_CLC_2050_trimmed_contig_782	179	0.1005	GGTGGCAGCAAGTTATGGAC	TTAGGCCAGTGGGAAAGTGA	362	20	540	20	60.526	60.626	7.9	6.4	494	15	5	AGC
AllGFP_CLC_2050_trimmed_contig_835	276	0.0517	GTGTACGTCGCATTCCATCA	AGCCCTTCTTTCCCAAAGTG	220	20	495	20	60.549	60.601	6.9	6.7	297	14	7	AC	BEST
AllGFP_CLC_2050_trimmed_contig_835	264	0.2639	TTCCATCACCCGTTTCAAAG	AGCCCTTCTTTCCCAAAGTG	232	20	495	20	60.863	60.601	7.3	6.7	297	14	7	AC
AllGFP_CLC_2050_trimmed_contig_846	175	0.2341	TCAGCTGGAGATGACGGTTT	ACAACACAGGTGGGAGCCTA	34	20	208	20	60.801	60.567	8.2	8.7	83	10	5	AG	BEST
AllGFP_CLC_2050_trimmed_contig_846	182	0.3849	TCAGCTGGAGATGACGGTTT	TGGATGAACAACACAGGTGG	34	20	215	20	60.801	60.416	8.2	9.4	83	10	5	AG
AllGFP_CLC_2050_trimmed_contig_846	128	0.4952	TCAGCTGGAGATGACGGTTT	TCGGTGGTTCAAGCATTACC	34	20	161	20	60.801	60.894	8.2	7.2	83	10	5	AG
AllGFP_CLC_2050_trimmed_contig_846	246	0.207	TCAGCTGGAGATGACGGTTT	GGCATTGATTGAACTAGGCG	34	20	279	20	60.801	60.606	8.2	11.4	83	10	5	AG
AllGFP_CLC_2050_trimmed_contig_846	255	0.2119	TCAGCTGGAGATGACGGTTT	TGCAAATGAGGCATTGATTG	34	20	288	20	60.801	60.611	8.2	6.9	83	10	5	AG
AllGFP_CLC_2050_trimmed_contig_848	94	1.596	TCATCATCTCCTCCACCACC	TGAAGGTACCTCGACAAGTGC	404	20	497	21	60.902	60.306	9.4	7.9	426	30	10	ATC	BEST
AllGFP_CLC_2050_trimmed_contig_848	97	1.7462	TCGTCATCATCTCCTCCACC	TGAAGGTACCTCGACAAGTGC	401	20	497	21	61.052	60.306	9.4	7.9	426	30	10	ATC
AllGFP_CLC_2050_trimmed_contig_848	93	1.9739	CATCATCTCCTCCACCACCT	TGAAGGTACCTCGACAAGTGC	405	20	497	21	59.92	60.306	7.9	7.9	426	30	10	ATC
AllGFP_CLC_2050_trimmed_contig_848	241	0.2486	CTCGCGTTCTCTTCCTTGAA	GTGCTTCTTCAGACGGATGG	240	20	480	20	60.647	60.801	7.3	8.1	426	30	10	ATC
AllGFP_CLC_2050_trimmed_contig_862	137	2.3342	AACCCACAACATGATTCTGTCA	AAAGCCAGCAGTGAGTGAGG	1619	22	1755	20	60.277	60.589	6.7	8.2	1675	10	5	AC	BEST
AllGFP_CLC_2050_trimmed_contig_862	102	2.4098	AACCCACAACATGATTCTGTCA	TTGCTCGCTCAGCATTGTAA	1619	22	1720	20	60.277	60.687	6.7	6	1675	10	5	AC
AllGFP_CLC_2050_trimmed_contig_862	173	0.0664	TAAGCATGAGGCAACAGCAA	AAAGCCAGCAGTGAGTGAGG	1583	20	1755	20	60.545	60.589	8.5	8.2	1675	10	5	AC
AllGFP_CLC_2050_trimmed_contig_862	137	0.142	TAAGCATGAGGCAACAGCAA	TGCTCGCTCAGCATTGTAAA	1583	20	1719	20	60.545	60.687	8.5	6	1675	10	5	AC
AllGFP_CLC_2050_trimmed_contig_862	107	0.9706	CCACAGCCTCCCAGTAAATG	AAATGCAAGTGCTCCATGTG	1418	20	1524	20	60.508	59.722	7.2	6.6	1484	10	5	AG	BEST
AllGFP_CLC_2050_trimmed_contig_862	107	1.1178	CCACAGCCTCCCAGTAAATG	AAATGCAAGTGCTCCATGTGT	1418	20	1524	21	60.508	60.575	7.2	6.4	1484	10	5	AG
AllGFP_CLC_2050_trimmed_contig_862	109	1.3622	CACCACAGCCTCCCAGTAAA	AAATGCAAGTGCTCCATGTG	1416	20	1524	20	61.084	59.722	6	6.6	1484	10	5	AG
AllGFP_CLC_2050_trimmed_contig_862	161	0.0899	CACAATGACCCACCCATCTT	TTGCTGTTGCCTCATGCTTA	1442	20	1602	20	60.634	60.545	6.6	7.5	1484	10	5	AG
AllGFP_CLC_2050_trimmed_contig_862	185	0.1479	CCACAGCCTCCCAGTAAATG	TTGCTGTTGCCTCATGCTTA	1418	20	1602	20	60.508	60.545	7.2	7.5	1484	10	5	AG
AllGFP_CLC_2050_trimmed_contig_862	163	0.1938	ATCACAATGACCCACCCATC	TTGCTGTTGCCTCATGCTTA	1440	20	1602	20	60.462	60.545	8.1	7.5	1484	10	5	AG
AllGFP_CLC_2050_trimmed_contig_862	278	0.1211	CACAATGACCCACCCATCTT	TGCTCGCTCAGCATTGTAAA	1442	20	1719	20	60.634	60.687	6.6	6	1484	201	5	AG	BEST
AllGFP_CLC_2050_trimmed_contig_862	280	0.225	ATCACAATGACCCACCCATC	TGCTCGCTCAGCATTGTAAA	1440	20	1719	20	60.462	60.687	8.1	6	1484	201	5	AG
AllGFP_CLC_2050_trimmed_contig_873	104	9.6686	CCTCCTATCCTTAACACTAGGAATAAT	CCTGGGATAAGCTGACATGC	14	27	117	20	57.956	60.624	5.8	8.4	47	10	5	AT	BEST
AllGFP_CLC_2050_trimmed_contig_873	95	9.6707	CCTCCTATCCTTAACACTAGGAATAAT	AGCTGACATGCTGTCGTTGA	14	27	108	20	57.956	60.627	5.8	6.7	47	10	5	AT
AllGFP_CLC_2050_trimmed_contig_873	120	9.7767	CCTCCTATCCTTAACACTAGGAATAAT	AGCTGAACTGAACTCGCCTG	14	27	133	20	57.956	60.733	5.8	9.7	47	10	5	AT
AllGFP_CLC_2050_trimmed_contig_873	228	9.6893	CCTCCTATCCTTAACACTAGGAATAAT	GTTCCACGAGTTGACGAACC	14	27	241	20	57.956	60.555	5.8	7.9	47	10	5	AT
AllGFP_CLC_2050_trimmed_contig_873	280	9.6548	CCTCCTATCCTTAACACTAGGAATAAT	AACGTTTGGAGCTGGTGTGT	14	27	293	20	57.956	60.611	5.8	6.4	47	10	5	AT
AllGFP_CLC_2050_trimmed_contig_876	298	1.3379	GGATTTCATGGACCATAAGGG	TCAGGGCATCAACACAACTG	636	21	933	20	60.384	60.722	9.7	6.7	810	12	6	AT	BEST
AllGFP_CLC_2050_trimmed_contig_876	239	1.578	TGGAGTGTTGTGCCAGAGC	TCAGGGCATCAACACAACTG	695	19	933	20	61.056	60.722	7.9	6.7	810	12	6	AT
AllGFP_CLC_2050_trimmed_contig_876	242	2.0975	TTTGGAGTGTTGTGCCAGAG	ATCAGGGCATCAACACAACTG	693	20	934	21	59.873	60.97	6.7	6.7	810	12	6	AT
AllGFP_CLC_2050_trimmed_contig_882	284	1.5476	TTCCACAAGCCAGTTATCCC	TTTGTCCACAGAGTTGTCCG	19	20	302	20	59.933	59.72	9.3	9.6	176	12	6	AG	BEST
AllGFP_CLC_2050_trimmed_contig_882	235	1.5683	TTCCACAAGCCAGTTATCCC	GCGCTGAATGCTCAGATTGT	19	20	253	20	59.933	61.501	9.3	6.6	176	12	6	AG
AllGFP_CLC_2050_trimmed_contig_882	283	1.6724	TTCCACAAGCCAGTTATCCC	TTGTCCACAGAGTTGTCCGTT	19	20	301	21	59.933	60.595	9.3	9.9	176	12	6	AG
AllGFP_CLC_2050_trimmed_contig_889	91	2.5535	CGTCCTTGAGGATATGGCAC	CGAGGCTCTTAACTTCGTTTG	98	20	188	21	60.483	59.164	9.4	7	121	15	5	ATC	BEST
AllGFP_CLC_2050_trimmed_contig_889	95	2.5626	CCGACGTCCTTGAGGATATG	CGAGGCTCTTAACTTCGTTTG	94	20	188	21	60.474	59.164	5.8	7	121	15	5	ATC
AllGFP_CLC_2050_trimmed_contig_889	199	1.9569	ACGTCCTTGAGGATATGGCA	CGATCGTAGACACAGGACACA	97	20	295	21	60.483	59.76	10	6.4	121	15	5	ATC
AllGFP_CLC_2050_trimmed_contig_889	195	1.966	CCTTGAGGATATGGCACCTG	CGATCGTAGACACAGGACACA	101	20	295	21	60.474	59.76	7.9	6.4	121	15	5	ATC
AllGFP_CLC_2050_trimmed_contig_894	92	1.2647	GTGGACAGCACCAAGAAAGG	TCCTCCTCAACCTCTGTCTCC	140	20	231	21	60.69	60.775	8.5	7.9	170	21	7	ATC	BEST
AllGFP_CLC_2050_trimmed_contig_894	98	1.808	AATGATGTGGACAGCACCAA	TCCTCCTCAACCTCTGTCTCC	134	20	231	21	59.967	60.775	8.2	7.9	170	21	7	ATC
AllGFP_CLC_2050_trimmed_contig_894	91	1.8705	GTGGACAGCACCAAGAAAGG	CCTCCTCAACCTCTGTCTCC	140	20	230	20	60.69	58.819	8.5	7.9	170	21	7	ATC
AllGFP_CLC_2050_trimmed_contig_894	156	0.4648	GTGGACAGCACCAAGAAAGG	ACGACGAACTGCCTTCTTCA	140	20	295	20	60.69	60.975	8.5	7	170	21	7	ATC
AllGFP_CLC_2050_trimmed_contig_894	285	0.4776	GCAGACGGAGAATCAGGAGA	ACGACGAACTGCCTTCTTCA	11	20	295	20	60.497	60.975	7.9	7	170	21	7	ATC
AllGFP_CLC_2050_trimmed_contig_894	121	0.1666	GTGGACAGCACCAAGAAAGG	CTTCTGGCTCCTGGACTTCA	140	20	260	20	60.69	60.523	8.5	7	170	21	7	ATC
AllGFP_CLC_2050_trimmed_contig_894	117	0.2836	ACAGCACCAAGAAAGGCAAA	CTTCTGGCTCCTGGACTTCA	144	20	260	20	60.807	60.523	8.8	7	170	21	7	ATC
AllGFP_CLC_2050_trimmed_contig_894	119	0.3406	GTGGACAGCACCAAGAAAGG	TCTGGCTCCTGGACTTCATC	140	20	258	20	60.69	60.349	8.5	6.6	170	21	7	ATC
AllGFP_CLC_2050_trimmed_contig_894	295	0.3039	GTGGACAGCACCAAGAAAGG	TCAAAGGCTCCTCCTGACAC	140	20	434	20	60.69	60.386	8.5	6.1	170	21	7	ATC
AllGFP_CLC_2050_trimmed_contig_898	117	3.0585	GCCCAATTTCAAACAGCATT	TGAAATCCTAAGAGGAAAGCCA	57	20	173	22	59.945	60.197	8.4	9.7	136	15	5	AAG	BEST
AllGFP_CLC_2050_trimmed_contig_898	118	3.8254	GCCCAATTTCAAACAGCATT	ATGAAATCCTAAGAGGAAAGCCA	57	20	174	23	59.945	60.43	8.4	9.7	136	15	5	AAG
AllGFP_CLC_2050_trimmed_contig_898	118	3.9151	GGCCCAATTTCAAACAGCAT	TGAAATCCTAAGAGGAAAGCCA	56	20	173	22	62.112	60.197	8.1	9.7	136	15	5	AAG
AllGFP_CLC_2050_trimmed_contig_898	203	0.3777	AATTCGAGCACTCCGAACAG	TGCGTCCGTACGTTACACAG	98	20	300	20	60.397	60.775	6.7	6.7	136	15	5	AAG
AllGFP_CLC_2050_trimmed_contig_898	128	0.6901	AATTCGAGCACTCCGAACAG	ACTGACCGATATCAGCACGG	98	20	225	20	60.397	61.087	6.7	9.9	136	15	5	AAG
AllGFP_CLC_2050_trimmed_contig_900	138	1.3728	CCCATCGAGATAAATGAGGG	CGCTTTCTAGCCAAGCCATA	81	20	218	20	59.339	60.488	9.4	7.4	123	14	7	AT	BEST
AllGFP_CLC_2050_trimmed_contig_900	145	1.5365	CCCATCGAGATAAATGAGGG	TTCCAAACGCTTTCTAGCCA	81	20	225	20	59.339	60.876	9.4	9.7	123	14	7	AT
AllGFP_CLC_2050_trimmed_contig_900	202	0.2108	GCTAACCGTGCCTTGTTCAC	CGCTTTCTAGCCAAGCCATA	17	20	218	20	60.699	60.488	6.7	7.4	123	14	7	AT
AllGFP_CLC_2050_trimmed_contig_900	213	0.2839	TCAAAGCAATCGCTAACCGT	CGCTTTCTAGCCAAGCCATA	6	20	218	20	60.772	60.488	9.3	7.4	123	14	7	AT
AllGFP_CLC_2050_trimmed_contig_900	209	0.3746	GCTAACCGTGCCTTGTTCAC	TTCCAAACGCTTTCTAGCCA	17	20	225	20	60.699	60.876	6.7	9.7	123	14	7	AT
AllGFP_CLC_2050_trimmed_contig_903	98	2.0399	CTGGCTGCAGTCATCTGAAA	TGTGAGTGTCATGTGCCATTT	253	20	350	21	60.136	60.024	7.3	7.2	283	12	6	AG	BEST
AllGFP_CLC_2050_trimmed_contig_903	97	2.1843	TGGCTGCAGTCATCTGAAAC	TGTGAGTGTCATGTGCCATTT	254	20	350	21	59.992	60.024	6.7	7.2	283	12	6	AG
AllGFP_CLC_2050_trimmed_contig_903	99	2.5988	ACTGGCTGCAGTCATCTGAA	TGTGAGTGTCATGTGCCATTT	252	20	350	21	59.577	60.024	7	7.2	283	12	6	AG
AllGFP_CLC_2050_trimmed_contig_903	179	0.6541	CTGGCTGCAGTCATCTGAAA	GTTTACAGCAAGGTGGGTGG	253	20	431	20	60.136	60.41	7.3	9.4	283	12	6	AG
AllGFP_CLC_2050_trimmed_contig_903	130	0.7022	CTGGCTGCAGTCATCTGAAA	GCATTGTAGAGGCTGGGAGA	253	20	382	20	60.136	60.362	7.3	7.9	283	12	6	AG
AllGFP_CLC_2050_trimmed_contig_903	124	0.7162	CTGGCTGCAGTCATCTGAAA	TAGAGGCTGGGAGAGGAAGG	253	20	376	20	60.136	60.852	7.3	8.2	283	12	6	AG
AllGFP_CLC_2050_trimmed_contig_903	263	0.1789	CCTCACACACTCACTGGCTG	AGAGAATTCGAGGCATGCAG	240	20	502	20	60.517	60.504	9.7	8.5	283	12	6	AG
AllGFP_CLC_2050_trimmed_contig_903	283	0.2565	CCTCACACACTCACTGGCTG	TGTGGTGCACCTGTTATTGG	240	20	522	20	60.517	60.427	9.7	8.4	283	12	6	AG
AllGFP_CLC_2050_trimmed_contig_903	90	10.3302	GTAACACTGACTTACTGACTGCAACTT	GTGTAGGTGCAGGCGGAG	641	27	730	18	59.444	60.426	6.7	9.9	701	10	5	AG	BEST
AllGFP_CLC_2050_trimmed_contig_903	91	10.3603	AGTAACACTGACTTACTGACTGCAA	GTGTAGGTGCAGGCGGAG	640	25	730	18	57.414	60.426	8.8	9.9	701	10	5	AG
AllGFP_CLC_2050_trimmed_contig_903	90	10.5022	GTAACACTGACTTACTGACTGCAAC	GTGTAGGTGCAGGCGGAG	641	25	730	18	57.272	60.426	8.2	9.9	701	10	5	AG
AllGFP_CLC_2050_trimmed_contig_903	225	4.0469	AATAACAGGTGCACCACACG	TGTAGGTGCAGGCGGAGAG	505	20	729	19	59.49	62.537	8.1	6.4	701	10	5	AG
AllGFP_CLC_2050_trimmed_contig_903	224	4.1847	AATAACAGGTGCACCACACG	GTAGGTGCAGGCGGAGAG	505	20	728	18	59.49	59.525	8.1	6.4	701	10	5	AG
AllGFP_CLC_2050_trimmed_contig_903	189	4.2785	TGCCTACACTCAACTTGTGCTC	GTGTAGGTGCAGGCGGAG	542	22	730	18	60.496	60.426	8.2	9.9	701	10	5	AG
AllGFP_CLC_2050_trimmed_contig_903	227	0.1407	GCACACACTGACTGACTGCC	GCATGGTGGGTAGACGAGAG	526	20	752	20	60.538	60.678	9.7	6.4	701	10	5	AG
AllGFP_CLC_2050_trimmed_contig_917	107	2.8632	AGACAACTGGAATGTTCGGC	CATCTGATGAAGACGATGAGGA	74	20	180	22	60.119	60.218	11.4	7.9	127	15	5	ATC	BEST
AllGFP_CLC_2050_trimmed_contig_917	91	3.2006	GCGTTTCCTAGGCGATTCTT	AACATCTGATGAAGACGATGAGG	92	20	182	23	60.711	60.511	7	8.2	127	15	5	ATC
AllGFP_CLC_2050_trimmed_contig_917	102	3.4715	ACTGGAATGTTCGGCGTTT	CATCTGATGAAGACGATGAGGA	79	19	180	22	60.511	60.218	8.7	7.9	127	15	5	ATC
AllGFP_CLC_2050_trimmed_contig_917	143	0.1392	GCGTTTCCTAGGCGATTCTT	TGGATGAGGAAACTCGGAAA	92	20	234	20	60.711	60.572	7	8.5	127	15	5	ATC
AllGFP_CLC_2050_trimmed_contig_917	230	0.2871	GCGTTTCCTAGGCGATTCTT	CTGAACGCGAAATGGAGAAC	92	20	321	20	60.711	60.776	7	6.4	127	15	5	ATC
AllGFP_CLC_2050_trimmed_contig_923	240	0.4993	TGGTGTCACCTTCTTCAGCA	CTGCAAGTGGAGAGGGTCAT	41	20	280	20	60.44	60.261	8.5	6.3	143	10	5	AG	BEST
AllGFP_CLC_2050_trimmed_contig_923	189	0.851	TGAAATCCAACTTTGGCACA	CTGCAAGTGGAGAGGGTCAT	92	20	280	20	60.088	60.261	8.2	6.3	143	10	5	AG
AllGFP_CLC_2050_trimmed_contig_923	172	0.8671	TGGTGTCACCTTCTTCAGCA	CACAAGCCAGAAGTGTCCGT	41	20	212	20	60.44	61.307	8.5	9.6	143	10	5	AG
AllGFP_CLC_2050_trimmed_contig_923	245	0.7745	TGGTGTCACCTTCTTCAGCA	GAGGTCTGCAAGTGGAGAGG	41	20	285	20	60.44	59.986	8.5	7.9	143	10	5	AG
AllGFP_CLC_2050_trimmed_contig_927	139	6.8801	TCATACAAGTATTCTCCCTGGTTT	TCAGCAGACAAGAGCTGCAA	706	24	844	20	58.164	61.045	8.2	8.8	753	10	5	AC	BEST
AllGFP_CLC_2050_trimmed_contig_927	142	7.3345	AAATCATACAAGTATTCTCCCTGG	TCAGCAGACAAGAGCTGCAA	703	24	844	20	57.71	61.045	9.7	8.8	753	10	5	AC
AllGFP_CLC_2050_trimmed_contig_927	141	7.4224	AATCATACAAGTATTCTCCCTGGTTT	TCAGCAGACAAGAGCTGCAA	704	26	844	20	59.622	61.045	8.2	8.8	753	10	5	AC
AllGFP_CLC_2050_trimmed_contig_927	284	3.7844	CATCCAGTCATGATCATCTCACA	TCAGCAGACAAGAGCTGCAA	561	23	844	20	60.94	61.045	6.7	8.8	753	10	5	AC
AllGFP_CLC_2050_trimmed_contig_927	282	4.5552	TCCAGTCATGATCATCTCACA	TCAGCAGACAAGAGCTGCAA	563	21	844	20	57.489	61.045	6.7	8.8	753	10	5	AC
AllGFP_CLC_2050_trimmed_contig_927	283	4.5959	CATCCAGTCATGATCATCTCACA	CAGCAGACAAGAGCTGCAAT	561	23	843	20	60.94	59.344	6.7	8.4	753	10	5	AC
AllGFP_CLC_2050_trimmed_contig_937	255	0.606	GCGTTCATAATGCCATTCGT	CCCAGCCAGTCAGAGATTGT	392	20	646	20	60.867	60.261	8.4	6.6	502	10	5	AT	BEST
AllGFP_CLC_2050_trimmed_contig_937	292	0.7128	GCGTTCATAATGCCATTCGT	CTCAGCCAGCTTGTTAAGGC	392	20	683	20	60.867	60.154	8.4	9.7	502	10	5	AT
AllGFP_CLC_2050_trimmed_contig_939	275	0.2648	TTGCCTTTCGAAACCTGAAG	AAAGAATCAGGAACGCCTCC	2397	20	2671	20	60.357	60.578	7	9.4	2633	15	5	AAG	BEST
AllGFP_CLC_2050_trimmed_contig_939	90	0.3727	CTTTGCTTTGGTGCCAGATT	AAAGAATCAGGAACGCCTCC	2582	20	2671	20	60.249	60.578	6.6	9.4	2633	15	5	AAG
AllGFP_CLC_2050_trimmed_contig_939	97	0.4511	TTCCCAACTTTGCTTTGGTG	AAAGAATCAGGAACGCCTCC	2575	20	2671	20	61.029	60.578	8.2	9.4	2633	15	5	AAG
AllGFP_CLC_2050_trimmed_contig_939	145	0.0835	TAGCTCTGTGGTTTCGCCTC	AAAGAATCAGGAACGCCTCC	2527	20	2671	20	60.538	60.578	9.4	9.4	2633	15	5	AAG
AllGFP_CLC_2050_trimmed_contig_972	297	0.3445	TGGTCAAGATCACTGTTGCG	CTTAGCTCTTGAGCCACCCA	971	20	1267	20	60.873	60.529	10.5	9.4	1157	12	6	AC	BEST
AllGFP_CLC_2050_trimmed_contig_972	290	0.3526	AGATCACTGTTGCGTGTGGA	TTAGCTCTTGAGCCACCCAG	977	20	1266	20	60.319	60.529	7.9	9.7	1157	12	6	AC
AllGFP_CLC_2050_trimmed_contig_972	132	0.0791	CCAAAGCAGAGAGGCACAGT	CCCAGGTGGTTGTTGTTGAT	1120	20	1251	20	60.589	60.668	6.1	6.9	1157	12	6	AC
AllGFP_CLC_2050_trimmed_contig_972	147	0.0822	CCAAAGCAGAGAGGCACAGT	TTAGCTCTTGAGCCACCCAG	1120	20	1266	20	60.589	60.529	6.1	9.7	1157	12	6	AC
AllGFP_CLC_2050_trimmed_contig_972	90	2.7433	GTTACTGAAGAAACTCGAGGCG	AGTGGTGTATCCACACGCAA	916	22	1005	20	60.424	60.032	11.4	10.5	949	16	8	AT	BEST
AllGFP_CLC_2050_trimmed_contig_972	90	5.0548	GTTACTGAAGAAACTCGAGGCGA	AGTGGTGTATCCACACGCAA	916	23	1005	20	62.087	60.032	11.4	10.5	949	16	8	AT
AllGFP_CLC_2050_trimmed_contig_972	144	1.8403	CTGAAGAAACTCGAGGCGAA	ATGAAGCACAGACCGAGCC	920	20	1063	19	60.647	61.393	10.2	9.4	949	16	8	AT
AllGFP_CLC_2050_trimmed_contig_972	145	2.1267	CTGAAGAAACTCGAGGCGAA	GATGAAGCACAGACCGAGC	920	20	1064	19	60.647	59.521	10.2	9.9	949	16	8	AT
AllGFP_CLC_2050_trimmed_contig_972	179	2.2161	CTGAAGAAACTCGAGGCGAA	TGCTCAGCAGAAACGCAA	920	20	1098	18	60.647	60.431	10.2	10.5	949	16	8	AT
AllGFP_CLC_2050_trimmed_contig_972	220	0.0585	CTGAAGAAACTCGAGGCGAA	ACTGTGCCTCTCTGCTTTGG	920	20	1139	20	60.647	60.589	10.2	8.8	949	16	8	AT
AllGFP_CLC_2050_trimmed_contig_972	178	0.1671	CTGAAGAAACTCGAGGCGAA	GCTCAGCAGAAACGCAAACT	920	20	1097	20	60.647	60.72	10.2	6.7	949	16	8	AT
AllGFP_CLC_2050_trimmed_contig_972	135	0.3491	CTGAAGAAACTCGAGGCGAA	AGACCGAGCCCTCATCTCTC	920	20	1054	20	60.647	60.902	10.2	6.4	949	16	8	AT
AllGFP_CLC_2050_trimmed_contig_972	274	0.2259	CTGAAGAAACTCGAGGCGAA	TGCTGCTGCTCAGTTCACAT	920	20	1193	20	60.647	60.778	10.2	6.6	949	220	8	AT	BEST
AllGFP_CLC_2050_trimmed_contig_972	276	0.3144	CTGAAGAAACTCGAGGCGAA	TTTGCTGCTGCTCAGTTCAC	920	20	1195	20	60.647	60.333	10.2	6.7	949	220	8	AT
AllGFP_CLC_2050_trimmed_contig_972	275	0.6447	ACTGAAGAAACTCGAGGCGA	TGCTGCTGCTCAGTTCACAT	919	20	1193	20	60.134	60.778	11.4	6.6	949	220	8	AT
AllGFP_CLC_2050_trimmed_contig_975	167	1.2	TCACCCTGTTCTGGTCATTG	CCCAAGTTCAGGTCTCCCTT	758	20	924	20	59.52	60.48	7.2	9.7	877	15	5	AAC	BEST
AllGFP_CLC_2050_trimmed_contig_975	167	1.3044	TCACCCTGTTCTGGTCATTGT	CCCAAGTTCAGGTCTCCCTT	758	21	924	20	60.415	60.48	6.6	9.7	877	15	5	AAC
AllGFP_CLC_2050_trimmed_contig_975	168	1.458	TTCACCCTGTTCTGGTCATTG	CCCAAGTTCAGGTCTCCCTT	757	21	924	20	60.938	60.48	7.2	9.7	877	15	5	AAC
AllGFP_CLC_2050_trimmed_contig_982	106	1.1348	CCAGTTCCTCTCGCACTGTT	AGGACGAAAGCAGTCTTTGC	482	20	587	20	60.444	59.621	6.7	8.8	533	24	8	AAG	BEST
AllGFP_CLC_2050_trimmed_contig_982	109	1.2669	CCAGTTCCTCTCGCACTGTT	CCCAGGACGAAAGCAGTCTT	482	20	590	20	60.444	61.711	6.7	6.4	533	24	8	AAG
AllGFP_CLC_2050_trimmed_contig_982	122	1.2884	AAGAAACAACACGCCTCCAG	AGGACGAAAGCAGTCTTTGC	466	20	587	20	60.291	59.621	8.2	8.8	533	24	8	AAG
AllGFP_CLC_2050_trimmed_contig_982	123	0.607	CCAGTTCCTCTCGCACTGTT	GAGAGATCTTCCCTCCCAGG	482	20	604	20	60.444	60.149	6.7	9.7	533	24	8	AAG
AllGFP_CLC_2050_trimmed_contig_982	121	0.744	CCAGTTCCTCTCGCACTGTT	GAGATCTTCCCTCCCAGGAC	482	20	602	20	60.444	60.012	6.7	7.6	533	24	8	AAG
AllGFP_CLC_2050_trimmed_contig_982	139	0.7605	AAGAAACAACACGCCTCCAG	GAGAGATCTTCCCTCCCAGG	466	20	604	20	60.291	60.149	8.2	9.7	533	24	8	AAG
AllGFP_CLC_2050_trimmed_contig_982	296	0.2101	TTCCAAGAAACAACACGCCT	CAAATGCGTCTGCGTAACAG	462	20	757	20	60.668	60.458	11.4	6.7	533	24	8	AAG
AllGFP_CLC_2050_trimmed_contig_982	228	0.2695	TTCCAAGAAACAACACGCCT	TCAAGGACAATCTCCGCTGT	462	20	689	20	60.668	60.801	11.4	7.9	533	24	8	AAG
AllGFP_CLC_2050_trimmed_contig_982	252	0.2826	TTCCAAGAAACAACACGCCT	GACTCTTCTCGGGAACGTCA	462	20	713	20	60.668	60.386	11.4	8.4	533	24	8	AAG
AllGFP_CLC_2050_trimmed_contig_1002	176	3.2473	TCCAGTCACTTTACCCATCAGTC	GATTCAGCAACCACCTCTGG	88	23	263	20	60.409	60.656	6.4	8.2	117	15	5	AAT	BEST
AllGFP_CLC_2050_trimmed_contig_1002	191	3.3475	AAAGCTTACGACAGATCCAGTCA	GATTCAGCAACCACCTCTGG	73	23	263	20	60.309	60.656	6.4	8.2	117	15	5	AAT
AllGFP_CLC_2050_trimmed_contig_1023	180	7.6891	CCAAGTACTTTCTTAATAACCTGACCA	GCGCTACAGTTGAGGAGAGC	1041	27	1220	20	60.204	60.307	7.9	7.9	1072	10	5	AC	BEST
AllGFP_CLC_2050_trimmed_contig_1023	179	8.6554	CCAAGTACTTTCTTAATAACCTGACCA	CGCTACAGTTGAGGAGAGCAG	1041	27	1219	21	60.204	60.341	7.9	8.2	1072	10	5	AC
AllGFP_CLC_2050_trimmed_contig_1023	179	8.6572	CCAAGTACTTTCTTAATAACCTGACCA	CGCTACAGTTGAGGAGAGCA	1041	27	1219	20	60.204	59.339	7.9	8.2	1072	10	5	AC
AllGFP_CLC_2050_trimmed_contig_1023	240	0.7387	TCCCAGCATTCCTGACAAAC	GCGCTACAGTTGAGGAGAGC	981	20	1220	20	61.046	60.307	7	7.9	1072	10	5	AC
AllGFP_CLC_2050_trimmed_contig_1023	241	1.2481	TTCCCAGCATTCCTGACAAA	GCGCTACAGTTGAGGAGAGC	980	20	1220	20	61.555	60.307	7	7.9	1072	10	5	AC
AllGFP_CLC_2050_trimmed_contig_1023	239	1.705	TCCCAGCATTCCTGACAAAC	CGCTACAGTTGAGGAGAGCAG	981	20	1219	21	61.046	60.341	7	8.2	1072	10	5	AC
AllGFP_CLC_2050_trimmed_contig_1023	237	1.2014	CAGCATTCCTGACAAACCAA	GCGCTACAGTTGAGGAGAGC	984	20	1220	20	59.691	60.307	8.2	7.9	1072	10	5	AC
AllGFP_CLC_2050_trimmed_contig_1023	243	0.3491	AGTTCCCAGCATTCCTGACA	GCGCTACAGTTGAGGAGAGC	978	20	1220	20	60.656	60.307	6.7	7.9	1072	10	5	AC
AllGFP_CLC_2050_trimmed_contig_1029	251	1.47	ATCCTAAACCCTTCCCGGAT	CCGTCATTGTCATGTGGAGT	2285	20	2535	20	60.863	59.393	9.8	7.6	2499	10	5	AT	BEST
AllGFP_CLC_2050_trimmed_contig_1029	184	1.5297	AGTCGCGGTAGGTTGATCTG	CCGTCATTGTCATGTGGAGT	2352	20	2535	20	60.277	59.393	6.6	7.6	2499	10	5	AT
AllGFP_CLC_2050_trimmed_contig_1045	207	2.3586	CATACTATCGGATGGTGCTCCT	ATTCGAAACAAAGGTGCCAA	25	22	231	20	60.36	60.481	7.9	10	98	12	6	AG	BEST
AllGFP_CLC_2050_trimmed_contig_1045	266	2.4409	CATACTATCGGATGGTGCTCCT	GTGGACGGATTGAGCTTCAG	25	22	290	20	60.36	60.801	7.9	7	98	12	6	AG
AllGFP_CLC_2050_trimmed_contig_1051	187	0.5577	TCACAACCGCCATGTTACTG	CCTCCTCATCGTCTTCCTCC	1424	20	1610	20	60.574	61.132	5.7	9.4	1553	15	5	ACG	BEST
AllGFP_CLC_2050_trimmed_contig_1051	213	0.7366	CCGCCATGTTACTGTGTTCA	GGGACTGATACCCTGCCTGT	1430	20	1642	20	60.574	61.311	6.7	7.9	1553	15	5	ACG
AllGFP_CLC_2050_trimmed_contig_1051	239	0.0713	CGCTCTGATGGAAGGGTATG	GGTGTGAAGCTGAAGGATGG	1498	20	1736	20	60.615	60.656	5.6	8.1	1553	15	5	ACG
AllGFP_CLC_2050_trimmed_contig_1051	224	0.1397	GTATGGAGGTGCTGGAAACG	GGTGTGAAGCTGAAGGATGG	1513	20	1736	20	60.517	60.656	8.7	8.1	1553	15	5	ACG
AllGFP_CLC_2050_trimmed_contig_1051	238	0.2267	CGCTCTGATGGAAGGGTATG	GTGTGAAGCTGAAGGATGGC	1498	20	1735	20	60.615	60.812	5.6	9.6	1553	15	5	ACG
AllGFP_CLC_2050_trimmed_contig_1086	299	10.4057	TGCATTCTGTACATATTCAATTTCC	GAGTTATTGCGGTTACTGTGC	685	25	983	21	59.33	57.464	8.5	8.2	755	15	5	ACT	BEST
AllGFP_CLC_2050_trimmed_contig_1086	299	10.5859	TGCATTCTGTACATATTCAATTTCCT	GAGTTATTGCGGTTACTGTGC	685	26	983	21	60.15	57.464	8.2	8.2	755	15	5	ACT
AllGFP_CLC_2050_trimmed_contig_1086	299	10.8459	GCATTCTGTACATATTCAATTTCCTT	CGAGTTATTGCGGTTACTGTG	686	26	984	21	58.97	58.384	8.2	6.7	755	15	5	ACT
AllGFP_CLC_2050_trimmed_contig_1104	293	8.5813	TTCTTCTCTTTCCCTGTTAAATATCAT	AGGGATGGATGATGGGAGAT	30	27	322	20	59.111	60.507	6.5	6.3	99	12	6	AT	BEST
AllGFP_CLC_2050_trimmed_contig_1104	151	8.6101	TTCTTCTCTTTCCCTGTTAAATATCAT	GGTGCTGGTGACAGCCTTAC	30	27	180	20	59.111	60.721	6.5	5.7	99	12	6	AT
AllGFP_CLC_2050_trimmed_contig_1104	171	4.1136	TCCCTTTCTCTCCTCTCTCTTTC	GGTGCTGGTGACAGCCTTAC	10	23	180	20	59.608	60.721	7	5.7	99	12	6	AT
AllGFP_CLC_2050_trimmed_contig_1104	172	4.2462	TCCCTTTCTCTCCTCTCTCTTTC	AGGTGCTGGTGACAGCCTTA	10	23	181	20	59.608	60.854	7	7.5	99	12	6	AT
AllGFP_CLC_2050_trimmed_contig_1128	92	6.0184	CACGTAAGTGTCAGAATTTGGG	TCCGTGTAGAAATGTAAAGCCA	47	22	138	22	59.534	59.647	10	9.7	89	12	6	AG	BEST
AllGFP_CLC_2050_trimmed_contig_1128	91	6.1408	CACGTAAGTGTCAGAATTTGGG	CCGTGTAGAAATGTAAAGCCAGA	47	22	137	23	59.534	60.525	10	8.2	89	12	6	AG
AllGFP_CLC_2050_trimmed_contig_1128	115	5.5087	AAAGAGAGAGTCGTGAAGTCTCGT	AAGCCAGAATTTCGTCCAGTC	8	24	122	21	60.116	60.625	8.1	6.4	89	12	6	AG
AllGFP_CLC_2050_trimmed_contig_1128	116	5.7722	AAAGAGAGAGTCGTGAAGTCTCGT	AAAGCCAGAATTTCGTCCAG	8	24	123	20	60.116	59.312	8.1	8.2	89	12	6	AG
AllGFP_CLC_2050_trimmed_contig_1128	114	5.796	AAAGAGAGAGTCGTGAAGTCTCGT	AGCCAGAATTTCGTCCAGTC	8	24	121	20	60.116	59.288	8.1	6.4	89	12	6	AG
AllGFP_CLC_2050_trimmed_contig_1128	116	3.1305	CACGTAAGTGTCAGAATTTGGG	CTTCATGAAACATGGCGTGA	47	22	162	20	59.534	60.665	10	8.4	89	12	6	AG
AllGFP_CLC_2050_trimmed_contig_1128	116	3.3437	CACGTAAGTGTCAGAATTTGGGT	CTTCATGAAACATGGCGTGA	47	23	162	20	60.321	60.665	9.4	8.4	89	12	6	AG
AllGFP_CLC_2050_trimmed_contig_1128	186	3.4074	CACGTAAGTGTCAGAATTTGGG	ACCCACCGAGACTTCAACCT	47	22	232	20	59.534	60.942	10	7.9	89	12	6	AG
AllGFP_CLC_2050_trimmed_contig_1131	173	1.0433	TTCAAAGCCTTCGTCGTCAT	AGTTCCTCGATGAGCAGCCT	39	20	211	20	60.776	61.468	6.3	9.4	98	21	7	AAG	BEST
AllGFP_CLC_2050_trimmed_contig_1131	170	1.0706	AAAGCCTTCGTCGTCATCAG	AGTTCCTCGATGAGCAGCCT	42	20	211	20	60.397	61.468	6.6	9.4	98	21	7	AAG
AllGFP_CLC_2050_trimmed_contig_1131	175	1.1698	TCTTCAAAGCCTTCGTCGTC	AGTTCCTCGATGAGCAGCC	37	20	211	19	60.517	60.514	8.1	9.7	98	21	7	AAG
AllGFP_CLC_2050_trimmed_contig_1131	269	0.1078	TCTTCAAAGCCTTCGTCGTC	TTCCAGGACAAACCAGGAGA	37	20	305	20	60.517	60.624	8.1	7.9	98	21	7	AAG
AllGFP_CLC_2050_trimmed_contig_1131	257	0.173	TCTTCAAAGCCTTCGTCGTC	CCAGGAGAGCCAGCTGTAGA	37	20	293	20	60.517	60.69	8.1	5.4	98	21	7	AAG
AllGFP_CLC_2050_trimmed_contig_1131	267	0.2002	TTCAAAGCCTTCGTCGTCAT	TTCCAGGACAAACCAGGAGA	39	20	305	20	60.776	60.624	6.3	7.9	98	21	7	AAG
AllGFP_CLC_2050_trimmed_contig_1150	99	6.4076	TCCCGTAACCATACAGCCAT	TGCACACGTAACTTCACTACTGT	357	20	455	23	60.214	57.579	9.6	6.1	400	12	6	AC	BEST
AllGFP_CLC_2050_trimmed_contig_1150	100	6.694	TTCCCGTAACCATACAGCCA	TGCACACGTAACTTCACTACTGT	356	20	455	23	61.273	57.579	9.7	6.1	400	12	6	AC
AllGFP_CLC_2050_trimmed_contig_1150	101	6.7981	TTTCCCGTAACCATACAGCC	TGCACACGTAACTTCACTACTGT	355	20	455	23	59.823	57.579	9.7	6.1	400	12	6	AC
AllGFP_CLC_2050_trimmed_contig_1150	196	0.812	TCCCGTAACCATACAGCCAT	GCTTATTCATGCCTTTCGGA	357	20	552	20	60.214	60.175	9.6	9.9	400	12	6	AC
AllGFP_CLC_2050_trimmed_contig_1150	191	0.9239	TCCCGTAACCATACAGCCAT	TTCATGCCTTTCGGAGTTTG	357	20	547	20	60.214	61.137	9.6	7	400	12	6	AC
AllGFP_CLC_2050_trimmed_contig_1150	197	1.0984	TTCCCGTAACCATACAGCCA	GCTTATTCATGCCTTTCGGA	356	20	552	20	61.273	60.175	9.7	9.9	400	12	6	AC
AllGFP_CLC_2050_trimmed_contig_1150	294	0.4533	TCCCGTAACCATACAGCCAT	ATGACAGGTTGCTTTCGCAT	357	20	650	20	60.214	60.667	9.6	10.1	400	12	6	AC
AllGFP_CLC_2050_trimmed_contig_1150	288	0.5379	TCCCGTAACCATACAGCCAT	GGTTGCTTTCGCATCATAGC	357	20	644	20	60.214	60.751	9.6	7.1	400	12	6	AC
AllGFP_CLC_2050_trimmed_contig_1164	270	0.6347	TCATGGACAACGACAGGTTG	GTTTCTCGCAATGCAGTTCA	135	20	404	20	60.57	59.995	8.2	6.7	325	15	5	AGC	BEST
AllGFP_CLC_2050_trimmed_contig_1164	273	0.6712	TCATCATGGACAACGACAGG	GTTTCTCGCAATGCAGTTCA	132	20	404	20	60.534	59.995	7.9	6.7	325	15	5	AGC
AllGFP_CLC_2050_trimmed_contig_1164	120	0.8862	AGCACCTCGTGAACATGTGA	GTTTCTCGCAATGCAGTTCA	285	20	404	20	60.319	59.995	6.7	6.7	325	15	5	AGC
AllGFP_CLC_2050_trimmed_contig_1169	296	0.036	AGGATTGATTATGCGAGGCA	TCTCCTCCAATGACTGGGAA	168	20	463	20	60.574	60.59	9.7	9.7	379	18	6	ACC	BEST
AllGFP_CLC_2050_trimmed_contig_1169	180	0.0571	CGATGTAGCTTTGGAGGTGG	TCTCCTCCAATGACTGGGAA	284	20	463	20	60.647	60.59	9.4	9.7	379	18	6	ACC
AllGFP_CLC_2050_trimmed_contig_1169	175	0.1753	TAGCTTTGGAGGTGGACGAA	TCTCCTCCAATGACTGGGAA	289	20	463	20	60.766	60.59	8.4	9.7	379	18	6	ACC
AllGFP_CLC_2050_trimmed_contig_1174	257	4.7726	GGACCCTATTAAAGACAGAATGGC	ATGTGGTTGGTGGGTACGTC	41	24	297	20	61.327	60.555	9.6	7.8	73	37	6	AAT	BEST
AllGFP_CLC_2050_trimmed_contig_1174	247	5.2239	GGACCCTATTAAAGACAGAATGGC	TGGGTACGTCCCTGAAGAAG	41	24	287	20	61.327	60.103	9.6	6.7	73	37	6	AAT
AllGFP_CLC_2050_trimmed_contig_1174	248	5.361	GGACCCTATTAAAGACAGAATGGC	GTGGGTACGTCCCTGAAGAA	41	24	288	20	61.327	59.966	9.6	7	73	37	6	AAT
AllGFP_CLC_2050_trimmed_contig_1205	241	4.7804	AAATGAAATTGAACTTTAGCCCA	TGACGAGGAGGATGAGGAAG	2082	23	2322	20	59.08	60.34	11.2	8.2	2124	16	8	AT	BEST
AllGFP_CLC_2050_trimmed_contig_1205	238	4.9202	TGAAATTGAACTTTAGCCCACT	TGACGAGGAGGATGAGGAAG	2085	22	2322	20	57.94	60.34	7.9	8.2	2124	16	8	AT
AllGFP_CLC_2050_trimmed_contig_1205	243	4.9602	AAATGAAATTGAACTTTAGCCCA	GATGACGAGGAGGATGAGGA	2082	23	2324	20	59.08	60.16	11.2	7.9	2124	16	8	AT
AllGFP_CLC_2050_trimmed_contig_1205	276	0.2928	GAACCAGCCAGTGTGGTAGG	TGACGAGGAGGATGAGGAAG	2047	20	2322	20	60.567	60.34	6.9	8.2	2124	16	8	AT
AllGFP_CLC_2050_trimmed_contig_1205	278	0.4726	GAACCAGCCAGTGTGGTAGG	GATGACGAGGAGGATGAGGA	2047	20	2324	20	60.567	60.16	6.9	7.9	2124	16	8	AT
AllGFP_CLC_2050_trimmed_contig_1205	297	0.6143	CACGAACACGGGAGAAATGT	TGACGAGGAGGATGAGGAAG	2026	20	2322	20	60.954	60.34	6.6	8.2	2124	16	8	AT
AllGFP_CLC_2050_trimmed_contig_1248	184	0.2529	TCAATGCCTCCTCTGGTGAT	ATTAGGCGAGGAAAGCTTCG	2777	20	2960	20	60.622	60.83	6.3	8.7	2849	18	6	AAG	BEST
AllGFP_CLC_2050_trimmed_contig_1248	161	0.2664	TTCTGGAAATGCGAACCAGT	ATTAGGCGAGGAAAGCTTCG	2800	20	2960	20	60.636	60.83	7.9	8.7	2849	18	6	AAG
AllGFP_CLC_2050_trimmed_contig_1248	190	0.2868	TTGGTGTCAATGCCTCCTCT	ATTAGGCGAGGAAAGCTTCG	2771	20	2960	20	60.656	60.83	7.9	8.7	2849	18	6	AAG
AllGFP_CLC_2050_trimmed_contig_1252	191	6.5348	CATTCTTTCAAGATCTTTGATTCTCA	GATTCCTCCATCAACCTCCC	25	26	215	20	60.126	60.661	6.7	9.4	84	15	5	AAC	BEST
AllGFP_CLC_2050_trimmed_contig_1252	119	6.5909	CATTCTTTCAAGATCTTTGATTCTCA	GCCTCTTTGCTCCTTCATCA	25	26	143	20	60.126	60.483	6.7	6.9	84	15	5	AAC
AllGFP_CLC_2050_trimmed_contig_1252	230	6.5204	CATTCTTTCAAGATCTTTGATTCTCA	GCCAACCTACATTTGCTTGC	25	26	254	20	60.126	60.647	6.7	8.5	84	15	5	AAC
AllGFP_CLC_2050_trimmed_contig_1255	250	2.2161	CCCAAAGCACCAAAGTACCA	TTTGAGTGCAGAACAATCCC	1700	20	1949	20	60.913	58.697	7.2	9.3	1809	15	5	AAT	BEST
AllGFP_CLC_2050_trimmed_contig_1255	251	2.5322	TCCCAAAGCACCAAAGTACC	TTTGAGTGCAGAACAATCCC	1699	20	1949	20	59.971	58.697	6.6	9.3	1809	15	5	AAT
AllGFP_CLC_2050_trimmed_contig_1255	249	3.4846	CCAAAGCACCAAAGTACCAAA	TTTGAGTGCAGAACAATCCC	1701	21	1949	20	60.018	58.697	8.8	9.3	1809	15	5	AAT
AllGFP_CLC_2050_trimmed_contig_1262	263	6.9153	TCCCAAAGTTGAGCAGAAGG	TCGGTATAAAGGAAAGACATATTCC	1809	20	2071	25	60.366	58.918	8.2	8.1	2019	12	6	AT	BEST
AllGFP_CLC_2050_trimmed_contig_1262	262	7.483	TCCCAAAGTTGAGCAGAAGG	CGGTATAAAGGAAAGACATATTCC	1809	20	2070	24	60.366	57.351	8.2	8.1	2019	12	6	AT
AllGFP_CLC_2050_trimmed_contig_1274	135	1.4995	ACGAAGAGGAGGAGCTACCG	AAGGTCGCGATCAGACATGA	599	20	733	20	60.912	61.787	8.9	6.9	652	24	8	AGG	BEST
AllGFP_CLC_2050_trimmed_contig_1274	134	1.5317	ACGAAGAGGAGGAGCTACCG	AGGTCGCGATCAGACATGA	599	20	732	19	60.912	60.38	8.9	6.9	652	24	8	AGG
AllGFP_CLC_2050_trimmed_contig_1274	227	1.7048	AATTTGCTCCTTGGCTTCGT	AAGGTCGCGATCAGACATGA	507	20	733	20	61.117	61.787	8.4	6.9	652	24	8	AGG
AllGFP_CLC_2050_trimmed_contig_1283	189	2.0553	TTTCCCTGGTGACATCGC	ATCGTGCAGCAAGACAGTGA	46	18	234	20	60.629	60.627	9.8	6.4	156	14	7	AT	BEST
AllGFP_CLC_2050_trimmed_contig_1314	179	4.6533	TCCCAGAGAAATGCAAACAAA	TTCTGAATATGGGTTTGGACTG	476	21	654	22	60.602	58.949	7	6.4	603	12	6	AT	BEST
AllGFP_CLC_2050_trimmed_contig_1314	180	4.7234	TCCCAGAGAAATGCAAACAAA	CTTCTGAATATGGGTTTGGACTG	476	21	655	23	60.602	59.879	7	6.4	603	12	6	AT
AllGFP_CLC_2050_trimmed_contig_1314	179	4.8478	TCCCAGAGAAATGCAAACAAA	TTCTGAATATGGGTTTGGACTGT	476	21	654	23	60.602	59.755	7	6.1	603	12	6	AT
AllGFP_CLC_2050_trimmed_contig_1326	166	3.2716	AAATGTCGAAGCCCACTGAA	TGAAACCGAAAGAAAGTAGGG	910	20	1075	21	60.636	58.364	7	8.7	1040	14	7	AT	BEST
AllGFP_CLC_2050_trimmed_contig_1326	231	3.3189	TACCTTGTTTCCCTCCCGAT	TGAAACCGAAAGAAAGTAGGG	845	20	1075	21	60.683	58.364	9.8	8.7	1040	14	7	AT
AllGFP_CLC_2050_trimmed_contig_1326	173	3.3877	CATTTCCAAATGTCGAAGCC	TGAAACCGAAAGAAAGTAGGG	903	20	1075	21	60.448	58.364	9.7	8.7	1040	14	7	AT
AllGFP_CLC_2050_trimmed_contig_1345	92	2.6235	TGCTGGAACTTGCAAGGAGT	TTTAGCCAGTCCACCAAGAA	765	20	856	20	60.975	58.352	7.6	7	820	10	5	AT	BEST
AllGFP_CLC_2050_trimmed_contig_1345	93	2.7466	TGCTGGAACTTGCAAGGAGT	GTTTAGCCAGTCCACCAAGAA	765	20	857	21	60.975	59.228	7.6	7	820	10	5	AT
AllGFP_CLC_2050_trimmed_contig_1345	91	2.8517	GCTGGAACTTGCAAGGAGTC	TTTAGCCAGTCCACCAAGAA	766	20	856	20	59.997	58.352	6.1	7	820	10	5	AT
AllGFP_CLC_2050_trimmed_contig_1345	152	0.693	GCTGGAACTTGCAAGGAGTC	TCTTGTGTGCCACCTCCTTT	766	20	917	20	59.997	60.69	6.1	8.5	820	10	5	AT
AllGFP_CLC_2050_trimmed_contig_1345	156	1.0016	TGCTGGAACTTGCAAGGAGT	AATTCTTGTGTGCCACCTCC	765	20	920	20	60.975	59.973	7.6	9.4	820	10	5	AT
AllGFP_CLC_2050_trimmed_contig_1345	155	1.2299	GCTGGAACTTGCAAGGAGTC	AATTCTTGTGTGCCACCTCC	766	20	920	20	59.997	59.973	6.1	9.4	820	10	5	AT
AllGFP_CLC_2050_trimmed_contig_1345	160	0.6386	TTCCATTTGCTGGAACTTGC	TCTTGTGTGCCACCTCCTTT	758	20	917	20	61.149	60.69	8.5	8.5	820	10	5	AT
AllGFP_CLC_2050_trimmed_contig_1359	194	0.6638	CTTCCATCCCGTTGTTTACG	TACTCGGTGGGCAAGAAATG	360	20	553	20	60.357	61.021	7.7	7.2	482	15	5	AAT	BEST
AllGFP_CLC_2050_trimmed_contig_1359	181	0.9427	CTTCCATCCCGTTGTTTACG	AGAAATGCGATGGAATCACC	360	20	540	20	60.357	59.9	7.7	7.9	482	15	5	AAT
AllGFP_CLC_2050_trimmed_contig_1359	196	1.2093	TGCTTCCATCCCGTTGTTTA	TACTCGGTGGGCAAGAAATG	358	20	553	20	61.389	61.021	6	7.2	482	15	5	AAT
AllGFP_CLC_2050_trimmed_contig_1359	200	0.6473	TATTTGCTTCCATCCCGTTG	TACTCGGTGGGCAAGAAATG	354	20	553	20	60.827	61.021	8.7	7.2	482	15	5	AAT
AllGFP_CLC_2050_trimmed_contig_1359	202	0.7162	TATTTGCTTCCATCCCGTTG	GTTACTCGGTGGGCAAGAAA	354	20	555	20	60.827	60.11	8.7	7	482	15	5	AAT
AllGFP_CLC_2050_trimmed_contig_1359	215	1.5724	CACATTCAAGAGGGCTTTGG	CAGTCTCCTTCATAGGCTGGG	1403	20	1617	21	60.626	61.146	8.8	9.7	1473	48	9	AT	BEST
AllGFP_CLC_2050_trimmed_contig_1359	214	2.2761	CACATTCAAGAGGGCTTTGG	AGTCTCCTTCATAGGCTGGG	1403	20	1616	20	60.626	58.35	8.8	9.7	1473	48	9	AT
AllGFP_CLC_2050_trimmed_contig_1359	214	2.3165	ACATTCAAGAGGGCTTTGGG	CAGTCTCCTTCATAGGCTGGG	1404	20	1617	21	61.37	61.146	10	9.7	1473	48	9	AT
AllGFP_CLC_2050_trimmed_contig_1389	181	0.395	ACCAGGTGCAGTAGCTGGAG	ACCACTGTCTTCAGGGAGCA	1610	20	1790	20	60.466	60.861	8.2	8.2	1699	15	5	AAC	BEST
AllGFP_CLC_2050_trimmed_contig_1389	286	0.2347	CCAGGTGCAGTAGCTGGAGT	CCAGTACAGCAGAAGGTGGG	1611	20	1896	20	60.466	60.701	7.6	9.4	1699	15	5	AAC
AllGFP_CLC_2050_trimmed_contig_1389	263	0.3299	TTGAGCCAGAGGAAGAGGTG	AACACCAGCAACAAGCACAA	1489	20	1751	20	60.523	60.347	7.9	7	1699	15	5	AAC
AllGFP_CLC_2050_trimmed_contig_1389	239	0.1016	GCACCTCCAAACACACTTCC	GGTTCTGCCACTTCATCTGG	1590	20	1828	20	60.555	60.656	8.2	8.2	1699	15	5	AAC
AllGFP_CLC_2050_trimmed_contig_1389	242	0.1253	GCACCTCCAAACACACTTCC	GGTGGTTCTGCCACTTCATC	1590	20	1831	20	60.555	60.52	8.2	6.6	1699	15	5	AAC
AllGFP_CLC_2050_trimmed_contig_1389	246	0.207	TAGTGCAGCACCTCCAAACA	GGTTCTGCCACTTCATCTGG	1583	20	1828	20	60.449	60.656	7	8.2	1699	15	5	AAC
AllGFP_CLC_2050_trimmed_contig_1400	119	5.0007	TTTCAGCCGTTTCATACAATG	GGAGATGACGACGGTCTGG	73	21	191	19	58.688	61.688	7.2	8.2	114	15	5	AGG	BEST
AllGFP_CLC_2050_trimmed_contig_1400	118	5.1644	TTTCAGCCGTTTCATACAATG	GAGATGACGACGGTCTGGC	73	21	190	19	58.688	61.852	7.2	9.7	114	15	5	AGG
AllGFP_CLC_2050_trimmed_contig_1400	118	5.4615	TTCAGCCGTTTCATACAATG	GGAGATGACGACGGTCTGG	74	20	191	19	57.227	61.688	7.2	8.2	114	15	5	AGG
AllGFP_CLC_2050_trimmed_contig_1400	234	4.071	TTTCAGCCGTTTCATACAATG	GCCTCTTCCTCCTCCTCCTC	73	21	306	20	58.688	61.759	7.2	7.9	114	96	5	AGG	BEST
AllGFP_CLC_2050_trimmed_contig_1400	233	4.1896	TTTCAGCCGTTTCATACAATG	CCTCTTCCTCCTCCTCCTCTT	73	21	305	21	58.688	60.323	7.2	6.7	114	96	5	AGG
AllGFP_CLC_2050_trimmed_contig_1400	239	4.2821	TTTCAGCCGTTTCATACAATG	CTGCTGCCTCTTCCTCCTC	73	21	311	19	58.688	60.23	7.2	7.9	114	96	5	AGG
AllGFP_CLC_2050_trimmed_contig_1400	134	3.2471	CCAGACCGTCGTCATCTCC	GCCTCTTCCTCCTCCTCCTC	173	19	306	20	61.688	61.759	7.9	7.9	195	15	5	AGG	BEST
AllGFP_CLC_2050_trimmed_contig_1400	133	3.3657	CCAGACCGTCGTCATCTCC	CCTCTTCCTCCTCCTCCTCTT	173	19	305	21	61.688	60.323	7.9	6.7	195	15	5	AGG
AllGFP_CLC_2050_trimmed_contig_1400	135	3.4108	GCCAGACCGTCGTCATCTC	GCCTCTTCCTCCTCCTCCTC	172	19	306	20	61.852	61.759	6.3	7.9	195	15	5	AGG
AllGFP_CLC_2050_trimmed_contig_1400	246	2.103	CCAGACCGTCGTCATCTCC	GTCCTCATCCTCCTCCTCGT	173	19	418	20	61.688	60.615	7.9	8.1	195	15	5	AGG
AllGFP_CLC_2050_trimmed_contig_1400	243	2.2368	CCAGACCGTCGTCATCTCC	CTCATCCTCCTCCTCGTCCT	173	19	415	20	61.688	60.748	7.9	7.6	195	15	5	AGG
AllGFP_CLC_2050_trimmed_contig_1436	108	9.2186	ATTCTGCGCAACTCCTGAAC	TCTGATAAATATGTTGACCCTAGAGA	624	20	731	26	60.406	57.576	6.7	6.4	664	10	5	AC	BEST
AllGFP_CLC_2050_trimmed_contig_1436	103	9.3459	GCGCAACTCCTGAACGTAAT	TCTGATAAATATGTTGACCCTAGAGA	629	20	731	26	60.278	57.576	5.6	6.4	664	10	5	AC
AllGFP_CLC_2050_trimmed_contig_1436	93	9.5129	TGAACGTAATCTGGCCAACA	TCTGATAAATATGTTGACCCTAGAGA	639	20	731	26	60.111	57.576	7	6.4	664	10	5	AC
AllGFP_CLC_2050_trimmed_contig_1436	95	9.0685	ATTCTGCGCAACTCCTGAAC	TTGACCCTAGAGACTATATATGCTGA	624	20	718	26	60.406	57.726	6.7	8.2	664	10	5	AC
AllGFP_CLC_2050_trimmed_contig_1436	90	9.1959	GCGCAACTCCTGAACGTAAT	TTGACCCTAGAGACTATATATGCTGA	629	20	718	26	60.278	57.726	5.6	8.2	664	10	5	AC
AllGFP_CLC_2050_trimmed_contig_1436	198	0.3055	ATTCTGCGCAACTCCTGAAC	TTGCTAGACCCTGACCGTGT	624	20	821	20	60.406	60.711	6.7	8.1	664	10	5	AC
AllGFP_CLC_2050_trimmed_contig_1436	193	0.4329	GCGCAACTCCTGAACGTAAT	TTGCTAGACCCTGACCGTGT	629	20	821	20	60.278	60.711	5.6	8.1	664	10	5	AC
AllGFP_CLC_2050_trimmed_contig_1436	264	0.4569	ATTCTGCGCAACTCCTGAAC	AACCACATGTGTGGCAATGA	624	20	887	20	60.406	60.863	6.7	6.9	664	10	5	AC
AllGFP_CLC_2050_trimmed_contig_1471	279	1.3761	CCAGCACAAGAATGGCTGA	AGCTGTTACAGGACGCAAGC	40	19	318	20	60.975	60.602	8.2	8.5	83	16	8	AG	BEST
AllGFP_CLC_2050_trimmed_contig_1471	197	1.3873	CCAGCACAAGAATGGCTGA	GGAATATGACATGTGGCCGT	40	19	236	20	60.975	60.613	8.2	11.1	83	16	8	AG
AllGFP_CLC_2050_trimmed_contig_1471	139	1.4364	CCAGCACAAGAATGGCTGA	ACAAGAGGAGAGCATTTGCG	40	19	178	20	60.975	60.538	8.2	10.5	83	16	8	AG
AllGFP_CLC_2050_trimmed_contig_1483	107	0.6509	CCACACGATTGCTCCGTATT	TCCCGCTATCAACACAGTCA	66	20	172	20	60.914	60.263	5.6	6.4	129	10	5	AT	BEST
AllGFP_CLC_2050_trimmed_contig_1483	136	0.7016	CCACACGATTGCTCCGTATT	ACACGTGATTGAGGGACAGG	66	20	201	20	60.914	60.987	5.6	7.9	129	10	5	AT
AllGFP_CLC_2050_trimmed_contig_1483	119	0.782	TAAATTGCAATGCCACACGA	TCCCGCTATCAACACAGTCA	54	20	172	20	61.045	60.263	8.4	6.4	129	10	5	AT
AllGFP_CLC_2050_trimmed_contig_1504	97	1.4326	TCAGTGGCTCCTGTGGTCTT	GGAAGCTCTACCTCTCACCCA	48	20	144	21	60.861	60.771	6.4	9.4	103	15	5	AAT	BEST
AllGFP_CLC_2050_trimmed_contig_1504	99	1.4562	AGTCAGTGGCTCCTGTGGTC	GGAAGCTCTACCTCTCACCCA	46	20	144	21	60.315	60.771	7.9	9.4	103	15	5	AAT
AllGFP_CLC_2050_trimmed_contig_1511	253	0.2125	TGCCATGGTGGTAAGATTCC	TTGCTCCAGCTCGTATAGGC	1144	20	1396	20	60.723	60.511	8.1	8.7	1242	16	8	AT	BEST
AllGFP_CLC_2050_trimmed_contig_1511	258	0.3727	TCCTTTGCCATGGTGGTAAG	TTGCTCCAGCTCGTATAGGC	1139	20	1396	20	60.883	60.511	5.7	8.7	1242	16	8	AT
AllGFP_CLC_2050_trimmed_contig_1519	102	2.842	GCAACTGATCAATAGCAAGCAA	TTCATTTCTTGCAGCATTCG	227	22	328	20	60.405	59.953	8.5	8.6	268	10	5	AC	BEST
AllGFP_CLC_2050_trimmed_contig_1519	152	3.0605	CAGGTACAAATGCCCTATCACA	GCAGCATTCGTTTGTTTCCT	167	22	318	20	59.883	60.257	6.7	8.2	268	10	5	AC
AllGFP_CLC_2050_trimmed_contig_1519	98	3.1286	GCAACTGATCAATAGCAAGCA	TTTCTTGCAGCATTCGTTTG	227	21	324	20	59.08	59.992	8.5	7	268	10	5	AC
AllGFP_CLC_2050_trimmed_contig_1519	251	0.4328	GTCAATCCTTCTGGTGTCCG	GCAGCATTCGTTTGTTTCCT	68	20	318	20	60.51	60.257	9.6	8.2	268	10	5	AC
AllGFP_CLC_2050_trimmed_contig_1519	283	0.4571	CACCCACCAAATCGAGAAAG	GCAGCATTCGTTTGTTTCCT	36	20	318	20	60.486	60.257	7	8.2	268	10	5	AC
AllGFP_CLC_2050_trimmed_contig_1519	257	0.698	GTCAATCCTTCTGGTGTCCG	TTTCTTGCAGCATTCGTTTG	68	20	324	20	60.51	59.992	9.6	7	268	10	5	AC
AllGFP_CLC_2050_trimmed_contig_1531	121	7.9837	TTGTATGTATGAGGATTATATGCAAGC	TATGGTCTTGCCCACCATTC	1443	27	1563	20	59.74	60.723	8.5	6.9	1476	10	5	AT	BEST
AllGFP_CLC_2050_trimmed_contig_1531	120	8.1018	TGTATGTATGAGGATTATATGCAAGC	TATGGTCTTGCCCACCATTC	1444	26	1563	20	58.621	60.723	8.5	6.9	1476	10	5	AT
AllGFP_CLC_2050_trimmed_contig_1531	122	8.647	TTGTATGTATGAGGATTATATGCAAGC	CTATGGTCTTGCCCACCATT	1443	27	1564	20	59.74	59.813	8.5	8.4	1476	10	5	AT
AllGFP_CLC_2050_trimmed_contig_1531	192	4.4465	TTTCCATGAGACTATCAGGCTTT	TATGGTCTTGCCCACCATTC	1372	23	1563	20	59.277	60.723	8.5	6.9	1476	10	5	AT
AllGFP_CLC_2050_trimmed_contig_1531	191	4.7676	TTCCATGAGACTATCAGGCTTT	TATGGTCTTGCCCACCATTC	1373	22	1563	20	57.956	60.723	8.5	6.9	1476	10	5	AT
AllGFP_CLC_2050_trimmed_contig_1552	245	1.0248	ATATAGGGCGTGCAGATTGG	CGTCATCGTGATGTGGAATG	410	20	654	20	59.945	60.969	8.4	6.9	439	12	6	AC	BEST
AllGFP_CLC_2050_trimmed_contig_1552	249	1.2993	CATGATATAGGGCGTGCAGA	CGTCATCGTGATGTGGAATG	406	20	654	20	59.67	60.969	8.2	6.9	439	12	6	AC
AllGFP_CLC_2050_trimmed_contig_1552	250	1.3176	GCATGATATAGGGCGTGCAG	CGTCATCGTGATGTGGAATG	405	20	654	20	61.548	60.969	8.5	6.9	439	12	6	AC
AllGFP_CLC_2050_trimmed_contig_1552	244	0.4796	TATAGGGCGTGCAGATTGGT	CGTCATCGTGATGTGGAATG	411	20	654	20	60.49	60.969	8.2	6.9	439	12	6	AC
AllGFP_CLC_2050_trimmed_contig_1567	210	5.5775	GGAGCTCCACATCAGGTACG	GCTTGTAGCCATTAAACAAGCTAA	752	20	961	24	60.678	59.101	7.1	7.5	870	10	5	AC	BEST
AllGFP_CLC_2050_trimmed_contig_1567	210	5.7814	GGAGCTCCACATCAGGTACG	GCTTGTAGCCATTAAACAAGCTA	752	20	961	23	60.678	57.897	7.1	7.2	870	10	5	AC
AllGFP_CLC_2050_trimmed_contig_1567	116	5.8599	CGCAGGAATTCCGTCATTTA	GCTTGTAGCCATTAAACAAGCTAA	846	20	961	24	60.961	59.101	6.2	7.5	870	10	5	AC
AllGFP_CLC_2050_trimmed_contig_1567	272	1.6019	CGCAGGAATTCCGTCATTTA	TCCACTTGTTGCAATTTCCAT	846	20	1117	21	60.961	60.359	6.2	8.1	870	10	5	AC
AllGFP_CLC_2050_trimmed_contig_1567	283	1.7677	CTTCCATTTGACGCAGGAAT	TCCACTTGTTGCAATTTCCAT	835	20	1117	21	60.074	60.359	8.1	8.1	870	10	5	AC
AllGFP_CLC_2050_trimmed_contig_1567	273	2.4004	ACGCAGGAATTCCGTCATTT	TCCACTTGTTGCAATTTCCAT	845	20	1117	21	61.759	60.359	7.2	8.1	870	10	5	AC
AllGFP_CLC_2050_trimmed_contig_1595	101	2.6103	AGCGACAGAAGGAAGTCGTG	GCATTCAACCTTAAAGTCTGGG	625	20	725	22	60.589	60.001	8.4	9.7	648	12	6	AC	BEST
AllGFP_CLC_2050_trimmed_contig_1595	100	2.7459	GCGACAGAAGGAAGTCGTGT	GCATTCAACCTTAAAGTCTGGG	626	20	725	22	60.453	60.001	8.1	9.7	648	12	6	AC
AllGFP_CLC_2050_trimmed_contig_1595	141	3.2038	AGCGACAGAAGGAAGTCGTG	TGAACAGCACTGGTTACCAATTT	625	20	765	23	60.589	60.793	8.4	7.2	648	12	6	AC
AllGFP_CLC_2050_trimmed_contig_1595	192	1.2606	AGCGACAGAAGGAAGTCGTG	TCGGACTGTAATGTTTCCCAA	625	20	816	21	60.589	60.35	8.4	10	648	12	6	AC
AllGFP_CLC_2050_trimmed_contig_1595	191	1.3962	GCGACAGAAGGAAGTCGTGT	TCGGACTGTAATGTTTCCCAA	626	20	816	21	60.453	60.35	8.1	10	648	12	6	AC
AllGFP_CLC_2050_trimmed_contig_1595	192	1.6384	AGCGACAGAAGGAAGTCGTG	TCGGACTGTAATGTTTCCCA	625	20	816	20	60.589	58.973	8.4	9.7	648	12	6	AC
AllGFP_CLC_2050_trimmed_contig_1595	152	0.7065	AGCGACAGAAGGAAGTCGTG	TCACCACACAGTGAACAGCA	625	20	776	20	60.589	59.905	8.4	8.5	648	12	6	AC
AllGFP_CLC_2050_trimmed_contig_1595	151	0.8421	GCGACAGAAGGAAGTCGTGT	TCACCACACAGTGAACAGCA	626	20	776	20	60.453	59.905	8.1	8.5	648	12	6	AC
AllGFP_CLC_2050_trimmed_contig_1595	152	1.2576	AGCGACAGAAGGAAGTCGTG	TCACCACACAGTGAACAGCAC	625	20	776	21	60.589	60.847	8.4	7.9	648	12	6	AC
AllGFP_CLC_2050_trimmed_contig_1595	232	1.0013	TGTGAACGTTGGAAGTGCAG	TCACCACACAGTGAACAGCA	545	20	776	20	60.906	59.905	8.5	8.5	648	12	6	AC
AllGFP_CLC_2050_trimmed_contig_1595	103	0.3438	TTATCGATCCAACCAGCGAT	AGACTGCGGTGTCAACCACT	1240	20	1342	20	60.435	60.779	9.8	7.9	1310	10	5	AG	BEST
AllGFP_CLC_2050_trimmed_contig_1595	105	0.4635	TTATCGATCCAACCAGCGAT	TTAGACTGCGGTGTCAACCA	1240	20	1344	20	60.435	60.301	9.8	8.2	1310	10	5	AG
AllGFP_CLC_2050_trimmed_contig_1595	104	0.7084	CTTATCGATCCAACCAGCGA	AGACTGCGGTGTCAACCACT	1239	20	1342	20	61.129	60.779	9.9	7.9	1310	10	5	AG
AllGFP_CLC_2050_trimmed_contig_1595	166	0.3712	TTATCGATCCAACCAGCGAT	TTGAAACAACTTCCGCTCGT	1240	20	1405	20	60.435	60.807	9.8	8.1	1310	10	5	AG
AllGFP_CLC_2050_trimmed_contig_1596	214	4.953	TGACCAGGTAGGCATTCAGG	TGTATCAATGGGCAACTATGATTC	101	20	314	24	61.055	60.102	8.2	6.6	159	10	5	AC	BEST
AllGFP_CLC_2050_trimmed_contig_1596	210	5.2339	CAGGTAGGCATTCAGGCAGA	TGTATCAATGGGCAACTATGATTC	105	20	314	24	61.336	60.102	8.2	6.6	159	10	5	AC
AllGFP_CLC_2050_trimmed_contig_1596	217	5.5479	CCTTGACCAGGTAGGCATTC	TGTATCAATGGGCAACTATGATTC	98	20	314	24	59.55	60.102	6.9	6.6	159	10	5	AC
AllGFP_CLC_2050_trimmed_contig_1599	198	0.318	CATTTGGCCCATCTCTGGTA	CATTGAACGGAGTTGCATGA	284	20	481	20	60.853	60.665	7.2	6.9	339	10	5	AG	BEST
AllGFP_CLC_2050_trimmed_contig_1599	204	0.3888	CAGACACATTTGGCCCATCT	CATTGAACGGAGTTGCATGA	278	20	481	20	60.924	60.665	6.6	6.9	339	10	5	AG
AllGFP_CLC_2050_trimmed_contig_1599	266	0.3899	ACATAACCTTGTGCGCCATC	CATTGAACGGAGTTGCATGA	216	20	481	20	60.925	60.665	8.1	6.9	339	10	5	AG
AllGFP_CLC_2050_trimmed_contig_1607	280	1.0444	CGTTGCCATGGCTATCAAA	TGGAATTCGAGGAACAGGAA	455	19	734	20	60.617	60.572	7.3	8.2	595	15	5	AAC	BEST
AllGFP_CLC_2050_trimmed_contig_1607	205	1.1111	TGCAATGTAACGAGGCTGTTT	TGGAATTCGAGGAACAGGAA	530	21	734	20	60.683	60.572	7	8.2	595	15	5	AAC
AllGFP_CLC_2050_trimmed_contig_1607	208	1.2701	GAGTGCAATGTAACGAGGCTG	TGGAATTCGAGGAACAGGAA	527	21	734	20	60.842	60.572	9.7	8.2	595	15	5	AAC
AllGFP_CLC_2050_trimmed_contig_1607	255	0.2697	ATGGCAGGGACTGTCATCAT	TGGAATTCGAGGAACAGGAA	480	20	734	20	60.358	60.572	6.5	8.2	595	15	5	AAC
AllGFP_CLC_2050_trimmed_contig_1607	256	0.6546	ATGGCAGGGACTGTCATCAT	CTGGAATTCGAGGAACAGGA	480	20	735	20	60.358	60.187	6.5	8.2	595	15	5	AAC
AllGFP_CLC_2050_trimmed_contig_1607	259	0.8299	ATGGCAGGGACTGTCATCAT	GCACTGGAATTCGAGGAACA	480	20	738	20	60.358	61.188	6.5	6.7	595	15	5	AAC
AllGFP_CLC_2050_trimmed_contig_1607	293	0.7248	CCAAGATGTTATTCCGGGTG	CCCGATGATGATGATGTCAA	364	20	656	20	60.184	60.291	9.4	6.7	595	15	5	AAC
AllGFP_CLC_2050_trimmed_contig_1621	170	2.41	ATTTGTCGTGAACGGAAACG	TGATTCCCGTAGATCTTCCAA	735	20	904	21	60.924	59.514	8.7	8.5	851	10	5	AT	BEST
AllGFP_CLC_2050_trimmed_contig_1621	177	2.5674	AGCCTCCATTTGTCGTGAAC	TGATTCCCGTAGATCTTCCAA	728	20	904	21	60.119	59.514	6.7	8.5	851	10	5	AT
AllGFP_CLC_2050_trimmed_contig_1621	254	2.6363	CATGCCAAACGTGATGTGAG	TGATTCCCGTAGATCTTCCAA	651	20	904	21	61.15	59.514	6.4	8.5	851	10	5	AT
AllGFP_CLC_2050_trimmed_contig_1625	263	4.0833	GATCTGCTCTCTTTATTTGCCA	TGCTGGTGGACAAAGGTTCT	929	22	1191	20	58.606	60.69	10	6.4	1025	10	5	AC	BEST
AllGFP_CLC_2050_trimmed_contig_1625	259	4.1126	TGCTCTCTTTATTTGCCAATCTTT	TGCTGGTGGACAAAGGTTCT	933	24	1191	20	60.577	60.69	7	6.4	1025	10	5	AC
AllGFP_CLC_2050_trimmed_contig_1625	264	4.1537	AGATCTGCTCTCTTTATTTGCCA	TGCTGGTGGACAAAGGTTCT	928	23	1191	20	59.536	60.69	10	6.4	1025	10	5	AC
AllGFP_CLC_2050_trimmed_contig_1625	148	0.3887	TTTGCCCATAGTTGTCAGCA	GTTGCTTGGCATCCAGTTTC	1275	20	1422	20	60.257	60.646	8.5	6.7	1311	10	5	AC	BEST
AllGFP_CLC_2050_trimmed_contig_1625	94	0.4001	TTTGCCCATAGTTGTCAGCA	CAGCCAATGACCTTACAGCC	1275	20	1368	20	60.257	60.657	8.5	9.7	1311	10	5	AC
AllGFP_CLC_2050_trimmed_contig_1625	95	0.5496	TTTGCCCATAGTTGTCAGCA	GCAGCCAATGACCTTACAGC	1275	20	1369	20	60.257	60.807	8.5	7.9	1311	10	5	AC
AllGFP_CLC_2050_trimmed_contig_1625	197	0.1468	AGAACCTTTGTCCACCAGCA	CAGCCAATGACCTTACAGCC	1172	20	1368	20	60.69	60.657	8.5	9.7	1311	10	5	AC
AllGFP_CLC_2050_trimmed_contig_1625	198	0.2963	AGAACCTTTGTCCACCAGCA	GCAGCCAATGACCTTACAGC	1172	20	1369	20	60.69	60.807	8.5	7.9	1311	10	5	AC
AllGFP_CLC_2050_trimmed_contig_1625	258	0.3016	AGAACCTTTGTCCACCAGCA	GAGGTCTGTTGCTTGGCATC	1172	20	1429	20	60.69	60.812	8.5	8.1	1311	10	5	AC
AllGFP_CLC_2050_trimmed_contig_1656	146	4.0417	CAATTTCAGTTCCCAAACCTT	TCATTGGTGTCCTCCTAGCC	40	21	185	20	58.085	60.073	7.9	8.7	83	10	5	AT	BEST
AllGFP_CLC_2050_trimmed_contig_1656	147	4.213	ACAATTTCAGTTCCCAAACCTT	TCATTGGTGTCCTCCTAGCC	39	22	185	20	58.914	60.073	7.9	8.7	83	10	5	AT
AllGFP_CLC_2050_trimmed_contig_1690	170	2.7762	TGTTGTCTTAGCGTCGTCAA	GGCATCCTACTGCGAGTGTC	377	20	546	20	58.057	60.833	6.7	6.1	402	15	5	ACG	BEST
AllGFP_CLC_2050_trimmed_contig_1690	100	2.7812	TGTTGTCTTAGCGTCGTCAA	TAGCCCTGTGAGATTCCAGC	377	20	476	20	58.057	60.362	6.7	9.7	402	15	5	ACG
AllGFP_CLC_2050_trimmed_contig_1690	206	2.7894	TGTTGTCTTAGCGTCGTCAA	TAAAGGCGATCGTCGAAAGA	377	20	582	20	58.057	60.846	6.7	7	402	15	5	ACG
AllGFP_CLC_2050_trimmed_contig_1690	196	0.8366	GTACAGCACGGGAGGATGTT	GGCATCCTACTGCGAGTGTC	351	20	546	20	59.997	60.833	6.6	6.1	402	15	5	ACG
AllGFP_CLC_2050_trimmed_contig_1690	126	0.8416	GTACAGCACGGGAGGATGTT	TAGCCCTGTGAGATTCCAGC	351	20	476	20	59.997	60.362	6.6	9.7	402	15	5	ACG
AllGFP_CLC_2050_trimmed_contig_1690	232	0.8498	GTACAGCACGGGAGGATGTT	TAAAGGCGATCGTCGAAAGA	351	20	582	20	59.997	60.846	6.6	7	402	15	5	ACG
AllGFP_CLC_2050_trimmed_contig_1690	194	0.3166	ACAGCACGGGAGGATGTTTA	GGCATCCTACTGCGAGTGTC	353	20	546	20	60.517	60.833	6	6.1	402	15	5	ACG
AllGFP_CLC_2050_trimmed_contig_1690	125	0.3216	TACAGCACGGGAGGATGTTT	TAGCCCTGTGAGATTCCAGC	352	20	476	20	60.517	60.362	7	9.7	402	15	5	ACG
AllGFP_CLC_2050_trimmed_contig_1692	169	3.2027	GGTTGATGCCATAACATACCG	AGGCAAAGGAAGAGGTCAAA	28	21	196	20	60.089	58.909	8.9	7.3	129	10	5	AT	BEST
AllGFP_CLC_2050_trimmed_contig_1692	172	3.7469	GGTTGATGCCATAACATACCG	TCTAGGCAAAGGAAGAGGTCAA	28	21	199	22	60.089	60.365	8.9	6.7	129	10	5	AT
AllGFP_CLC_2050_trimmed_contig_1692	169	3.9501	GGTTGATGCCATAACATACCGT	AGGCAAAGGAAGAGGTCAAA	28	22	196	20	60.859	58.909	9.3	7.3	129	10	5	AT
AllGFP_CLC_2050_trimmed_contig_1692	175	3.8968	GGGCAAGGTTGATGCCATA	AGGCAAAGGAAGAGGTCAAA	22	19	196	20	61.806	58.909	7.4	7.3	129	10	5	AT
AllGFP_CLC_2050_trimmed_contig_1697	190	0.391	ATGATGGTGGTGGTGGTGAT	CGGCTTCGAGATCTGTGACT	2	20	191	20	60.946	60.555	6.3	6.4	37	21	7	ACC	BEST
AllGFP_CLC_2050_trimmed_contig_1697	130	0.4132	ATGGTGGTGGTGGTGATGAT	TGTATGGGAGGTGGAGCACT	5	20	134	20	60.946	60.533	6.5	7.9	37	21	7	ACC
AllGFP_CLC_2050_trimmed_contig_1697	299	8.8817	GTGGTGATGATGGTGAATGTG	TTCTAATTCATGTTAATCTGCATCC	14	21	312	25	59.672	58.646	6.6	8.1	37	251	7	ACC	BEST
AllGFP_CLC_2050_trimmed_contig_1697	298	9.1436	GTGGTGATGATGGTGAATGTG	TCTAATTCATGTTAATCTGCATCC	14	21	311	24	59.672	57.384	6.6	8.1	37	251	7	ACC
AllGFP_CLC_2050_trimmed_contig_1697	242	0.2483	AGTCACAGATCTCGAAGCCG	CCAAGCACTGCTGAAGGAAT	172	20	413	20	60.555	60.397	11.4	8.1	278	10	5	AG	BEST
AllGFP_CLC_2050_trimmed_contig_1697	299	0.2704	AGTGCTCCACCTCCCATACA	CCAAGCACTGCTGAAGGAAT	115	20	413	20	60.533	60.397	5.6	8.1	278	10	5	AG
AllGFP_CLC_2050_trimmed_contig_1697	233	0.4061	TCTCGAAGCCGTTCACCTAC	CCAAGCACTGCTGAAGGAAT	181	20	413	20	60.397	60.397	6.9	8.1	278	10	5	AG
AllGFP_CLC_2050_trimmed_contig_1726	273	0.2009	ATCTTCCGAATGGCCTTCAT	GAGGAGATTTCAGCCCACCT	223	20	495	20	60.797	60.596	6.9	7.9	379	15	5	AAG	BEST
AllGFP_CLC_2050_trimmed_contig_1726	278	0.7008	ATCTTCCGAATGGCCTTCAT	CTGCTGAGGAGATTTCAGCC	223	20	500	20	60.797	60.096	6.9	9.7	379	15	5	AAG
AllGFP_CLC_2050_trimmed_contig_1726	272	0.7228	ATCTTCCGAATGGCCTTCAT	AGGAGATTTCAGCCCACCTT	223	20	494	20	60.797	60.074	6.9	7.9	379	15	5	AAG
AllGFP_CLC_2050_trimmed_contig_1747	148	0.2095	AACCGTCCTACCACACCTGA	AGCTCAACAGCTCGCCATAC	826	20	973	20	60.422	60.569	8.2	5.6	850	39	5	AGC	BEST
AllGFP_CLC_2050_trimmed_contig_1747	153	0.2661	AACCGTCCTACCACACCTGA	ATGAAAGCTCAACAGCTCGC	826	20	978	20	60.422	60.688	8.2	9.9	850	39	5	AGC
AllGFP_CLC_2050_trimmed_contig_1784	172	0.1459	TGGACGACAGAGGTTTCGTT	GTGATCGTGACGGTGATGAA	1279	20	1450	20	60.69	60.544	8.4	6.9	1416	15	5	ATC	BEST
AllGFP_CLC_2050_trimmed_contig_1784	170	0.2999	GACGACAGAGGTTTCGTTGC	GTGATCGTGACGGTGATGAA	1281	20	1450	20	60.844	60.544	8.2	6.9	1416	15	5	ATC
AllGFP_CLC_2050_trimmed_contig_1784	262	0.2932	ATGACCTGGTGGTGGAAGAA	GTGATCGTGACGGTGATGAA	1189	20	1450	20	60.363	60.544	7	6.9	1416	15	5	ATC
AllGFP_CLC_2050_trimmed_contig_1788	142	0.3614	ATCCCAAAGATGGCATCAGA	CCTGGTGTTGTACCCTGGAG	737	20	878	20	60.426	60.413	6.7	8.2	794	15	5	AGC	BEST
AllGFP_CLC_2050_trimmed_contig_1788	182	0.3771	ATCCCAAAGATGGCATCAGA	TGCTGACAGCTCCTTTACCC	737	20	918	20	60.426	60.397	6.7	8.4	794	15	5	AGC
AllGFP_CLC_2050_trimmed_contig_1788	140	0.4989	ATCCCAAAGATGGCATCAGA	TGGTGTTGTACCCTGGAGGT	737	20	876	20	60.426	60.275	6.7	7.6	794	15	5	AGC
AllGFP_CLC_2050_trimmed_contig_1788	237	0.3184	TGGAGGCATTGGTAATTGCT	CCTGGTGTTGTACCCTGGAG	642	20	878	20	60.469	60.413	8.5	8.2	794	15	5	AGC
AllGFP_CLC_2050_trimmed_contig_1788	277	0.3341	TGGAGGCATTGGTAATTGCT	TGCTGACAGCTCCTTTACCC	642	20	918	20	60.469	60.397	8.5	8.4	794	15	5	AGC
AllGFP_CLC_2050_trimmed_contig_1800	96	0.2304	AACCAAGAGCCAACTTGCTG	TCTGCCTGTAAGGCTTCGAC	603	20	698	20	60.431	60.538	8.5	8.1	649	10	5	AG	BEST
AllGFP_CLC_2050_trimmed_contig_1800	94	0.3649	AACCAAGAGCCAACTTGCTG	TGCCTGTAAGGCTTCGACAT	603	20	696	20	60.431	60.796	8.5	6.3	649	10	5	AG
AllGFP_CLC_2050_trimmed_contig_1800	95	0.437	ACCAAGAGCCAACTTGCTGA	TCTGCCTGTAAGGCTTCGAC	604	20	698	20	60.975	60.538	8.2	8.1	649	10	5	AG
AllGFP_CLC_2050_trimmed_contig_1800	222	0.2001	AGGTCTGCGTAAGTTGCGTC	TCTGCCTGTAAGGCTTCGAC	477	20	698	20	60.462	60.538	9.6	8.1	649	10	5	AG
AllGFP_CLC_2050_trimmed_contig_1800	220	0.3345	AGGTCTGCGTAAGTTGCGTC	TGCCTGTAAGGCTTCGACAT	477	20	696	20	60.462	60.796	9.6	6.3	649	10	5	AG
AllGFP_CLC_2050_trimmed_contig_1805	253	0.0414	ATGAAGCCCGTTCTTAAGCC	ATCACACGGTCCTTGCTTGT	1178	20	1430	20	60.582	60.577	9.7	6.7	1305	15	5	ACC	BEST
AllGFP_CLC_2050_trimmed_contig_1805	183	0.1547	ATGAAGCCCGTTCTTAAGCC	CAGTGATGAAGCACGACAGG	1178	20	1360	20	60.582	60.463	9.7	7.9	1305	15	5	ACC
AllGFP_CLC_2050_trimmed_contig_1805	239	0.1594	ATGAAGCCCGTTCTTAAGCC	GCTTGTGAGACACAAATGCG	1178	20	1416	20	60.582	60.459	9.7	10.1	1305	15	5	ACC
AllGFP_CLC_2050_trimmed_contig_1824	93	0.3347	CCGTCAAGAGGTCGTTTCTG	CCGGTTAACCCACTTTAGGC	152	20	244	20	60.822	60.712	7	8.7	172	18	6	AAG	BEST
AllGFP_CLC_2050_trimmed_contig_1824	167	0.3569	CCGTCAAGAGGTCGTTTCTG	ATTGACGCGCCATAGATGAT	152	20	318	20	60.822	60.465	7	6.5	172	18	6	AAG
AllGFP_CLC_2050_trimmed_contig_1824	186	0.4754	CCGTCAAGAGGTCGTTTCTG	CAGGAATGGGAACATAGCCA	152	20	337	20	60.822	60.853	7	9.7	172	18	6	AAG
AllGFP_CLC_2050_trimmed_contig_1824	163	0.3771	GCGTTGTGGTCTGGTAGCTC	CCGGTTAACCCACTTTAGGC	82	20	244	20	60.865	60.712	7.9	8.7	172	18	6	AAG
AllGFP_CLC_2050_trimmed_contig_1839	222	2.0964	CCCTAGATTGCTCCTCGTGA	CGCTGCACTTGTGACCAGAT	634	20	855	20	60.353	62.45	8.4	6.6	657	10	5	AG	BEST
AllGFP_CLC_2050_trimmed_contig_1839	225	2.645	CCCTAGATTGCTCCTCGTGA	GTGCGCTGCACTTGTGAC	634	20	858	18	60.353	60.202	8.4	6.1	657	10	5	AG
AllGFP_CLC_2050_trimmed_contig_1839	152	2.9022	CCCTAGATTGCTCCTCGTGA	GGCAATTTGAATCTGATTGTGA	634	20	785	22	60.353	59.945	8.4	6.7	657	10	5	AG
AllGFP_CLC_2050_trimmed_contig_1843	220	0.9361	CAGCATTGTTTGGTGTGCTC	CTTCTCCACCGGACTGAACA	580	20	799	20	60.31	61.246	8.2	6.7	631	10	5	AT	BEST
AllGFP_CLC_2050_trimmed_contig_1843	181	1.1811	CAGCATTGTTTGGTGTGCTC	ATGAAATGCTGCTTCCCTCC	580	20	760	20	60.31	61.491	8.2	9.4	631	10	5	AT
AllGFP_CLC_2050_trimmed_contig_1843	222	1.1929	CAGCATTGTTTGGTGTGCTC	AACTTCTCCACCGGACTGAA	580	20	801	20	60.31	59.697	8.2	7	631	10	5	AT
AllGFP_CLC_2050_trimmed_contig_1859	235	0.1257	GACTTGGTTCAACTGGCAGG	AGTGGTCTGGCGAAATTGAA	102	20	336	20	60.69	60.636	9.7	7.3	202	10	5	AT	BEST
AllGFP_CLC_2050_trimmed_contig_1859	201	0.181	CATAGGAAGGGCCAGGAAGT	AGTGGTCTGGCGAAATTGAA	136	20	336	20	60.455	60.636	6.4	7.3	202	10	5	AT
AllGFP_CLC_2050_trimmed_contig_1859	185	7.3753	CAGCAAACAGTTATGGTGTCCA	TGTTTAGACTTGTAGGACGGAATG	811	22	995	24	60.973	59.597	7.9	6.9	940	10	5	AT	BEST
AllGFP_CLC_2050_trimmed_contig_1859	186	7.5238	CAGCAAACAGTTATGGTGTCCA	TTGTTTAGACTTGTAGGACGGAATG	811	22	996	25	60.973	60.751	7.9	6.9	940	10	5	AT
AllGFP_CLC_2050_trimmed_contig_1859	214	7.5903	CAGCAAACAGTTATGGTGTCCA	GAACAATTAATTACGCTTATGCAGC	811	22	1024	25	60.973	60.382	7.9	9.7	940	10	5	AT
AllGFP_CLC_2050_trimmed_contig_1859	273	6.2884	AACATGCTCACAGCCTTTGTC	TGTTTAGACTTGTAGGACGGAATG	723	21	995	24	60.314	59.597	6.7	6.9	940	10	5	AT
AllGFP_CLC_2050_trimmed_contig_1859	274	6.4369	AACATGCTCACAGCCTTTGTC	TTGTTTAGACTTGTAGGACGGAATG	723	21	996	25	60.314	60.751	6.7	6.9	940	10	5	AT
AllGFP_CLC_2050_trimmed_contig_1859	278	6.4503	CCATTAACATGCTCACAGCC	TGTTTAGACTTGTAGGACGGAATG	718	20	995	24	59.152	59.597	9.7	6.9	940	10	5	AT
AllGFP_CLC_2050_trimmed_contig_1870	281	1.9607	GTGGATGTGCCTACCGAGAC	TCCCAGCAAAGTGTCATTTC	367	20	647	20	60.542	58.697	6.1	6.9	504	10	5	AC	BEST
AllGFP_CLC_2050_trimmed_contig_1870	286	2.2267	TTCCTGTGGATGTGCCTACC	TCCCAGCAAAGTGTCATTTC	362	20	647	20	60.924	58.697	6.9	6.9	504	10	5	AC
AllGFP_CLC_2050_trimmed_contig_1870	213	2.2882	CGGCCTAGTAACCTTGAGGG	TCCCAGCAAAGTGTCATTTC	435	20	647	20	60.985	58.697	9.4	6.9	504	10	5	AC
AllGFP_CLC_2050_trimmed_contig_1873	107	3.6788	TGCTAGGTAAAGGTGCACGG	AAAGAACTAGCTGCCTTTCTTCG	134	20	240	23	61.203	60.524	9.9	8.7	198	14	7	AG	BEST
AllGFP_CLC_2050_trimmed_contig_1873	106	3.8561	TGCTAGGTAAAGGTGCACGG	AAGAACTAGCTGCCTTTCTTCG	134	20	239	22	61.203	59.347	9.9	8.7	198	14	7	AG
AllGFP_CLC_2050_trimmed_contig_1873	105	4.1553	TGCTAGGTAAAGGTGCACGG	AGAACTAGCTGCCTTTCTTCG	134	20	238	21	61.203	58.048	9.9	8.7	198	14	7	AG
AllGFP_CLC_2050_trimmed_contig_1873	216	3.3274	GGATGTTGCATCAGCAGTCA	AAAGAACTAGCTGCCTTTCTTCG	25	20	240	23	60.852	60.524	6.4	8.7	198	14	7	AG
AllGFP_CLC_2050_trimmed_contig_1873	211	3.4659	TTGCATCAGCAGTCATACGC	AAAGAACTAGCTGCCTTTCTTCG	30	20	240	23	60.99	60.524	8.9	8.7	198	14	7	AG
AllGFP_CLC_2050_trimmed_contig_1873	215	3.5046	GGATGTTGCATCAGCAGTCA	AAGAACTAGCTGCCTTTCTTCG	25	20	239	22	60.852	59.347	6.4	8.7	198	14	7	AG
AllGFP_CLC_2050_trimmed_contig_1873	137	3.1321	TGGTCATTCTCGAAGGTCGT	AAAGAACTAGCTGCCTTTCTTCG	104	20	240	23	60.656	60.524	7.8	8.7	198	14	7	AG
AllGFP_CLC_2050_trimmed_contig_1873	136	3.3093	TGGTCATTCTCGAAGGTCGT	AAGAACTAGCTGCCTTTCTTCG	104	20	239	22	60.656	59.347	7.8	8.7	198	14	7	AG
AllGFP_CLC_2050_trimmed_contig_1873	212	0.1135	TGGTCATTCTCGAAGGTCGT	CCTTGGCACAGCAGATAACC	104	20	315	20	60.656	60.657	7.8	7.2	198	14	7	AG
AllGFP_CLC_2050_trimmed_contig_1873	291	0.3088	GGATGTTGCATCAGCAGTCA	CCTTGGCACAGCAGATAACC	25	20	315	20	60.852	60.657	6.4	7.2	198	14	7	AG
AllGFP_CLC_2050_trimmed_contig_1873	209	0.3994	TGGTCATTCTCGAAGGTCGT	TGGCACAGCAGATAACCAAA	104	20	312	20	60.656	60.257	7.8	8.8	198	14	7	AG
AllGFP_CLC_2050_trimmed_contig_1886	173	9.1729	TTCAGCCGACCATTTAGCAT	AATGGCATTACCATATTACTGAAATTA	243	20	415	27	60.606	58.433	8.1	6.2	372	10	5	AT	BEST
AllGFP_CLC_2050_trimmed_contig_1886	172	9.2977	TTCAGCCGACCATTTAGCAT	ATGGCATTACCATATTACTGAAATTA	243	20	414	26	60.606	57.308	8.1	6.2	372	10	5	AT
AllGFP_CLC_2050_trimmed_contig_1886	204	9.3889	TGGGTGATCTGTTGTGATGG	AATGGCATTACCATATTACTGAAATTA	212	20	415	27	60.378	58.433	8.1	6.2	372	10	5	AT
AllGFP_CLC_2050_trimmed_contig_1886	226	9.2045	AGCATACGGTTGCCTTGAAA	AATGGCATTACCATATTACTGAAATTA	190	20	415	27	60.637	58.433	7.3	6.2	372	10	5	AT
AllGFP_CLC_2050_trimmed_contig_1886	276	9.2503	TGATGTTCATTGCCTTGGTG	AATGGCATTACCATATTACTGAAATTA	140	20	415	27	60.517	58.433	8.2	6.2	372	10	5	AT
AllGFP_CLC_2050_trimmed_contig_1895	137	1.1162	ATGCTTGGCGATTCTCATGT	TTTGCATTTCATGGGACAAG	122	20	258	20	60.634	59.518	6.6	6.7	222	15	5	ACC	BEST
AllGFP_CLC_2050_trimmed_contig_1895	135	1.1325	ATGCTTGGCGATTCTCATGT	TGCATTTCATGGGACAAGAC	122	20	256	20	60.634	59.502	6.6	6.4	222	15	5	ACC
AllGFP_CLC_2050_trimmed_contig_1895	142	1.2816	ATGCTTGGCGATTCTCATGT	TGAAATTTGCATTTCATGGG	122	20	263	20	60.634	59.353	6.6	9.6	222	15	5	ACC
AllGFP_CLC_2050_trimmed_contig_1896	190	0.3084	ATGGAAGAGAGACGCTGTGG	GAAGAGACATGCACGCACAC	109	20	298	20	60.408	60.483	8.2	6.4	173	15	5	AAT	BEST
AllGFP_CLC_2050_trimmed_contig_1896	172	0.3559	ATGGAAGAGAGACGCTGTGG	ACATCACCATCAGAGCAGCA	109	20	280	20	60.408	60.436	8.2	8.5	173	15	5	AAT
AllGFP_CLC_2050_trimmed_contig_1896	261	2.232	TGGAAGAGAGACGCTGTGGT	CCACAGCTATTTGCTACAGGG	110	20	370	21	61.009	59.777	7.6	9.7	173	169	5	AAT	BEST
AllGFP_CLC_2050_trimmed_contig_1896	259	2.3781	GAAGAGAGACGCTGTGGTCG	CCACAGCTATTTGCTACAGGG	112	20	370	21	61.155	59.777	9.6	9.7	173	169	5	AAT
AllGFP_CLC_2050_trimmed_contig_1896	260	2.4302	GGAAGAGAGACGCTGTGGTC	CCACAGCTATTTGCTACAGGG	111	20	370	21	59.993	59.777	7.9	9.7	173	169	5	AAT
AllGFP_CLC_2050_trimmed_contig_1896	91	0.4501	CGGTGGTGGTGTGAAGAAAT	GCTATTGACTGAGCCAGGGA	851	20	941	20	60.812	60.362	6.9	9.4	902	15	5	AAT	BEST
AllGFP_CLC_2050_trimmed_contig_1896	105	0.5869	CGGTGGTGGTGTGAAGAAAT	CGGTGGTGGTGTGAGCTATT	851	20	955	20	60.812	60.975	6.9	5.9	902	15	5	AAT
AllGFP_CLC_2050_trimmed_contig_1896	94	1.2677	CGGTGGTGGTGTGAAGAAAT	TGAGCTATTGACTGAGCCAGG	851	20	944	21	60.812	60.544	6.9	9.7	902	15	5	AAT
AllGFP_CLC_2050_trimmed_contig_1896	235	0.2019	AGTCCCAACCTTCCATCCAT	TCGCGGCTGTACTATCACAA	662	20	896	20	60.575	60.423	8.1	7	830	15	5	ACT	BEST
AllGFP_CLC_2050_trimmed_contig_1896	282	0.2343	TCATGGAAGAGCCATCTGGT	ATTTCTTCACACCACCACCG	589	20	870	20	60.622	60.812	7.9	9.9	830	15	5	ACT
AllGFP_CLC_2050_trimmed_contig_1896	209	0.2372	AGTCCCAACCTTCCATCCAT	ATTTCTTCACACCACCACCG	662	20	870	20	60.575	60.812	8.1	9.9	830	15	5	ACT
AllGFP_CLC_2050_trimmed_contig_1896	280	0.2636	AGTCCCAACCTTCCATCCAT	GCTATTGACTGAGCCAGGGA	662	20	941	20	60.575	60.362	8.1	9.4	830	87	5	ACT	BEST
AllGFP_CLC_2050_trimmed_contig_1896	282	0.3316	GAAGTCCCAACCTTCCATCC	GCTATTGACTGAGCCAGGGA	660	20	941	20	60.693	60.362	8.1	9.4	830	87	5	ACT
AllGFP_CLC_2050_trimmed_contig_1896	90	4.6769	CGTGCATGTCTCTTCCGTACT	GAACCACAGCTATTTGCTACAGG	284	21	373	23	60.328	60.195	5.1	7.9	327	15	5	AGG	BEST
AllGFP_CLC_2050_trimmed_contig_1896	90	6.4016	CGTGCATGTCTCTTCCGTACTT	GAACCACAGCTATTTGCTACAGG	284	22	373	23	61.597	60.195	5.7	7.9	327	15	5	AGG
AllGFP_CLC_2050_trimmed_contig_1896	90	6.6386	CGTGCATGTCTCTTCCGTA	GAACCACAGCTATTTGCTACAGG	284	19	373	23	58.366	60.195	8.9	7.9	327	15	5	AGG
AllGFP_CLC_2050_trimmed_contig_1896	120	2.2118	AGATCACGTGTGCTGCTCTG	CCACAGCTATTTGCTACAGGG	251	20	370	21	60.211	59.777	6.7	9.7	327	15	5	AGG
AllGFP_CLC_2050_trimmed_contig_1896	113	2.2965	GTGTGCTGCTCTGATGGTGA	CCACAGCTATTTGCTACAGGG	258	20	370	21	61.073	59.777	7.9	9.7	327	15	5	AGG
AllGFP_CLC_2050_trimmed_contig_1896	120	2.4358	AGATCACGTGTGCTGCTCTG	CCACAGCTATTTGCTACAGGGT	251	20	370	22	60.211	60.553	6.7	9.1	327	15	5	AGG
AllGFP_CLC_2050_trimmed_contig_1896	92	1.9401	GTGTGCGTGCATGTCTCTTC	CCACAGCTATTTGCTACAGGG	279	20	370	21	60.483	59.777	6.7	9.7	327	15	5	AGG
AllGFP_CLC_2050_trimmed_contig_1896	110	1.9875	TGCTGCTCTGATGGTGATGT	CCACAGCTATTTGCTACAGGG	261	20	370	21	60.436	59.777	6.3	9.7	327	15	5	AGG
AllGFP_CLC_2050_trimmed_contig_1896	204	0.5685	GTGTGCGTGCATGTCTCTTC	GCCATGGTCGCTAAGGTACA	279	20	482	20	60.483	61.052	6.7	5.4	327	15	5	AGG
AllGFP_CLC_2050_trimmed_contig_1896	172	0.5834	GTGTGCGTGCATGTCTCTTC	CGCACCATGAGACTTGGAAT	279	20	450	20	60.483	61.067	6.7	8.1	327	15	5	AGG
AllGFP_CLC_2050_trimmed_contig_1896	221	0.6159	GCTGCTCTGATGGTGATGTG	GCCATGGTCGCTAAGGTACA	262	20	482	20	60.436	61.052	6.6	5.4	327	15	5	AGG
AllGFP_CLC_2050_trimmed_contig_1909	220	0.2639	ATTAGCCCTTGAAAGCCCTG	CTACTCGAACCGTACCGCTG	123	20	342	20	60.573	60.837	9.7	10.2	209	22	11	AC	BEST
AllGFP_CLC_2050_trimmed_contig_1909	199	0.2934	ACGTGTGAAATCTCGGAGGA	CTACTCGAACCGTACCGCTG	144	20	342	20	60.656	60.837	7.9	10.2	209	22	11	AC
AllGFP_CLC_2050_trimmed_contig_1909	209	0.3053	AAAGCCCTGAACGTGTGAAA	CTACTCGAACCGTACCGCTG	134	20	342	20	60.668	60.837	7.3	10.2	209	22	11	AC
AllGFP_CLC_2050_trimmed_contig_1939	263	0.1513	TAAGGATGCAAGGGAGGTCA	CCCAACGGGTACATCAAGAA	550	20	812	20	60.594	60.745	7.9	7	671	12	6	AT	BEST
AllGFP_CLC_2050_trimmed_contig_1939	292	0.2356	GCCAACCTACTGCTGAGGAA	GATGATGACCCACGAAGCTC	602	20	893	20	60.397	60.633	8.2	7.9	671	12	6	AT
AllGFP_CLC_2050_trimmed_contig_1939	268	0.3076	GGGCCACTGCTTTACCTACC	GATGATGACCCACGAAGCTC	626	20	893	20	60.875	60.633	6.9	7.9	671	12	6	AT
AllGFP_CLC_2050_trimmed_contig_1942	135	0.5627	CTTTGCTCATCGTCAGCCTT	TCTTCCTGGAACACCTGTGG	350	20	484	20	60.538	61.101	9.7	8.2	413	15	5	AGC	BEST
AllGFP_CLC_2050_trimmed_contig_1942	160	0.7699	TAATGTTGAAGGTCGGGCAT	TCTTCCTGGAACACCTGTGG	325	20	484	20	60.331	61.101	9.6	8.2	413	15	5	AGC
AllGFP_CLC_2050_trimmed_contig_1942	210	0.119	CTTTGCTCATCGTCAGCCTT	TGTGCCTGCCAGAATTACCT	350	20	559	20	60.538	60.657	9.7	6.9	413	15	5	AGC
AllGFP_CLC_2050_trimmed_contig_1942	211	0.136	CTTTGCTCATCGTCAGCCTT	GTGTGCCTGCCAGAATTACC	350	20	560	20	60.538	60.526	9.7	7.2	413	15	5	AGC
AllGFP_CLC_2050_trimmed_contig_1952	279	0.4804	TTTATCTCGGCTTCGATTGG	TCCAAAGGCTGAAGAAGCTG	16	20	294	20	60.167	60.647	8.4	8.2	150	21	7	AGC	BEST
AllGFP_CLC_2050_trimmed_contig_1952	277	0.5767	TATCTCGGCTTCGATTGGTG	TCCAAAGGCTGAAGAAGCTG	18	20	294	20	61.129	60.647	8.2	8.2	150	21	7	AGC
AllGFP_CLC_2050_trimmed_contig_1952	201	0.6665	TTTATCTCGGCTTCGATTGG	TGAAACCAAGGCTGAAGAGG	16	20	216	20	60.167	60.366	8.4	7.9	150	21	7	AGC
AllGFP_CLC_2050_trimmed_contig_1960	96	2.653	CATTTGTCACCTGCCTTCTTT	CACGTGAAGATCAGGTGTGC	499	21	594	20	59.228	60.319	7	8.2	564	10	5	AC	BEST
AllGFP_CLC_2050_trimmed_contig_1960	97	2.8415	ACATTTGTCACCTGCCTTCTTT	CACGTGAAGATCAGGTGTGC	498	22	594	20	60.04	60.319	7	8.2	564	10	5	AC
AllGFP_CLC_2050_trimmed_contig_1960	299	2.8431	CCATTTCCAGTACTCCTTCCA	CACGTGAAGATCAGGTGTGC	296	21	594	20	59.038	60.319	8.5	8.2	564	10	5	AC
AllGFP_CLC_2050_trimmed_contig_1960	228	0.4881	TGCTTTAAACTCCGGGTGAA	AGATCTGACAACCCAGGCAC	30	20	257	20	60.608	60.12	6.7	9.4	157	14	7	AT	BEST
AllGFP_CLC_2050_trimmed_contig_1960	229	0.6379	TGCTTTAAACTCCGGGTGAA	GAGATCTGACAACCCAGGCA	30	20	258	20	60.608	61.23	6.7	9.7	157	14	7	AT
AllGFP_CLC_2050_trimmed_contig_1960	221	0.7068	GCACAAACGAACACAAGCAC	ACAAATATGCAGTGCTGGGC	539	20	759	20	60.356	61.063	7.9	11.2	564	89	6	AT	BEST
AllGFP_CLC_2050_trimmed_contig_1960	223	0.7495	TTGCACAAACGAACACAAGC	ACAAATATGCAGTGCTGGGC	537	20	759	20	60.887	61.063	8.5	11.2	564	89	6	AT
AllGFP_CLC_2050_trimmed_contig_1960	218	1.216	CAAACGAACACAAGCACACG	ACAAATATGCAGTGCTGGGC	542	20	759	20	61.353	61.063	8.1	11.2	564	89	6	AT
AllGFP_CLC_2050_trimmed_contig_1960	181	1.0939	ACCTGATCTTCACGTGTCCC	ACAAATATGCAGTGCTGGGC	579	20	759	20	59.969	61.063	9.1	11.2	641	12	6	AT	BEST
AllGFP_CLC_2050_trimmed_contig_1960	167	1.7914	ACCTGATCTTCACGTGTCCC	CTGGGCGTTTGTGGGTATT	579	20	745	19	59.969	60.76	9.1	5.6	641	12	6	AT
AllGFP_CLC_2050_trimmed_contig_1960	164	1.9405	ACCTGATCTTCACGTGTCCC	GGCGTTTGTGGGTATTGCT	579	20	742	19	59.969	60.909	9.1	8.5	641	12	6	AT
AllGFP_CLC_2050_trimmed_contig_1967	94	4.0028	CAATGTATGTGCAAGCAGACAA	TGTGAATTGGTTGTGTAGGGC	62	22	155	21	59.799	60.801	6.7	10.9	119	12	6	AT	BEST
AllGFP_CLC_2050_trimmed_contig_1967	98	4.3865	CACTCAATGTATGTGCAAGCAG	TGTGAATTGGTTGTGTAGGGC	58	22	155	21	59.415	60.801	8.2	10.9	119	12	6	AT
AllGFP_CLC_2050_trimmed_contig_1967	99	4.5548	ACACTCAATGTATGTGCAAGCAG	TGTGAATTGGTTGTGTAGGGC	57	23	155	21	60.247	60.801	8.2	10.9	119	12	6	AT
AllGFP_CLC_2050_trimmed_contig_1993	91	2.7799	ATGGACTGCATTCTTGTCGG	CCCGCCACGTATTACACAT	33	20	123	19	61.067	59.287	9.6	6.6	94	10	5	AC	BEST
AllGFP_CLC_2050_trimmed_contig_1993	90	3.3825	TGGACTGCATTCTTGTCGGT	CCCGCCACGTATTACACAT	34	20	123	19	61.669	59.287	9.6	6.6	94	10	5	AC
AllGFP_CLC_2050_trimmed_contig_1993	90	3.5366	TGGACTGCATTCTTGTCGG	CCCGCCACGTATTACACAT	34	19	123	19	60.823	59.287	9.6	6.6	94	10	5	AC
AllGFP_CLC_2050_trimmed_contig_1993	192	0.5855	ATGGACTGCATTCTTGTCGG	CAGGGCACTGCATTATAGGG	33	20	224	20	61.067	60.481	9.6	8.7	94	10	5	AC
AllGFP_CLC_2050_trimmed_contig_1993	156	0.6696	ATGGACTGCATTCTTGTCGG	CGCCTCAGACGAAAGTGATT	33	20	188	20	61.067	60.397	9.6	6.9	94	10	5	AC
AllGFP_CLC_2050_trimmed_contig_1993	143	1.1164	ATGGACTGCATTCTTGTCGG	AGTGATTTCTCAGGAGCGGA	33	20	175	20	61.067	59.95	9.6	11.4	94	10	5	AC
AllGFP_CLC_2050_trimmed_contig_2001	139	9.6007	TGAAGGAGTTAGACTTCATTGTCTCA	GGACCTTGAAATTCTTATTTGGG	7	26	145	23	60.664	60.064	6.7	10	48	10	5	AC	BEST
AllGFP_CLC_2050_trimmed_contig_2001	151	9.6179	GAGTGTGAAGGAGTTAGACTTCATTG	TGGATTTGGACCTTGAAATTCT	2	26	152	22	59.768	59.814	7.2	6.6	48	10	5	AC
AllGFP_CLC_2050_trimmed_contig_2001	152	9.8217	TGAGTGTGAAGGAGTTAGACTTCA	TGGATTTGGACCTTGAAATTCTT	1	24	152	23	58.187	61.009	7	7	48	10	5	AC
AllGFP_CLC_2050_trimmed_contig_2001	127	5.6048	TGTCTCAGTCTCTCTCAGGTGC	TGGATTTGGACCTTGAAATTCT	26	22	152	22	59.781	59.814	9.4	6.6	48	10	5	AC
AllGFP_CLC_2050_trimmed_contig_2001	127	6.2282	TGTCTCAGTCTCTCTCAGGTGC	TGGATTTGGACCTTGAAATTCTT	26	22	152	23	59.781	61.009	9.4	7	48	10	5	AC
AllGFP_CLC_2050_trimmed_contig_2001	128	6.3307	TTGTCTCAGTCTCTCTCAGGTGC	TGGATTTGGACCTTGAAATTCT	25	23	152	22	61.145	59.814	9.4	6.6	48	10	5	AC
AllGFP_CLC_2050_trimmed_contig_2001	210	4.1577	TGTCTCAGTCTCTCTCAGGTGC	AACAGATGTGGCCTCTGTCA	26	22	235	20	59.781	59.261	9.4	6.7	48	10	5	AC
AllGFP_CLC_2050_trimmed_contig_2001	211	4.8836	TTGTCTCAGTCTCTCTCAGGTGC	AACAGATGTGGCCTCTGTCA	25	23	235	20	61.145	59.261	9.4	6.7	48	10	5	AC
AllGFP_CLC_2050_trimmed_contig_2001	293	5.4195	TGTCTCAGTCTCTCTCAGGTGC	CAGCTTACCAGCCCTATCAA	26	22	318	20	59.781	57.999	9.4	6.9	48	10	5	AC
AllGFP_CLC_2050_trimmed_contig_2007	212	0.3204	CAGAAGCTCCGTAGAGGCAG	CCTCAAGCACAAGGACTGCT	232	20	443	20	60.291	60.589	9.7	8.2	306	18	6	AGC	BEST
AllGFP_CLC_2050_trimmed_contig_2007	231	0.3759	CAGAAGCTCCGTAGAGGCAG	GCAGAGGAAATGGTGACGAC	232	20	462	20	60.291	60.667	9.7	7.8	306	18	6	AGC
AllGFP_CLC_2050_trimmed_contig_2007	230	0.3991	CAGAAGCTCCGTAGAGGCAG	CAGAGGAAATGGTGACGACC	232	20	461	20	60.291	60.51	9.7	9.6	306	18	6	AGC
AllGFP_CLC_2050_trimmed_contig_2014	164	0.1814	AGAGCTTCCTCCATCTTGGG	TCGGAACTTGGTCGAGTCAT	2	20	165	20	60.725	60.656	10	6.3	119	15	5	AAG	BEST
AllGFP_CLC_2050_trimmed_contig_2014	162	0.1916	AGAGCTTCCTCCATCTTGGG	GGAACTTGGTCGAGTCATGC	2	20	163	20	60.725	60.667	10	8.4	119	15	5	AAG
AllGFP_CLC_2050_trimmed_contig_2020	287	3.3342	CTCGTCAGCTTCTGCCTCAT	GTGGCTCGTTCGGAGGAC	227	20	513	18	60.7	61.834	6.6	7.6	467	15	5	CCG	BEST
AllGFP_CLC_2050_trimmed_contig_2020	184	3.6261	CGGTCGACATCCTTATCGAA	GTGGCTCGTTCGGAGGAC	330	20	513	18	60.992	61.834	8.7	7.6	467	15	5	CCG
AllGFP_CLC_2050_trimmed_contig_2020	279	0.832	CCTGAAGCCTCCTCTTCCAC	AAAGACTCCAAAGGCCGAAG	440	20	718	20	61.299	60.733	7.9	8.7	467	15	5	CCG
AllGFP_CLC_2050_trimmed_contig_2020	284	0.8415	CCTGAAGCCTCCTCTTCCAC	AAGCCAAAGACTCCAAAGGC	440	20	723	20	61.299	60.743	7.9	9.7	467	15	5	CCG
AllGFP_CLC_2050_trimmed_contig_2037	284	1.0464	GTTACACAGCCGCCTCGATA	GTGCTGGTGTGCTTCCCTAT	584	20	867	20	61.188	60.142	7.6	7.1	828	10	5	AT	BEST
AllGFP_CLC_2050_trimmed_contig_2037	297	1.1719	TTACACAGCCGCCTCGATAC	TTAAACAGCCAAGGGTGCTG	585	20	881	20	61.188	61.184	5.3	8.5	828	10	5	AT
AllGFP_CLC_2050_trimmed_contig_2045	258	1.7009	CGTAAAGCAATTGCCTGTGAA	TCCAACCTGAATTGGCAGAT	1106	21	1363	20	61.162	60.461	6.7	6.6	1236	10	5	AT	BEST
AllGFP_CLC_2050_trimmed_contig_2045	252	2.1639	GCAATTGCCTGTGAATTGAT	TCCAACCTGAATTGGCAGAT	1112	20	1363	20	58.575	60.461	6.9	6.6	1236	10	5	AT
AllGFP_CLC_2050_trimmed_contig_2045	260	2.2292	CGTAAAGCAATTGCCTGTGAA	ATTCCAACCTGAATTGGCAG	1106	21	1365	20	61.162	59.933	6.7	9.7	1236	10	5	AT
AllGFP_CLC_2050_trimmed_contig_2065	157	0.3462	GACCTACAGGACGCCAAGAA	AAAGAAAGGTGCTTGGGAGG	481	20	637	20	60.255	60.601	7	9.4	569	10	5	AG	BEST
AllGFP_CLC_2050_trimmed_contig_2065	154	0.3737	GACCTACAGGACGCCAAGAA	GAAAGGTGCTTGGGAGGAGT	481	20	634	20	60.255	60.628	7	7.6	569	10	5	AG
AllGFP_CLC_2050_trimmed_contig_2065	155	0.5015	GACCTACAGGACGCCAAGAA	AGAAAGGTGCTTGGGAGGAG	481	20	635	20	60.255	60.756	7	7.9	569	10	5	AG
AllGFP_CLC_2050_trimmed_contig_2065	299	0.2924	TCTCTGTTCGAGAAGACGCC	GTGCTTGGGAGGAGTGAGAA	331	20	629	20	60.678	60.386	11.1	6.7	569	10	5	AG
AllGFP_CLC_2050_trimmed_contig_2065	277	0.3632	GGACGAGAACCTCTGGTCAA	AAAGAAAGGTGCTTGGGAGG	361	20	637	20	60.238	60.601	6.7	9.4	569	10	5	AG
AllGFP_CLC_2050_trimmed_contig_2065	262	0.6908	GACCTACAGGACGCCAAGAA	GACCTACAGGACGCCAAGAA	481	20	742	20	60.255	60.255	7	7	569	85	5	AG	BEST
AllGFP_CLC_2050_trimmed_contig_2065	263	1.078	AGACCTACAGGACGCCAAGA	GACCTACAGGACGCCAAGAA	480	20	742	20	59.867	60.255	7	7	569	85	5	AG
AllGFP_CLC_2050_trimmed_contig_2065	128	0.3737	ACTCCTCCCAAGCACCTTTC	GACCTACAGGACGCCAAGAA	615	20	742	20	60.628	60.255	7	7	644	10	5	AG	BEST
AllGFP_CLC_2050_trimmed_contig_2065	133	0.5596	TTCTCACTCCTCCCAAGCAC	GACCTACAGGACGCCAAGAA	610	20	742	20	60.386	60.255	7.9	7	644	10	5	AG
AllGFP_CLC_2050_trimmed_contig_2065	134	0.6581	TTTCTCACTCCTCCCAAGCA	GACCTACAGGACGCCAAGAA	609	20	742	20	60.913	60.255	8.5	7	644	10	5	AG
AllGFP_CLC_2050_trimmed_contig_2065	245	0.3632	CCTCCCAAGCACCTTTCTTT	GGACGAGAACCTCTGGTCAA	618	20	862	20	60.601	60.238	7	6.7	644	10	5	AG
AllGFP_CLC_2050_trimmed_contig_2065	248	0.3907	ACTCCTCCCAAGCACCTTTC	GGACGAGAACCTCTGGTCAA	615	20	862	20	60.628	60.238	7	6.7	644	10	5	AG
AllGFP_CLC_2050_trimmed_contig_2066	198	0.3536	TTGCATTAGGGCAGCTGAAT	CATTTCATTGCAGTGGCAGA	280	20	477	20	60.742	60.812	6.9	8.2	316	32	9	AG	BEST
AllGFP_CLC_2050_trimmed_contig_2066	196	0.5688	GCATTAGGGCAGCTGAATGT	CATTTCATTGCAGTGGCAGA	282	20	477	20	60.243	60.812	6.6	8.2	316	32	9	AG
AllGFP_CLC_2050_trimmed_contig_2066	199	1.0198	TTGCATTAGGGCAGCTGAAT	ACATTTCATTGCAGTGGCAG	280	20	478	20	60.742	59.722	6.9	9.7	316	32	9	AG
AllGFP_CLC_2050_trimmed_contig_2084	133	0.1239	GTTCAATAGCCTGCGTGGAC	AGTGCATGTCCTGGCCTTTA	285	20	417	20	60.667	60.657	7.9	6.3	377	21	7	AAC	BEST
AllGFP_CLC_2050_trimmed_contig_2084	139	0.2637	GGCTGTGTTCAATAGCCTGC	AGTGCATGTCCTGGCCTTTA	279	20	417	20	60.807	60.657	9.7	6.3	377	21	7	AAC
AllGFP_CLC_2050_trimmed_contig_2094	243	1.1712	GAGGCTTTGACTCCCTCCAT	TGGGAATTCATCAAAGAACGA	1820	20	2062	21	60.596	60.433	8.1	8.4	2005	10	5	AG	BEST
AllGFP_CLC_2050_trimmed_contig_2094	177	1.3649	TCAGCAACTGATGACCCAGA	TGGGAATTCATCAAAGAACGA	1886	20	2062	21	60.402	60.433	8.2	8.4	2005	10	5	AG
AllGFP_CLC_2050_trimmed_contig_2094	246	1.3813	TGTGAGGCTTTGACTCCCTC	TGGGAATTCATCAAAGAACGA	1817	20	2062	21	60.386	60.433	9.4	8.4	2005	10	5	AG
AllGFP_CLC_2050_trimmed_contig_2094	248	1.2207	TCAGCAACTGATGACCCAGA	AAACAATGCACACTGCCATC	1886	20	2133	20	60.402	59.577	8.2	8.1	2005	10	5	AG
AllGFP_CLC_2050_trimmed_contig_2094	248	1.2232	TCAGCAACTGATGACCCAGA	AAACAATGCACACTGCCATCT	1886	20	2133	21	60.402	60.575	8.2	6.6	2005	10	5	AG
AllGFP_CLC_2050_trimmed_contig_2106	131	6.5599	TCCTATACATGGTGTATTGAATGAGG	TTTGTGTTTCCAGACAGGCA	98	26	228	20	60.362	60.278	8.2	9.7	157	12	6	AC	BEST
AllGFP_CLC_2050_trimmed_contig_2106	130	7.1527	CCTATACATGGTGTATTGAATGAGG	TTTGTGTTTCCAGACAGGCA	99	25	228	20	58.769	60.278	8.2	9.7	157	12	6	AC
AllGFP_CLC_2050_trimmed_contig_2106	130	7.3261	CCTATACATGGTGTATTGAATGAGGTT	TTTGTGTTTCCAGACAGGCA	99	27	228	20	60.596	60.278	7.9	9.7	157	12	6	AC
AllGFP_CLC_2050_trimmed_contig_2106	95	4.1738	GCAAGAGAGAGTGAAAGTGCAT	TTTGTGTTTCCAGACAGGCA	134	22	228	20	58.748	60.278	8.4	9.7	157	12	6	AC
AllGFP_CLC_2050_trimmed_contig_2106	96	4.2041	AGCAAGAGAGAGTGAAAGTGCAT	TTTGTGTTTCCAGACAGGCA	133	23	228	20	59.718	60.278	8.4	9.7	157	12	6	AC
AllGFP_CLC_2050_trimmed_contig_2106	97	4.4393	GAGCAAGAGAGAGTGAAAGTGC	TTTGTGTTTCCAGACAGGCA	132	22	228	20	58.483	60.278	7.9	9.7	157	12	6	AC
AllGFP_CLC_2050_trimmed_contig_2110	127	4.6474	AATCGCAATGACCACGAGAG	GCCTTTCTCACTTTCACTCTCAC	856	20	982	23	61.208	59.561	6.4	6.4	944	12	6	AC	BEST
AllGFP_CLC_2050_trimmed_contig_2110	128	4.7492	AATCGCAATGACCACGAGAG	AGCCTTTCTCACTTTCACTCTCAC	856	20	983	24	61.208	60.459	6.4	6.4	944	12	6	AC
AllGFP_CLC_2050_trimmed_contig_2110	131	4.7912	TAGAAATCGCAATGACCACG	GCCTTTCTCACTTTCACTCTCA	852	20	982	22	59.688	58.721	9.9	6.7	944	12	6	AC
AllGFP_CLC_2050_trimmed_contig_2110	250	4.0184	ATGGAGATGTTGGAAAGGCA	GCCTTTCTCACTTTCACTCTCA	733	20	982	22	60.461	58.721	9.7	6.7	944	12	6	AC
AllGFP_CLC_2050_trimmed_contig_2110	257	4.0263	ATCACGGATGGAGATGTTGG	GCCTTTCTCACTTTCACTCTCA	726	20	982	22	60.747	58.721	8.2	6.7	944	12	6	AC
AllGFP_CLC_2050_trimmed_contig_2110	258	4.0566	ATCACGGATGGAGATGTTGG	AGCCTTTCTCACTTTCACTCTCA	726	20	983	23	60.747	59.69	8.2	6.7	944	12	6	AC
AllGFP_CLC_2050_trimmed_contig_2110	160	7.596	TCCGCTTTGGTTGATATCCT	TCTGTGTCCTATCAGAAAGGTCTATG	146	20	305	26	59.528	60.076	7.8	5.9	261	14	7	AT	BEST
AllGFP_CLC_2050_trimmed_contig_2110	161	7.7307	TTCCGCTTTGGTTGATATCCT	TCTGTGTCCTATCAGAAAGGTCTATG	145	21	305	26	60.807	60.076	7.8	5.9	261	14	7	AT
AllGFP_CLC_2050_trimmed_contig_2110	222	7.3736	CTGGTCGTTGACTCGCTGTT	TCTGTGTCCTATCAGAAAGGTCTATG	84	20	305	26	61.45	60.076	6.7	5.9	261	14	7	AT
AllGFP_CLC_2050_trimmed_contig_2110	249	7.5411	CAGGCCGTATCGAACTTGTG	TCTGTGTCCTATCAGAAAGGTCTATG	57	20	305	26	61.617	60.076	7	5.9	261	14	7	AT
AllGFP_CLC_2050_trimmed_contig_2110	225	6.778	TACCTGGTCGTTGACTCGCT	TCTGTGTCCTATCAGAAAGGTCTATG	81	20	305	26	60.854	60.076	9.9	5.9	261	14	7	AT
AllGFP_CLC_2050_trimmed_contig_2110	226	6.9824	ATACCTGGTCGTTGACTCGC	TCTGTGTCCTATCAGAAAGGTCTATG	80	20	305	26	60.142	60.076	9.9	5.9	261	14	7	AT
AllGFP_CLC_2050_trimmed_contig_2110	243	2.2151	TGTCAGTGATCGTACCAAAGGA	CGCATCTGTAGGCCTCATTC	225	22	467	20	60.55	60.765	8.2	6.9	261	14	7	AT
AllGFP_CLC_2050_trimmed_contig_2124	196	0.6429	CAAGCAAGTCGTCCAGTCCT	CTGGCCCATAGACAGCACAT	573	20	768	20	60.444	61.087	7.6	6.6	733	15	5	ACC	BEST
AllGFP_CLC_2050_trimmed_contig_2124	195	0.6599	CAAGCAAGTCGTCCAGTCCT	TGGCCCATAGACAGCACATA	573	20	767	20	60.444	60.096	7.6	5.6	733	15	5	ACC
AllGFP_CLC_2050_trimmed_contig_2124	200	0.764	CAAGCAAGTCGTCCAGTCCT	TTCACTGGCCCATAGACAGC	573	20	772	20	60.444	61.208	7.6	7.9	733	15	5	ACC
AllGFP_CLC_2050_trimmed_contig_2124	166	0.5113	TGCCTTCTACTGGTGATGGG	AGCAATCAGTGTCCCTGGAA	707	20	872	20	61.055	60.656	9.6	8.5	733	15	5	ACC
AllGFP_CLC_2050_trimmed_contig_2124	165	0.5834	GCCTTCTACTGGTGATGGGA	AGCAATCAGTGTCCCTGGAA	708	20	872	20	60.073	60.656	9.7	8.5	733	15	5	ACC
AllGFP_CLC_2050_trimmed_contig_2148	223	0.1891	CTGTAACTCGGGTCAAACGG	GAGACCAATTGAATGGCGAC	690	20	912	20	60.541	60.47	9.9	9.6	807	14	7	AG	BEST
AllGFP_CLC_2050_trimmed_contig_2148	284	0.296	ATCACCCTCGGTAACTCGGT	GAGACCAATTGAATGGCGAC	629	20	912	20	60.766	60.47	9.6	9.6	807	14	7	AG
AllGFP_CLC_2050_trimmed_contig_2148	222	0.3201	TGTAACTCGGGTCAAACGGT	GAGACCAATTGAATGGCGAC	691	20	912	20	60.41	60.47	9.3	9.6	807	14	7	AG
AllGFP_CLC_2050_trimmed_contig_2166	226	1.4248	TGCTCTTGTTGATCTGGGTG	GATTTGGGCTTGCAATTGTT	904	20	1129	20	59.831	59.945	9.4	7	939	15	5	AAC	BEST
AllGFP_CLC_2050_trimmed_contig_2166	190	1.5764	TGCTCTTGTTGATCTGGGTG	GCGTCGTTGTCGATAGCAGT	904	20	1093	20	59.831	61.407	9.4	7.9	939	15	5	AAC
AllGFP_CLC_2050_trimmed_contig_2166	226	1.7609	TGCTCTTGTTGATCTGGGTGT	GATTTGGGCTTGCAATTGTT	904	21	1129	20	60.706	59.945	7.6	7	939	15	5	AAC
AllGFP_CLC_2050_trimmed_contig_2175	149	1.033	GTGGCGTATACGAGGGAGTG	GAATGCCTCCATCTTTCCTG	362	20	510	20	60.538	59.629	6.4	8.2	471	15	5	AAG	BEST
AllGFP_CLC_2050_trimmed_contig_2175	150	1.0779	GTGGCGTATACGAGGGAGTG	AGAATGCCTCCATCTTTCCTG	362	20	511	21	60.538	60.584	6.4	8.2	471	15	5	AAG
AllGFP_CLC_2050_trimmed_contig_2175	132	1.1786	GGGAGTGGCTAAGGGTGAAT	GCCTCCATCTTTCCTGTACG	375	20	506	20	60.328	59.694	6.9	7.1	471	15	5	AAG
AllGFP_CLC_2050_trimmed_contig_2175	251	0.1453	GTGGCGTATACGAGGGAGTG	AAAGACCCAAGCGAGCTTCT	362	20	612	20	60.538	60.517	6.4	6.7	471	15	5	AAG
AllGFP_CLC_2050_trimmed_contig_2175	260	0.218	GTGGCGTATACGAGGGAGTG	AGCTCCCAGAAAGACCCAAG	362	20	621	20	60.538	60.756	6.4	8.5	471	15	5	AAG
AllGFP_CLC_2050_trimmed_contig_2175	236	0.3021	GTGGCGTATACGAGGGAGTG	CTTCTGCATGGACACGATGA	362	20	597	20	60.538	60.84	6.4	6.6	471	15	5	AAG
AllGFP_CLC_2050_trimmed_contig_2194	143	0.4004	TGTCTCGGGCAAACTCCTTA	GTTGTTCATGCTTAACCGGG	1694	20	1836	20	60.766	60.365	7.5	12.9	1779	10	5	AG	BEST
AllGFP_CLC_2050_trimmed_contig_2194	151	0.436	AGATTCAGTGTCTCGGGCAA	GTTGTTCATGCTTAACCGGG	1686	20	1836	20	60.801	60.365	10	12.9	1779	10	5	AG
AllGFP_CLC_2050_trimmed_contig_2194	183	0.5002	TCATTTACAGCTGCCACACG	GTTGTTCATGCTTAACCGGG	1654	20	1836	20	60.865	60.365	8.1	12.9	1779	10	5	AG
AllGFP_CLC_2050_trimmed_contig_2194	288	0.2704	TGTCTCGGGCAAACTCCTTA	TGGGAGAAACTGCCAAACAT	1694	20	1981	20	60.766	60.495	7.5	6.6	1779	10	5	AG
AllGFP_CLC_2050_trimmed_contig_2194	296	0.306	AGATTCAGTGTCTCGGGCAA	TGGGAGAAACTGCCAAACAT	1686	20	1981	20	60.801	60.495	10	6.6	1779	10	5	AG
AllGFP_CLC_2050_trimmed_contig_2194	296	0.2902	TGCGCGTTTCTATCAGTTCA	GTTGTTCATGCTTAACCGGG	1541	20	1836	20	60.545	60.365	6.7	12.9	1779	10	5	AG
AllGFP_CLC_2050_trimmed_contig_2200	118	2.9305	GAGATCCCGGCTACGAACTT	ACAGGGATAACTGGCTTGTG	385	20	502	20	60.599	57.671	6.7	7	473	10	5	AG	BEST
AllGFP_CLC_2050_trimmed_contig_2200	223	2.9749	GCTCTGGGAAGATGCTGCTA	ACAGGGATAACTGGCTTGTG	280	20	502	20	60.646	57.671	7.5	7	473	10	5	AG
AllGFP_CLC_2050_trimmed_contig_2200	219	3.034	TGGGAAGATGCTGCTAGAGG	ACAGGGATAACTGGCTTGTG	284	20	502	20	60.495	57.671	7.9	7	473	10	5	AG
AllGFP_CLC_2050_trimmed_contig_2200	296	0.0081	GAGATCCCGGCTACGAACTT	TCGGTTTCACTCTGCTGTGA	385	20	680	20	60.599	60.593	6.7	6.7	473	10	5	AG
AllGFP_CLC_2050_trimmed_contig_2200	245	0.0443	TTCGCCAATAACACCTGCTT	TCGGTTTCACTCTGCTGTGA	436	20	680	20	60.637	60.593	8.5	6.7	473	10	5	AG
AllGFP_CLC_2050_trimmed_contig_2200	259	0.1106	ACCTGTCCCTTAAGTTCGCC	TCGGTTTCACTCTGCTGTGA	422	20	680	20	60.496	60.593	11.4	6.7	473	10	5	AG
AllGFP_CLC_2050_trimmed_contig_2230	131	0.259	TCCTGTGACAATGCAAATGG	ACAATGGCTTGAAGGAGCAA	342	20	472	20	60.517	60.776	8.4	8.5	443	10	5	AT	BEST
AllGFP_CLC_2050_trimmed_contig_2230	268	0.4977	TGTTCAAACACCAGCCTTGA	ACAATGGCTTGAAGGAGCAA	205	20	472	20	60.278	60.776	7	8.5	443	10	5	AT
AllGFP_CLC_2050_trimmed_contig_2230	159	1.1618	TCCTGTGACAATGCAAATGG	CCAGCATACCATGTGAGGAA	342	20	500	20	60.517	59.522	8.4	8.2	443	10	5	AT
AllGFP_CLC_2050_trimmed_contig_2236	280	1.808	TCGGCAATACTTCTGTGCTTT	AGGTTTGCCATCTGTTCCAA	1	21	280	20	59.897	60.495	8.5	8.5	171	10	5	AG	BEST
AllGFP_CLC_2050_trimmed_contig_2236	279	1.9768	TCGGCAATACTTCTGTGCTTT	GGTTTGCCATCTGTTCCAAA	1	21	279	20	59.897	60.874	8.5	8.8	171	10	5	AG
AllGFP_CLC_2050_trimmed_contig_2236	176	2.1326	GAGTGGGAAATGCGTGAGG	AGGTTTGCCATCTGTTCCAA	105	19	280	20	61.628	60.495	8.2	8.5	171	10	5	AG
AllGFP_CLC_2050_trimmed_contig_2236	259	2.032	GGAGTGGGAAATGCGTGAG	ATGAAGGCCTGGGAGAAGAC	104	19	362	20	61.628	60.596	6.4	6.4	171	10	5	AG
AllGFP_CLC_2050_trimmed_contig_2267	193	0.6513	TTTCCCAGTCATCCTGATCG	CACCGAGGAGGCTCTGATTA	13	20	205	20	61.004	60.353	8.3	5.9	78	12	6	AG	BEST
AllGFP_CLC_2050_trimmed_contig_2267	107	0.7359	TTTCCCAGTCATCCTGATCG	TGACTACTAGCCACCCTCCG	13	20	119	20	61.004	60.269	8.3	9.9	78	12	6	AG
AllGFP_CLC_2050_trimmed_contig_2267	106	0.977	TTTCCCAGTCATCCTGATCG	GACTACTAGCCACCCTCCGC	13	20	118	20	61.004	61.173	8.3	11.4	78	12	6	AG
AllGFP_CLC_2050_trimmed_contig_2267	262	0.5478	TTTCCCAGTCATCCTGATCG	CATGCGCCTGGGATATCTAC	13	20	274	20	61.004	60.457	8.3	5.4	78	12	6	AG
AllGFP_CLC_2050_trimmed_contig_2272	138	5.1224	GCCGATGTGAGCTTGTGAC	GAAGCATCTTGATGTCCAATTC	336	19	473	22	60.429	58.649	6.1	6.9	359	10	5	AG	BEST
AllGFP_CLC_2050_trimmed_contig_2272	141	5.1682	AAGGCCGATGTGAGCTTGT	GAAGCATCTTGATGTCCAATTC	333	19	473	22	60.817	58.649	6.7	6.9	359	10	5	AG
AllGFP_CLC_2050_trimmed_contig_2272	123	5.3353	GCCGATGTGAGCTTGTGAC	CCAATTCTACACTGAAGTTGGTGA	336	19	458	24	60.429	60.436	6.1	7.9	359	10	5	AG
AllGFP_CLC_2050_trimmed_contig_2272	219	1.2546	GCCGATGTGAGCTTGTGAC	TGCATTCTTCCAACCATGTG	336	19	554	20	60.429	60.517	6.1	6.6	359	10	5	AG
AllGFP_CLC_2050_trimmed_contig_2272	222	1.3005	AAGGCCGATGTGAGCTTGT	TGCATTCTTCCAACCATGTG	333	19	554	20	60.817	60.517	6.7	6.6	359	10	5	AG
AllGFP_CLC_2050_trimmed_contig_2272	231	1.8915	CAAATGGAGGCCACTCTGTT	TGCATGATCGTGATGACTTG	172	20	402	20	60.111	59.197	6.7	6.7	359	10	5	AG
AllGFP_CLC_2050_trimmed_contig_2278	161	0.8203	TTGCAGACTGAGGTTCATGC	GACTTTGCATCCACTGCCTC	367	20	527	20	59.992	60.812	8.4	9.4	390	15	5	AGC	BEST
AllGFP_CLC_2050_trimmed_contig_2278	182	0.9623	TTGCAGACTGAGGTTCATGC	ATGTCACGGTGGTCCTCAAT	367	20	548	20	59.992	60.246	8.4	6.9	390	15	5	AGC
AllGFP_CLC_2050_trimmed_contig_2278	160	1.2349	TGCAGACTGAGGTTCATGCT	GACTTTGCATCCACTGCCTC	368	20	527	20	59.577	60.812	8.1	9.4	390	15	5	AGC
AllGFP_CLC_2050_trimmed_contig_2278	232	0.2687	AGGAAGTTTATGCTGCTGCG	GACTTTGCATCCACTGCCTC	296	20	527	20	60.543	60.812	10.2	9.4	390	15	5	AGC
AllGFP_CLC_2050_trimmed_contig_2278	156	0.3717	AGGAAGTTTATGCTGCTGCG	GAGTCGCTTTCTCTTCACGC	296	20	451	20	60.543	60.285	10.2	9.9	390	15	5	AGC
AllGFP_CLC_2050_trimmed_contig_2278	220	0.4046	CTGCTGCGAAATCGGTAGTT	GACTTTGCATCCACTGCCTC	308	20	527	20	60.407	60.812	5.7	9.4	390	15	5	AGC
AllGFP_CLC_2050_trimmed_contig_2310	236	0.7382	CCCGATCGCTCTATCATTTG	CGAGAACACGACTACGACCA	82	20	317	20	60.564	59.897	7.2	7.9	180	18	6	ACC	BEST
AllGFP_CLC_2050_trimmed_contig_2310	267	0.925	CTCTCCAACTGTGGCCTTTG	CGAGAACACGACTACGACCA	51	20	317	20	60.822	59.897	7.3	7.9	180	18	6	ACC
AllGFP_CLC_2050_trimmed_contig_2310	180	1.0925	GTCCCTCTAGGTCGCCATTC	CGAGAACACGACTACGACCA	138	20	317	20	60.99	59.897	6.9	7.9	180	18	6	ACC
AllGFP_CLC_2050_trimmed_contig_2310	221	0.4921	CCCGATCGCTCTATCATTTG	GACCACTCCTCTTCTGCTGC	82	20	302	20	60.564	60.143	7.2	9.7	180	18	6	ACC
AllGFP_CLC_2050_trimmed_contig_2310	249	0.5463	TCCAACTGTGGCCTTTGTCT	GACCACTCCTCTTCTGCTGC	54	20	302	20	60.69	60.143	6.4	9.7	180	18	6	ACC
AllGFP_CLC_2050_trimmed_contig_2310	280	0.2896	CCCGATCGCTCTATCATTTG	GTCGGTGCCTTCGTCTGTAG	82	20	361	20	60.564	60.854	7.2	5.7	180	18	6	ACC
AllGFP_CLC_2050_trimmed_contig_2310	251	0.3867	AATAAGGGCCAGAGAGACGC	GTCGGTGCCTTCGTCTGTAG	111	20	361	20	60.733	60.854	9.6	5.7	180	18	6	ACC
AllGFP_CLC_2050_trimmed_contig_2339	138	1.6873	CCCACATGGTCATAAGTGGA	CCCACCTCACAGAGCAGTTT	617	20	754	20	59.215	60.298	7.9	6.7	644	10	5	AT	BEST
AllGFP_CLC_2050_trimmed_contig_2339	137	2.338	CCACATGGTCATAAGTGGATGA	CCCACCTCACAGAGCAGTTT	618	22	754	20	60.636	60.298	6.6	6.7	644	10	5	AT
AllGFP_CLC_2050_trimmed_contig_2339	138	2.3611	CCCACATGGTCATAAGTGGAT	CCCACCTCACAGAGCAGTTT	617	21	754	20	59.541	60.298	8.1	6.7	644	10	5	AT
AllGFP_CLC_2050_trimmed_contig_2339	254	0.5951	ATACAAGCCTGGGATAGGGC	CCCACCTCACAGAGCAGTTT	501	20	754	20	60.307	60.298	10.9	6.7	644	10	5	AT
AllGFP_CLC_2050_trimmed_contig_2339	254	1.5957	ATACAAGCCTGGGATAGGGC	CCCACCTCACAGAGCAGTTTA	501	20	754	21	60.307	60.297	10.9	6	644	10	5	AT
AllGFP_CLC_2050_trimmed_contig_2339	238	0.6564	GGGCCTTGTGTGGTGTAAGA	CCCACCTCACAGAGCAGTTT	517	20	754	20	60.954	60.298	6	6.7	644	10	5	AT
AllGFP_CLC_2050_trimmed_contig_2339	239	0.8739	AGGGCCTTGTGTGGTGTAAG	CCCACCTCACAGAGCAGTTT	516	20	754	20	60.028	60.298	5.7	6.7	644	10	5	AT
AllGFP_CLC_2050_trimmed_contig_2342	97	4.8984	GCCGTAGTTACCGGATGAAA	GGAACAACAAACTGTACAGCAGA	10	20	106	23	59.96	59.342	7.3	8.2	63	18	6	AAC	BEST
AllGFP_CLC_2050_trimmed_contig_2342	90	4.9257	TTACCGGATGAAACTCGACC	GGAACAACAAACTGTACAGCAGA	17	20	106	23	59.933	59.342	9.6	8.2	63	18	6	AAC
AllGFP_CLC_2050_trimmed_contig_2342	98	4.9815	GCCGTAGTTACCGGATGAAA	AGGAACAACAAACTGTACAGCAGA	10	20	107	24	59.96	60.259	7.3	8.2	63	18	6	AAC
AllGFP_CLC_2050_trimmed_contig_2342	192	0.5651	GAAACTCGACCTTTAGGCCC	CAGGGAGAGGCTAGGGTTGT	26	20	217	20	60.074	60.64	12.4	6.4	63	18	6	AAC
AllGFP_CLC_2050_trimmed_contig_2342	276	0.6154	GAAACTCGACCTTTAGGCCC	ACAACTGTTCAGCACCAGCA	26	20	301	20	60.074	60.51	12.4	8.5	63	18	6	AAC
AllGFP_CLC_2050_trimmed_contig_2344	260	4.5579	GCTTCTCAATCAGAACATATGCC	TGCTAAGACCAGTGGGTTTGA	1711	23	1970	21	60.116	60.674	9.6	7.3	1893	10	5	AT	BEST
AllGFP_CLC_2050_trimmed_contig_2344	267	4.5787	GCTTCTCAATCAGAACATATGCC	CCGAATGTGCTAAGACCAGTG	1711	23	1977	21	60.116	60.695	9.6	6.7	1893	10	5	AT
AllGFP_CLC_2050_trimmed_contig_2344	278	4.6309	GCTTCTCAATCAGAACATATGCC	TGTTTCCATAACCGAATGTGC	1711	23	1988	21	60.116	60.747	9.6	8.2	1893	10	5	AT
AllGFP_CLC_2050_trimmed_contig_2350	152	3.2086	TGAATTTGTTCCCATTCAGAAA	TGCGTAATTTCTGGCCAACT	108	22	259	20	59.429	60.637	7	6.7	142	18	6	AAT	BEST
AllGFP_CLC_2050_trimmed_contig_2350	153	3.929	ATGAATTTGTTCCCATTCAGAAA	TGCGTAATTTCTGGCCAACT	107	23	259	20	59.708	60.637	7	6.7	142	18	6	AAT
AllGFP_CLC_2050_trimmed_contig_2358	100	2.5332	GCAAGTTTGAATATCGCAGTCC	CGGGACATGATGAGGACAAT	76	22	175	20	60.986	60.747	7.6	6.6	143	10	5	AT	BEST
AllGFP_CLC_2050_trimmed_contig_2358	99	2.6162	CAAGTTTGAATATCGCAGTCCA	CGGGACATGATGAGGACAAT	77	22	175	20	60.131	60.747	7.9	6.6	143	10	5	AT
AllGFP_CLC_2050_trimmed_contig_2358	168	2.9864	CAAACCGACTCTTCATTCACA	CGGGACATGATGAGGACAAT	8	21	175	20	58.761	60.747	6.7	6.6	143	10	5	AT
AllGFP_CLC_2050_trimmed_contig_2358	104	2.8381	GCAAGTTTGAATATCGCAGTCC	GAGACGGGACATGATGAGGA	76	22	179	20	60.986	61.052	7.6	7.9	143	10	5	AT
AllGFP_CLC_2050_trimmed_contig_2361	212	1.3807	CAAACGGGCTTCGTGTTTAC	TTAGGCTGTATGAGCGTCACC	4	20	215	21	60.534	60.285	6	7.9	174	18	6	AAG	BEST
AllGFP_CLC_2050_trimmed_contig_2361	211	1.7629	CAAACGGGCTTCGTGTTTAC	TAGGCTGTATGAGCGTCACC	4	20	214	20	60.534	58.903	6	7.9	174	18	6	AAG
AllGFP_CLC_2050_trimmed_contig_2361	213	2.135	CAAACGGGCTTCGTGTTTAC	ATTAGGCTGTATGAGCGTCACC	4	20	216	22	60.534	60.531	6	7.9	174	18	6	AAG
AllGFP_CLC_2050_trimmed_contig_2364	161	0.1461	CAAGGAACTCCAGATGCCAC	ACCTGGCAAACCTGTCTTGA	12	20	172	20	60.656	60.69	9.4	7	95	10	5	AT	BEST
AllGFP_CLC_2050_trimmed_contig_2364	151	0.1768	CAGATGCCACTGGTGCATAA	ACCTGGCAAACCTGTCTTGA	22	20	172	20	60.687	60.69	6.2	7	95	10	5	AT
AllGFP_CLC_2050_trimmed_contig_2364	164	0.4943	TTCCAAGGAACTCCAGATGC	ACCTGGCAAACCTGTCTTGA	9	20	172	20	60.195	60.69	8.1	7	95	10	5	AT
AllGFP_CLC_2050_trimmed_contig_2383	297	0.5951	CGCTTTGGTAATGTTCCAGG	TCGAGACCACAGGTCTACCC	78	20	374	20	60.493	60.112	9.7	8.4	260	18	6	AAG	BEST
AllGFP_CLC_2050_trimmed_contig_2383	209	0.7351	AAATTCCACGAACTCCACCA	TCGAGACCACAGGTCTACCC	166	20	374	20	60.353	60.112	8.2	8.4	260	18	6	AAG
AllGFP_CLC_2050_trimmed_contig_2408	138	1.8362	GGCATCAATGGACCAGTTTG	TGGTGAGGGAATGATGACTG	467	20	604	20	61.309	59.473	7	6.4	553	15	5	ATC	BEST
AllGFP_CLC_2050_trimmed_contig_2408	168	1.3126	TGAAGCCACAAAGCAAACAA	TGGTGAGGGAATGATGACTG	437	20	604	20	60.415	59.473	7	6.4	553	15	5	ATC
AllGFP_CLC_2050_trimmed_contig_2408	168	1.4065	TGAAGCCACAAAGCAAACAA	TGGTGAGGGAATGATGACTGT	437	20	604	21	60.415	60.379	7	6.1	553	15	5	ATC
AllGFP_CLC_2050_trimmed_contig_2434	193	0.8491	CAGAAGTGGAGGAACCGTCA	CGCGAGAGGTGAAATTCAGT	175	20	367	20	61.246	60.397	8.4	6.4	325	15	5	AAG	BEST
AllGFP_CLC_2050_trimmed_contig_2434	153	1.0527	AACAACGAGCACAGGACGAG	CGCGAGAGGTGAAATTCAGT	215	20	367	20	61.45	60.397	8.1	6.4	325	15	5	AAG
AllGFP_CLC_2050_trimmed_contig_2434	199	1.2731	GGCTTCCAGAAGTGGAGGAA	CGCGAGAGGTGAAATTCAGT	169	20	367	20	61.67	60.397	8.2	6.4	325	15	5	AAG
AllGFP_CLC_2050_trimmed_contig_2434	259	0.8673	GTCAGGATCTTGGTCGGGAT	CGCGAGAGGTGAAATTCAGT	109	20	367	20	61.264	60.397	9.3	6.4	325	15	5	AAG
AllGFP_CLC_2050_trimmed_contig_2434	265	0.8944	GAACGGGTCAGGATCTTGGT	CGCGAGAGGTGAAATTCAGT	103	20	367	20	61.291	60.397	8.2	6.4	325	15	5	AAG
AllGFP_CLC_2050_trimmed_contig_2451	125	0.3255	AGGACCTGGCATCTTTGACA	CATTTACATTGAGTCCCGGC	427	20	551	20	60.656	60.331	6.7	12.9	504	15	5	CCG	BEST
AllGFP_CLC_2050_trimmed_contig_2451	182	0.4908	AGGACCTGGCATCTTTGACA	TGGAGGATTTCGAGTGTTGG	427	20	608	20	60.656	61.034	6.7	8.2	504	15	5	CCG
AllGFP_CLC_2050_trimmed_contig_2451	122	0.5828	AGGACCTGGCATCTTTGACA	TTACATTGAGTCCCGGCTTC	427	20	548	20	60.656	60.074	6.7	8.2	504	15	5	CCG
AllGFP_CLC_2050_trimmed_contig_2451	271	0.2244	CGTCCGGAAGGAGAGAAGTT	GCCTGGTGTTCAAAGAAACG	311	20	581	20	60.756	60.668	6.7	8.7	504	15	5	CCG
AllGFP_CLC_2050_trimmed_contig_2451	205	0.2953	GACTAACCGCAGCAAACCAG	GCCTGGTGTTCAAAGAAACG	377	20	581	20	60.827	60.668	7.9	8.7	504	15	5	CCG
AllGFP_CLC_2050_trimmed_contig_2454	193	0.2724	AGATTGGTACACGGGCTTCA	GGAGTTATAGCCTCCGGGAA	299	20	491	20	60.517	60.411	7	9.7	374	10	5	AC	BEST
AllGFP_CLC_2050_trimmed_contig_2454	192	0.4831	GATTGGTACACGGGCTTCAA	GGAGTTATAGCCTCCGGGAA	300	20	491	20	60.894	60.411	7.3	9.7	374	10	5	AC
AllGFP_CLC_2050_trimmed_contig_2463	182	0.1404	AAAGTCTGCCTGAGTGCGTC	TCATCGGATTCTTCAACCGT	1025	20	1206	20	60.599	60.461	9.6	9.3	1103	12	6	AG	BEST
AllGFP_CLC_2050_trimmed_contig_2463	278	0.1283	AAAGTCTGCCTGAGTGCGTC	TCCTCTTCCTCCTCCTCACC	1025	20	1302	20	60.599	60.727	9.6	7.9	1103	12	6	AG
AllGFP_CLC_2050_trimmed_contig_2483	269	0.6264	TGGTGGGTGACAGTGATCTG	TGGAAGTGAACAGCGAGATG	130	20	398	20	60.59	59.984	6.6	6.6	308	14	7	AC	BEST
AllGFP_CLC_2050_trimmed_contig_2483	268	1.22	TGGTGGGTGACAGTGATCTG	GGAAGTGAACAGCGAGATGAA	130	20	397	21	60.59	60.39	6.6	6.9	308	14	7	AC
AllGFP_CLC_2050_trimmed_contig_2483	270	1.3405	TGGTGGGTGACAGTGATCTG	ATGGAAGTGAACAGCGAGATG	130	20	399	21	60.59	60.27	6.6	6.6	308	14	7	AC
AllGFP_CLC_2050_trimmed_contig_2499	242	1.0584	GACCCAGAGGACCACCCTAC	CCTTCAAGGTTGCAAGTTCC	190	20	431	20	60.77	59.711	6.9	7.9	386	10	5	AG	BEST
AllGFP_CLC_2050_trimmed_contig_2499	196	1.1428	GTCCTACTGCCTGTGGCTTG	CTTCAAGGTTGCAAGTTCCC	235	20	430	20	60.854	59.711	8.5	9.7	386	10	5	AG
AllGFP_CLC_2050_trimmed_contig_2508	114	2.2035	AGGAGCTGGAGCTGGGACT	GTTTCAGCAAAGGGTGCAGT	130	19	243	20	61.502	60.299	7.6	7.9	151	15	5	AGC	BEST
AllGFP_CLC_2050_trimmed_contig_2508	114	2.3877	AGGAGCTGGAGCTGGGAC	GTTTCAGCAAAGGGTGCAGT	130	18	243	20	60.513	60.299	9.1	7.9	151	15	5	AGC
AllGFP_CLC_2050_trimmed_contig_2508	168	0.1763	TGCAGTCTCTTTCTCAGGGC	CAAGCAAAGGTAATGGCACC	37	20	204	20	60.678	60.502	10.9	9.4	151	15	5	AGC
AllGFP_CLC_2050_trimmed_contig_2508	203	0.241	ACTGCAGGCTTGTTGAGAGC	CAAGCAAAGGTAATGGCACC	2	20	204	20	60.743	60.502	7.9	9.4	151	15	5	AGC
AllGFP_CLC_2050_trimmed_contig_2508	202	0.3657	TGCAGTCTCTTTCTCAGGGC	AGCAAAGGGTGCAGTACCAG	37	20	238	20	60.678	60.312	10.9	7.9	151	15	5	AGC
AllGFP_CLC_2050_trimmed_contig_2508	296	0.1464	TGCAGTCTCTTTCTCAGGGC	AAGTTCCAGCTCCAGCTCCT	37	20	332	20	60.678	60.532	10.9	7.9	151	15	5	AGC
AllGFP_CLC_2050_trimmed_contig_2521	274	1.4971	CCACAGAGGTCCCTCTCTCTC	CGCAAATTACCCAATCCAAG	105	21	378	20	60.388	60.315	6.4	8.5	168	103	8	AG	BEST
AllGFP_CLC_2050_trimmed_contig_2521	275	1.6236	CCACAGAGGTCCCTCTCTCTC	ACGCAAATTACCCAATCCAA	105	21	379	20	60.388	60.188	6.4	8.5	168	103	8	AG
AllGFP_CLC_2050_trimmed_contig_2521	280	1.7812	AAACTGCCACAGAGGTCCC	CGCAAATTACCCAATCCAAG	99	19	378	20	60.104	60.315	9.1	8.5	168	103	8	AG
AllGFP_CLC_2050_trimmed_contig_2564	237	3.1562	TTGTACCCTTTCAGCCAAAGA	GTAATCCCGCATACACCCGT	222	21	458	20	59.733	61.889	7	11.1	418	10	5	AT	BEST
AllGFP_CLC_2050_trimmed_contig_2564	237	3.2705	TGTACCCTTTCAGCCAAAGAA	AGTAATCCCGCATACACCCG	223	21	459	20	59.733	62.003	7	11.1	418	10	5	AT
AllGFP_CLC_2050_trimmed_contig_2588	183	6.8131	TTTGGCCATGTATCATGGTTT	AAACGTCAGTCCCAAGTTAGTTT	150	21	332	23	60.067	58.32	8.2	6.7	298	10	5	AG	BEST
AllGFP_CLC_2050_trimmed_contig_2588	299	7.0443	TCCCTCCTTATTGGGTTGAC	AAACGTCAGTCCCAAGTTAGTTT	34	20	332	23	58.836	58.32	6.7	6.7	298	10	5	AG
AllGFP_CLC_2050_trimmed_contig_2588	299	7.0675	TCCCTCCTTATTGGGTTGACT	AAACGTCAGTCCCAAGTTAGTTT	34	21	332	23	59.813	58.32	6.4	6.7	298	10	5	AG
AllGFP_CLC_2050_trimmed_contig_2614	209	13.6537	TGCAACTTGTAACATAGTAGGACTTC	TTGTCAAGGGACATTAACAACAT	78	26	286	23	58.132	58.415	6.4	6.6	199	10	5	AT	BEST
AllGFP_CLC_2050_trimmed_contig_2614	215	13.8991	TGCAACTTGTAACATAGTAGGACTTC	TTTCAATTGTCAAGGGACATTA	78	26	292	22	58.132	57.169	6.4	6.2	199	10	5	AT
AllGFP_CLC_2050_trimmed_contig_2614	208	14.0646	TGCAACTTGTAACATAGTAGGACTTC	TGTCAAGGGACATTAACAACAT	78	26	285	22	58.132	57.004	6.4	6.6	199	10	5	AT
AllGFP_CLC_2050_trimmed_contig_2653	242	0.2585	TTTGATGCTTGTGCTGTCGT	GAGAGCCACGGTGATAATGG	351	20	592	20	60.459	60.483	7.8	8.4	377	10	5	AG	BEST
AllGFP_CLC_2050_trimmed_contig_2653	221	0.2546	ACGCTGACCCGAGTCTAACA	TACCAAGTGCAGCAGCGTAA	195	20	415	20	60.854	60.599	6	7.7	377	10	5	AG
AllGFP_CLC_2050_trimmed_contig_2653	203	0.0743	CAGTGGCAGTCAGTCAGTCG	TACCAAGTGCAGCAGCGTAA	213	20	415	20	60.674	60.599	8.1	7.7	377	10	5	AG
AllGFP_CLC_2050_trimmed_contig_2653	215	0.1117	ACCCGAGTCTAACAGTGGCA	TACCAAGTGCAGCAGCGTAA	201	20	415	20	60.711	60.599	10	7.7	377	10	5	AG
AllGFP_CLC_2050_trimmed_contig_2653	193	0.1371	CAGTCAGTCGATGGTGCTTG	TACCAAGTGCAGCAGCGTAA	223	20	415	20	60.463	60.599	8.5	7.7	377	10	5	AG
AllGFP_CLC_2050_trimmed_contig_2706	94	8.9655	GAATGGAAGCAAGTTTACACCAA	CAGTCAAGGACTAGGCTTCTACA	621	23	714	23	60.389	57.846	8.2	5.7	657	14	7	AC	BEST
AllGFP_CLC_2050_trimmed_contig_2706	91	9.0219	TGGAAGCAAGTTTACACCAAA	CAGTCAAGGACTAGGCTTCTACA	624	21	714	23	58.332	57.846	8.8	5.7	657	14	7	AC
AllGFP_CLC_2050_trimmed_contig_2706	94	9.2199	GAATGGAAGCAAGTTTACACCA	CAGTCAAGGACTAGGCTTCTACA	621	22	714	23	59.134	57.846	8.2	5.7	657	14	7	AC
AllGFP_CLC_2050_trimmed_contig_2706	148	6.0145	CCACATCTCCCTGGAATGAA	CAGTCAAGGACTAGGCTTCTACA	567	20	714	23	60.86	57.846	6.9	5.7	657	14	7	AC
AllGFP_CLC_2050_trimmed_contig_2706	154	6.0146	GTATTGCCACATCTCCCTGG	CAGTCAAGGACTAGGCTTCTACA	561	20	714	23	60.34	57.846	9.7	5.7	657	14	7	AC
AllGFP_CLC_2050_trimmed_contig_2706	158	6.0491	ATGCGTATTGCCACATCTCC	CAGTCAAGGACTAGGCTTCTACA	557	20	714	23	60.895	57.846	7.9	5.7	657	14	7	AC
AllGFP_CLC_2050_trimmed_contig_2706	250	3.0809	CCACATCTCCCTGGAATGAA	TTTGTAATGAGCCAGGCTTGTA	567	20	816	22	60.86	59.779	6.9	6	657	14	7	AC
AllGFP_CLC_2050_trimmed_contig_2706	256	3.081	GTATTGCCACATCTCCCTGG	TTTGTAATGAGCCAGGCTTGTA	561	20	816	22	60.34	59.779	9.7	6	657	14	7	AC
AllGFP_CLC_2050_trimmed_contig_2706	260	3.1155	ATGCGTATTGCCACATCTCC	TTTGTAATGAGCCAGGCTTGTA	557	20	816	22	60.895	59.779	7.9	6	657	14	7	AC
AllGFP_CLC_2050_trimmed_contig_2732	90	3.7352	TCTCGAGAAGGCTCTTGTCTT	GGACTGGGACATCTCAGGAA	3	21	92	20	58.417	60.048	6.4	8.2	38	15	5	AAG	BEST
AllGFP_CLC_2050_trimmed_contig_2732	91	3.741	CTCTCGAGAAGGCTCTTGTCTT	GGACTGGGACATCTCAGGAA	2	22	92	20	59.411	60.048	6.4	8.2	38	15	5	AAG
AllGFP_CLC_2050_trimmed_contig_2732	92	4.1669	GCTCTCGAGAAGGCTCTTG	GGACTGGGACATCTCAGGAA	1	19	92	20	57.985	60.048	7	8.2	38	15	5	AAG
AllGFP_CLC_2050_trimmed_contig_2748	185	0.4058	TCTAAGCCGGAAACACGAGA	TCCATTCCGAAACATCAACC	197	20	381	20	60.904	60.702	8.4	8.2	297	10	5	AG	BEST
AllGFP_CLC_2050_trimmed_contig_2748	205	0.5013	ATCTCCACAACCTGCACACC	TCCATTCCGAAACATCAACC	177	20	381	20	60.999	60.702	7.6	8.2	297	10	5	AG
AllGFP_CLC_2050_trimmed_contig_2748	117	0.5699	TACTGTCTTACCCGTTCGCC	TCCATTCCGAAACATCAACC	265	20	381	20	60.132	60.702	11.4	8.2	297	10	5	AG
AllGFP_CLC_2050_trimmed_contig_2798	108	0.8236	GTGTTCTTGGCTCCTTGCAC	GCCTCCTGTCAGCATATCCA	79	20	186	20	60.844	61.18	8.2	8.1	112	18	6	AAT	BEST
AllGFP_CLC_2050_trimmed_contig_2798	118	0.832	CTGCCACACTGTGTTCTTGG	GCCTCCTGTCAGCATATCCA	69	20	186	20	60.348	61.18	8.5	8.1	112	18	6	AAT
AllGFP_CLC_2050_trimmed_contig_2798	110	0.955	CTGTGTTCTTGGCTCCTTGC	GCCTCCTGTCAGCATATCCA	77	20	186	20	60.975	61.18	8.5	8.1	112	18	6	AAT
AllGFP_CLC_2050_trimmed_contig_2798	194	0.3549	GTGTTCTTGGCTCCTTGCAC	GAAGACACTGGTAGGCGTGG	79	20	272	20	60.844	60.711	8.2	9.9	112	18	6	AAT
AllGFP_CLC_2050_trimmed_contig_2798	204	0.3633	CTGCCACACTGTGTTCTTGG	GAAGACACTGGTAGGCGTGG	69	20	272	20	60.348	60.711	8.5	9.9	112	18	6	AAT
AllGFP_CLC_2050_trimmed_contig_2812	117	0.8737	TAGTGCACCTAAGCCCAAGG	GCAGTGTGCCTCTAAGCCTG	1841	20	1957	20	60.262	61.136	8.5	9.7	1887	10	5	AC	BEST
AllGFP_CLC_2050_trimmed_contig_2812	112	1.0202	CACCTAAGCCCAAGGTCACA	GCAGTGTGCCTCTAAGCCTG	1846	20	1957	20	61.084	61.136	6.7	9.7	1887	10	5	AC
AllGFP_CLC_2050_trimmed_contig_2812	110	1.0331	CCTAAGCCCAAGGTCACAAA	GCAGTGTGCCTCTAAGCCTG	1848	20	1957	20	60.103	61.136	7	9.7	1887	10	5	AC
AllGFP_CLC_2050_trimmed_contig_2812	104	0.8905	CCCAAGGTCACAAATGCTGT	GCAGTGTGCCTCTAAGCCTG	1854	20	1957	20	60.954	61.136	7.9	9.7	1887	10	5	AC
AllGFP_CLC_2050_trimmed_contig_2815	167	1.3737	CATGCTTCTAGAATGCGGAAA	GTGGTTGGTCTCTGGTCAGC	1198	21	1364	20	60.35	60.723	8.5	8.2	1297	12	6	AG	BEST
AllGFP_CLC_2050_trimmed_contig_2815	216	1.6995	CATGCTTCTAGAATGCGGAAA	TTTGCCCTTTGGTAGTGACG	1198	21	1413	20	60.35	61.049	8.5	8.4	1297	12	6	AG
AllGFP_CLC_2050_trimmed_contig_2815	167	1.7076	CATGCTTCTAGAATGCGGAA	GTGGTTGGTCTCTGGTCAGC	1198	20	1364	20	59.016	60.723	10.2	8.2	1297	12	6	AG
AllGFP_CLC_2050_trimmed_contig_2815	251	0.2223	ATGCTCGCTAGCCTTGACTG	GTGGTTGGTCTCTGGTCAGC	1114	20	1364	20	60.699	60.723	6.4	8.2	1297	12	6	AG
AllGFP_CLC_2050_trimmed_contig_2815	298	0.2553	TGGCCGAGAGTTGCCTATAA	GTGGTTGGTCTCTGGTCAGC	1067	20	1364	20	60.732	60.723	5.2	8.2	1297	12	6	AG
AllGFP_CLC_2050_trimmed_contig_2847	101	1.4547	AAGCACCAATTTCCTGATGC	TTGCCATTTCTGATGTTTCG	750	20	850	20	60.081	59.664	8.1	9	772	10	5	AC	BEST
AllGFP_CLC_2050_trimmed_contig_2847	90	1.6231	AAGCACCAATTTCCTGATGC	GATGTTTCGAAGTGCAAATGG	750	20	839	21	60.081	60.496	8.1	8.4	772	10	5	AC
AllGFP_CLC_2050_trimmed_contig_2847	91	2.3986	AAGCACCAATTTCCTGATGC	TGATGTTTCGAAGTGCAAATG	750	20	840	21	60.081	59.72	8.1	7.2	772	10	5	AC
AllGFP_CLC_2050_trimmed_contig_2847	109	0.8091	AAGCACCAATTTCCTGATGC	GCACACACTTGCCATTTCTG	750	20	858	20	60.081	60.31	8.1	7	772	10	5	AC
AllGFP_CLC_2050_trimmed_contig_2847	110	1.0265	AAGCACCAATTTCCTGATGC	GGCACACACTTGCCATTTCT	750	20	859	20	60.081	61.107	8.1	7	772	10	5	AC
AllGFP_CLC_2050_trimmed_contig_2847	129	0.4912	TGCCAACAGTCACGTCAGAT	TCGAAGTGCAAATGGACTGA	705	20	833	20	60.319	60.39	6.6	6.4	772	10	5	AC
AllGFP_CLC_2050_trimmed_contig_2847	154	0.5715	TGCCAACAGTCACGTCAGAT	GCACACACTTGCCATTTCTG	705	20	858	20	60.319	60.31	6.6	7	772	10	5	AC
AllGFP_CLC_2050_trimmed_contig_2847	281	0.6185	TCGTTCTCTGGCTGTGGACT	TCGAAGTGCAAATGGACTGA	553	20	833	20	61.009	60.39	7.6	6.4	772	10	5	AC
AllGFP_CLC_2050_trimmed_contig_2865	254	17.569	GATCTTGATTAACAGCATCAGAAA	ATTCCTGTAGATGGTTGTAATTTATTT	205	24	458	27	57.601	57.03	7	6.2	407	12	6	AT	BEST
AllGFP_CLC_2050_trimmed_contig_2865	255	17.6301	AGATCTTGATTAACAGCATCAGAAA	ATTCCTGTAGATGGTTGTAATTTATTT	204	25	458	27	58.54	57.03	7	6.2	407	12	6	AT
AllGFP_CLC_2050_trimmed_contig_2865	258	17.6508	TGTAGATCTTGATTAACAGCATCAGAA	ATTCCTGTAGATGGTTGTAATTTATTT	201	27	458	27	60.519	57.03	7	6.2	407	12	6	AT
AllGFP_CLC_2050_trimmed_contig_2865	291	13.457	TTCCAAGATATATTTCAATTTGGTGA	AACTCAGAATTGTAGAGGCAGTTT	288	26	578	24	59.982	57.761	7.9	6.7	407	12	6	AT
AllGFP_CLC_2050_trimmed_contig_2865	290	13.5909	TCCAAGATATATTTCAATTTGGTGA	AACTCAGAATTGTAGAGGCAGTTT	289	25	578	24	58.848	57.761	7.9	6.7	407	12	6	AT
AllGFP_CLC_2050_trimmed_contig_2865	292	13.9707	CTTCCAAGATATATTTCAATTTGGTGA	AACTCAGAATTGTAGAGGCAGTTT	287	27	578	24	60.732	57.761	7.9	6.7	407	12	6	AT
AllGFP_CLC_2050_trimmed_contig_2877	190	6.6187	GAGGCAAGCTCTTGAATGTT	TGCAAGCATGAATCTACAGG	532	20	721	20	57.139	57.442	6.6	7.9	566	14	7	AT	BEST
AllGFP_CLC_2050_trimmed_contig_2877	190	6.6679	GAGGCAAGCTCTTGAATGTT	TGCAAGCATGAATCTACAGGT	532	20	721	21	57.139	58.393	6.6	7.9	566	14	7	AT
AllGFP_CLC_2050_trimmed_contig_2877	192	6.8092	GAGGCAAGCTCTTGAATGTT	AATGCAAGCATGAATCTACAGG	532	20	723	22	57.139	59.252	6.6	7.9	566	14	7	AT
AllGFP_CLC_2050_trimmed_contig_2877	222	5.395	TGTCTTCAGCTCATTTGCATGT	TGCAAGCATGAATCTACAGG	500	22	721	20	60.837	57.442	6.6	7.9	566	14	7	AT
AllGFP_CLC_2050_trimmed_contig_2877	222	5.4441	TGTCTTCAGCTCATTTGCATGT	TGCAAGCATGAATCTACAGGT	500	22	721	21	60.837	58.393	6.6	7.9	566	14	7	AT
AllGFP_CLC_2050_trimmed_contig_2877	224	5.5855	TGTCTTCAGCTCATTTGCATGT	AATGCAAGCATGAATCTACAGG	500	22	723	22	60.837	59.252	6.6	7.9	566	14	7	AT
AllGFP_CLC_2050_trimmed_contig_2886	98	1.3835	TACGAATACGGGCTAGCGAA	CCTGCTCTTGGGCAATTCT	157	20	254	19	60.73	60.346	10.2	6.6	221	14	7	AG	BEST
AllGFP_CLC_2050_trimmed_contig_2886	99	1.6024	GTACGAATACGGGCTAGCGA	CCTGCTCTTGGGCAATTCT	156	20	254	19	60.251	60.346	9.9	6.6	221	14	7	AG
AllGFP_CLC_2050_trimmed_contig_2886	159	1.6493	GGCGCAGTAACAGTGAGAGG	CCTGCTCTTGGGCAATTCT	96	20	254	19	60.996	60.346	7.9	6.6	221	14	7	AG
AllGFP_CLC_2050_trimmed_contig_2886	245	1.3493	TGAGGCTCTCGCCTGTATTC	CCTGCTCTTGGGCAATTCT	10	20	254	19	60.504	60.346	5.9	6.6	221	14	7	AG
AllGFP_CLC_2050_trimmed_contig_2886	165	1.4286	ACACCTGGCGCAGTAACAGT	CCTGCTCTTGGGCAATTCT	90	20	254	19	60.775	60.346	6.1	6.6	221	14	7	AG
AllGFP_CLC_2050_trimmed_contig_2918	203	3.1404	TGGCTCCTCTAGTCAGTCCA	CTGCCTAATGGACATCCACA	5	20	207	20	58.538	59.522	7.9	8.2	97	18	6	AAT	BEST
AllGFP_CLC_2050_trimmed_contig_2918	204	3.2139	GTGGCTCCTCTAGTCAGTCCA	CTGCCTAATGGACATCCACA	4	21	207	20	59.465	59.522	7.9	8.2	97	18	6	AAT
AllGFP_CLC_2050_trimmed_contig_2918	202	3.4554	TGGCTCCTCTAGTCAGTCCA	TGCCTAATGGACATCCACAAT	5	20	206	21	58.538	60.207	7.9	6.6	97	18	6	AAT
AllGFP_CLC_2050_trimmed_contig_2928	231	2.2517	GAAACAAATGCAGATTCTGGG	TCTTCGAGGCACTAACCAGG	87	21	317	20	59.56	60.388	9.7	9.7	159	10	5	AC	BEST
AllGFP_CLC_2050_trimmed_contig_2928	202	2.5808	GAAACAAATGCAGATTCTGGG	GAATCCTGGCTGACGCATAA	87	21	288	20	59.56	61.141	9.7	6.2	159	10	5	AC
AllGFP_CLC_2050_trimmed_contig_2928	118	2.8713	GAAACAAATGCAGATTCTGGG	AAACGGTAGTCGCGGTCTAA	87	21	204	20	59.56	59.769	9.7	6	159	10	5	AC
AllGFP_CLC_2050_trimmed_contig_2951	275	1.1393	GCAGCATTCTGTTCTGGGAG	GCATGATTTCAGTTCCAGCA	2434	20	2708	20	60.945	59.805	9.4	8.5	2508	10	5	AC	BEST
AllGFP_CLC_2050_trimmed_contig_2951	276	1.5359	GCAGCATTCTGTTCTGGGAG	AGCATGATTTCAGTTCCAGCA	2434	20	2709	21	60.945	60.791	9.4	8.5	2508	10	5	AC
AllGFP_CLC_2050_trimmed_contig_2963	241	0.3352	GACCGCTTTGTTACCTTCCC	CCAAGACAACGTGAAGGAGG	1170	20	1410	20	60.856	60.68	9.7	9.4	1367	10	5	AT	BEST
AllGFP_CLC_2050_trimmed_contig_2963	242	0.4315	CCGCTTTGTTACCTTCCCTC	GGACCAAGACAACGTGAAGG	1172	20	1413	20	60.977	60.545	9.4	8.2	1367	10	5	AT
AllGFP_CLC_2050_trimmed_contig_2963	102	7.4685	CATCTTGGGAAATCAGGTACAG	CGTGAAGTGGGATTTACTACGA	584	22	685	22	58.577	59.154	5.7	7.4	606	10	5	AT	BEST
AllGFP_CLC_2050_trimmed_contig_2963	102	7.5128	CATCTTGGGAAATCAGGTACA	CGTGAAGTGGGATTTACTACGA	584	21	685	22	57.533	59.154	5.4	7.4	606	10	5	AT
AllGFP_CLC_2050_trimmed_contig_2963	103	7.6818	CATCTTGGGAAATCAGGTACAG	ACGTGAAGTGGGATTTACTACGA	584	22	686	23	58.577	59.941	5.7	7.4	606	10	5	AT
AllGFP_CLC_2050_trimmed_contig_2963	102	7.5606	CATCTTGGGAAATCAGGTACAG	CGTGAAGTGGGATTTACTACGAG	584	22	685	23	58.577	60.062	5.7	8.1	606	10	5	AT
AllGFP_CLC_2050_trimmed_contig_2963	286	2.6897	GCATCACTATATGGCACTCCAA	CAGCTGATGCTGCCTTTCTT	517	22	802	20	59.988	60.678	8.5	7	606	10	5	AT
AllGFP_CLC_2050_trimmed_contig_2963	277	2.7979	GCATCACTATATGGCACTCCAA	CTGCCTTTCTTCTCGCTTCA	517	22	793	20	59.988	60.786	8.5	7	606	10	5	AT
AllGFP_CLC_2050_trimmed_contig_2963	256	2.808	GCATCACTATATGGCACTCCAA	TATCAAGCCTGTGGCGACTT	517	22	772	20	59.988	60.796	8.5	6.4	606	10	5	AT
AllGFP_CLC_2050_trimmed_contig_2965	116	1.55	CCATCCACTGCAAAGGTGTT	GCTGCGAAATGTCATCTGTC	151	20	266	20	60.954	59.404	6.4	6.4	206	18	6	AAG	BEST
AllGFP_CLC_2050_trimmed_contig_2965	97	1.5612	TCCATGCAACGAACTTTCAA	GCTGCGAAATGTCATCTGTC	170	20	266	20	60.234	59.404	7.3	6.4	206	18	6	AAG
AllGFP_CLC_2050_trimmed_contig_2965	230	1.2838	GGAAGGCATTCACAAACAGG	AGCTGCGAAATGTCATCTGTC	38	20	267	21	60.495	60.421	7.9	6.4	206	18	6	AAG
AllGFP_CLC_2050_trimmed_contig_2965	229	1.3004	GGAAGGCATTCACAAACAGG	GCTGCGAAATGTCATCTGTC	38	20	266	20	60.495	59.404	7.9	6.4	206	18	6	AAG
AllGFP_CLC_2050_trimmed_contig_2965	232	1.3038	GGAAGGCATTCACAAACAGG	AAAGCTGCGAAATGTCATCTG	38	20	269	21	60.495	60.401	7.9	6.6	206	18	6	AAG
AllGFP_CLC_2050_trimmed_contig_2967	281	3.8296	CACTGTTTCGATTTCGGCTT	CAATTGTGCTGGTATTTCCATTT	52	20	332	23	60.249	60.121	9.7	7.2	94	10	5	AC	BEST
AllGFP_CLC_2050_trimmed_contig_2967	281	4.0734	CACTGTTTCGATTTCGGCTT	CAATTGTGCTGGTATTTCCATT	52	20	332	22	60.249	58.878	9.7	8.4	94	10	5	AC
AllGFP_CLC_2050_trimmed_contig_2967	278	4.2555	TGTTTCGATTTCGGCTTTCT	CAATTGTGCTGGTATTTCCATTT	55	20	332	23	59.823	60.121	7	7.2	94	10	5	AC
AllGFP_CLC_2050_trimmed_contig_2971	108	0.6279	ACAAACGCGCTTATACCCAG	GGAACCACGTGGAGGTATGA	52	20	159	20	60.152	60.78	9.7	5.9	93	10	5	AG	BEST
AllGFP_CLC_2050_trimmed_contig_2971	132	0.9904	ACAAACGCGCTTATACCCAG	TGCAAGCACAGCAAGTTACC	52	20	183	20	60.152	60.058	9.7	7.2	93	10	5	AG
AllGFP_CLC_2050_trimmed_contig_2971	216	0.5714	ACAAACGCGCTTATACCCAG	GGTGGCATGTCCAGGATTTA	52	20	267	20	60.152	60.723	9.7	6.2	93	10	5	AG
AllGFP_CLC_2050_trimmed_contig_2971	265	0.6493	ACAAACGCGCTTATACCCAG	GGTTGAGCCAGATTGTCGAG	52	20	316	20	60.152	60.801	9.7	8.4	93	10	5	AG
AllGFP_CLC_2050_trimmed_contig_3006	93	0.3206	CCATGTATATGGCCCTGAGC	AGGAGGGAGGTGAGGTTGAG	83	20	175	20	60.318	60.638	8.2	7	113	18	6	AAT	BEST
AllGFP_CLC_2050_trimmed_contig_3006	212	0.3395	CCATGTATATGGCCCTGAGC	GCACCACTGAAAGGCTATGG	83	20	294	20	60.318	60.657	8.2	7.4	113	18	6	AAT
AllGFP_CLC_2050_trimmed_contig_3006	92	0.3783	CCATGTATATGGCCCTGAGC	GGAGGGAGGTGAGGTTGAGT	83	20	174	20	60.318	60.504	8.2	6.4	113	18	6	AAT
AllGFP_CLC_2050_trimmed_contig_3025	284	1.0455	TCAATGCCGCAATAGCAATA	GCATCCGACACAGGGATAGT	112	20	395	20	60.197	59.957	6.2	5.3	241	15	5	AAT	BEST
AllGFP_CLC_2050_trimmed_contig_3025	283	1.5438	CAATGCCGCAATAGCAATAA	GCATCCGACACAGGGATAGT	113	20	395	20	59.699	59.957	6.2	5.3	241	15	5	AAT
AllGFP_CLC_2050_trimmed_contig_3025	289	1.6993	TACCATCAATGCCGCAATAG	GCATCCGACACAGGGATAGT	107	20	395	20	59.543	59.957	5.9	5.3	241	15	5	AAT
AllGFP_CLC_2050_trimmed_contig_3044	167	2.4668	CAGGGTTTCAGAGCCATCAC	TTTGTCACAACCTTTGTTCTGC	261	20	427	22	60.656	60.19	6.3	8.2	298	10	5	AT	BEST
AllGFP_CLC_2050_trimmed_contig_3044	154	2.4914	CCATCACCGATAATCCCTCA	TTTGTCACAACCTTTGTTCTGC	274	20	427	22	60.681	60.19	8.2	8.2	298	10	5	AT
AllGFP_CLC_2050_trimmed_contig_3044	173	2.4937	TTTGAGCAGGGTTTCAGAGC	TTTGTCACAACCTTTGTTCTGC	255	20	427	22	60.517	60.19	7.9	8.2	298	10	5	AT
AllGFP_CLC_2050_trimmed_contig_3050	112	2.5549	CTGAATTGCGGTGAGGAAAC	GATGAGTCGTCAGAAGATTCCC	429	20	540	22	60.636	60.081	6.7	9.7	503	12	6	AG	BEST
AllGFP_CLC_2050_trimmed_contig_3050	223	2.6489	GCAATTGTCGTCTTCCATCC	GATGAGTCGTCAGAAGATTCCC	318	20	540	22	60.47	60.081	8.1	9.7	503	12	6	AG
AllGFP_CLC_2050_trimmed_contig_3050	215	2.6877	CGTCTTCCATCCAGAGATGC	GATGAGTCGTCAGAAGATTCCC	326	20	540	22	60.769	60.081	8.1	9.7	503	12	6	AG
AllGFP_CLC_2050_trimmed_contig_3082	141	0.9027	AACAAGTGAGCAGCACCTCC	GAAACCGACGAAGACCTCTG	263	20	403	20	60.453	59.844	9.4	6.7	359	15	5	CCG	BEST
AllGFP_CLC_2050_trimmed_contig_3097	153	1.2314	AAGGCCCGAATCAAATGTCT	TGGTGTCGTCACTGGTTCTTT	85	20	237	21	60.826	60.595	6.4	7	157	15	5	AAC	BEST
AllGFP_CLC_2050_trimmed_contig_3099	135	0.6565	CCATCCTACACCAAAGCAGC	CTGGTTTGTCCACGACAATG	447	20	581	20	60.657	60.001	9.7	7.2	486	10	5	AG	BEST
AllGFP_CLC_2050_trimmed_contig_3099	118	0.7363	CCATCCTACACCAAAGCAGC	ATGTGAGACTGAGCAACGGG	447	20	564	20	60.657	61.279	9.7	11.1	486	10	5	AG
AllGFP_CLC_2050_trimmed_contig_3099	133	0.8018	CCATCCTACACCAAAGCAGC	GGTTTGTCCACGACAATGTG	447	20	579	20	60.657	59.855	9.7	6.6	486	10	5	AG
AllGFP_CLC_2050_trimmed_contig_3101	116	2.8119	TCAAGGCCAAATTCAAATCG	CCTTTAAACCATTCTCGAGTGC	367	20	482	22	60.941	60.129	8.6	7.9	445	15	5	AAT	BEST
AllGFP_CLC_2050_trimmed_contig_3101	260	3.0627	TGGGTGACTGTTGTTGCATT	CCTTTAAACCATTCTCGAGTGC	223	20	482	22	60.008	60.129	8.4	7.9	445	15	5	AAT
AllGFP_CLC_2050_trimmed_contig_3101	182	0.0226	TAGGATGAAGGGTTGAGCCA	TGCAACAACAGTCACCCAAC	59	20	240	20	60.594	60.616	9.7	8.2	104	10	5	AC	BEST
AllGFP_CLC_2050_trimmed_contig_3101	202	0.2599	GGTGTCTTTGTGCTTCAGCC	TGCAACAACAGTCACCCAAC	39	20	240	20	60.844	60.616	9.7	8.2	104	10	5	AC
AllGFP_CLC_2050_trimmed_contig_3101	184	0.5982	TAGGATGAAGGGTTGAGCCA	AATGCAACAACAGTCACCCA	59	20	242	20	60.594	60.008	9.7	9.4	104	10	5	AC
AllGFP_CLC_2050_trimmed_contig_3106	295	3.5149	GCCTGCTGTTCGCTGTACTT	TGAAAGTAGGCGTTTCAAGATCA	294	20	588	23	60.602	61.113	5.7	6.6	465	10	5	AG	BEST
AllGFP_CLC_2050_trimmed_contig_3106	242	3.6244	TCCTGACTTGGTAGCACGGT	TGAAAGTAGGCGTTTCAAGATCA	347	20	588	23	60.711	61.113	9.3	6.6	465	10	5	AG
AllGFP_CLC_2050_trimmed_contig_3106	239	3.8121	TGACTTGGTAGCACGGTTCA	TGAAAGTAGGCGTTTCAAGATCA	350	20	588	23	60.301	61.113	6.7	6.6	465	10	5	AG
AllGFP_CLC_2050_trimmed_contig_3132	197	0.1037	GTGGACGATCATCAGCCTTC	CAGCCTTGGAGACTTGCCTA	2011	20	2207	20	60.633	60.529	8.2	8.7	2100	15	5	AGC	BEST
AllGFP_CLC_2050_trimmed_contig_3132	151	0.2436	AGACTGCGATGCGTAGGTTC	CAGCCTTGGAGACTTGCCTA	2057	20	2207	20	60.428	60.529	7.9	8.7	2100	15	5	AGC
AllGFP_CLC_2050_trimmed_contig_3132	125	0.2656	GTGGACGATCATCAGCCTTC	CTCGACTGACAAAGCCAACC	2011	20	2135	20	60.633	60.833	8.2	8.2	2100	15	5	AGC
AllGFP_CLC_2050_trimmed_contig_3132	276	0.121	GTGGACGATCATCAGCCTTC	AGTGCCATGCTCTGTGGATT	2011	20	2286	20	60.633	60.688	8.2	8.1	2100	15	5	AGC
AllGFP_CLC_2050_trimmed_contig_3139	109	0.4727	GGGAAACCCTATTCATTCCG	AGCGAACCAACGAAGTGAGA	1106	20	1214	20	60.502	60.975	10.2	6.7	1181	12	6	AG	BEST
AllGFP_CLC_2050_trimmed_contig_3139	108	0.853	GGGAAACCCTATTCATTCCG	GCGAACCAACGAAGTGAGAA	1106	20	1213	20	60.502	61.355	10.2	6.7	1181	12	6	AG
AllGFP_CLC_2050_trimmed_contig_3139	120	1.2225	GGGAAACCCTATTCATTCCG	TTCGCATAGATAGCGAACCAA	1106	20	1225	21	60.502	60.725	10.2	8.2	1181	12	6	AG
AllGFP_CLC_2050_trimmed_contig_3139	240	1.1511	TTCTGCGAGTCTGTCCCATC	AGCGAACCAACGAAGTGAGA	975	20	1214	20	61.376	60.975	8.1	6.7	1181	12	6	AG
AllGFP_CLC_2050_trimmed_contig_3139	226	0.1011	GGGAAACCCTATTCATTCCG	CATTACCATCGCCGAAGAAG	1106	20	1331	20	60.502	60.597	10.2	6.7	1181	12	6	AG
AllGFP_CLC_2050_trimmed_contig_3139	228	0.2287	GGGAAACCCTATTCATTCCG	AACATTACCATCGCCGAAGA	1106	20	1333	20	60.502	60.469	10.2	6.7	1181	12	6	AG
AllGFP_CLC_2050_trimmed_contig_3139	210	0.2497	GGGAAACCCTATTCATTCCG	GAAGATCCGAGAGAATGCGA	1106	20	1315	20	60.502	60.448	10.2	10.2	1181	12	6	AG
AllGFP_CLC_2050_trimmed_contig_3147	200	0.3586	CAAATGCAGTCAAATCACGC	CAAGAATTGGCATTCCGAAG	19	20	218	20	60.265	60.576	9.9	8.7	96	18	9	AG	BEST
AllGFP_CLC_2050_trimmed_contig_3147	198	0.561	CAAATGCAGTCAAATCACGC	AGAATTGGCATTCCGAAGGT	19	20	216	20	60.265	60.826	9.9	7.9	96	18	9	AG
AllGFP_CLC_2050_trimmed_contig_3147	193	0.6286	CAAATGCAGTCAAATCACGC	TGGCATTCCGAAGGTGTTAC	19	20	211	20	60.265	60.894	9.9	5.4	96	18	9	AG
AllGFP_CLC_2050_trimmed_contig_3148	292	0.5099	CAATGGCACCAACTACACCA	TGCCGTGTATGAAGAGGTCA	116	20	407	20	60.427	60.263	8.2	7.9	354	10	5	AC	BEST
AllGFP_CLC_2050_trimmed_contig_3148	260	0.7735	ACGGCAATGGAGATCATCAG	TGCCGTGTATGAAGAGGTCA	148	20	407	20	61.037	60.263	6.6	7.9	354	10	5	AC
AllGFP_CLC_2050_trimmed_contig_3148	257	1.1736	GCAATGGAGATCATCAGCAA	TGCCGTGTATGAAGAGGTCA	151	20	407	20	59.763	60.263	8.5	7.9	354	10	5	AC
AllGFP_CLC_2050_trimmed_contig_3153	218	4.1816	TTGGTTGTCTTAACTGCAAAGC	TTCCATACCTGCGCATACAC	258	22	475	20	59.447	59.572	8.5	5.4	284	12	6	AT	BEST
AllGFP_CLC_2050_trimmed_contig_3153	216	4.3041	TTGGTTGTCTTAACTGCAAAGC	CCATACCTGCGCATACACAT	258	22	473	20	59.447	59.449	8.5	6.6	284	12	6	AT
AllGFP_CLC_2050_trimmed_contig_3153	217	4.5337	TGGTTGTCTTAACTGCAAAGC	TTCCATACCTGCGCATACAC	259	21	475	20	58.094	59.572	8.5	5.4	284	12	6	AT
AllGFP_CLC_2050_trimmed_contig_3164	185	0.466	GACCCGTTGCAGTTGGTAAG	CCATTTATCCCACACCTTCG	442	20	626	20	60.55	60.184	5.7	8.7	504	41	7	AAT	BEST
AllGFP_CLC_2050_trimmed_contig_3169	181	2.5146	ACGAGACCTGTCAGCTTGAG	GTGCAGATGGTGGCATGATA	1	20	181	20	58.172	60.513	7	5.9	26	21	7	AAC	BEST
AllGFP_CLC_2050_trimmed_contig_3169	115	2.7648	ACGAGACCTGTCAGCTTGAG	TGGACACTGAATAGCACCGA	1	20	115	20	58.172	60.263	7	9.6	26	21	7	AAC
AllGFP_CLC_2050_trimmed_contig_3169	298	2.8327	ACGAGACCTGTCAGCTTGAG	GACCTTCCCTTCATCTGCAA	1	20	298	20	58.172	60.195	7	8.8	26	21	7	AAC
AllGFP_CLC_2050_trimmed_contig_3171	243	0.5711	AATGCTGGTAGGTGACCGAG	TTGGCAAGGACAAATCAGGT	165	20	407	20	60.134	60.495	9.9	7.9	234	18	9	AG	BEST
AllGFP_CLC_2050_trimmed_contig_3171	240	0.7841	GCTGGTAGGTGACCGAGTGA	TTGGCAAGGACAAATCAGGT	168	20	407	20	61.279	60.495	6.4	7.9	234	18	9	AG
AllGFP_CLC_2050_trimmed_contig_3171	244	0.8671	AATGCTGGTAGGTGACCGAG	TTTGGCAAGGACAAATCAGG	165	20	408	20	60.134	61.001	9.9	8.2	234	18	9	AG
AllGFP_CLC_2050_trimmed_contig_3190	120	0.2706	CTGCCTGGATGTTGGAGAAC	CGGTCATGGTCACTACCTCC	71	20	190	20	60.656	60.386	6.4	9.4	119	10	5	AT	BEST
AllGFP_CLC_2050_trimmed_contig_3190	184	0.6041	ATGGACAGGGCGATCTTCTT	CGGTCATGGTCACTACCTCC	7	20	190	20	60.99	60.386	7	9.4	119	10	5	AT
AllGFP_CLC_2050_trimmed_contig_3253	141	1.4038	GGGATGTCCCTCGTCTTCTT	TGTCACAAGACTCACACGGAA	438	20	578	21	60.456	60.341	7	10.2	544	10	5	AC	BEST
AllGFP_CLC_2050_trimmed_contig_3253	176	1.466	GGTTTGCTTGTTCTGCCTTG	TTGTCACAAGACTCACACGGA	404	20	579	21	60.807	60.341	8.5	9.6	544	10	5	AC
AllGFP_CLC_2050_trimmed_contig_3253	242	1.3046	AGCAAGTGAGGAGGATGCTG	TGTCACAAGACTCACACGGAA	337	20	578	21	60.555	60.341	8.5	10.2	544	10	5	AC
AllGFP_CLC_2050_trimmed_contig_3253	251	1.3158	GGAATGGTCAGCAAGTGAGG	TGTCACAAGACTCACACGGAA	328	20	578	21	60.656	60.341	8.2	10.2	544	10	5	AC
AllGFP_CLC_2050_trimmed_contig_3253	206	0.6227	GGGATGTCCCTCGTCTTCTT	ACACATTTCCCATGCTGCTC	438	20	643	20	60.456	61.078	7	8.2	544	10	5	AC
AllGFP_CLC_2050_trimmed_contig_3253	209	0.6323	GGGATGTCCCTCGTCTTCTT	CTCACACATTTCCCATGCTG	438	20	646	20	60.456	60.112	7	8.5	544	10	5	AC
AllGFP_CLC_2050_trimmed_contig_3253	240	0.6849	GGTTTGCTTGTTCTGCCTTG	ACACATTTCCCATGCTGCTC	404	20	643	20	60.807	61.078	8.5	8.2	544	10	5	AC
AllGFP_CLC_2050_trimmed_contig_3254	115	0.2644	TAATGCATGAACCTGGCCTT	GATCAGCAACCGTCACAACA	152	20	266	20	60.469	60.733	9.7	7	177	10	5	AC	BEST
AllGFP_CLC_2050_trimmed_contig_3254	205	0.1802	TAATGCATGAACCTGGCCTT	GGAAAGAATAGGCGCTGGAT	152	20	356	20	60.469	60.551	9.7	8.1	177	10	5	AC
AllGFP_CLC_2050_trimmed_contig_3265	294	1.5278	ACTCGATCTAGGCACTGGCA	TCTTCTGTAGTTGGTCAGCCG	9	20	302	21	60.966	60.438	10	11.4	158	12	6	AT	BEST
AllGFP_CLC_2050_trimmed_contig_3265	288	1.8405	CTCGATCTAGGCACTGGCAC	TGTAGTTGGTCAGCCGATTTC	10	20	297	21	60.966	60.125	9.4	6.9	158	12	6	AT
AllGFP_CLC_2050_trimmed_contig_3279	207	0.3681	TCTTGCTGGCTTCACAAACA	ATCGAATTTGATTCGCGATG	253	20	459	20	60.574	60.942	7	8.6	297	10	5	AT	BEST
AllGFP_CLC_2050_trimmed_contig_3279	111	0.4145	TCTTGCTGGCTTCACAAACA	CGCTGTTTCCGTTGGAATAA	253	20	363	20	60.574	60.989	7	6.2	297	10	5	AT
AllGFP_CLC_2050_trimmed_contig_3279	212	0.8087	CTCCTTCTTGCTGGCTTCAC	ATCGAATTTGATTCGCGATG	248	20	459	20	60.134	60.942	6.7	8.6	297	10	5	AT
AllGFP_CLC_2050_trimmed_contig_3279	249	0.5806	GATCTGGGTAGTCGAGCGAA	ATCGAATTTGATTCGCGATG	211	20	459	20	60.362	60.942	10.2	8.6	297	10	5	AT
AllGFP_CLC_2050_trimmed_contig_3310	147	4.4198	TGCAGCAACTGTTCTGTTGTAA	CTTCCCAGGCGATTGTCTT	159	22	305	19	59.578	60.203	6	6.4	277	10	5	AC	BEST
AllGFP_CLC_2050_trimmed_contig_3310	147	4.8677	TGCAGCAACTGTTCTGTTGTA	CTTCCCAGGCGATTGTCTT	159	21	305	19	58.13	60.203	6	6.4	277	10	5	AC
AllGFP_CLC_2050_trimmed_contig_3310	146	5.1334	GCAGCAACTGTTCTGTTGTAATG	CTTCCCAGGCGATTGTCTT	160	23	305	19	59.864	60.203	6.2	6.4	277	10	5	AC
AllGFP_CLC_2050_trimmed_contig_3310	115	1.5951	TGATGAAAGAAGTGTCGCGT	TGCCGTCAAACAAGTCACAT	254	20	368	20	59.445	60.16	11.6	6.6	277	10	5	AC
AllGFP_CLC_2050_trimmed_contig_3310	113	1.7262	GTGATGAAAGAAGTGTCGCGT	CGTCAAACAAGTCACATGGC	253	21	365	20	60.314	60.16	11.6	9.6	277	10	5	AC
AllGFP_CLC_2050_trimmed_contig_3310	264	0.5554	TGTCAAACCACACCTCGAAA	GGATTACACACGCTTCCCAG	54	20	317	20	60.128	60.517	9	9.7	277	10	5	AC
AllGFP_CLC_2050_trimmed_contig_3310	297	1.0791	GAAATGTCATGGTCTGCGTG	CCGTCAAACAAGTCACATGG	70	20	366	20	60.12	60.001	9.9	8.4	277	10	5	AC
AllGFP_CLC_2050_trimmed_contig_3310	265	1.1122	GTGTCAAACCACACCTCGAA	GGATTACACACGCTTCCCAG	53	20	317	20	59.571	60.517	8.7	9.7	277	10	5	AC
AllGFP_CLC_2050_trimmed_contig_3325	174	4.9575	CTGAACTCAGTCTCACTGGCA	AAATGGCGGGAAGAGACG	257	21	430	18	59.19	61.147	10	8.1	399	14	7	AC	BEST
AllGFP_CLC_2050_trimmed_contig_3325	173	5.1169	TGAACTCAGTCTCACTGGCA	AAATGGCGGGAAGAGACG	258	20	430	18	58.03	61.147	10	8.1	399	14	7	AC
AllGFP_CLC_2050_trimmed_contig_3325	175	5.1313	TCTGAACTCAGTCTCACTGGCA	AAATGGCGGGAAGAGACG	256	22	430	18	61.184	61.147	10	8.1	399	14	7	AC
AllGFP_CLC_2050_trimmed_contig_3328	279	2.0949	TCTCTCAAGCAAATTCGTGG	CTTGGGCGCAAGAATAATGA	945	20	1223	20	58.999	61.094	9.9	6.9	1037	10	5	AT	BEST
AllGFP_CLC_2050_trimmed_contig_3328	277	2.4514	TCTCTCAAGCAAATTCGTGG	TGGGCGCAAGAATAATGAAA	945	20	1221	20	58.999	61.45	9.9	7.3	1037	10	5	AT
AllGFP_CLC_2050_trimmed_contig_3364	120	2.2008	GGCCAGTGAGCCAGACCTA	GCCTAGCACCAAACACCACT	23	19	142	20	61.38	60.179	6.9	7.9	63	21	7	AGC	BEST
AllGFP_CLC_2050_trimmed_contig_3364	125	2.4512	CTACGGCCAGTGAGCCAG	AGCCTAGCACCAAACACCAC	19	18	143	20	60.57	60.179	9.7	7.6	63	21	7	AGC
AllGFP_CLC_2050_trimmed_contig_3366	190	2.262	CATTTCAGTTCGAATCAGGTCC	CCATCTGAATTCAAGCCAGG	1932	22	2121	20	60.856	60.594	9.1	9.7	1955	10	5	AG	BEST
AllGFP_CLC_2050_trimmed_contig_3366	229	2.3327	CATTTCAGTTCGAATCAGGTCC	TGGTTATTGGCATGCTGTTG	1932	22	2160	20	60.856	60.523	9.1	7	1955	10	5	AG
AllGFP_CLC_2050_trimmed_contig_3366	232	2.3672	CATTTCAGTTCGAATCAGGTCC	TGATGGTTATTGGCATGCTG	1932	22	2163	20	60.856	60.488	9.1	8.5	1955	10	5	AG
AllGFP_CLC_2050_trimmed_contig_3366	286	0.3182	ATGTGCCTGACAGCCAAGTT	GAGCACCGCTATACTCGCAT	1712	20	1997	20	60.721	60.403	6.7	10.1	1955	10	5	AG
AllGFP_CLC_2050_trimmed_contig_3366	285	0.3474	TGTGCCTGACAGCCAAGTTA	GAGCACCGCTATACTCGCAT	1713	20	1997	20	60.449	60.403	5.7	10.1	1955	10	5	AG
AllGFP_CLC_2050_trimmed_contig_3366	295	0.4217	CCAACCCTAATGTGCCTGAC	GAGCACCGCTATACTCGCAT	1703	20	1997	20	60.375	60.403	6.4	10.1	1955	10	5	AG
AllGFP_CLC_2050_trimmed_contig_3387	291	4.1345	TGAATTGCACCTGGTGATTG	TGTGATGTTTAACTTTGAGCCTTG	72	20	362	24	60.517	60.549	6.9	8.5	293	10	5	AT	BEST
AllGFP_CLC_2050_trimmed_contig_3387	286	4.4888	TGCACCTGGTGATTGTCACT	TGTGATGTTTAACTTTGAGCCTTG	77	20	362	24	60.162	60.549	6.4	8.5	293	10	5	AT
AllGFP_CLC_2050_trimmed_contig_3387	288	4.6842	ATTGCACCTGGTGATTGTCA	TGTGATGTTTAACTTTGAGCCTTG	75	20	362	24	59.967	60.549	6.7	8.5	293	10	5	AT
AllGFP_CLC_2050_trimmed_contig_3402	113	2.3638	GAGGACTTTCGTGGTCGATG	AAGAAACCCAAAGAACCAGC	474	20	586	20	60.656	58.293	8.6	9.7	549	18	6	ACG	BEST
AllGFP_CLC_2050_trimmed_contig_3402	154	0.0577	GACTTTCGTGGTCGATGAGG	ACCACAGCGACTTCTGCTTC	477	20	630	20	60.656	60.599	8.2	8.2	549	18	6	ACG
AllGFP_CLC_2050_trimmed_contig_3402	107	0.7017	TCCATGCCTCCATTGAGAGT	GACGTGGTGGAGAGGCAGTA	1228	20	1334	20	60.622	61.279	6.1	5.7	1294	21	7	AGG	BEST
AllGFP_CLC_2050_trimmed_contig_3402	111	1.3715	TCCATGCCTCCATTGAGAGT	AGGAGACGTGGTGGAGAGG	1228	20	1338	19	60.622	60.251	6.1	7.9	1294	21	7	AGG
AllGFP_CLC_2050_trimmed_contig_3402	114	1.1519	ATGATCATCCATGCCTCCAT	GACGTGGTGGAGAGGCAGTA	1221	20	1334	20	60.127	61.279	8.1	5.7	1294	21	7	AGG
AllGFP_CLC_2050_trimmed_contig_3402	154	0.8125	GACGATGCACAGGAACACAA	GACGTGGTGGAGAGGCAGTA	1181	20	1334	20	60.733	61.279	7	5.7	1294	21	7	AGG
AllGFP_CLC_2050_trimmed_contig_3404	101	3.8919	AGTTACCGCCGCACCAAC	CAGGTTTGAATCCGGCACTA	92	18	192	20	62.071	61.021	8.2	5.7	136	15	5	ACT	BEST
AllGFP_CLC_2050_trimmed_contig_3404	132	3.9196	AGTTACCGCCGCACCAAC	TCACCGTAACGGACAACAGA	92	18	223	20	62.071	60.152	8.2	6.4	136	15	5	ACT
AllGFP_CLC_2050_trimmed_contig_3404	129	3.9553	AGTTACCGCCGCACCAAC	CCGTAACGGACAACAGAGGA	92	18	220	20	62.071	61.084	8.2	7.9	136	15	5	ACT
AllGFP_CLC_2050_trimmed_contig_3404	141	0.7937	TTTGTGTGGAGTGTGTGGGT	TGAATCCGGCACTAGTTGGT	46	20	186	20	59.89	60.517	9.4	8.2	136	15	5	ACT
AllGFP_CLC_2050_trimmed_contig_3404	140	1.0516	TTGTGTGGAGTGTGTGGGTG	TGAATCCGGCACTAGTTGGT	47	20	186	20	61.568	60.517	9.4	8.2	136	15	5	ACT
AllGFP_CLC_2050_trimmed_contig_3409	167	1.8873	TCAGTAGCTGCTGGCCTCTT	TAGGTACAACAGCCGTAGCG	20	20	186	20	60.299	59.014	6.7	9.2	77	15	5	AGG	BEST
AllGFP_CLC_2050_trimmed_contig_3409	169	2.3441	TCAGTAGCTGCTGGCCTCTT	AATAGGTACAACAGCCGTAGCG	20	20	188	22	60.299	60.557	6.7	9.2	77	15	5	AGG
AllGFP_CLC_2050_trimmed_contig_3409	168	2.4111	GTCAGTAGCTGCTGGCCTCT	TAGGTACAACAGCCGTAGCG	19	20	186	20	59.775	59.014	7.9	9.2	77	15	5	AGG
AllGFP_CLC_2050_trimmed_contig_3409	163	0.8774	CTGTGACGGTGGTGTGTGTT	AGCAAGCAGCAGCAACAATA	42	20	204	20	60.541	59.782	6.4	6.2	77	15	5	AGG
AllGFP_CLC_2050_trimmed_contig_3409	161	1.027	CTGTGACGGTGGTGTGTGTT	CAAGCAGCAGCAACAATAGG	42	20	202	20	60.541	59.632	6.4	7.1	77	15	5	AGG
AllGFP_CLC_2050_trimmed_contig_3409	215	0.587	CTGTGACGGTGGTGTGTGTT	ATGCTGTCCGCCACTACAAC	42	20	256	20	60.541	61.128	6.4	6.4	77	15	5	AGG
AllGFP_CLC_2050_trimmed_contig_3409	237	0.8288	TCAGTAGCTGCTGGCCTCTT	ATGCTGTCCGCCACTACAAC	20	20	256	20	60.299	61.128	6.7	6.4	77	15	5	AGG
AllGFP_CLC_2050_trimmed_contig_3409	172	0.8714	CTGTGACGGTGGTGTGTGTT	AAACACTTCAGCAAGCAGCA	42	20	213	20	60.541	59.788	6.4	8.5	77	15	5	AGG
AllGFP_CLC_2050_trimmed_contig_3434	101	0.0889	CTGCCATATCCTCCACTTGC	CAACAGGGTGGTCAAGGAAG	1406	20	1506	20	60.624	60.536	8.5	8.2	1453	15	5	AGC	BEST
AllGFP_CLC_2050_trimmed_contig_3453	153	0.1631	CGTCAAGTGTTCGCTGACTG	TTGTAGGGCATTGTATCGGG	37	20	189	20	60.651	60.712	6.4	11.4	134	20	10	AC	BEST
AllGFP_CLC_2050_trimmed_contig_3453	170	0.1644	ATGGGCAAGCTGTATGTCGT	TTGTAGGGCATTGTATCGGG	20	20	189	20	60.547	60.712	7.8	11.4	134	20	10	AC
AllGFP_CLC_2050_trimmed_contig_3453	191	0.2607	CGTCAAGTGTTCGCTGACTG	TAGGAAGATTTGGCCTTCCC	37	20	227	20	60.651	60.391	6.4	9.7	134	20	10	AC
AllGFP_CLC_2050_trimmed_contig_3461	276	0.0971	AACTGTGACGTCGTGGAGGT	GATCCAAGTTGCACTCGTCC	142	20	417	20	60.631	60.667	7.6	9.6	172	10	5	AG	BEST
AllGFP_CLC_2050_trimmed_contig_3461	121	0.142	AACTGTGACGTCGTGGAGGT	AAGCCGGAGCTTCGTTATTC	142	20	262	20	60.631	60.711	7.6	5.9	172	10	5	AG
AllGFP_CLC_2050_trimmed_contig_3461	190	0.2067	AACTGTGACGTCGTGGAGGT	TTGTTGTACGGGAAAGTGGG	142	20	331	20	60.631	60.776	7.6	9.4	172	10	5	AG
AllGFP_CLC_2050_trimmed_contig_3470	123	0.318	GACAGGGAATGAACAAACGG	CTGCTTGGAGGAGTGGCTAA	388	20	510	20	60.353	60.529	9.9	7.5	435	10	5	AT	BEST
AllGFP_CLC_2050_trimmed_contig_3470	120	0.3268	AGGGAATGAACAAACGGCTT	CTGCTTGGAGGAGTGGCTAA	391	20	510	20	60.856	60.529	9.7	7.5	435	10	5	AT
AllGFP_CLC_2050_trimmed_contig_3470	131	0.5596	GACAGGGAATGAACAAACGG	TGAAAGGACTGCTTGGAGGA	388	20	518	20	60.353	60.913	9.9	7.9	435	10	5	AT
AllGFP_CLC_2050_trimmed_contig_3470	285	0.1356	CTGTGGTTTGAGTTCCCAGG	CTGCTTGGAGGAGTGGCTAA	226	20	510	20	60.536	60.529	9.7	7.5	435	10	5	AT
AllGFP_CLC_2050_trimmed_contig_3470	208	0.1988	TTGCTTGTTAAGGGACCCAA	CTGCTTGGAGGAGTGGCTAA	303	20	510	20	60.472	60.529	10	7.5	435	10	5	AT
AllGFP_CLC_2050_trimmed_contig_3476	215	0.4447	TCACATGGGATACCACCACA	TTGTGCCCTGCTGATGATAA	351	20	565	20	60.665	60.22	8.2	5.9	415	12	6	AT	BEST
AllGFP_CLC_2050_trimmed_contig_3476	227	0.7004	TCACATGGGATACCACCACA	TGTAGCCAAGTCTTGTGCCC	351	20	577	20	60.665	61.236	8.2	11.2	415	12	6	AT
AllGFP_CLC_2050_trimmed_contig_3479	265	0.2045	TGCCAAGTGGACAACACAAG	TGGTGGCAATGTTTGAACTG	784	20	1048	20	60.757	60.552	6.7	6.7	909	18	6	AAG	BEST
AllGFP_CLC_2050_trimmed_contig_3479	298	0.3631	TGCCAAGTGGACAACACAAG	GATGTAGCGGCGTCTTGTTC	784	20	1081	20	60.757	60.807	6.7	6.7	909	18	6	AAG
AllGFP_CLC_2050_trimmed_contig_3499	132	2.139	CGGAAACACTTGGTGAATCAG	CCCTTGCAAGTGTGAAAGATG	886	21	1017	21	60.535	60.674	6.6	6.6	948	16	8	AC	BEST
AllGFP_CLC_2050_trimmed_contig_3499	133	2.2503	CGGAAACACTTGGTGAATCAG	TCCCTTGCAAGTGTGAAAGA	886	21	1018	20	60.535	59.415	6.6	7	948	16	8	AC
AllGFP_CLC_2050_trimmed_contig_3499	134	2.3814	CGGAAACACTTGGTGAATCAG	GTCCCTTGCAAGTGTGAAAGA	886	21	1019	21	60.535	60.284	6.6	7	948	16	8	AC
AllGFP_CLC_2050_trimmed_contig_3499	160	1.0915	CGGAAACACTTGGTGAATCAG	CTTTCCATTGTGAAGGGCTG	886	21	1045	20	60.535	60.626	6.6	9.7	948	16	8	AC
AllGFP_CLC_2050_trimmed_contig_3499	162	1.1699	CGGAAACACTTGGTGAATCAG	CACTTTCCATTGTGAAGGGC	886	21	1047	20	60.535	60.495	6.6	10.9	948	16	8	AC
AllGFP_CLC_2050_trimmed_contig_3499	175	1.3662	CGGAAACACTTGGTGAATCAG	ACCGCAGAAACGACACTTTC	886	21	1060	20	60.535	60.299	6.6	7	948	16	8	AC
AllGFP_CLC_2050_trimmed_contig_3499	202	0.5902	GAGGGAATGACTGGCGATAA	CTTTCCATTGTGAAGGGCTG	844	20	1045	20	60.036	60.626	5.9	9.7	948	16	8	AC
AllGFP_CLC_2050_trimmed_contig_3499	204	0.6687	GAGGGAATGACTGGCGATAA	CACTTTCCATTGTGAAGGGC	844	20	1047	20	60.036	60.495	5.9	10.9	948	16	8	AC
AllGFP_CLC_2050_trimmed_contig_3499	200	0.703	GAGGGAATGACTGGCGATAA	TTCCATTGTGAAGGGCTGAT	844	20	1043	20	60.036	60.461	5.9	6.6	948	16	8	AC
AllGFP_CLC_2050_trimmed_contig_3499	107	1.2848	TTTCTTCGGACATCTTTGCAG	TGAGCCATCACCTGGAACTT	147	21	253	20	60.372	60.656	8.5	6.7	215	15	5	ATC	BEST
AllGFP_CLC_2050_trimmed_contig_3499	112	1.5522	TTTCTTCGGACATCTTTGCAG	AATTGTGAGCCATCACCTGG	147	21	258	20	60.372	60.924	8.5	9.7	215	15	5	ATC
AllGFP_CLC_2050_trimmed_contig_3499	220	0.4237	TGCGACAACCAACATACCAA	CCATCACCTGGAACTTCTGC	30	20	249	20	60.967	60.656	8.2	8.2	215	15	5	ATC
AllGFP_CLC_2050_trimmed_contig_3499	242	0.3035	AGGTGATGGAAAGCCATCCT	GGTCATACAGCCATGTGCAA	94	20	335	20	60.853	60.549	7.8	8.8	215	15	5	ATC
AllGFP_CLC_2050_trimmed_contig_3501	217	4.5613	GCTGCATCAAATCCATTCCT	TGTATTGCACTTCACTCACATGAA	263	20	479	24	60.043	60.595	8.2	6.9	359	10	5	AT	BEST
AllGFP_CLC_2050_trimmed_contig_3501	226	4.9167	CTGGGTAATGCTGCATCAAA	TGTATTGCACTTCACTCACATGAA	254	20	479	24	59.688	60.595	7.3	6.9	359	10	5	AT
AllGFP_CLC_2050_trimmed_contig_3501	225	5.2565	TGGGTAATGCTGCATCAAATC	TGTATTGCACTTCACTCACATGAA	255	21	479	24	60.852	60.595	6.9	6.9	359	10	5	AT
AllGFP_CLC_2050_trimmed_contig_3506	197	6.4425	TCCTTCTCCTCAAGAATTGTAAA	TCCGCTGGTGAGTAGGGTTA	1	23	197	20	57.205	60.647	6	7.2	84	12	6	AG	BEST
AllGFP_CLC_2050_trimmed_contig_3506	204	6.4529	TCCTTCTCCTCAAGAATTGTAAA	ATGACATTCCGCTGGTGAGT	1	23	204	20	57.205	60.542	6	6.4	84	12	6	AG
AllGFP_CLC_2050_trimmed_contig_3506	248	6.4733	TCCTTCTCCTCAAGAATTGTAAA	TGAGCCAGTCAAGGAAGAGC	1	23	248	20	57.205	60.678	6	7.9	84	12	6	AG
AllGFP_CLC_2050_trimmed_contig_3536	96	0.679	ACCCATGCGATTACCATCAT	TGACACAATGAAGCTGGTGG	201	20	296	20	60.043	60.722	6.5	9.4	261	15	5	ACC	BEST
AllGFP_CLC_2050_trimmed_contig_3536	90	1.0703	GCGATTACCATCATCAGCAA	TGACACAATGAAGCTGGTGG	207	20	296	20	59.652	60.722	8.5	9.4	261	15	5	ACC
AllGFP_CLC_2050_trimmed_contig_3536	98	1.1588	GGACCCATGCGATTACCAT	TGACACAATGAAGCTGGTGG	199	19	296	20	60.564	60.722	7.8	9.4	261	15	5	ACC
AllGFP_CLC_2050_trimmed_contig_3536	227	0.1681	TGCTTGCTGATAGCTCCCTC	TGACACAATGAAGCTGGTGG	70	20	296	20	60.646	60.722	9.4	9.4	261	15	5	ACC
AllGFP_CLC_2050_trimmed_contig_3536	177	0.3037	CGTTCTAGCTGGCCTGTGAT	TGACACAATGAAGCTGGTGG	120	20	296	20	60.419	60.722	6.3	9.4	261	15	5	ACC
AllGFP_CLC_2050_trimmed_contig_3536	223	0.5684	TGCTGATAGCTCCCTCTCCA	TGACACAATGAAGCTGGTGG	74	20	296	20	61.046	60.722	8.2	9.4	261	15	5	ACC
AllGFP_CLC_2050_trimmed_contig_3536	151	0.3645	AAGGACGGAGGAGAGAGCAT	TGACACAATGAAGCTGGTGG	146	20	296	20	60.358	60.722	8.1	9.4	261	15	5	ACC
AllGFP_CLC_2050_trimmed_contig_3536	268	2.4176	CGTTCTAGCTGGCCTGTGAT	CAGAGATCTCCGCCACCAC	120	20	387	19	60.419	61.836	6.3	7.6	261	88	5	ACC	BEST
AllGFP_CLC_2050_trimmed_contig_3536	242	2.4785	AAGGACGGAGGAGAGAGCAT	CAGAGATCTCCGCCACCAC	146	20	387	19	60.358	61.836	8.1	7.6	261	88	5	ACC
AllGFP_CLC_2050_trimmed_contig_3536	185	2.5297	CCATGCGATTACCATCATCA	CAGAGATCTCCGCCACCAC	203	20	387	19	60.307	61.836	6.9	7.6	261	88	5	ACC
AllGFP_CLC_2050_trimmed_contig_3536	188	1.2597	CCATGCGATTACCATCATCA	AAACAGAGATCTCCGCCACC	203	20	390	20	60.307	61.566	6.9	9.4	261	88	5	ACC
AllGFP_CLC_2050_trimmed_contig_3536	189	1.4591	CCCATGCGATTACCATCATC	AAACAGAGATCTCCGCCACC	202	20	390	20	61.093	61.566	6.6	9.4	261	88	5	ACC
AllGFP_CLC_2050_trimmed_contig_3536	152	1.5212	CAGCCTCACACCTGCTCTTC	AAACAGAGATCTCCGCCACC	239	20	390	20	61.155	61.566	6.7	9.4	261	88	5	ACC
AllGFP_CLC_2050_trimmed_contig_3536	111	2.3587	CCACCAGCTTCATTGTGTCA	CAGAGATCTCCGCCACCAC	277	20	387	19	60.722	61.836	6.7	7.6	334	15	5	ATC	BEST
AllGFP_CLC_2050_trimmed_contig_3536	111	2.4818	CCACCAGCTTCATTGTGTCA	CAGAGATCTCCGCCACCA	277	20	387	18	60.722	60.959	6.7	8.2	334	15	5	ATC
AllGFP_CLC_2050_trimmed_contig_3536	110	3.1293	CCACCAGCTTCATTGTGTCA	AGAGATCTCCGCCACCACC	277	20	386	19	60.722	62.607	6.7	9.4	334	15	5	ATC
AllGFP_CLC_2050_trimmed_contig_3536	114	1.0888	CCACCAGCTTCATTGTGTCA	AAACAGAGATCTCCGCCACC	277	20	390	20	60.722	61.566	6.7	9.4	334	15	5	ATC
AllGFP_CLC_2050_trimmed_contig_3536	113	1.5071	CCACCAGCTTCATTGTGTCA	AACAGAGATCTCCGCCACC	277	20	389	19	60.722	60.215	6.7	9.4	334	15	5	ATC
AllGFP_CLC_2050_trimmed_contig_3536	115	1.8931	CCCACCAGCTTCATTGTGTC	AAACAGAGATCTCCGCCACC	276	20	390	20	61.527	61.566	6.1	9.4	334	15	5	ATC
AllGFP_CLC_2050_trimmed_contig_3552	91	1.7487	TGCTGCACTATCAGGCATTT	CCAGTGGTGAAAGGTGTCCT	529	20	619	20	59.449	60.002	7.2	7.6	562	12	6	AT	BEST
AllGFP_CLC_2050_trimmed_contig_3552	92	1.8918	TGCTGCACTATCAGGCATTT	ACCAGTGGTGAAAGGTGTCC	529	20	620	20	59.449	59.859	7.2	7.9	562	12	6	AT
AllGFP_CLC_2050_trimmed_contig_3552	92	1.9049	GTGCTGCACTATCAGGCATTT	CCAGTGGTGAAAGGTGTCCT	528	21	619	20	60.293	60.002	7.2	7.6	562	12	6	AT
AllGFP_CLC_2050_trimmed_contig_3552	215	1.2957	TGCTGCACTATCAGGCATTT	CACATGTCCCACGAGCAGTA	529	20	743	20	59.449	60.745	7.2	5.7	562	12	6	AT
AllGFP_CLC_2050_trimmed_contig_3552	216	1.4519	GTGCTGCACTATCAGGCATTT	CACATGTCCCACGAGCAGTA	528	21	743	20	60.293	60.745	7.2	5.7	562	12	6	AT
AllGFP_CLC_2050_trimmed_contig_3552	223	1.5279	TGCTGCACTATCAGGCATTT	GTTTCCTCCACATGTCCCAC	529	20	751	20	59.449	60.223	7.2	9.4	562	12	6	AT
AllGFP_CLC_2050_trimmed_contig_3560	161	0.4997	TCGGCTTCCAAATTATCACG	AAATGTGAAGAGGCATGGGA	66	20	226	20	60.961	60.461	8.4	9.7	195	12	6	AG	BEST
AllGFP_CLC_2050_trimmed_contig_3560	120	0.551	TCCGTCAATTCAACCTTTGC	AAATGTGAAGAGGCATGGGA	107	20	226	20	61.012	60.461	8.8	9.7	195	12	6	AG
AllGFP_CLC_2050_trimmed_contig_3560	210	0.6349	AGACGAAATTCACGGTGACG	AAATGTGAAGAGGCATGGGA	17	20	226	20	61.096	60.461	8.4	9.7	195	12	6	AG
AllGFP_CLC_2050_trimmed_contig_3573	184	0.726	GGCCTTAGCAACTAACAGCG	CTTGCAGCCCGATAGATGAC	103	20	286	20	60.039	60.765	10.2	6.3	203	12	6	AT	BEST
AllGFP_CLC_2050_trimmed_contig_3573	230	0.202	CCGGTCATTTCTGGGTTACA	CTGAAGGTGGCGATTACGTC	182	20	411	20	60.745	60.657	6	7.8	203	12	6	AT
AllGFP_CLC_2050_trimmed_contig_3573	222	0.276	CCGGTCATTTCTGGGTTACA	GGCGATTACGTCAAGGAATG	182	20	403	20	60.745	60.469	6	6.9	203	12	6	AT
AllGFP_CLC_2050_trimmed_contig_3573	233	0.5439	GATCCGGTCATTTCTGGGTT	CTGAAGGTGGCGATTACGTC	179	20	411	20	61.087	60.657	9.4	7.8	203	12	6	AT
AllGFP_CLC_2050_trimmed_contig_3634	193	0.3063	TACGACCAGCAGCAAACTGA	GGACCAATTGAACGTCCTGA	32	20	224	20	60.596	60.903	6.4	8.2	176	10	5	AG	BEST
AllGFP_CLC_2050_trimmed_contig_3634	96	0.5058	AAACGACTGAGAATCGGCTG	GGACCAATTGAACGTCCTGA	129	20	224	20	60.397	60.903	9.7	8.2	176	10	5	AG
AllGFP_CLC_2050_trimmed_contig_3634	192	0.5675	ACGACCAGCAGCAAACTGAT	GGACCAATTGAACGTCCTGA	33	20	224	20	60.865	60.903	6.6	8.2	176	10	5	AG
AllGFP_CLC_2050_trimmed_contig_3640	167	4.1674	CAGCCTAACAGGTACAAGACCAA	CAGCTTCAAATTGCCTGTTG	76	23	242	20	60.569	59.464	8.2	7	130	50	6	AT	BEST
AllGFP_CLC_2050_trimmed_contig_3640	168	4.3327	CAGCCTAACAGGTACAAGACCAA	ACAGCTTCAAATTGCCTGTTG	76	23	243	21	60.569	60.298	8.2	7	130	50	6	AT
AllGFP_CLC_2050_trimmed_contig_3640	167	4.4316	CAGCCTAACAGGTACAAGACCA	CAGCTTCAAATTGCCTGTTG	76	22	242	20	59.305	59.464	7.9	7	130	50	6	AT
AllGFP_CLC_2050_trimmed_contig_3640	122	2.0031	CATATGCAACTGCATTCACCA	TGAGCCACATGTCAACATCA	564	21	685	20	60.538	59.658	8.2	6.9	606	12	6	AT	BEST
AllGFP_CLC_2050_trimmed_contig_3640	110	2.0935	CATATGCAACTGCATTCACCA	CAACATCAGTGCATTGGAACA	564	21	673	21	60.538	60.568	8.2	6.7	606	12	6	AT
AllGFP_CLC_2050_trimmed_contig_3640	107	2.1286	CATATGCAACTGCATTCACCA	CATCAGTGCATTGGAACATCA	564	21	670	21	60.538	60.533	8.2	6.9	606	12	6	AT
AllGFP_CLC_2050_trimmed_contig_3640	197	2.0495	CATATGCAACTGCATTCACCA	AAACATCAGGCATGAAGGCA	564	21	760	20	60.538	61.588	8.2	9.7	606	12	6	AT
AllGFP_CLC_2050_trimmed_contig_3640	189	1.6153	TGCAACTGCATTCACCATACA	ATCAGGCATGAAGGCAGTGT	568	21	756	20	61.127	60.688	5.6	6.1	606	12	6	AT
AllGFP_CLC_2050_trimmed_contig_3640	185	1.8148	CATATGCAACTGCATTCACCA	TGAAGGCAGTGTGTGTTCCA	564	21	748	20	60.538	61.353	8.2	8.5	606	12	6	AT
AllGFP_CLC_2050_trimmed_contig_3660	239	0.1975	ATGCACACGATTAGCCTGGT	TCGGAGAAAGTGTTCGGAAA	233	20	471	20	60.547	60.745	7.9	8.5	430	14	7	AT	BEST
AllGFP_CLC_2050_trimmed_contig_3660	230	0.3167	ATTAGCCTGGTAGCAGCGTG	TCGGAGAAAGTGTTCGGAAA	242	20	471	20	60.428	60.745	9.9	8.5	430	14	7	AT
AllGFP_CLC_2050_trimmed_contig_3660	269	0.3785	CAACCGAACCATCCTGGTAG	TCGGAGAAAGTGTTCGGAAA	203	20	471	20	60.366	60.745	6.9	8.5	430	14	7	AT
AllGFP_CLC_2050_trimmed_contig_3670	116	4.9013	TACATACACCCGTCCCGA	AGTGGGACGTTCTGTTCACG	76	18	191	20	58.262	61.163	11.4	8.4	150	12	6	CG	BEST
AllGFP_CLC_2050_trimmed_contig_3670	196	4.9142	TACATACACCCGTCCCGA	TATGCTAGTGGTTGCCGAGG	76	18	271	20	58.262	61.176	11.4	9.9	150	12	6	CG
AllGFP_CLC_2050_trimmed_contig_3670	144	5.1182	TACATACACCCGTCCCGA	GTTCGACTCTTCCATTTCGC	76	18	219	20	58.262	59.82	11.4	10.2	150	12	6	CG
AllGFP_CLC_2050_trimmed_contig_3670	118	0.5665	GATACATACACCCGTCCCGA	AGTGGGACGTTCTGTTCACG	74	20	191	20	60.603	61.163	11.4	8.4	150	12	6	CG
AllGFP_CLC_2050_trimmed_contig_3670	198	0.5794	GATACATACACCCGTCCCGA	TATGCTAGTGGTTGCCGAGG	74	20	271	20	60.603	61.176	11.4	9.9	150	12	6	CG
AllGFP_CLC_2050_trimmed_contig_3670	146	0.7834	GATACATACACCCGTCCCGA	GTTCGACTCTTCCATTTCGC	74	20	219	20	60.603	59.82	11.4	10.2	150	12	6	CG
AllGFP_CLC_2050_trimmed_contig_3670	161	0.5878	GAAGATACGGCATCGGACTG	AGTGGGACGTTCTGTTCACG	31	20	191	20	60.624	61.163	6.4	8.4	150	12	6	CG
AllGFP_CLC_2050_trimmed_contig_3749	279	1.0327	TCTCTGCTACCTCCCACTCG	TCTGTGTCAGCCAGCAGTTT	972	20	1250	20	60.545	59.622	8.1	6.7	1094	14	7	AT	BEST
AllGFP_CLC_2050_trimmed_contig_3749	211	1.1089	GACGGCTAATTTGGATCACG	TCTGTGTCAGCCAGCAGTTT	1040	20	1250	20	60.469	59.622	8.4	6.7	1094	14	7	AT
AllGFP_CLC_2050_trimmed_contig_3749	205	1.3384	TAATTTGGATCACGCCGAAG	TCTGTGTCAGCCAGCAGTTT	1046	20	1250	20	60.961	59.622	8.7	6.7	1094	14	7	AT
AllGFP_CLC_2050_trimmed_contig_3753	217	0.0964	TCAGATTGCAATGACGATGG	CCGTCTAAACGCTAGCCTCA	3	20	219	20	60.631	60.534	8.1	8.2	23	24	8	AAT	BEST
AllGFP_CLC_2050_trimmed_contig_3753	131	0.2212	TCAGATTGCAATGACGATGG	TACTGTCCTTCGAGTCGGGA	3	20	133	20	60.631	60.791	8.1	11.4	23	24	8	AAT
AllGFP_CLC_2050_trimmed_contig_3753	132	0.3842	TCAGATTGCAATGACGATGG	TTACTGTCCTTCGAGTCGGG	3	20	134	20	60.631	60.246	8.1	11.4	23	24	8	AAT
AllGFP_CLC_2050_trimmed_contig_3772	129	5.7474	CTTCTTGGTCCCAACACCAG	TTTCAGTATAATCATGAGGCACAAA	545	20	673	25	60.536	59.917	7.9	7	588	20	5	ACAT	BEST
AllGFP_CLC_2050_trimmed_contig_3772	128	5.965	CTTCTTGGTCCCAACACCAG	TTCAGTATAATCATGAGGCACAAA	545	20	672	24	60.536	58.699	7.9	7	588	20	5	ACAT
AllGFP_CLC_2050_trimmed_contig_3772	140	5.8587	TGCTGAATTGCCTTCTTGGT	TTTCAGTATAATCATGAGGCACAAA	534	20	673	25	60.776	59.917	8.2	7	588	20	5	ACAT
AllGFP_CLC_2050_trimmed_contig_3787	96	1.3205	GCACAGTGGAATTGTGCAAG	TGGCAGTCCCTGAGGTCATA	17	20	112	20	60.31	61.63	8.5	5.9	46	10	5	AT	BEST
AllGFP_CLC_2050_trimmed_contig_3787	95	1.3546	GCACAGTGGAATTGTGCAAG	GGCAGTCCCTGAGGTCATAC	17	20	111	20	60.31	59.535	8.5	5.6	46	10	5	AT
AllGFP_CLC_2050_trimmed_contig_3787	95	1.3643	GCACAGTGGAATTGTGCAAG	GGCAGTCCCTGAGGTCATACT	17	20	111	21	60.31	60.526	8.5	5.3	46	10	5	AT
AllGFP_CLC_2050_trimmed_contig_3787	156	0.3882	GCACAGTGGAATTGTGCAAG	TCGTAATTTGGTCTTGGCGT	17	20	172	20	60.31	60.502	8.5	11.1	46	10	5	AT
AllGFP_CLC_2050_trimmed_contig_3802	100	9.2908	TCCAGACTTTATGCTTTGTACCTTG	TGCAAGACATGCACTCTTTACTC	605	25	704	23	60.867	59.576	8.5	5.4	637	15	5	AGC	BEST
AllGFP_CLC_2050_trimmed_contig_3802	99	9.3403	CCAGACTTTATGCTTTGTACCTTG	TGCAAGACATGCACTCTTTACTC	606	24	704	23	59.284	59.576	8.5	5.4	637	15	5	AGC
AllGFP_CLC_2050_trimmed_contig_3802	218	4.0388	TTGGGTCCGTAACATTCCAC	TGCAAGACATGCACTCTTTACTC	487	20	704	23	60.615	59.576	7.9	5.4	637	15	5	AGC
AllGFP_CLC_2050_trimmed_contig_3802	218	4.1315	TTGGGTCCGTAACATTCCAC	TGCAAGACATGCACTCTTTACTCT	487	20	704	24	60.615	60.483	7.9	6.1	637	15	5	AGC
AllGFP_CLC_2050_trimmed_contig_3802	150	4.3266	AGCCGGTCATTGGTAGAGGT	TGCAAGACATGCACTCTTTACTC	555	20	704	23	60.903	59.576	7.6	5.4	637	15	5	AGC
AllGFP_CLC_2050_trimmed_contig_3805	145	3.5339	GAGCAGGAGGAGTGGGAAC	CCCTTTCTTTCTCACGCTCG	1169	19	1313	20	59.783	62.317	7.9	9.9	1274	12	6	AG	BEST
AllGFP_CLC_2050_trimmed_contig_3805	144	3.6781	GAGCAGGAGGAGTGGGAAC	CCTTTCTTTCTCACGCTCGC	1169	19	1312	20	59.783	62.461	7.9	9.9	1274	12	6	AG
AllGFP_CLC_2050_trimmed_contig_3805	147	3.8921	GAGCAGGAGGAGTGGGAAC	GTCCCTTTCTTTCTCACGCT	1169	19	1315	20	59.783	58.525	7.9	9.6	1274	12	6	AG
AllGFP_CLC_2050_trimmed_contig_3805	230	0.2695	TGCAGAGAAGGAGATCCAGC	TGTCCCTTTCTTTCTCACGC	1087	20	1316	20	60.645	60.375	9.7	9.9	1274	12	6	AG
AllGFP_CLC_2050_trimmed_contig_3805	185	0.4505	AGAGCAGGAGGAGTGGGAAC	GGGACCTTGATCTGGACCTC	1168	20	1352	20	60.791	60.86	7.9	7.6	1274	12	6	AG
AllGFP_CLC_2050_trimmed_contig_3805	299	0.5585	AGAGCAGGAGGAGTGGGAAC	TCTTTGGTGACCTTCTTGCC	1168	20	1466	20	60.791	60.232	7.9	10	1274	12	6	AG
AllGFP_CLC_2050_trimmed_contig_3817	288	1.78	TAGGAATCAAGGACGCCAGA	AATCCTCCAATGCTGTCCTTT	448	20	735	21	60.734	59.954	8.2	8.5	608	12	6	AT	BEST
AllGFP_CLC_2050_trimmed_contig_3817	287	2.1387	TAGGAATCAAGGACGCCAGA	ATCCTCCAATGCTGTCCTTT	448	20	734	20	60.734	58.595	8.2	8.5	608	12	6	AT
AllGFP_CLC_2050_trimmed_contig_3817	279	2.1722	AGGACGCCAGAAATTCAATG	AATCCTCCAATGCTGTCCTTT	457	20	735	21	60.074	59.954	7.2	8.5	608	12	6	AT
AllGFP_CLC_2050_trimmed_contig_3839	187	0.1775	GATTCAGGCTGTCCTGATGG	GGTTCTTGGCACCCATGTTA	93	20	279	20	60.622	60.755	8.1	6	215	10	5	AT	BEST
AllGFP_CLC_2050_trimmed_contig_3839	287	0.195	GATTCAGGCTGTCCTGATGG	GTGCTAAGAGCCATGCACCT	93	20	379	20	60.622	60.428	8.1	7.9	215	10	5	AT
AllGFP_CLC_2050_trimmed_contig_3878	146	0.2931	CACTTTAGAAGTGCCGTGGG	TCAGGTTGAACTTTAGCGGC	1055	20	1200	20	60.679	60.386	9.4	12.9	1137	18	6	AGG	BEST
AllGFP_CLC_2050_trimmed_contig_3878	190	0.9745	CACTTTAGAAGTGCCGTGGG	TGTCCTTGTCACTGTCTGGG	1055	20	1244	20	60.679	59.705	9.4	9.7	1137	18	6	AGG
AllGFP_CLC_2050_trimmed_contig_3878	190	1.0937	CACTTTAGAAGTGCCGTGGG	TGTCCTTGTCACTGTCTGGGT	1055	20	1244	21	60.679	60.614	9.4	9.4	1137	18	6	AGG
AllGFP_CLC_2050_trimmed_contig_3878	191	0.2196	GCCATTAATGTGCCGAGAAG	TCAGGTTGAACTTTAGCGGC	1010	20	1200	20	60.606	60.386	6.7	12.9	1137	18	6	AGG
AllGFP_CLC_2050_trimmed_contig_3878	256	0.4256	ATGTAGTCATGGCCACGGTC	TCAGGTTGAACTTTAGCGGC	945	20	1200	20	60.812	60.386	9.6	12.9	1137	18	6	AGG
AllGFP_CLC_2050_trimmed_contig_3878	167	0.4085	GTGAGCCAGGTGACACACAA	TCAGGTTGAACTTTAGCGGC	1034	20	1200	20	60.795	60.386	7	12.9	1137	18	6	AGG
AllGFP_CLC_2050_trimmed_contig_3878	291	0.2631	CACTTTAGAAGTGCCGTGGG	CCCACATGACCACAACAAGA	1055	20	1345	20	60.679	60.416	9.4	7	1137	18	6	AGG
AllGFP_CLC_2050_trimmed_contig_3892	204	0.0225	ATCTCGAATCTGCAACCCAA	CCACTTTACCTGGGTTTCCC	156	20	359	20	60.603	60.581	10	9.7	217	27	9	AAG	BEST
AllGFP_CLC_2050_trimmed_contig_3892	195	0.0905	CTGCAACCCAAAGAAACCAC	CCACTTTACCTGGGTTTCCC	165	20	359	20	60.529	60.581	7.6	9.7	217	27	9	AAG
AllGFP_CLC_2050_trimmed_contig_3892	203	0.1849	CTCGAATCTGCAACCCAAAG	CCCACTTTACCTGGGTTTCC	158	20	360	20	60.766	60.581	7.3	8.5	217	27	9	AAG
AllGFP_CLC_2050_trimmed_contig_3904	166	0.9658	GCATAATTGCAAGAATGGCA	TTCCCTAATGGCAATCCCTT	22	20	187	20	59.668	60.633	10	9.7	85	18	9	AG	BEST
AllGFP_CLC_2050_trimmed_contig_3904	161	1.5079	TTGCAAGAATGGCATACAACA	TTTCCCTAATGGCAATCCCT	28	21	188	20	60.126	60.633	7	9.4	85	18	9	AG
AllGFP_CLC_2050_trimmed_contig_3933	177	0.4575	TCTGCAGCAACGGTGTTAAA	CCCGATTAGAGCATCAGCAG	371	20	547	20	60.436	60.894	6.6	8.2	511	15	5	AAC	BEST
AllGFP_CLC_2050_trimmed_contig_3933	175	0.6065	TCTGCAGCAACGGTGTTAAA	CGATTAGAGCATCAGCAGGC	371	20	545	20	60.436	61.043	6.6	9.7	511	15	5	AAC
AllGFP_CLC_2050_trimmed_contig_3939	207	1.8124	GGCTACAAATTCCCTTGTGC	TTCTCCGCAGAATCTGGTTT	134	20	340	20	59.574	59.813	8.2	8.2	224	10	5	AT	BEST
AllGFP_CLC_2050_trimmed_contig_3939	207	1.8897	GGCTACAAATTCCCTTGTGCT	TTCTCCGCAGAATCTGGTTT	134	21	340	20	60.497	59.813	7.9	8.2	224	10	5	AT
AllGFP_CLC_2050_trimmed_contig_3978	161	1.1838	GCTCCTGATGCTGCTGTTG	TCAGGTTCCTTCGTCATCGT	211	19	371	20	60.727	60.656	7	8	263	27	9	AGC	BEST
AllGFP_CLC_2050_trimmed_contig_3978	146	0.2129	TGTTGCTGTTGTTGTCCCTG	CAGGTTCCTTCGTCATCGTC	225	20	370	20	60.757	60.656	9.7	8.1	263	27	9	AGC
AllGFP_CLC_2050_trimmed_contig_4002	118	13.6829	GGAAATACAGTCTTGTCAGAGAGATG	AGAACACCTTTAGGCTCTGATAAA	1	26	118	24	59.733	57.784	6.6	6.2	85	10	5	AT	BEST
AllGFP_CLC_2050_trimmed_contig_4002	124	14.1438	GGAAATACAGTCTTGTCAGAGAGATG	CATAATAGAACACCTTTAGGCTCTGA	1	26	124	26	59.733	59.323	6.6	6.7	85	10	5	AT
AllGFP_CLC_2050_trimmed_contig_4002	125	14.4706	GGAAATACAGTCTTGTCAGAGAGATG	ACATAATAGAACACCTTTAGGCTCTGA	1	26	125	27	59.733	59.996	6.6	6.7	85	10	5	AT
AllGFP_CLC_2050_trimmed_contig_4002	152	9.9682	GGAAATACAGTCTTGTCAGAGAGATG	TTTAAGATGACACACCATGCCT	1	26	152	22	59.733	59.499	6.6	9.7	85	10	5	AT
AllGFP_CLC_2050_trimmed_contig_4002	152	9.9773	GGAAATACAGTCTTGTCAGAGAGATG	TTTAAGATGACACACCATGCC	1	26	152	21	59.733	58.49	6.6	9.6	85	10	5	AT
AllGFP_CLC_2050_trimmed_contig_4002	151	10.3769	GGAAATACAGTCTTGTCAGAGAGATG	TTAAGATGACACACCATGCCT	1	26	151	21	59.733	58.09	6.6	9.7	85	10	5	AT
AllGFP_CLC_2050_trimmed_contig_4026	134	1.2315	CCTTGGCTTCCTTCACAATC	AGAGGTTGCTGGAACCAGTG	946	20	1079	20	59.67	60.298	6.9	6.7	1017	18	6	AAG	BEST
AllGFP_CLC_2050_trimmed_contig_4035	213	9.1027	TGTCTGTCTCTCTGCTACTTCTACTTT	AACTGGTTCGATATTCGCCA	31	27	243	20	58.628	60.469	6.7	11.7	71	10	5	AC	BEST
AllGFP_CLC_2050_trimmed_contig_4035	284	9.1632	TGTCTGTCTCTCTGCTACTTCTACTTT	CTGAGAGCTGATCCACGGTT	31	27	314	20	58.628	60.408	6.7	9.9	71	10	5	AC
AllGFP_CLC_2050_trimmed_contig_4060	222	0.5602	TCACATGGCTGCTGATGTCT	AGGTTAGGAGAGGGCCAAGA	246	20	467	20	60.436	60.204	6.4	7	356	14	7	AG	BEST
AllGFP_CLC_2050_trimmed_contig_4060	223	0.6951	TCACATGGCTGCTGATGTCT	CAGGTTAGGAGAGGGCCAAG	246	20	468	20	60.436	61.131	6.4	8.5	356	14	7	AG
AllGFP_CLC_2050_trimmed_contig_4060	210	0.9079	TGATGTCTTCCACCAGTCCA	AGGTTAGGAGAGGGCCAAGA	258	20	467	20	60.088	60.204	7.9	7	356	14	7	AG
AllGFP_CLC_2050_trimmed_contig_4060	130	3.8218	ACTGCCAGTGGGAATGAATG	TGTGCCTTAGGACTCACAGAG	741	20	870	21	60.924	58.102	6.9	6.7	824	18	9	AT	BEST
AllGFP_CLC_2050_trimmed_contig_4060	132	3.9081	ACTGCCAGTGGGAATGAATG	AGTGTGCCTTAGGACTCACAGA	741	20	872	22	60.924	59.016	6.9	6.4	824	18	9	AT
AllGFP_CLC_2050_trimmed_contig_4078	286	1.0021	GGTATGCAGGAAACATCCCA	GGCTGACTGTCCCAGGTAAG	2305	20	2590	20	60.723	59.721	9.7	5.7	2468	10	5	AT	BEST
AllGFP_CLC_2050_trimmed_contig_4078	287	1.1782	GGTATGCAGGAAACATCCCA	TGGCTGACTGTCCCAGGTAA	2305	20	2591	20	60.723	61.655	9.7	7.2	2468	10	5	AT
AllGFP_CLC_2050_trimmed_contig_4080	113	5.7261	AAATTGCATTGTTATGTGGCTT	AGTTGAAAGAAGTTGGACGCA	370	22	482	21	58.568	59.906	9.7	9.9	392	16	8	AG	BEST
AllGFP_CLC_2050_trimmed_contig_4080	112	5.7319	AAATTGCATTGTTATGTGGCTT	GTTGAAAGAAGTTGGACGCA	370	22	481	20	58.568	58.9	9.7	9.9	392	16	8	AG
AllGFP_CLC_2050_trimmed_contig_4080	112	6.0883	AATTGCATTGTTATGTGGCTT	AGTTGAAAGAAGTTGGACGCA	371	21	482	21	57.206	59.906	9.7	9.9	392	16	8	AG
AllGFP_CLC_2050_trimmed_contig_4080	165	4.0725	AAATTGCATTGTTATGTGGCTT	CCTGCAAGAGCTGCTGGTAT	370	22	534	20	58.568	60.559	9.7	6.8	392	16	8	AG
AllGFP_CLC_2050_trimmed_contig_4080	241	4.1761	AAATTGCATTGTTATGTGGCTT	GATTGCCAAGATGAAGCCTG	370	22	610	20	58.568	60.744	9.7	9.7	392	16	8	AG
AllGFP_CLC_2050_trimmed_contig_4080	224	4.3711	AAATTGCATTGTTATGTGGCTT	CTGCAGACCTTGGAGTGGAT	370	22	593	20	58.568	60.261	9.7	8.1	392	16	8	AG
AllGFP_CLC_2050_trimmed_contig_4093	247	0.4056	GGGATGTTTCATGGACTGGA	ATGGCCTTTACGGAAGAACC	148	20	394	20	60.725	60.32	8.2	7.9	330	12	6	AG	BEST
AllGFP_CLC_2050_trimmed_contig_4093	237	0.4892	GGGATGTTTCATGGACTGGA	CGGAAGAACCTGCTCTGTTG	148	20	384	20	60.725	60.964	8.2	7	330	12	6	AG
AllGFP_CLC_2050_trimmed_contig_4093	245	0.5019	GGGATGTTTCATGGACTGGA	GGCCTTTACGGAAGAACCTG	148	20	392	20	60.725	60.977	8.2	7.9	330	12	6	AG
AllGFP_CLC_2050_trimmed_contig_4100	102	0.2843	CACTTTCCACCTGGCTCTTG	GGTGTAGGTATGGGCAGCAG	507	20	608	20	60.822	60.538	7	8.2	540	18	9	AG	BEST
AllGFP_CLC_2050_trimmed_contig_4100	105	0.2935	CACTTTCCACCTGGCTCTTG	CGAGGTGTAGGTATGGGCAG	507	20	611	20	60.822	60.529	7	9.7	540	18	9	AG
AllGFP_CLC_2050_trimmed_contig_4104	230	0.2075	GGAGGTCGATCCTGTAGCCT	CTCATCAAGAGGCCAACCTG	823	20	1052	20	60.617	60.791	9.4	7.9	848	18	6	AGC	BEST
AllGFP_CLC_2050_trimmed_contig_4104	183	0.2235	GGAGGTCGATCCTGTAGCCT	GTTACGGCTGATTCGAGCAC	823	20	1005	20	60.617	60.807	9.4	7.9	848	18	6	AGC
AllGFP_CLC_2050_trimmed_contig_4104	260	0.2831	CAGGATGGTGGCAGTAAAGG	CTCATCAAGAGGCCAACCTG	793	20	1052	20	60.508	60.791	8.5	7.9	848	18	6	AGC
AllGFP_CLC_2050_trimmed_contig_4124	287	6.9258	TGGATGAGTTTCCTGTTATGATCT	TCAGAGTGAATTGAAGGGTGC	62	24	348	21	59.027	60.248	6.3	9.4	120	10	5	AT	BEST
AllGFP_CLC_2050_trimmed_contig_4124	288	7.6366	ATGGATGAGTTTCCTGTTATGATCT	TCAGAGTGAATTGAAGGGTGC	61	25	348	21	59.316	60.248	6.3	9.4	120	10	5	AT
AllGFP_CLC_2050_trimmed_contig_4124	286	7.8306	TGGATGAGTTTCCTGTTATGATCT	CAGAGTGAATTGAAGGGTGCT	62	24	347	21	59.027	59.343	6.3	7.9	120	10	5	AT
AllGFP_CLC_2050_trimmed_contig_4136	147	7.2668	GCTGGTACCATGACTGTCACAC	TGCTTGTAGTATGAATGTATGCCTG	466	22	612	25	60.498	60.435	6.4	9.7	566	14	7	AT	BEST
AllGFP_CLC_2050_trimmed_contig_4136	148	8.1487	GCTGGTACCATGACTGTCACAC	ATGCTTGTAGTATGAATGTATGCCTG	466	22	613	26	60.498	60.647	6.4	9.7	566	14	7	AT
AllGFP_CLC_2050_trimmed_contig_4136	204	8.4316	GCTGGTACCATGACTGTCACAC	TTGGGTTAATCTCAACTGATTCTT	466	22	669	24	60.498	58.271	6.4	7	566	14	7	AT
AllGFP_CLC_2050_trimmed_contig_4136	264	3.7198	TTCACACACTCACAGGAAACAAA	GTGTGTGGAAGGTTGTGTGG	439	23	702	20	60.609	59.89	7	8.2	566	14	7	AT
AllGFP_CLC_2050_trimmed_contig_4136	268	3.7333	TCAATTCACACACTCACAGGAAA	GTGTGTGGAAGGTTGTGTGG	435	23	702	20	60.577	59.89	8.5	8.2	566	14	7	AT
AllGFP_CLC_2050_trimmed_contig_4136	270	3.8485	TCTCAATTCACACACTCACAGGA	GTGTGTGGAAGGTTGTGTGG	433	23	702	20	60.738	59.89	8.2	8.2	566	14	7	AT
AllGFP_CLC_2050_trimmed_contig_4138	248	1.3731	CCTACGAGGCAGACAATTTCA	CTGAAGTCGCAGTTTGCCTT	771	21	1018	20	60.256	60.571	7.3	9.7	825	14	7	AT	BEST
AllGFP_CLC_2050_trimmed_contig_4138	245	1.504	CCTACGAGGCAGACAATTTCA	AAGTCGCAGTTTGCCTTGAC	771	21	1015	20	60.256	60.44	7.3	6.7	825	14	7	AT
AllGFP_CLC_2050_trimmed_contig_4138	269	1.6047	CCTACGAGGCAGACAATTTCA	TGGATGGGCTTCATACCACT	771	21	1039	20	60.256	60.34	7.3	7.9	825	14	7	AT
AllGFP_CLC_2050_trimmed_contig_4161	225	0.12	TTTGTTGCCAAGCAGCAGTA	TGCCAAAGCCACCATAACTT	694	20	918	20	60.578	60.502	5.7	6.7	839	12	6	AC	BEST
AllGFP_CLC_2050_trimmed_contig_4172	91	1.6383	CATCCTAAGCAGGAGGGAGG	TGGGACCAGCAGTGCTACTA	188	20	278	20	61.103	59.465	9.4	4.7	239	15	5	AGG	BEST
AllGFP_CLC_2050_trimmed_contig_4172	92	1.6442	CATCCTAAGCAGGAGGGAGG	CTGGGACCAGCAGTGCTACTA	188	20	279	21	61.103	60.459	9.4	4.7	239	15	5	AGG
AllGFP_CLC_2050_trimmed_contig_4172	92	1.7841	GCATCCTAAGCAGGAGGGAG	TGGGACCAGCAGTGCTACTA	187	20	278	20	61.249	59.465	9.4	4.7	239	15	5	AGG
AllGFP_CLC_2050_trimmed_contig_4172	108	1.4078	ATCCTAAGCAGGAGGGAGGC	TCCTCCTACTACTGCCGCTG	189	20	296	20	61.958	60.55	9.4	10.2	239	15	5	AGG
AllGFP_CLC_2050_trimmed_contig_4172	284	0.1086	CGAGAAACAACACCCGAAAG	TCCTCCTACTACTGCCGCTG	13	20	296	20	60.659	60.55	7	10.2	239	15	5	AGG
AllGFP_CLC_2050_trimmed_contig_4172	203	0.2184	CGTTGTGAAGGCTTCGTCTT	TCCTCCTACTACTGCCGCTG	94	20	296	20	60.431	60.55	6.4	10.2	239	15	5	AGG
AllGFP_CLC_2050_trimmed_contig_4172	170	0.2489	ATCTTCCCGATCTTTGGAGG	TCCTCCTACTACTGCCGCTG	127	20	296	20	60.401	60.55	9.4	10.2	239	15	5	AGG
AllGFP_CLC_2050_trimmed_contig_4214	202	0.1208	CATGCATCGTGGGACATAGA	GATTCGAAGCTCTGCAGGAA	167	20	368	20	60.504	60.624	5.6	8.2	272	18	6	AAG	BEST
AllGFP_CLC_2050_trimmed_contig_4214	194	0.1745	CATGCATCGTGGGACATAGA	GCTCTGCAGGAAAGGAGACA	167	20	360	20	60.504	60.678	5.6	6.4	272	18	6	AAG
AllGFP_CLC_2050_trimmed_contig_4214	185	3.9012	TCCGTTAATATGTGGCTTTGTTT	CTATGTCCCACGATGCATGA	1	23	185	20	59.795	60.504	7	6.9	27	20	5	ACAG	BEST
AllGFP_CLC_2050_trimmed_contig_4214	235	3.9672	TCCGTTAATATGTGGCTTTGTTT	CGCGAAAGCTTCAAGAAGAA	1	23	235	20	59.795	60.762	7	7	27	20	5	ACAG
AllGFP_CLC_2050_trimmed_contig_4216	93	0.8774	GAGAAGCCTGATCCAAATGC	GGAGCGAGCACTTCTTGAAA	351	20	443	20	59.78	60.657	8.4	7.3	407	10	5	AG	BEST
AllGFP_CLC_2050_trimmed_contig_4216	92	0.9482	AGAAGCCTGATCCAAATGCC	GGAGCGAGCACTTCTTGAAA	352	20	443	20	61.491	60.657	9.6	7.3	407	10	5	AG
AllGFP_CLC_2050_trimmed_contig_4216	285	0.9632	GAGAAGCCTGATCCAAATGC	GCAGGCACTCTTGCTGTTCT	351	20	635	20	59.78	60.743	8.4	6.4	407	10	5	AG
AllGFP_CLC_2050_trimmed_contig_4216	277	0.0629	AGCAGGTGCAATTATCGGAA	GGAGCGAGCACTTCTTGAAA	167	20	443	20	60.606	60.657	10.2	7.3	407	10	5	AG
AllGFP_CLC_2050_trimmed_contig_4216	172	0.112	AACGGAAAGGGTGTGTCTCA	GGAGCGAGCACTTCTTGAAA	272	20	443	20	60.545	60.657	6.7	7.3	407	10	5	AG
AllGFP_CLC_2050_trimmed_contig_4218	224	0.2449	GTCTTGCACCTCTCCTGGAA	TCCTTTCTTAGCCCAGACCC	36	20	259	20	60.386	60.569	8.5	9.1	92	46	6	AAT	BEST
AllGFP_CLC_2050_trimmed_contig_4218	252	0.2713	GTCTTGCACCTCTCCTGGAA	GAGGGCTAGTGCAATTGGTG	36	20	287	20	60.386	60.657	8.5	8.2	92	46	6	AAT
AllGFP_CLC_2050_trimmed_contig_4218	226	0.6451	GAGTCTTGCACCTCTCCTGG	TCCTTTCTTAGCCCAGACCC	34	20	259	20	59.986	60.569	9.7	9.1	92	46	6	AAT
AllGFP_CLC_2050_trimmed_contig_4229	176	1.4547	TGCAGCATCTAATCCTGCTGT	CAAGGCCAAGAACACCATTC	49	21	224	20	60.95	60.495	7.9	6.9	76	10	5	AG	BEST
AllGFP_CLC_2050_trimmed_contig_4229	117	1.5116	TGCAGCATCTAATCCTGCTGT	TTACTGGCTAGCATCGGCAT	49	21	165	20	60.95	60.762	7.9	9.6	76	10	5	AG
AllGFP_CLC_2050_trimmed_contig_4236	203	0.1647	GCCCATAATTTGGGTTGGAT	CCTGCTTTGAGAGGCTGTGT	15	20	217	20	60.754	60.589	8.1	6.4	104	16	8	AC	BEST
AllGFP_CLC_2050_trimmed_contig_4236	159	0.2846	TCTCTAGGGAGCAATGGCAA	CCTGCTTTGAGAGGCTGTGT	59	20	217	20	60.874	60.589	10	6.4	104	16	8	AC
AllGFP_CLC_2050_trimmed_contig_4306	241	0.6012	AACCAGGTCAACGTGCAGAT	TCAGAACCAGTGTCAGCCAG	714	20	954	20	60.577	60.022	6.6	9.7	877	12	6	AT	BEST
AllGFP_CLC_2050_trimmed_contig_4306	249	0.6677	CCAGCTCAAACCAGGTCAAC	TCAGAACCAGTGTCAGCCAG	706	20	954	20	60.69	60.022	6.7	9.7	877	12	6	AT
AllGFP_CLC_2050_trimmed_contig_4306	118	0.6849	TTGGGCGTAAAGGTGGACTA	TCAGAACCAGTGTCAGCCAG	837	20	954	20	60.493	60.022	5.4	9.7	877	12	6	AT
AllGFP_CLC_2050_trimmed_contig_4323	141	6.1696	GAATGCACAGATGCACAAGC	TGCACACTACGTTTGTAGTTAAACC	1424	20	1564	25	60.432	59.598	8.5	8.2	1530	10	5	AT	BEST
AllGFP_CLC_2050_trimmed_contig_4323	142	6.2757	GAATGCACAGATGCACAAGC	TTGCACACTACGTTTGTAGTTAAACC	1424	20	1565	26	60.432	60.708	8.5	8.2	1530	10	5	AT
AllGFP_CLC_2050_trimmed_contig_4323	151	6.3505	GGCAGCATATGAATGCACAG	TGCACACTACGTTTGTAGTTAAACC	1414	20	1564	25	60.251	59.598	6.7	8.2	1530	10	5	AT
AllGFP_CLC_2050_trimmed_contig_4338	129	0.8841	GGAGAGGTACCAGCTCCGTC	AGGAGGAAGAGGAACGCAAG	92	20	220	20	61.192	60.892	9.6	8.5	134	15	5	CCG	BEST
AllGFP_CLC_2050_trimmed_contig_4338	132	1.2348	GGAGAGGTACCAGCTCCGTC	AAGAGGAGGAAGAGGAACGC	92	20	223	20	61.192	59.957	9.6	9.9	134	15	5	CCG
AllGFP_CLC_2050_trimmed_contig_4338	137	1.2782	GGAGAGGTACCAGCTCCGTC	CGACCAAGAGGAGGAAGAGG	92	20	228	20	61.192	61.286	9.6	7.9	134	15	5	CCG
AllGFP_CLC_2050_trimmed_contig_4338	210	0.3128	ACTAGTGCGACTCACGCCTC	AGGAGGAAGAGGAACGCAAG	11	20	220	20	60.621	60.892	9.4	8.5	134	15	5	CCG
AllGFP_CLC_2050_trimmed_contig_4338	212	0.4304	AAACTAGTGCGACTCACGCC	AGGAGGAAGAGGAACGCAAG	9	20	220	20	60.462	60.892	11.1	8.5	134	15	5	CCG
AllGFP_CLC_2050_trimmed_contig_4338	191	0.5356	CAGTAGAGACTGGTTGGGCG	AGGAGGAAGAGGAACGCAAG	30	20	220	20	60.843	60.892	12.9	8.5	134	15	5	CCG
AllGFP_CLC_2050_trimmed_contig_4396	105	0.555	GGTCAGCAGACGAACGCTAC	TCGTCTGACTGGGTGATGTG	11	20	115	20	61.007	60.748	6.9	6.6	84	10	5	AC	BEST
AllGFP_CLC_2050_trimmed_contig_4396	97	1.2331	GACGAACGCTACGTTGTCAG	TCGTCTGACTGGGTGATGTG	19	20	115	20	59.515	60.748	6.4	6.6	84	10	5	AC
AllGFP_CLC_2050_trimmed_contig_4396	198	0.6499	GGTCAGCAGACGAACGCTAC	TTGACGTGGTTCTGTGCAGT	11	20	208	20	61.007	60.357	6.9	7.9	84	10	5	AC
AllGFP_CLC_2050_trimmed_contig_4411	103	1.0069	AAAGGTGTCGAAGCACAACG	ACAATTGGTTACAGTCGCCG	3	20	105	20	61.263	60.944	8.7	13.4	29	14	7	AT	BEST
AllGFP_CLC_2050_trimmed_contig_4411	105	1.6046	ACAAAGGTGTCGAAGCACAA	ACAATTGGTTACAGTCGCCG	1	20	105	20	59.339	60.944	7	13.4	29	14	7	AT
AllGFP_CLC_2050_trimmed_contig_4420	221	12.4133	GCATTACATCAGCTTTGAGCA	CAGAATACACATTACAGAATACAGCTC	1953	21	2173	27	59.08	57.707	8.2	7.9	2057	59	7	AAT	BEST
AllGFP_CLC_2050_trimmed_contig_4420	219	12.9668	GCATTACATCAGCTTTGAGCA	GAATACACATTACAGAATACAGCTCAT	1953	21	2171	27	59.08	57.153	8.2	6.6	2057	59	7	AAT
AllGFP_CLC_2050_trimmed_contig_4420	222	13.1317	TGCATTACATCAGCTTTGAGCA	CAGAATACACATTACAGAATACAGCTC	1952	22	2173	27	61.839	57.707	8.2	7.9	2057	59	7	AAT
AllGFP_CLC_2050_trimmed_contig_4420	299	7.8592	TGCACTTACAGTAATAATGAGGATGA	AATTGGCCAAGCAGATTGTG	2029	26	2327	20	59.173	61.032	6.6	7	2057	86	7	AAT	BEST
AllGFP_CLC_2050_trimmed_contig_4420	295	7.9723	TGTGCACTTACAGTAATAATGAGGATG	CCAAGCAGATTGTGCCATTA	2027	27	2321	20	60.66	59.688	8.1	6.2	2057	86	7	AAT
AllGFP_CLC_2050_trimmed_contig_4420	293	8.3394	TGCACTTACAGTAATAATGAGGATGA	CCAAGCAGATTGTGCCATTA	2029	26	2321	20	59.173	59.688	6.6	6.2	2057	86	7	AAT
AllGFP_CLC_2050_trimmed_contig_4423	102	1.3567	TTCGCTGCACTTCACACTTG	TGCTTGAGGGTGAAGGAACT	339	20	440	20	61.201	59.844	6.7	6.4	401	10	5	AT	BEST
AllGFP_CLC_2050_trimmed_contig_4436	238	2.2372	AGAATGCCAAACAAGTGTGCT	CAATGTTGCAATGCCCTTCT	104	21	341	20	59.795	61.032	7.9	6.7	248	10	5	AT	BEST
AllGFP_CLC_2050_trimmed_contig_4436	237	2.2543	GAATGCCAAACAAGTGTGCT	CAATGTTGCAATGCCCTTCT	105	20	341	20	58.777	61.032	7.9	6.7	248	10	5	AT
AllGFP_CLC_2050_trimmed_contig_4436	276	0.9582	CCTACCGCTGAACGCTAGAA	GTTGCAATGCCCTTCTTAGG	62	20	337	20	60.534	59.708	6	7.5	248	10	5	AT
AllGFP_CLC_2050_trimmed_contig_4436	279	1.0916	CCTACCGCTGAACGCTAGAA	AATGTTGCAATGCCCTTCTT	62	20	340	20	60.534	59.574	6	7	248	10	5	AT
AllGFP_CLC_2050_trimmed_contig_4436	280	1.6009	CCTACCGCTGAACGCTAGAA	CAATGTTGCAATGCCCTTC	62	20	341	19	60.534	60.065	6	8.2	248	10	5	AT
AllGFP_CLC_2050_trimmed_contig_4436	282	0.2922	CCTACCGCTGAACGCTAGAA	AACAATGTTGCAATGCCCTT	62	20	343	20	60.534	60.374	6	9.7	248	10	5	AT
AllGFP_CLC_2050_trimmed_contig_4436	281	0.3704	CCTACCGCTGAACGCTAGAA	ACAATGTTGCAATGCCCTTC	62	20	342	20	60.534	60.905	6	8.2	248	10	5	AT
AllGFP_CLC_2050_trimmed_contig_4449	246	2.4376	GGAACCCTGGCATATGTGTA	ACCAGGGAGGAGGTAAACCA	350	20	595	20	58.298	60.736	5.4	8.2	375	10	5	AC	BEST
AllGFP_CLC_2050_trimmed_contig_4449	245	2.5638	GGAACCCTGGCATATGTGTA	CCAGGGAGGAGGTAAACCAG	350	20	594	20	58.298	60.862	5.4	7.9	375	10	5	AC
AllGFP_CLC_2050_trimmed_contig_4449	244	2.7096	GGAACCCTGGCATATGTGTA	CAGGGAGGAGGTAAACCAGC	350	20	593	20	58.298	61.008	5.4	9.7	375	10	5	AC
AllGFP_CLC_2050_trimmed_contig_4449	253	0.2468	AATGGACATGGCAGAACCAC	TGGCCAAGTGAAGAGATGGT	161	20	413	20	60.79	60.656	7.6	7.8	375	10	5	AC
AllGFP_CLC_2050_trimmed_contig_4449	248	0.4555	ACATGGCAGAACCACAGGAC	TGGCCAAGTGAAGAGATGGT	166	20	413	20	60.999	60.656	7.6	7.8	375	10	5	AC
AllGFP_CLC_2050_trimmed_contig_4504	130	8.4715	AGCAAAGGAGTTTCAAGGCA	GCAAGCACACTGAATATATCTGATAGG	393	20	522	27	59.993	61.465	9.7	7.1	437	21	7	AAT	BEST
AllGFP_CLC_2050_trimmed_contig_4504	227	1.9167	AGCAAAGGAGTTTCAAGGCA	TGTTGTAAGCTCACTTTCCCG	393	20	619	21	59.993	60.29	9.7	11.4	437	21	7	AAT
AllGFP_CLC_2050_trimmed_contig_4504	226	2.0505	GCAAAGGAGTTTCAAGGCAC	TGTTGTAAGCTCACTTTCCCG	394	20	619	21	59.859	60.29	9.4	11.4	437	21	7	AAT
AllGFP_CLC_2050_trimmed_contig_4504	212	2.4141	AGGCACAGTGTTGCTTATGGA	TGTTGTAAGCTCACTTTCCCG	408	21	619	21	60.704	60.29	8.1	11.4	437	21	7	AAT
AllGFP_CLC_2050_trimmed_contig_4504	228	0.5613	GGTTTCTCGGGAAAGTGAGC	GGTCGTGTGTGACCTCTTCC	592	20	819	20	61.134	60.573	8.2	8.2	764	15	5	ATC	BEST
AllGFP_CLC_2050_trimmed_contig_4504	249	0.7165	GGTTTCTCGGGAAAGTGAGC	GTCCCAGCAGCATCTTGAGT	592	20	840	20	61.134	60.418	8.2	6.4	764	15	5	ATC
AllGFP_CLC_2050_trimmed_contig_4504	255	0.8712	GGTTTCTCGGGAAAGTGAGC	AAACTTGTCCCAGCAGCATC	592	20	846	20	61.134	60.263	8.2	8.1	764	15	5	ATC
AllGFP_CLC_2050_trimmed_contig_4509	107	7.5879	TTCTTGTTGTCTTGAATTGAAGTTT	TTCTCAAGCAGCAACTCCCT	1156	25	1262	20	58.478	60.134	6.7	9.4	1228	15	5	ATC	BEST
AllGFP_CLC_2050_trimmed_contig_4509	109	7.7184	TCTTCTTGTTGTCTTGAATTGAAGTTT	TTCTCAAGCAGCAACTCCCT	1154	27	1262	20	60.852	60.134	6.7	9.4	1228	15	5	ATC
AllGFP_CLC_2050_trimmed_contig_4509	205	0.4675	GTGCGCTTGGAGACTGTTCT	CTTCTCAAGCAGCAACTCCC	1059	20	1263	20	60.599	60.134	6.4	9.4	1228	15	5	ATC
AllGFP_CLC_2050_trimmed_contig_4509	148	0.5284	ATCCTGATATTCCGCCGTTT	CTTCTCAAGCAGCAACTCCC	1116	20	1263	20	60.662	60.134	8.7	9.4	1228	15	5	ATC
AllGFP_CLC_2050_trimmed_contig_4547	274	0.2082	GCTGTGTTACAGCATGGCAG	TCACCATCTCCGTGAGGTTT	356	20	629	20	60.481	60.51	9.7	8.2	457	10	5	AG	BEST
AllGFP_CLC_2050_trimmed_contig_4547	192	0.228	AAGAAACGGCAGAAACACCA	GAGACGACGCAAACGTTCTT	323	20	514	20	60.668	60.44	8.2	7	457	10	5	AG
AllGFP_CLC_2050_trimmed_contig_4547	271	0.188	GAGAACCAAGAGGCAAGGGT	GAGACGACGCAAACGTTCTT	244	20	514	20	60.628	60.44	9.1	7	457	10	5	AG
AllGFP_CLC_2050_trimmed_contig_4565	201	0.1634	GCACTTACAACGACGATCCC	GCCGTGCAAAGGACAATAAC	193	20	393	20	60.526	60.511	9.3	5.6	228	10	5	AG	BEST
AllGFP_CLC_2050_trimmed_contig_4565	200	0.9061	GCACTTACAACGACGATCCC	CCGTGCAAAGGACAATAACG	193	20	392	20	60.526	61.432	9.3	7.7	228	10	5	AG
AllGFP_CLC_2050_trimmed_contig_4565	199	0.9449	GCACTTACAACGACGATCCC	CGTGCAAAGGACAATAACGA	193	20	391	20	60.526	59.729	9.3	8.4	228	10	5	AG
AllGFP_CLC_2050_trimmed_contig_4565	149	0.5288	GCACTTACAACGACGATCCC	CACCACCTGACACCAGGACT	193	20	341	20	60.526	61.055	9.3	7.6	228	10	5	AG
AllGFP_CLC_2050_trimmed_contig_4565	169	0.8113	GCACTTACAACGACGATCCC	ACTCTGGTTACCTGGGCCAC	193	20	361	20	60.526	61.337	9.3	9.4	228	10	5	AG
AllGFP_CLC_2050_trimmed_contig_4567	151	3.0996	TCTGCAGCATGCTTGTCAAT	GAGCTGACTGACAGATCGTTGT	163	20	313	22	60.572	59.529	6.9	6.4	274	10	5	AT	BEST
AllGFP_CLC_2050_trimmed_contig_4567	148	3.1166	CAGCATGCTTGTCAATGGAG	AGAGCTGACTGACAGATCGTTG	167	20	314	22	60.413	59.67	8.2	8.7	274	10	5	AT
AllGFP_CLC_2050_trimmed_contig_4567	152	3.1236	TCTGCAGCATGCTTGTCAAT	AGAGCTGACTGACAGATCGTTGT	163	20	314	23	60.572	60.505	6.9	6.4	274	10	5	AT
AllGFP_CLC_2050_trimmed_contig_4590	138	4.8479	AAAGAGCTGTACAGAGTACGCC	AATGGAACCAGCCTTCACAA	675	22	812	20	57.857	60.495	11.1	7	700	18	6	ATC	BEST
AllGFP_CLC_2050_trimmed_contig_4590	121	4.8655	AAAGAGCTGTACAGAGTACGCC	CAAGCATCACACTGAACCCA	675	22	795	20	57.857	60.722	11.1	9.4	700	18	6	ATC
AllGFP_CLC_2050_trimmed_contig_4590	133	5.0802	AAAGAGCTGTACAGAGTACGCC	AACCAGCCTTCACAAGCATC	675	22	807	20	57.857	60.263	11.1	8.1	700	18	6	ATC
AllGFP_CLC_2050_trimmed_contig_4590	246	0.1528	TGCAACCAACAACTGGAATG	AATGGAACCAGCCTTCACAA	567	20	812	20	60.552	60.495	6.9	7	700	18	6	ATC
AllGFP_CLC_2050_trimmed_contig_4590	229	0.1704	TGCAACCAACAACTGGAATG	CAAGCATCACACTGAACCCA	567	20	795	20	60.552	60.722	6.9	9.4	700	18	6	ATC
AllGFP_CLC_2050_trimmed_contig_4590	188	0.3777	TGCAACCAACAACTGGAATG	ATGAAAGCACCTAACCGCTG	567	20	754	20	60.552	60.27	6.9	10.2	700	18	6	ATC
AllGFP_CLC_2050_trimmed_contig_4607	137	0.0184	GCTTTAATGGCAAATGCTGG	TGGTTTCACAGCGACTCAGA	223	20	359	20	60.588	60.593	9.7	6.7	278	10	5	AG	BEST
AllGFP_CLC_2050_trimmed_contig_4642	210	0.1708	TGCTGTTGCTGATTCCAAGA	AGAGCAGCAGTTCCAGCATC	217	20	426	20	60.539	60.71	7	8.1	366	15	5	AGC	BEST
AllGFP_CLC_2050_trimmed_contig_4642	213	0.2036	TGCTGTTGCTGATTCCAAGA	ACAAGAGCAGCAGTTCCAGC	217	20	429	20	60.539	60.743	7	9.7	366	15	5	AGC
AllGFP_CLC_2050_trimmed_contig_4642	232	0.2192	TGCAGGCTGCTGTTGATAGA	AGAGCAGCAGTTCCAGCATC	195	20	426	20	60.709	60.71	5.6	8.1	366	15	5	AGC
AllGFP_CLC_2050_trimmed_contig_4650	244	2.8696	GGGAGCATGTATTTGCAAGTTT	CCCAGGGAAGGTGTGAACTA	5	22	248	20	60.371	59.959	6.7	5.7	38	10	5	AC	BEST
AllGFP_CLC_2050_trimmed_contig_4650	289	3.0358	GGGAGCATGTATTTGCAAGTTT	GCACTGACGCTAATGTGGCT	5	22	293	20	60.371	61.407	6.7	9.7	38	10	5	AC
AllGFP_CLC_2050_trimmed_contig_4650	288	3.3584	GGGAGCATGTATTTGCAAGTTT	CACTGACGCTAATGTGGCTC	5	22	292	20	60.371	59.47	6.7	9.4	38	10	5	AC
AllGFP_CLC_2050_trimmed_contig_4676	191	0.7825	GGCTTGCGCGAGTATTATCA	GGGAGGAGGAGGAAGAGTCA	56	20	246	20	61.256	60.727	5.9	6.4	116	73	9	ATC	BEST
AllGFP_CLC_2050_trimmed_contig_4676	255	0.867	GGCTTGCGCGAGTATTATCA	ATAACCGCCCTAGAAACGGA	56	20	310	20	61.256	60.811	5.9	9.6	116	73	9	ATC
AllGFP_CLC_2050_trimmed_contig_4676	256	0.9311	GGCTTGCGCGAGTATTATCA	AATAACCGCCCTAGAAACGG	56	20	311	20	61.256	60.324	5.9	9.9	116	73	9	ATC
AllGFP_CLC_2050_trimmed_contig_4684	268	0.4492	TCTGTTTCAGGCACAGGGTT	ATGGGTTTGCACCAGTCATT	40	20	307	20	60.69	60.24	9.4	6.9	172	10	5	AG	BEST
AllGFP_CLC_2050_trimmed_contig_4692	151	1.0659	GGGTGAGAGAAAGAGCGAGA	TATCTGCCGGAGTGTGTGTG	6	20	156	20	59.679	60.745	8.4	6.4	32	12	6	AG	BEST
AllGFP_CLC_2050_trimmed_contig_4692	151	1.1996	GGGTGAGAGAAAGAGCGAGAG	TATCTGCCGGAGTGTGTGTG	6	21	156	20	60.655	60.745	6.4	6.4	32	12	6	AG
AllGFP_CLC_2050_trimmed_contig_4692	232	1.0042	GGGTGAGAGAAAGAGCGAGA	GAAACCACGAGAGAAAGCGA	6	20	237	20	59.679	60.517	8.4	9.9	32	12	6	AG
AllGFP_CLC_2050_trimmed_contig_4692	285	1.0543	GGGTGAGAGAAAGAGCGAGA	GGCCGAATGTGATTGTGAAT	6	20	290	20	59.679	60.733	8.4	6.9	32	12	6	AG
AllGFP_CLC_2050_trimmed_contig_4694	259	0.1933	CGATCTGGACTGACTCGCTT	TCCATGTGAGAGTGACGGTG	183	20	441	20	60.555	60.748	10.2	9.9	371	21	7	AGG	BEST
AllGFP_CLC_2050_trimmed_contig_4694	266	0.2506	GCTCCTTCGATCTGGACTGA	TCCATGTGAGAGTGACGGTG	176	20	441	20	60.497	60.748	6.4	9.9	371	21	7	AGG
AllGFP_CLC_2050_trimmed_contig_4708	179	5.3566	GAAATTTACTTTCTTCGGTCTGG	ATCTTTGGGACGAGGAGACC	584	23	762	20	58.388	60.456	8.2	7.6	631	10	5	AT	BEST
AllGFP_CLC_2050_trimmed_contig_4708	165	5.4134	GAAATTTACTTTCTTCGGTCTGG	GAGACCAAACGGATGAGCTG	584	23	748	20	58.388	60.801	8.2	8.2	631	10	5	AT
AllGFP_CLC_2050_trimmed_contig_4708	179	5.4828	GAAATTTACTTTCTTCGGTCTGGTT	ATCTTTGGGACGAGGAGACC	584	25	762	20	60.262	60.456	8.2	7.6	631	10	5	AT
AllGFP_CLC_2050_trimmed_contig_4708	242	4.2617	TTCAATGTTGATTGATTGATGC	ATCTTTGGGACGAGGAGACC	521	22	762	20	58.483	60.456	8.1	7.6	631	10	5	AT
AllGFP_CLC_2050_trimmed_contig_4708	228	4.3185	TTCAATGTTGATTGATTGATGC	GAGACCAAACGGATGAGCTG	521	22	748	20	58.483	60.801	8.1	8.2	631	10	5	AT
AllGFP_CLC_2050_trimmed_contig_4708	243	4.9201	ATTCAATGTTGATTGATTGATGC	ATCTTTGGGACGAGGAGACC	520	23	762	20	58.824	60.456	8.1	7.6	631	10	5	AT
AllGFP_CLC_2050_trimmed_contig_4708	297	2.5728	TTGAATGGCCTACACGAGTT	GAGACCAAACGGATGAGCTG	452	20	748	20	58.228	60.801	6.4	8.2	631	10	5	AT
AllGFP_CLC_2050_trimmed_contig_4708	298	2.6864	GTTGAATGGCCTACACGAGTT	GAGACCAAACGGATGAGCTG	451	21	748	20	59.115	60.801	6.4	8.2	631	10	5	AT
AllGFP_CLC_2050_trimmed_contig_4708	299	2.7404	AGTTGAATGGCCTACACGAGTT	GAGACCAAACGGATGAGCTG	450	22	748	20	60.061	60.801	6.4	8.2	631	10	5	AT
AllGFP_CLC_2050_trimmed_contig_4735	127	7.8546	ACATATGCACAAACACGCGA	TTAAGAAATCACCTTACATTTGCAT	406	20	532	25	61.143	58.289	11.9	8.4	488	10	5	AC	BEST
AllGFP_CLC_2050_trimmed_contig_4735	276	5.3297	CATATGCACAAACACGCGAC	CAATATCTCTGAGACGCCTAACAA	407	20	682	24	61.143	59.813	9.6	7	488	10	5	AC
AllGFP_CLC_2050_trimmed_contig_4758	156	0.1743	CATCAGCAGAAGCAGAAGCA	TCCCTCCTACCGGAGTAAGC	197	20	352	20	60.436	60.59	8.5	7.5	242	18	6	AGC	BEST
AllGFP_CLC_2050_trimmed_contig_4758	294	0.2311	CATCAGCAGAAGCAGAAGCA	GCAAGCGTACAGCCATTACC	197	20	490	20	60.436	60.667	8.5	7.2	242	18	6	AGC
AllGFP_CLC_2050_trimmed_contig_4758	204	0.0156	TCCTTCACTTTCGGGTTTCA	TCCCTCCTACCGGAGTAAGC	149	20	352	20	60.605	60.59	7.3	7.5	242	18	6	AGC
AllGFP_CLC_2050_trimmed_contig_4758	224	0.0823	TCCTTCACTTTCGGGTTTCA	CTCTTCTTGTGGAGAGCCCA	149	20	372	20	60.605	60.523	7.3	11.2	242	18	6	AGC
AllGFP_CLC_2050_trimmed_contig_4758	194	0.1	TCGGGTTTCAGTCAAGTCGT	TCCCTCCTACCGGAGTAAGC	159	20	352	20	60.69	60.59	7.8	7.5	242	18	6	AGC
AllGFP_CLC_2050_trimmed_contig_4782	212	4.4029	GGTCTCTTCCTACCAAGAAGTCCT	GCTAGATTTATCCCAGGCCG	828	24	1039	20	60.509	60.912	7.6	12.9	917	14	7	AT	BEST
AllGFP_CLC_2050_trimmed_contig_4782	206	4.4056	TTCCTACCAAGAAGTCCTACCTCA	GCTAGATTTATCCCAGGCCG	834	24	1039	20	60.506	60.912	8.2	12.9	917	14	7	AT
AllGFP_CLC_2050_trimmed_contig_4782	205	4.6245	TCCTACCAAGAAGTCCTACCTCA	GCTAGATTTATCCCAGGCCG	835	23	1039	20	59.287	60.912	8.2	12.9	917	14	7	AT
AllGFP_CLC_2050_trimmed_contig_4782	297	1.7814	ACCATCTGCAGAGTGCCTTC	GGCCGTGAAGATTTGATCATT	728	20	1024	21	60.418	61.199	8.2	6.9	917	14	7	AT
AllGFP_CLC_2050_trimmed_contig_4782	270	2.1882	TCAGTGTATTTCGCGATTCC	GCTAGATTTATCCCAGGCCG	770	20	1039	20	58.723	60.912	8.1	12.9	917	14	7	AT
AllGFP_CLC_2050_trimmed_contig_4782	270	2.1898	TCAGTGTATTTCGCGATTCCT	GCTAGATTTATCCCAGGCCG	770	21	1039	20	59.722	60.912	8.2	12.9	917	14	7	AT
AllGFP_CLC_2050_trimmed_contig_4812	90	10.0186	TCATAAAGGTCAAATTCAATTCCTG	ATGACCCAAATTACCTAGACGA	328	25	417	22	60.547	57.635	8.2	8.1	357	10	5	AT	BEST
AllGFP_CLC_2050_trimmed_contig_4812	90	10.4793	TTCATAAAGGTCAAATTCAATTCC	TGACCCAAATTACCTAGACGA	327	24	416	21	58.487	57.234	8.1	8.1	357	10	5	AT
AllGFP_CLC_2050_trimmed_contig_4812	90	10.6289	TTCATAAAGGTCAAATTCAATTCCT	TGACCCAAATTACCTAGACGA	327	25	416	21	59.338	57.234	8.2	8.1	357	10	5	AT
AllGFP_CLC_2050_trimmed_contig_4812	249	0.7867	TGTCTTTGTTGCCCTGTTCA	GAGTCCAGGTCTCTCGCTTG	281	20	529	20	60.278	60.135	6.7	8.5	357	10	5	AT
AllGFP_CLC_2050_trimmed_contig_4812	272	0.9668	TGTCTTTGTTGCCCTGTTCA	CTTCAAATTCTCCAGCCTGC	281	20	552	20	60.278	59.955	6.7	9.7	357	10	5	AT
AllGFP_CLC_2050_trimmed_contig_4866	124	9.1521	GCTGCTCCCTTATGAACACC	TGAATTAATGGAGACAGAGAATAACA	1017	20	1140	26	59.7	58.348	7.6	6	1102	12	6	AG	BEST
AllGFP_CLC_2050_trimmed_contig_4866	125	9.2965	AGCTGCTCCCTTATGAACACC	TGAATTAATGGAGACAGAGAATAACA	1016	21	1140	26	60.645	58.348	7.6	6	1102	12	6	AG
AllGFP_CLC_2050_trimmed_contig_4866	125	9.8534	GCTGCTCCCTTATGAACACC	ATGAATTAATGGAGACAGAGAATAACA	1017	20	1141	27	59.7	58.647	7.6	6	1102	12	6	AG
AllGFP_CLC_2050_trimmed_contig_4866	190	5.1295	GCTGCTCCCTTATGAACACC	TGTGAGCGCTACTAACTATGAACG	1017	20	1206	24	59.7	60.829	7.6	8.4	1102	12	6	AG
AllGFP_CLC_2050_trimmed_contig_4866	188	5.2584	GCTGCTCCCTTATGAACACC	TGAGCGCTACTAACTATGAACGA	1017	20	1204	23	59.7	59.242	7.6	8.4	1102	12	6	AG
AllGFP_CLC_2050_trimmed_contig_4866	191	5.2738	AGCTGCTCCCTTATGAACACC	TGTGAGCGCTACTAACTATGAACG	1016	21	1206	24	60.645	60.829	7.6	8.4	1102	12	6	AG
AllGFP_CLC_2050_trimmed_contig_4866	299	4.6348	GCTGCTCCCTTATGAACACC	TGCCACACTAGTGCATTTACA	1017	20	1315	21	59.7	57.865	7.6	6	1102	12	6	AG
AllGFP_CLC_2050_trimmed_contig_4866	299	5.1801	CTGCTCCCTTATGAACACCA	TTGCCACACTAGTGCATTTACA	1018	20	1316	22	58.722	59.298	8.2	6	1102	12	6	AG
AllGFP_CLC_2050_trimmed_contig_4876	269	4.8848	CGTGAGACATTCAAGTTAATGCAA	GGAAATCTCGTGAACGTTGG	37	24	305	20	61.38	60.495	8.8	8.2	72	32	8	AC	BEST
AllGFP_CLC_2050_trimmed_contig_4876	274	5.3679	CGTGAGACATTCAAGTTAATGCAA	TGCTGGGAAATCTCGTGAAC	37	24	310	20	61.38	61.188	8.8	6.7	72	32	8	AC
AllGFP_CLC_2050_trimmed_contig_4876	275	5.873	CGTGAGACATTCAAGTTAATGCAA	TTGCTGGGAAATCTCGTGAA	37	24	311	20	61.38	61.693	8.8	6.7	72	32	8	AC
AllGFP_CLC_2050_trimmed_contig_4958	151	1.4233	AGAGGGTACCATCATTGCCA	CCTGAAGCAAATTCCCTCATT	124	20	274	21	60.34	60.437	10	6.9	176	10	5	AC	BEST
AllGFP_CLC_2050_trimmed_contig_4958	189	1.482	AGAGGGTACCATCATTGCCA	CGTCAGTGGAGCCTCCTAGTT	124	20	312	21	60.34	60.822	10	5.7	176	10	5	AC
AllGFP_CLC_2050_trimmed_contig_4958	182	1.5305	AGAGGGTACCATCATTGCCA	GGAGCCTCCTAGTTTAGGGC	124	20	305	20	60.34	59.33	10	10.9	176	10	5	AC
AllGFP_CLC_2050_trimmed_contig_4966	98	0.56	AGAAAGCACAGCAAGAGCGT	TGAAAGGATGTGTTCGACCC	312	20	409	20	60.343	60.903	9.6	9.1	364	10	5	AC	BEST
AllGFP_CLC_2050_trimmed_contig_4966	96	1.5626	AAAGCACAGCAAGAGCGTG	TGAAAGGATGTGTTCGACCC	314	19	409	20	60.34	60.903	9.9	9.1	364	10	5	AC
AllGFP_CLC_2050_trimmed_contig_4966	97	1.9479	GAAAGCACAGCAAGAGCGTG	TGAAAGGATGTGTTCGACCC	313	20	409	20	62.245	60.903	9.9	9.1	364	10	5	AC
AllGFP_CLC_2050_trimmed_contig_4966	280	0.7345	TAAAGCCCATCACCTGCAAC	TGAAAGGATGTGTTCGACCC	130	20	409	20	61.032	60.903	8.2	9.1	364	10	5	AC
AllGFP_CLC_2050_trimmed_contig_4966	281	1.225	TTAAAGCCCATCACCTGCAA	TGAAAGGATGTGTTCGACCC	129	20	409	20	61.522	60.903	8.8	9.1	364	10	5	AC
AllGFP_CLC_2050_trimmed_contig_4967	188	1.0475	CACCGATATGAAGATTCGCC	TTACTTCTCTCTCCGGCAGC	142	20	329	20	60.435	59.717	11.4	9.7	291	15	5	AGC	BEST
AllGFP_CLC_2050_trimmed_contig_4967	170	1.9406	CCGAACATCCAACATAGCAA	TTACTTCTCTCTCCGGCAGC	160	20	329	20	59.542	59.717	8.5	9.7	291	15	5	AGC
AllGFP_CLC_2050_trimmed_contig_4967	170	2.1029	CCGAACATCCAACATAGCAAC	TTACTTCTCTCTCCGGCAGC	160	21	329	20	60.38	59.717	8.2	9.7	291	15	5	AGC
AllGFP_CLC_2050_trimmed_contig_4967	242	0.8965	CCCTCCCGAGAGTGATTCTT	TTACTTCTCTCTCCGGCAGC	88	20	329	20	60.586	59.717	7	9.7	291	15	5	AGC
AllGFP_CLC_2050_trimmed_contig_4967	279	1.9316	TCCAATTGAAGTTGTGGCG	TTACTTCTCTCTCCGGCAGC	51	19	329	20	60.649	59.717	11.7	9.7	291	15	5	AGC
AllGFP_CLC_2050_trimmed_contig_4980	195	0.4965	CTGCGCCATAAACAGGAATC	GGGCATACCGTCGGAGTATT	438	20	632	20	60.606	61.091	6.6	5.6	568	10	5	AG	BEST
AllGFP_CLC_2050_trimmed_contig_4980	198	0.5281	AAACTGCGCCATAAACAGGA	GGGCATACCGTCGGAGTATT	435	20	632	20	60.637	61.091	8.2	5.6	568	10	5	AG
AllGFP_CLC_2050_trimmed_contig_4985	137	0.7273	TGCTGCAATCACACTTCGAC	CAAGAAAGCCTCTCCCTCGT	407	20	543	20	61.035	60.892	8.1	8.1	437	21	7	AAT	BEST
AllGFP_CLC_2050_trimmed_contig_4985	151	0.9962	TACCAGCCTTGAATTGCTGC	CAAGAAAGCCTCTCCCTCGT	393	20	543	20	61.304	60.892	9.7	8.1	437	21	7	AAT
AllGFP_CLC_2050_trimmed_contig_4985	111	0.6968	TGCTGCAATCACACTTCGAC	CACAAAGCCAAACAGACACG	407	20	517	20	61.035	60.338	8.1	8.1	437	21	7	AAT
AllGFP_CLC_2050_trimmed_contig_4985	287	1.6218	TCGCAGGGAAATTTGCTTAT	GCAGCAATTCAAGGCTGGTA	126	20	412	20	59.682	61.304	5.9	7.2	369	18	9	AT	BEST
AllGFP_CLC_2050_trimmed_contig_4985	288	1.8507	GTCGCAGGGAAATTTGCTTAT	GCAGCAATTCAAGGCTGGTA	125	21	412	20	60.453	61.304	5.9	7.2	369	18	9	AT
AllGFP_CLC_2050_trimmed_contig_4985	224	2.5382	ACAGAAAGCAACCGAGAACA	TGTCGAAGTGTGATTGCAGC	204	20	427	20	58.497	61.035	6.7	9.7	369	18	9	AT
AllGFP_CLC_2050_trimmed_contig_4985	299	9.4196	CTTTGGTAGGTAAACTTTCCAATTA	AGAAAGCCTCTCCCTCGTCT	243	25	541	20	57.199	59.581	6.2	8.1	369	89	9	AT	BEST
AllGFP_CLC_2050_trimmed_contig_4985	268	9.7254	CTTTGGTAGGTAAACTTTCCAATTA	CCAAACAGACACGAAGAAGGA	243	25	510	21	57.199	60.275	6.2	8.2	369	89	9	AT
AllGFP_CLC_2050_trimmed_contig_4985	270	9.9156	AACTTTGGTAGGTAAACTTTCCAATTA	CCAAACAGACACGAAGAAGGA	241	27	510	21	59.009	60.275	6.2	8.2	369	89	9	AT
AllGFP_CLC_2050_trimmed_contig_4985	299	4.9055	CAGAAAGCAACCGAGAACAT	GACACGAAGAAGGAGTGTGTGA	205	20	503	22	57.951	60.343	6.6	6.7	369	89	9	AT
AllGFP_CLC_2050_trimmed_contig_4985	299	5.3563	ACAGAAAGCAACCGAGAACA	ACACGAAGAAGGAGTGTGTGA	204	20	502	21	58.497	58.347	6.7	6.7	369	89	9	AT
AllGFP_CLC_2050_trimmed_contig_4985	298	5.369	ACAGAAAGCAACCGAGAACA	CACGAAGAAGGAGTGTGTGA	204	20	501	20	58.497	57.334	6.7	6.7	369	89	9	AT
AllGFP_CLC_2050_trimmed_contig_4995	147	1.944	AATGCACATGCTGTAGCCCT	TTGCACATGGAAGTATTGCTG	1551	20	1697	21	60.688	59.744	10.9	8.5	1659	10	5	AC	BEST
AllGFP_CLC_2050_trimmed_contig_4995	101	2.2576	TTCTACAGCTGCCACTGACG	TTGCACATGGAAGTATTGCTG	1597	20	1697	21	60.199	59.744	8.4	8.5	1659	10	5	AC
AllGFP_CLC_2050_trimmed_contig_4995	148	2.319	AAATGCACATGCTGTAGCCC	TTGCACATGGAAGTATTGCTG	1550	20	1697	21	61.063	59.744	10.9	8.5	1659	10	5	AC
AllGFP_CLC_2050_trimmed_contig_5016	230	0.2022	GACCGACGCTCGTTGTTTAC	TAACTCGGCTTCTTCCCTCC	1	20	230	20	60.699	60.703	6	9.4	38	12	6	AG	BEST
AllGFP_CLC_2050_trimmed_contig_5016	225	0.5276	ACGCTCGTTGTTTACGTTCC	TAACTCGGCTTCTTCCCTCC	6	20	230	20	60.176	60.703	7.9	9.4	38	12	6	AG
AllGFP_CLC_2050_trimmed_contig_5016	101	0.6591	GACCGACGCTCGTTGTTTAC	TCCTTCGTCAGGAGGGTCTT	1	20	101	20	60.699	61.16	6	6.4	38	12	6	AG
AllGFP_CLC_2050_trimmed_contig_5034	96	2.5706	GAGGGACAGTATTAACCCACCA	GGCCCAAGTCAGACAACATC	845	22	940	20	60.11	60.52	8.2	6.3	872	10	5	AT	BEST
AllGFP_CLC_2050_trimmed_contig_5035	164	2.1192	TCGGCAGAAACCAATTACAG	TCTGTTGCACATGCCTTTGT	313	20	476	20	58.771	60.31	5.7	7	374	10	5	AT	BEST
AllGFP_CLC_2050_trimmed_contig_5035	165	2.2651	GTCGGCAGAAACCAATTACA	TCTGTTGCACATGCCTTTGT	312	20	476	20	58.625	60.31	6	7	374	10	5	AT
AllGFP_CLC_2050_trimmed_contig_5035	165	2.2668	GTCGGCAGAAACCAATTACAG	TCTGTTGCACATGCCTTTGT	312	21	476	20	59.623	60.31	5.7	7	374	10	5	AT
AllGFP_CLC_2050_trimmed_contig_5035	230	0.4125	CACCAGCAGGATTCACAACA	TCTGTTGCACATGCCTTTGT	247	20	476	20	60.722	60.31	7	7	374	10	5	AT
AllGFP_CLC_2050_trimmed_contig_5035	233	0.7276	ACACACCAGCAGGATTCACA	TCTGTTGCACATGCCTTTGT	244	20	476	20	60.162	60.31	6.7	7	374	10	5	AT
AllGFP_CLC_2050_trimmed_contig_5035	231	0.9585	CACACCAGCAGGATTCACAA	CTGTTGCACATGCCTTTGTT	245	20	475	20	60.722	59.764	7	7	374	10	5	AT
AllGFP_CLC_2050_trimmed_contig_5041	140	0.0827	TCCCTCGACCTGAGAGAGTG	TGGACAATGATGAGGAGGCT	47	20	186	20	60.54	60.622	6.4	9.4	69	21	7	AGC	BEST
AllGFP_CLC_2050_trimmed_contig_5047	125	0.4385	GAACCGTTTCACTGGGTGAC	TCACCAACTCCCACGAATTT	108	20	232	20	60.408	60.353	6.1	7.2	177	12	6	AG	BEST
AllGFP_CLC_2050_trimmed_contig_5047	188	0.4694	GGTTCCAGTGGCACACATTT	TCACCAACTCCCACGAATTT	45	20	232	20	60.823	60.353	7.2	7.2	177	12	6	AG
AllGFP_CLC_2050_trimmed_contig_5047	202	0.6128	TCACCCAGTGAAGTGGTTCC	TCACCAACTCCCACGAATTT	31	20	232	20	60.966	60.353	7.9	7.2	177	12	6	AG
AllGFP_CLC_2050_trimmed_contig_5068	218	4.0657	TTTGGTCAAACAAGTGACACA	TCGTTTCGGCTTTCTACTCG	1604	21	1821	20	57.621	60.514	6.4	8.1	1635	10	5	AG	BEST
AllGFP_CLC_2050_trimmed_contig_5068	219	4.1095	GTTTGGTCAAACAAGTGACACA	TCGTTTCGGCTTTCTACTCG	1603	22	1821	20	58.577	60.514	6.4	8.1	1635	10	5	AG
AllGFP_CLC_2050_trimmed_contig_5068	256	4.1365	TTTGGTCAAACAAGTGACACA	CCTTCCACGAAGCCCTTTAT	1604	21	1859	20	57.621	60.443	6.4	6.2	1635	10	5	AG
AllGFP_CLC_2050_trimmed_contig_5068	130	4.6769	TTTCCCATCAGCCAGAAAGA	AAATGTGTCACTTGTTTGACCA	1498	20	1627	22	60.713	58.036	7	7.9	1591	12	6	AT	BEST
AllGFP_CLC_2050_trimmed_contig_5068	129	4.9683	TTCCCATCAGCCAGAAAGAC	AAATGTGTCACTTGTTTGACCA	1499	20	1627	22	60.195	58.036	6.4	7.9	1591	12	6	AT
AllGFP_CLC_2050_trimmed_contig_5068	127	5.1396	CCCATCAGCCAGAAAGACAA	AAATGTGTCACTTGTTTGACCA	1501	20	1627	22	61.176	58.036	6.7	7.9	1591	12	6	AT
AllGFP_CLC_2050_trimmed_contig_5068	266	0.4722	TTTCCCATCAGCCAGAAAGA	CGTGGGCTTTCAAGACCTAA	1498	20	1763	20	60.713	60.241	7	7.5	1591	54	6	AT	BEST
AllGFP_CLC_2050_trimmed_contig_5068	265	0.7636	TTCCCATCAGCCAGAAAGAC	CGTGGGCTTTCAAGACCTAA	1499	20	1763	20	60.195	60.241	6.4	7.5	1591	54	6	AT
AllGFP_CLC_2050_trimmed_contig_5068	263	0.9349	CCCATCAGCCAGAAAGACAA	CGTGGGCTTTCAAGACCTAA	1501	20	1763	20	61.176	60.241	6.7	7.5	1591	54	6	AT
AllGFP_CLC_2050_trimmed_contig_5104	100	3.6357	ACCACTGGTAGCGCCAAAT	CCTCTTGGTAGCGCCCAT	823	19	922	18	60.532	61.168	7.2	9.6	850	15	5	CCG	BEST
AllGFP_CLC_2050_trimmed_contig_5104	97	3.7795	ACTGGTAGCGCCAAATGCT	CCTCTTGGTAGCGCCCAT	826	19	922	18	60.812	61.168	8.1	9.6	850	15	5	CCG
AllGFP_CLC_2050_trimmed_contig_5104	97	4.5729	ACTGGTAGCGCCAAATGCTC	CCTCTTGGTAGCGCCCAT	826	20	922	18	62.605	61.168	8.2	9.6	850	15	5	CCG
AllGFP_CLC_2050_trimmed_contig_5104	240	2.6901	TTCTGCCTTGTGTGGATGTG	CCTCTTGGTAGCGCCCAT	683	20	922	18	60.722	61.168	6.6	9.6	850	15	5	CCG
AllGFP_CLC_2050_trimmed_contig_5104	297	2.8325	GCGTGGTGAGCTACCAGTTC	CCTCTTGGTAGCGCCCAT	626	20	922	18	60.865	61.168	6.4	9.6	850	15	5	CCG
AllGFP_CLC_2050_trimmed_contig_5104	235	2.8836	CCTTGTGTGGATGTGTGTGG	CCTCTTGGTAGCGCCCAT	688	20	922	18	60.916	61.168	8.2	9.6	850	15	5	CCG
AllGFP_CLC_2050_trimmed_contig_5124	218	1.053	TGTCAGGAACAACCGTGACTT	TTCGAATGTTGTCGGTGTTG	693	21	910	20	60.595	60.552	6.4	7	720	21	7	AAT	BEST
AllGFP_CLC_2050_trimmed_contig_5124	216	1.4964	TGTCAGGAACAACCGTGACT	CGAATGTTGTCGGTGTTGAA	693	20	908	20	59.152	60.552	6.4	7.3	720	21	7	AAT
AllGFP_CLC_2050_trimmed_contig_5127	95	0.1501	AAAGGCTACTGCTCCCTGCT	TCTCGCTGTGCAATCAGAAA	63	20	157	20	60.537	60.687	8.2	7	90	15	5	AGC	BEST
AllGFP_CLC_2050_trimmed_contig_5127	109	0.2834	TCAGCAGAAAGCAGAAAGGC	TCTCGCTGTGCAATCAGAAA	49	20	157	20	60.796	60.687	9.7	7	90	15	5	AGC
AllGFP_CLC_2050_trimmed_contig_5127	96	0.3763	AAAGGCTACTGCTCCCTGCT	CTCTCGCTGTGCAATCAGAA	63	20	158	20	60.537	60.287	8.2	7	90	15	5	AGC
AllGFP_CLC_2050_trimmed_contig_5142	267	6.4265	CATTTCTTTAATGTGACCTCCAA	AACCAGACAACCGCACTTACA	99	23	365	21	58.175	60.598	8.5	6	155	20	10	AC	BEST
AllGFP_CLC_2050_trimmed_contig_5142	269	6.4509	AACATTTCTTTAATGTGACCTCCAA	AACCAGACAACCGCACTTACA	97	25	365	21	60.151	60.598	8.5	6	155	20	10	AC
AllGFP_CLC_2050_trimmed_contig_5142	223	6.453	CATTTCTTTAATGTGACCTCCAA	TCCGCTACATCCTCCCTAGC	99	23	321	20	58.175	61.628	8.5	7.2	155	20	10	AC
AllGFP_CLC_2050_trimmed_contig_5168	111	2.0556	CATGGAATGTGCAAGGAATG	TGAAGTAGCACTCGGAGGACA	100	20	210	21	59.924	60.98	6.9	7.9	153	12	6	AT	BEST
AllGFP_CLC_2050_trimmed_contig_5168	101	2.2076	GGAATGTGCAAGGAATGTTTG	GCACTCGGAGGACATCCTTT	103	21	203	20	60.359	61.566	7	8.5	153	12	6	AT
AllGFP_CLC_2050_trimmed_contig_5168	194	1.879	GCAAGGCACAGCAGGAACTA	GCACTCGGAGGACATCCTTT	10	20	203	20	61.513	61.566	5.7	8.5	153	12	6	AT
AllGFP_CLC_2050_trimmed_contig_5168	193	2.1405	CAAGGCACAGCAGGAACTAAA	GCACTCGGAGGACATCCTTT	11	21	203	20	60.426	61.566	6.3	8.5	153	12	6	AT
AllGFP_CLC_2050_trimmed_contig_5182	200	2.195	CAAACACCACACTAGCGAGC	TCACAAGGCAAACAGTTGCT	11	20	210	20	59.515	59.49	9.9	8.5	37	60	7	AC	BEST
AllGFP_CLC_2050_trimmed_contig_5182	201	2.3357	CAAACACCACACTAGCGAGC	GTCACAAGGCAAACAGTTGCT	11	20	211	21	59.515	60.349	9.9	8.5	37	60	7	AC
AllGFP_CLC_2050_trimmed_contig_5182	201	2.3389	ACAAACACCACACTAGCGAGC	TCACAAGGCAAACAGTTGCT	10	21	210	20	60.371	59.49	9.9	8.5	37	60	7	AC
AllGFP_CLC_2050_trimmed_contig_5200	175	8.1358	TCCTCATCCATCATCCTTGG	AAATTTGAGTAACAGAAGAGTTGGA	740	20	914	25	60.828	57.692	8.5	8.5	880	10	5	AG	BEST
AllGFP_CLC_2050_trimmed_contig_5200	179	8.4116	CCATTCCTCATCCATCATCC	AAATTTGAGTAACAGAAGAGTTGGA	736	20	914	25	60.096	57.692	8.1	8.5	880	10	5	AG
AllGFP_CLC_2050_trimmed_contig_5200	182	8.6579	TCACCATTCCTCATCCATCA	AAATTTGAGTAACAGAAGAGTTGGA	733	20	914	25	59.85	57.692	6.9	8.5	880	10	5	AG
AllGFP_CLC_2050_trimmed_contig_5203	279	0.1849	TTGTGATGTTGATGCTTGGG	ATCCCTCTCCTTCTGCTGCT	32	20	310	20	60.517	60.498	10	8.2	218	61	6	AGG	BEST
AllGFP_CLC_2050_trimmed_contig_5203	283	0.1866	TTGTGATGTTGATGCTTGGG	ATCGATCCCTCTCCTTCTGC	32	20	314	20	60.517	60.703	10	8.2	218	61	6	AGG
AllGFP_CLC_2050_trimmed_contig_5203	275	0.2407	GATGTTGATGCTTGGGAAGG	ATCCCTCTCCTTCTGCTGCT	36	20	310	20	60.461	60.498	8.2	8.2	218	61	6	AGG
AllGFP_CLC_2050_trimmed_contig_5203	299	0.2289	TTGTGATGTTGATGCTTGGG	AGAGAGGAGGCTGGGTATCG	32	20	330	20	60.517	60.746	10	7.6	218	61	6	AGG
AllGFP_CLC_2050_trimmed_contig_5224	154	7.347	ATGCTGCTTCTTGTCAATAATTT	CCATTGGTCTGGAATTGGTT	1	23	154	20	57.206	59.647	7.2	8.2	24	10	5	AC	BEST
AllGFP_CLC_2050_trimmed_contig_5224	144	7.4623	ATGCTGCTTCTTGTCAATAATTT	GGAATTGGTTCCTTCAGTGC	1	23	144	20	57.206	59.532	7.2	7.9	24	10	5	AC
AllGFP_CLC_2050_trimmed_contig_5224	151	7.5024	ATGCTGCTTCTTGTCAATAATTT	TTGGTCTGGAATTGGTTCCTT	1	23	151	21	57.206	60.708	7.2	8.2	24	10	5	AC
AllGFP_CLC_2050_trimmed_contig_5234	284	0.1693	TCTTGCGATACAGCAGGTCA	CCCATGGCTTTAACATCAGC	518	20	801	20	60.562	60.469	7.9	8.2	719	15	5	AGC	BEST
AllGFP_CLC_2050_trimmed_contig_5234	293	0.3274	CCTCGTCGTTCTTGCGATAC	CCCATGGCTTTAACATCAGC	509	20	801	20	60.796	60.469	5.3	8.2	719	15	5	AGC
AllGFP_CLC_2050_trimmed_contig_5245	250	2.2766	CTCGCTTTCAACCAAGTGCT	TTTCGGCTTGACAATCAACT	461	20	710	20	60.571	58.352	7.9	6.7	673	14	7	AG	BEST
AllGFP_CLC_2050_trimmed_contig_5245	255	2.2838	ATCACCTCGCTTTCAACCAA	TTTCGGCTTGACAATCAACT	456	20	710	20	60.636	58.352	8.2	6.7	673	14	7	AG
AllGFP_CLC_2050_trimmed_contig_5245	288	2.3789	CACCGATTTAATGTCTCGGC	TTTCGGCTTGACAATCAACT	423	20	710	20	60.469	58.352	11.4	6.7	673	14	7	AG
AllGFP_CLC_2050_trimmed_contig_5270	299	2.8962	CACACATGTTGGTGATGTCAAA	GCAGGACACATTGAAGCGAT	998	22	1296	20	60.324	61.22	7.3	9.8	1189	10	5	AT	BEST
AllGFP_CLC_2050_trimmed_contig_5270	299	3.3941	CACACATGTTGGTGATGTCAA	GCAGGACACATTGAAGCGAT	998	21	1296	20	58.826	61.22	6.7	9.8	1189	10	5	AT
AllGFP_CLC_2050_trimmed_contig_5270	299	3.634	CACACATGTTGGTGATGTCAAAT	GCAGGACACATTGAAGCGAT	998	23	1296	20	60.586	61.22	7.2	9.8	1189	10	5	AT
AllGFP_CLC_2050_trimmed_contig_5333	155	4.256	CACCATTTATTCTGCACATCTGTC	GTGCTTCAAAGCCAGGCTAA	337	24	491	20	60.779	60.523	6.4	7.5	399	12	6	AG	BEST
AllGFP_CLC_2050_trimmed_contig_5333	200	4.2867	CACCATTTATTCTGCACATCTGTC	ATGAAGCATGCAATCCTGGT	337	24	536	20	60.779	60.492	6.4	7.9	399	12	6	AG
AllGFP_CLC_2050_trimmed_contig_5333	146	4.2893	TTCTGCACATCTGTCATTCAG	GTGCTTCAAAGCCAGGCTAA	346	21	491	20	57.388	60.523	7	7.5	399	12	6	AG
AllGFP_CLC_2050_trimmed_contig_5333	270	0.3763	TACCGCAACCACTCTTCACA	GTGCTTCAAAGCCAGGCTAA	222	20	491	20	60.301	60.523	6.7	7.5	399	12	6	AG
AllGFP_CLC_2050_trimmed_contig_5333	269	0.7845	ACCGCAACCACTCTTCACAG	GTGCTTCAAAGCCAGGCTAA	223	20	491	20	61.307	60.523	6.7	7.5	399	12	6	AG
AllGFP_CLC_2050_trimmed_contig_5333	268	1.0623	TACCGCAACCACTCTTCACA	GCTTCAAAGCCAGGCTAAGG	222	20	489	20	60.301	61.363	6.7	7.5	399	12	6	AG
AllGFP_CLC_2050_trimmed_contig_5388	210	1.278	AGGTGGAAAGGGTGAGGAAG	GACTGGATAATGGGCCTGC	315	20	524	19	60.48	60.442	8.2	9.7	488	14	7	AC	BEST
AllGFP_CLC_2050_trimmed_contig_5388	264	1.3702	CCAGGAAGTACCAAGAGCGA	GACTGGATAATGGGCCTGC	261	20	524	19	60.388	60.442	9.9	9.7	488	14	7	AC
AllGFP_CLC_2050_trimmed_contig_5395	270	3.1051	CAACCGAGTGTTGCAATTTAGA	ATTGGAAATGGGCATGGATT	415	22	684	20	60.166	61.271	6	8.1	539	10	5	AT	BEST
AllGFP_CLC_2050_trimmed_contig_5395	198	3.1179	CAACCGAGTGTTGCAATTTAGA	ATATGGACGAATGGCTCAGG	415	22	612	20	60.166	59.917	6	8.2	539	10	5	AT
AllGFP_CLC_2050_trimmed_contig_5395	271	3.1387	ACAACCGAGTGTTGCAATTT	ATTGGAAATGGGCATGGATT	414	20	684	20	58.132	61.271	7.2	8.1	539	10	5	AT
AllGFP_CLC_2050_trimmed_contig_5405	92	6.9704	GCACATAATAACAGGTAGGTCAACAA	TTGTAAGACAATGATCGCGG	637	26	728	20	60.542	59.688	7	13.4	697	12	6	AC	BEST
AllGFP_CLC_2050_trimmed_contig_5405	92	7.1087	GCACATAATAACAGGTAGGTCAACA	TTGTAAGACAATGATCGCGG	637	25	728	20	59.403	59.688	7	13.4	697	12	6	AC
AllGFP_CLC_2050_trimmed_contig_5405	93	7.6844	GCACATAATAACAGGTAGGTCAACAA	ATTGTAAGACAATGATCGCGG	637	26	729	21	60.542	59.974	7	13.4	697	12	6	AC
AllGFP_CLC_2050_trimmed_contig_5405	239	0.6671	TCACAATCATTGCAAGTGCC	CACCACAACACATTTCAGCC	668	20	906	20	60.675	60.008	9.4	9.7	697	12	6	AC
AllGFP_CLC_2050_trimmed_contig_5405	237	1.2555	TCACAATCATTGCAAGTGCC	CCACAACACATTTCAGCCAT	668	20	904	20	60.675	59.42	9.4	9.6	697	12	6	AC
AllGFP_CLC_2050_trimmed_contig_5452	220	1.1862	TCAACCCTCAACAAGACCAAA	GAAACACTCTTGACACCCGC	57	21	276	20	60.514	60.7	8.8	12.9	79	15	5	AAT	BEST
AllGFP_CLC_2050_trimmed_contig_5452	230	1.2394	CCACATCAAATCAACCCTCAA	GAAACACTCTTGACACCCGC	47	21	276	20	60.74	60.7	7	12.9	79	15	5	AAT
AllGFP_CLC_2050_trimmed_contig_5452	230	1.3568	CCACATCAAATCAACCCTCA	GAAACACTCTTGACACCCGC	47	20	276	20	59.343	60.7	8.2	12.9	79	15	5	AAT
AllGFP_CLC_2050_trimmed_contig_5483	210	1.5566	TCGTCATCTTCATCAACCGT	CCCAAGTCTGATGAGTTCCG	6	20	215	20	59.09	60.646	9.3	10.2	32	15	5	ACG	BEST
AllGFP_CLC_2050_trimmed_contig_5483	205	1.5768	TCGTCATCTTCATCAACCGT	GTCTGATGAGTTCCGCCAAC	6	20	210	20	59.09	60.667	9.3	8.2	32	15	5	ACG
AllGFP_CLC_2050_trimmed_contig_5483	250	1.6102	TCGTCATCTTCATCAACCGT	CAGCAGCGACATCTTCTCCT	6	20	255	20	59.09	60.7	9.3	7.9	32	15	5	ACG
AllGFP_CLC_2050_trimmed_contig_5487	125	3.8369	GAAGCTGAGGAAGGAAAGGC	TCCGTCTCTAAGAAGTCATCGTC	762	20	886	23	60.464	59.899	9.7	8.1	849	15	5	ATC	BEST
AllGFP_CLC_2050_trimmed_contig_5487	149	3.9301	GAGGACGCAGATGAAAGCAT	TCCGTCTCTAAGAAGTCATCGTC	738	20	886	23	60.37	59.899	8.1	8.1	849	15	5	ATC
AllGFP_CLC_2050_trimmed_contig_5487	106	4.121	GGATGACGACGAGGAATACG	GGGAACATTTAGATCCGTCTC	794	20	899	21	60.483	57.596	7.3	6.1	849	15	5	ATC
AllGFP_CLC_2050_trimmed_contig_5487	210	0.3292	GGATGACGACGAGGAATACG	GGCTCTTGCTTGATGGTGAC	794	20	1003	20	60.483	60.812	7.3	6.1	849	81	5	ATC	BEST
AllGFP_CLC_2050_trimmed_contig_5487	242	0.3482	GAAGCTGAGGAAGGAAAGGC	GGCTCTTGCTTGATGGTGAC	762	20	1003	20	60.464	60.812	9.7	6.1	849	81	5	ATC
AllGFP_CLC_2050_trimmed_contig_5487	216	0.4237	CTACGAGGATGACGACGAGG	GGCTCTTGCTTGATGGTGAC	788	20	1003	20	60.812	60.812	9.9	6.1	849	81	5	ATC
AllGFP_CLC_2050_trimmed_contig_5492	203	0.1359	ATGGTCTGCGGAATGAGAAA	GCCTTCCTCGTCCAGCTTAT	96	20	298	20	60.603	60.733	7	5.9	251	12	6	AG	BEST
AllGFP_CLC_2050_trimmed_contig_5492	192	0.143	ATGGTCTGCGGAATGAGAAA	CCAGCTTATGGTTCGGAATG	96	20	287	20	60.603	60.46	7	6.9	251	12	6	AG
AllGFP_CLC_2050_trimmed_contig_5492	197	0.1893	ATGGTCTGCGGAATGAGAAA	CTCGTCCAGCTTATGGTTCG	96	20	292	20	60.603	60.786	7	8.4	251	12	6	AG
AllGFP_CLC_2050_trimmed_contig_5517	211	0.3285	ATACCACAGCAGTCGCTTCC	TCGAGTGTCGTCAGGAGTCA	235	20	445	20	60.285	60.614	8.2	6.4	297	18	6	AGG	BEST
AllGFP_CLC_2050_trimmed_contig_5517	213	0.3332	ATACCACAGCAGTCGCTTCC	GCTCGAGTGTCGTCAGGAGT	235	20	447	20	60.285	60.618	8.2	7.6	297	18	6	AGG
AllGFP_CLC_2050_trimmed_contig_5517	142	0.3623	ATACCACAGCAGTCGCTTCC	CTTGGAGGAGCGGTACAATG	235	20	376	20	60.285	60.647	8.2	7.2	297	18	6	AGG
AllGFP_CLC_2050_trimmed_contig_5517	260	0.1269	TCATGGCCCTCTCCAAAGTA	CGGTACAATGCTGTCACGAA	107	20	366	20	60.594	60.72	5.7	8.4	297	18	6	AGG
AllGFP_CLC_2050_trimmed_contig_5517	272	0.172	TCATGGCCCTCTCCAAAGTA	TTCTTGGAGGAGCGGTACAA	107	20	378	20	60.594	60.766	5.7	6	297	18	6	AGG
AllGFP_CLC_2050_trimmed_contig_5517	229	0.1749	TCATGGCCCTCTCCAAAGTA	AACACGCAGAGGAAGAAACG	107	20	335	20	60.594	60.431	5.7	8.7	297	18	6	AGG
AllGFP_CLC_2050_trimmed_contig_5539	155	4.2153	TGGCCTTGGCTCTAATGAAA	AGTTCACGGAGATTACAAGCA	140	20	294	21	60.712	57.496	7.3	8.5	254	12	6	AT	BEST
AllGFP_CLC_2050_trimmed_contig_5539	153	4.3323	TGGCCTTGGCTCTAATGAAA	TTCACGGAGATTACAAGCATT	140	20	292	21	60.712	57.379	7.3	8.4	254	12	6	AT
AllGFP_CLC_2050_trimmed_contig_5539	189	4.4385	ATGGAAGGTCAATGACACGC	AGTTCACGGAGATTACAAGCA	106	20	294	21	60.935	57.496	9.9	8.5	254	12	6	AT
AllGFP_CLC_2050_trimmed_contig_5539	188	3.2103	ACAAGCGAGCACTGTGACAA	CGAAATGATTTGGATGACTTTG	219	20	406	22	60.662	59.451	6.7	7.3	254	12	6	AT
AllGFP_CLC_2050_trimmed_contig_5539	267	3.2603	TGGCCTTGGCTCTAATGAAA	CGAAATGATTTGGATGACTTTG	140	20	406	22	60.712	59.451	7.3	7.3	254	12	6	AT
AllGFP_CLC_2050_trimmed_contig_5539	186	3.4241	ACAAGCGAGCACTGTGACAA	AAATGATTTGGATGACTTTGTGC	219	20	404	23	60.662	60.238	6.7	8.2	254	12	6	AT
AllGFP_CLC_2050_trimmed_contig_5574	118	5.2293	TGAGAGCCAAGATTCATTTCAA	TGGCATAATTACGTTCGAAACC	955	22	1072	22	59.823	61.052	7.3	8.2	985	16	8	AT	BEST
AllGFP_CLC_2050_trimmed_contig_5574	112	5.2764	GCCAAGATTCATTTCAAGAGG	GGCATAATTACGTTCGAAACCA	960	21	1071	22	58.776	61.052	7.9	8.2	985	16	8	AT
AllGFP_CLC_2050_trimmed_contig_5574	222	2.9638	TGAGAGCCAAGATTCATTTCAA	TGATAGCACTGCCAACCTGA	955	22	1176	20	59.823	60.413	7.3	8.2	985	16	8	AT
AllGFP_CLC_2050_trimmed_contig_5574	217	3.0108	GCCAAGATTCATTTCAAGAGG	TGATAGCACTGCCAACCTGA	960	21	1176	20	58.776	60.413	7.9	8.2	985	16	8	AT
AllGFP_CLC_2050_trimmed_contig_5574	218	3.0615	AGCCAAGATTCATTTCAAGAGG	TGATAGCACTGCCAACCTGA	959	22	1176	20	59.725	60.413	7.9	8.2	985	16	8	AT
AllGFP_CLC_2050_trimmed_contig_5575	125	2.3234	CATTCACACTTGCATGAGGGT	CTTCTATGGAGGGATGCAGG	64	21	188	20	60.97	59.647	9.1	9.7	159	10	5	AG	BEST
AllGFP_CLC_2050_trimmed_contig_5575	121	2.3533	CACACTTGCATGAGGGTGTTT	CTTCTATGGAGGGATGCAGG	68	21	188	20	61	59.647	7	9.7	159	10	5	AG
AllGFP_CLC_2050_trimmed_contig_5581	98	2.5627	TCCTTGGAAGTTTGTCCACAG	CCCTCAAGAGCGTCGAGAT	490	21	587	19	60.133	60.504	6.7	6.3	515	14	7	AG	BEST
AllGFP_CLC_2050_trimmed_contig_5581	102	2.7202	TCCTTGGAAGTTTGTCCACAG	ATTTCCCTCAAGAGCGTCG	490	21	591	19	60.133	60.346	6.7	10.1	515	14	7	AG
AllGFP_CLC_2050_trimmed_contig_5581	104	2.7784	TCCTTGGAAGTTTGTCCACAG	ACATTTCCCTCAAGAGCGTC	490	21	593	20	60.133	59.288	6.7	9.6	515	14	7	AG
AllGFP_CLC_2050_trimmed_contig_5581	120	1.5728	CCCTTTGCCAACAAACCTCT	AGATCGAGATCGGTCCATCC	453	20	572	20	61.395	61.377	7.9	8.1	515	14	7	AG
AllGFP_CLC_2050_trimmed_contig_5581	135	1.8914	CCCTTTGCCAACAAACCTCT	CCCTCAAGAGCGTCGAGAT	453	20	587	19	61.395	60.504	7.9	6.3	515	14	7	AG
AllGFP_CLC_2050_trimmed_contig_5581	120	1.8977	CCCTTTGCCAACAAACCTC	AGATCGAGATCGGTCCATCC	453	19	572	20	60.48	61.377	7.6	8.1	515	14	7	AG
AllGFP_CLC_2050_trimmed_contig_5587	202	5.7142	CACTCAAGCAAACATCTACAAGTG	TGCAATACAGCAAGCGTTGT	44	24	245	20	59.019	60.467	6.7	6.4	114	10	5	AT	BEST
AllGFP_CLC_2050_trimmed_contig_5587	203	5.9303	ACACTCAAGCAAACATCTACAAGTG	TGCAATACAGCAAGCGTTGT	43	25	245	20	59.802	60.467	6.7	6.4	114	10	5	AT
AllGFP_CLC_2050_trimmed_contig_5587	207	5.9391	CACTCAAGCAAACATCTACAAGTG	TGCAATGCAATACAGCAAGC	44	24	250	20	59.019	60.958	6.7	8.5	114	10	5	AT
AllGFP_CLC_2050_trimmed_contig_5593	208	0.5209	CTGCGGAAATTGATTTGACC	ATCATGACAGCCGAGTCTCC	415	20	622	20	60.448	60.231	7.9	7.9	575	14	7	AG	BEST
AllGFP_CLC_2050_trimmed_contig_5593	205	0.6593	CGGAAATTGATTTGACCGAC	ATCATGACAGCCGAGTCTCC	418	20	622	20	60.309	60.231	9.6	7.9	575	14	7	AG
AllGFP_CLC_2050_trimmed_contig_5593	151	0.8728	CTCCAGATCTTGGCTTCTGC	ATCATGACAGCCGAGTCTCC	472	20	622	20	60.096	60.231	8.2	7.9	575	14	7	AG
AllGFP_CLC_2050_trimmed_contig_5593	222	0.6645	AGAGAGCACTGCTACTGCGG	ATCATGACAGCCGAGTCTCC	401	20	622	20	60.896	60.231	11.7	7.9	575	14	7	AG
AllGFP_CLC_2050_trimmed_contig_5625	99	3.0941	CGGCCCGAAATCTGATAGAA	CTCCTTCAGGCTTCGCAAGT	134	20	232	20	62.318	61.976	6	6.7	154	14	7	AG	BEST
AllGFP_CLC_2050_trimmed_contig_5625	127	3.1836	CGGCCCGAAATCTGATAGAA	AGCAATGTTGCATTGATGTGA	134	20	260	21	62.318	60.135	6	6.7	154	14	7	AG
AllGFP_CLC_2050_trimmed_contig_5625	98	3.1893	CGGCCCGAAATCTGATAGAA	TCCTTCAGGCTTCGCAAGT	134	20	231	19	62.318	61.071	6	6.7	154	14	7	AG
AllGFP_CLC_2050_trimmed_contig_5625	133	0.4217	CCATCCTGTGTTCCTTCCTG	GCCGAATTGAATCATCGAAA	80	20	212	20	60.501	60.923	8.2	9	154	14	7	AG
AllGFP_CLC_2050_trimmed_contig_5625	136	0.502	CCATCCTGTGTTCCTTCCTG	AGTGCCGAATTGAATCATCG	80	20	215	20	60.501	61.003	8.2	8.6	154	14	7	AG
AllGFP_CLC_2050_trimmed_contig_5625	127	0.6653	GTTCCTTCCTGACCCGTTTC	AGTGCCGAATTGAATCATCG	89	20	215	20	60.862	61.003	6.7	8.6	154	14	7	AG
AllGFP_CLC_2050_trimmed_contig_5638	233	0.1792	GCTAGGTGTGGTGTGGCTTC	ATTCGTTCGTCGCCGTAGTA	50	20	282	20	60.721	60.658	8.2	4.7	123	10	5	AC	BEST
AllGFP_CLC_2050_trimmed_contig_5641	221	0.0871	TGACATGACATAACTGCGGG	TGGGTGACGGTAGGGTATTG	123	20	343	20	60.539	60.626	12.9	6.2	279	12	6	AT	BEST
AllGFP_CLC_2050_trimmed_contig_5641	230	0.1209	TGACATGACATAACTGCGGG	ACTTAGGGTTGGGTGACGGT	123	20	352	20	60.539	60.66	12.9	9.3	279	12	6	AT
AllGFP_CLC_2050_trimmed_contig_5641	276	0.1588	TGACATGACATAACTGCGGG	AACTGGTTGCAAATAGGGCA	123	20	398	20	60.539	60.502	12.9	11.2	279	12	6	AT
AllGFP_CLC_2050_trimmed_contig_5699	144	0.0937	TGCCTTAGAAAGAACAGCCG	CCTGAGGCTCCCTGTCCTAT	216	20	359	20	60.514	60.607	11.4	7.1	242	15	5	AAG	BEST
AllGFP_CLC_2050_trimmed_contig_5699	291	0.1517	AGAAGATGAAGCCAATGCCA	CCTGAGGCTCCCTGTCCTAT	69	20	359	20	60.744	60.607	10	7.1	242	15	5	AAG
AllGFP_CLC_2050_trimmed_contig_5699	229	0.1788	TGCCTTAGAAAGAACAGCCG	TTCCTTCTTCGGTTGCTGAG	216	20	444	20	60.514	60.508	11.4	6.7	242	15	5	AAG
AllGFP_CLC_2050_trimmed_contig_5700	160	0.1379	TGCCCAGTTGGCATATCTTT	TTGAAGTGCACCTCGACTCA	68	20	227	20	60.469	60.593	7	6.4	165	10	5	AT	BEST
AllGFP_CLC_2050_trimmed_contig_5700	170	0.4553	CACAATTCAGTGCCCAGTTG	TTGAAGTGCACCTCGACTCA	58	20	227	20	60.152	60.593	6.7	6.4	165	10	5	AT
AllGFP_CLC_2050_trimmed_contig_5705	232	4.1067	GAGAAAGAGAGAAGTAGGGAGGGA	AGTTGAGCACCTCCAAGCAG	657	24	888	20	60.696	60.589	9.4	8.2	681	12	6	AG	BEST
AllGFP_CLC_2050_trimmed_contig_5705	231	4.2423	GAGAAAGAGAGAAGTAGGGAGGGA	GTTGAGCACCTCCAAGCAGT	657	24	887	20	60.696	60.453	9.4	7.9	681	12	6	AG
AllGFP_CLC_2050_trimmed_contig_5705	230	4.4707	GAGAAAGAGAGAAGTAGGGAGGGA	TTGAGCACCTCCAAGCAGTT	657	24	886	20	60.696	60.975	9.4	6.7	681	12	6	AG
AllGFP_CLC_2050_trimmed_contig_5705	289	1.9414	GCGTATGTGCTGTGTATGCC	GCAGTTAAGTGCGAGATGCAG	584	20	872	21	60.173	61.115	9.6	8.5	681	12	6	AG
AllGFP_CLC_2050_trimmed_contig_5705	294	2.3221	TGGGAGAAGACGTTGCAGTT	TGGAATTCTGTAGTGTGAGGCA	541	20	834	22	60.833	60.689	6.7	9.7	681	12	6	AG
AllGFP_CLC_2050_trimmed_contig_5712	255	7.6363	GGTGGTTGGGTAGTACAGATGG	TTGCAGATTTAATTGATTTGCTT	428	22	682	23	60.528	58.036	8.1	8.5	460	156	6	AT	BEST
AllGFP_CLC_2050_trimmed_contig_5712	256	8.3154	GGTGGTTGGGTAGTACAGATGG	ATTGCAGATTTAATTGATTTGCTT	428	22	683	24	60.528	58.356	8.1	8.5	460	156	6	AT
AllGFP_CLC_2050_trimmed_contig_5712	262	2.9179	CCTCAAGCATAGAGTGGTGC	TGCCTGATTGTGTGCTGTGT	491	20	752	20	58.47	61.388	9.4	6.4	604	12	6	AT	BEST
AllGFP_CLC_2050_trimmed_contig_5712	263	3.0739	CCCTCAAGCATAGAGTGGTG	TGCCTGATTGTGTGCTGTGT	490	20	752	20	58.315	61.388	8.2	6.4	604	12	6	AT
AllGFP_CLC_2050_trimmed_contig_5712	262	3.2516	CCTCAAGCATAGAGTGGTGC	TGCCTGATTGTGTGCTGTG	491	20	752	19	58.47	60.478	9.4	6.7	604	12	6	AT
AllGFP_CLC_2050_trimmed_contig_5712	251	2.7077	TGCAAAGGAAAGGATGAGGT	TGCACCACTCTATGCTTGAGG	261	20	511	21	59.67	61.378	7.6	8.2	460	15	5	ATC	BEST
AllGFP_CLC_2050_trimmed_contig_5712	253	2.9411	AATGCAAAGGAAAGGATGAGG	TGCACCACTCTATGCTTGAGG	259	21	511	21	60.437	61.378	8.2	8.2	460	15	5	ATC
AllGFP_CLC_2050_trimmed_contig_5712	250	3.0591	TGCAAAGGAAAGGATGAGGT	GCACCACTCTATGCTTGAGG	261	20	510	20	59.67	58.47	7.6	8.2	460	15	5	ATC
AllGFP_CLC_2050_trimmed_contig_5728	178	0.0628	CAAAGTCAAGCCACTTTGGG	GATCTTGGAGGTGAGGGCTT	117	20	294	20	60.659	60.596	10	9.7	164	15	5	AAG	BEST
AllGFP_CLC_2050_trimmed_contig_5728	281	0.0691	CGACCATGTTGCAGAATTGA	GATCTTGGAGGTGAGGGCTT	14	20	294	20	60.665	60.596	6.9	9.7	164	15	5	AAG
AllGFP_CLC_2050_trimmed_contig_5728	213	0.0753	TCCTTAGCCAGGTTGCAGAG	GATCTTGGAGGTGAGGGCTT	82	20	294	20	60.529	60.596	6.7	9.7	164	15	5	AAG
AllGFP_CLC_2050_trimmed_contig_5752	114	0.236	AGACCGAGGAGGGTATCGAG	CGACCTCGATCTCTGTCACC	901	20	1014	20	60.607	60.829	8.4	7.9	930	10	5	AG	BEST
AllGFP_CLC_2050_trimmed_contig_5752	229	0.2732	GTGATCGTGGTGGATTTGGT	CGACCTCGATCTCTGTCACC	786	20	1014	20	60.645	60.829	8.2	7.9	930	10	5	AG
AllGFP_CLC_2050_trimmed_contig_5752	124	0.3181	GTGGATTTGGTGACCGTGAT	CTGTCGCCATACCTATCCCA	855	20	978	20	60.645	60.874	6.3	9.7	930	10	5	AG
AllGFP_CLC_2050_trimmed_contig_5752	240	0.0638	AGACCGAGGAGGGTATCGAG	CTTGGACCTGCATCTTCACC	901	20	1140	20	60.607	60.656	8.4	7.9	930	10	5	AG
AllGFP_CLC_2050_trimmed_contig_5771	261	0.2565	CAGCCTTAACGTTGTGGTCC	TCTCCTCTGCTACGCTTTCG	80	20	340	20	60.55	60.807	9.1	9	295	12	6	AG	BEST
AllGFP_CLC_2050_trimmed_contig_5771	279	0.2899	AATAGGTGGCGTCCAGTTCA	TCTCCTCTGCTACGCTTTCG	62	20	340	20	60.517	60.807	6.7	9	295	12	6	AG
AllGFP_CLC_2050_trimmed_contig_5771	225	0.3198	TCAGAGACTTGTGAGCAGCG	TCTCCTCTGCTACGCTTTCG	116	20	340	20	60.487	60.807	10.2	9	295	12	6	AG
AllGFP_CLC_2050_trimmed_contig_5802	290	0.2053	AATGTGGACATGGGTTCAGC	CAGATGAATAGGGCGGTGAG	112	20	401	20	60.79	60.615	8.2	6.4	226	10	5	AT	BEST
AllGFP_CLC_2050_trimmed_contig_5802	292	0.2099	TGAATGTGGACATGGGTTCA	CAGATGAATAGGGCGGTGAG	110	20	401	20	60.795	60.615	6.7	6.4	226	10	5	AT
AllGFP_CLC_2050_trimmed_contig_5802	277	0.8181	GTTCAGCCTTCCACGTCAGA	CAGATGAATAGGGCGGTGAG	125	20	401	20	61.403	60.615	6.7	6.4	226	10	5	AT
AllGFP_CLC_2050_trimmed_contig_5804	246	6.0413	TTTCAGTCAGTAGTTACCAGCCTT	GGGTACAGCTTGACTGTGGG	1	24	246	20	58.592	60.567	9.7	9.4	49	10	5	AT	BEST
AllGFP_CLC_2050_trimmed_contig_5804	120	6.0646	TTTCAGTCAGTAGTTACCAGCCTT	GATGACCACATTCCACAGCA	1	24	120	20	58.592	60.544	9.7	8.5	49	10	5	AT
AllGFP_CLC_2050_trimmed_contig_5804	144	6.0758	TTTCAGTCAGTAGTTACCAGCCTT	TCCTCGGTCGTATCTGGTGT	1	24	144	20	58.592	60.533	9.7	7.6	49	10	5	AT
AllGFP_CLC_2050_trimmed_contig_5863	260	1.8958	CTCCAAACCTTGAATTGGGA	CTAGCCTGCTTAGCCTCGC	959	20	1218	19	59.903	60.401	9.7	9.9	1125	46	5	AT	BEST
AllGFP_CLC_2050_trimmed_contig_5863	261	2.0412	CTCCAAACCTTGAATTGGGA	CCTAGCCTGCTTAGCCTCG	959	20	1219	19	59.903	60.256	9.7	9.9	1125	46	5	AT
AllGFP_CLC_2050_trimmed_contig_5863	262	2.3075	GACTCCAAACCTTGAATTGGG	CTAGCCTGCTTAGCCTCGC	957	21	1218	19	60.708	60.401	10	9.9	1125	46	5	AT
AllGFP_CLC_2050_trimmed_contig_5863	243	1.2405	CTCCAAACCTTGAATTGGGA	GCAGAAGCCTCGTGTGTGTA	959	20	1201	20	59.903	60.056	9.7	5.4	1125	46	5	AT
AllGFP_CLC_2050_trimmed_contig_5863	245	1.6521	GACTCCAAACCTTGAATTGGG	GCAGAAGCCTCGTGTGTGTA	957	21	1201	20	60.708	60.056	10	5.4	1125	46	5	AT
AllGFP_CLC_2050_trimmed_contig_5863	262	1.1302	CTCCAAACCTTGAATTGGGA	ACCTAGCCTGCTTAGCCTCG	959	20	1220	20	59.903	61.033	9.7	9.9	1125	46	5	AT
AllGFP_CLC_2050_trimmed_contig_5863	264	1.5418	GACTCCAAACCTTGAATTGGG	ACCTAGCCTGCTTAGCCTCG	957	21	1220	20	60.708	61.033	10	9.9	1125	46	5	AT
AllGFP_CLC_2050_trimmed_contig_5921	294	6.0084	TGGAGCTTTCAGCCAGTAGC	CAAGCCTTTCTACACCTATCAAA	546	20	839	23	60.678	57.67	6.9	7.3	605	10	5	AT	BEST
AllGFP_CLC_2050_trimmed_contig_5921	295	6.2106	TGGAGCTTTCAGCCAGTAGC	ACAAGCCTTTCTACACCTATCAAA	546	20	840	24	60.678	58.467	6.9	7.3	605	10	5	AT
AllGFP_CLC_2050_trimmed_contig_5921	295	6.5045	TGGAGCTTTCAGCCAGTAGC	ACAAGCCTTTCTACACCTATCAA	546	20	840	23	60.678	57.174	6.9	6.9	605	10	5	AT
AllGFP_CLC_2050_trimmed_contig_5935	207	5.9652	TTCCAGTAGTTTAACATTCCTGCTT	TGCGATGCTCACATCTCTGT	30	25	236	20	59.644	60.591	8.5	6.4	101	10	5	AG	BEST
AllGFP_CLC_2050_trimmed_contig_5935	206	6.1418	TCCAGTAGTTTAACATTCCTGCTT	TGCGATGCTCACATCTCTGT	31	24	236	20	58.467	60.591	8.5	6.4	101	10	5	AG
AllGFP_CLC_2050_trimmed_contig_5940	212	0.6668	CGATCTACTGGTCGGGTTCA	GATGAAGGCCTGCTGTTGAC	76	20	287	20	61.055	60.812	6.7	6.7	148	21	7	AGC	BEST
AllGFP_CLC_2050_trimmed_contig_5940	180	0.7076	CGATCTACTGGTCGGGTTCA	ATGAGATGAGGTTGGGCCTT	76	20	255	20	61.055	60.853	6.7	9.7	148	21	7	AGC
AllGFP_CLC_2050_trimmed_contig_5940	170	0.814	CGATCTACTGGTCGGGTTCA	GTTGGGCCTTTGCTATCTCC	76	20	245	20	61.055	60.959	6.7	7.9	148	21	7	AGC
AllGFP_CLC_2050_trimmed_contig_5940	299	0.1799	CCTGAGAAGAGAGCTCAGCG	CTAGCCAACCGCAACTCTGT	118	20	416	20	60.567	60.453	10.2	6.4	148	21	7	AGC
AllGFP_CLC_2050_trimmed_contig_5940	170	0.2448	CCTGAGAAGAGAGCTCAGCG	GATGAAGGCCTGCTGTTGAC	118	20	287	20	60.567	60.812	10.2	6.7	148	21	7	AGC
AllGFP_CLC_2050_trimmed_contig_5940	194	0.2839	CCTGAGAAGAGAGCTCAGCG	TCTGGTCCAAGAGATGAGCC	118	20	311	20	60.567	60.349	10.2	9.4	148	21	7	AGC
AllGFP_CLC_2050_trimmed_contig_5978	146	3.0584	CAACGTCCTCACTGCTTTCC	TGTCTAATGCATCTTGGCAGTT	888	20	1033	22	60.833	59.775	8.5	6.7	949	16	8	AT	BEST
AllGFP_CLC_2050_trimmed_contig_5978	146	3.3907	CAACGTCCTCACTGCTTTCC	TGTCTAATGCATCTTGGCAG	888	20	1033	20	60.833	57.442	8.5	9.7	949	16	8	AT
AllGFP_CLC_2050_trimmed_contig_5978	146	3.4398	CAACGTCCTCACTGCTTTCC	TGTCTAATGCATCTTGGCAGT	888	20	1033	21	60.833	58.393	8.5	7.9	949	16	8	AT
AllGFP_CLC_2050_trimmed_contig_5997	100	13.6748	AAACAAGCACTGGAATATAATCATCA	TCCTCTTGTGTACAGTATGATGTCTTG	10	26	109	27	60.15	60.824	6.9	7	38	21	7	AAT	BEST
AllGFP_CLC_2050_trimmed_contig_5997	99	13.824	AACAAGCACTGGAATATAATCATCA	TCCTCTTGTGTACAGTATGATGTCTTG	11	25	109	27	59.001	60.824	6.9	7	38	21	7	AAT
AllGFP_CLC_2050_trimmed_contig_5997	169	9.3014	TTCAAGACATCATACTGTACACAAGAG	TGCTCCATAAACAGCACAGC	81	27	249	20	58.88	60.019	6.7	7.9	152	20	10	AG	BEST
AllGFP_CLC_2050_trimmed_contig_5997	166	9.3088	TTCAAGACATCATACTGTACACAAGAG	TCCATAAACAGCACAGCTCG	81	27	246	20	58.88	60.011	6.7	9.9	152	20	10	AG
AllGFP_CLC_2050_trimmed_contig_5997	154	9.4149	TGTACACAAGAGGATCTCTTTATCATT	TGCTCCATAAACAGCACAGC	96	27	249	20	58.766	60.019	6.9	7.9	152	20	10	AG
AllGFP_CLC_2050_trimmed_contig_5997	240	7.0316	AAACAAGCACTGGAATATAATCATCA	TGCTCCATAAACAGCACAGC	10	26	249	20	60.15	60.019	6.9	7.9	38	134	10	AG	BEST
AllGFP_CLC_2050_trimmed_contig_5997	237	7.039	AAACAAGCACTGGAATATAATCATCA	TCCATAAACAGCACAGCTCG	10	26	246	20	60.15	60.011	6.9	9.9	38	134	10	AG
AllGFP_CLC_2050_trimmed_contig_5997	239	7.1808	AACAAGCACTGGAATATAATCATCA	TGCTCCATAAACAGCACAGC	11	25	249	20	59.001	60.019	6.9	7.9	38	134	10	AG
AllGFP_CLC_2050_trimmed_contig_6011	196	4.8219	CACTCTGGGAGTGAGGGTGT	GCGAAGAATCATATCCCTAACA	457	20	652	22	60.153	58.225	7.6	6	551	10	5	AG	BEST
AllGFP_CLC_2050_trimmed_contig_6011	197	4.89	CACTCTGGGAGTGAGGGTGT	AGCGAAGAATCATATCCCTAACA	457	20	653	23	60.153	59.157	7.6	6	551	10	5	AG
AllGFP_CLC_2050_trimmed_contig_6011	196	5.4905	CACTCTGGGAGTGAGGGTGT	GCGAAGAATCATATCCCTAACAT	457	20	652	23	60.153	58.557	7.6	6.6	551	10	5	AG
AllGFP_CLC_2050_trimmed_contig_6011	289	1.9081	TTTGACAAGTTCGTGCATACG	CCCATTGATCACCTTCCAAA	510	21	798	20	59.784	60.692	7.3	8.8	551	10	5	AG
AllGFP_CLC_2050_trimmed_contig_6011	290	2.2111	CTTTGACAAGTTCGTGCATACG	CCCATTGATCACCTTCCAAA	509	22	798	20	60.719	60.692	7.3	8.8	551	10	5	AG
AllGFP_CLC_2050_trimmed_contig_6011	291	2.2433	TTTGACAAGTTCGTGCATACG	AACCCATTGATCACCTTCCA	510	21	800	20	59.784	60.173	7.3	8.5	551	10	5	AG
AllGFP_CLC_2050_trimmed_contig_6024	289	0.4869	GCAGAAGCACGGCAAATACT	GGCAAGAGGAAAGAGGCAGT	340	20	628	20	60.416	60.903	5.3	7.9	461	135	10	AC	BEST
AllGFP_CLC_2050_trimmed_contig_6024	287	0.4953	AGAAGCACGGCAAATACTCG	GGCAAGAGGAAAGAGGCAGT	342	20	628	20	60.407	60.903	8.1	7.9	461	135	10	AC
AllGFP_CLC_2050_trimmed_contig_6100	205	1.5159	TGATCATTGGGTTGCAATGT	GGGATGAGGAGGTGTTCAAA	2515	20	2719	20	59.781	59.903	6.6	7.3	2663	10	5	AG	BEST
AllGFP_CLC_2050_trimmed_contig_6100	265	1.8594	TGATCATTGGGTTGCAATGT	TCCACAGGACCATCTCTTTCA	2515	20	2779	21	59.781	60.64	6.6	7.3	2663	10	5	AG
AllGFP_CLC_2050_trimmed_contig_6100	206	2.2234	ATGATCATTGGGTTGCAATGT	GGGATGAGGAGGTGTTCAAA	2514	21	2719	20	60.073	59.903	6.6	7.3	2663	10	5	AG
AllGFP_CLC_2050_trimmed_contig_6103	172	2.0334	TTTGTAAATGAGCTGGAGAGGG	GAGGCAGCCTTTGGTAAGGT	472	22	643	20	60.603	60.63	9.4	7.9	552	15	5	AAC	BEST
AllGFP_CLC_2050_trimmed_contig_6103	205	2.0678	TTTGTAAATGAGCTGGAGAGGG	CTGGTTTGAGGTTGGTCTGG	472	22	676	20	60.603	60.536	9.4	8.2	552	15	5	AAC
AllGFP_CLC_2050_trimmed_contig_6103	133	2.1568	TTTGTAAATGAGCTGGAGAGGG	CTTCCAGAGGATCCACCCTT	472	22	604	20	60.603	60.447	9.4	9.7	552	15	5	AAC
AllGFP_CLC_2050_trimmed_contig_6103	272	0.9264	TGGTGCCTTGAGGCAAATTA	GAGGATCCACCCTTTCTGCT	327	20	598	20	61.522	60.596	6.2	8.2	552	15	5	AAC
AllGFP_CLC_2050_trimmed_contig_6103	279	1.0446	GACCCTTTGGTGCCTTGAG	GAGGATCCACCCTTTCTGCT	320	19	598	20	60.64	60.596	7	8.2	552	15	5	AAC
AllGFP_CLC_2050_trimmed_contig_6114	267	4.6941	TGCTGACAGCCATGAAGAAA	TGGGCTTATTCATAATACTGTGGG	830	20	1096	24	60.539	61.233	7	9.4	1000	14	7	AT	BEST
AllGFP_CLC_2050_trimmed_contig_6114	266	4.8292	TGCTGACAGCCATGAAGAAA	GGGCTTATTCATAATACTGTGGG	830	20	1095	23	60.539	58.831	7	9.4	1000	14	7	AT
AllGFP_CLC_2050_trimmed_contig_6114	265	4.8551	TGCTGACAGCCATGAAGAAA	GGCTTATTCATAATACTGTGGGCT	830	20	1094	24	60.539	59.806	7	10.9	1000	14	7	AT
AllGFP_CLC_2050_trimmed_contig_6133	297	0.8606	CCGGAATGAGCTTCAAGGTA	CACTGGCCGGTAGTCAGATT	32	20	328	20	60.206	60.134	6.9	6.6	162	33	7	AT	BEST
AllGFP_CLC_2050_trimmed_contig_6133	228	0.9258	CCGGAATGAGCTTCAAGGTA	TTAACCAGCAATTTGGCAGC	32	20	259	20	60.206	61.131	6.9	9.7	162	33	7	AT
AllGFP_CLC_2050_trimmed_contig_6133	230	1.4327	CCGGAATGAGCTTCAAGGTA	CATTAACCAGCAATTTGGCA	32	20	261	20	60.206	59.562	6.9	10	162	33	7	AT
AllGFP_CLC_2050_trimmed_contig_6139	299	3.4629	CCGATTTGGTTGAGAGAGGG	CATGCAACCCAGTCTAATTCC	171	20	469	21	61.906	59.443	9.4	8.1	396	12	6	AT	BEST
AllGFP_CLC_2050_trimmed_contig_6139	299	3.5336	CCGATTTGGTTGAGAGAGGG	CATGCAACCCAGTCTAATTCCT	171	20	469	22	61.906	60.373	9.4	8.2	396	12	6	AT
AllGFP_CLC_2050_trimmed_contig_6139	298	3.56	CGATTTGGTTGAGAGAGGGTC	CATGCAACCCAGTCTAATTCC	172	21	469	21	61.003	59.443	9.1	8.1	396	12	6	AT
AllGFP_CLC_2050_trimmed_contig_6149	179	0.5678	GAAGCAAACCCAACGATGAC	TCGAACAACAACACTTCCCA	828	20	1006	20	60.504	60.128	6.3	9.7	970	12	6	AC	BEST
AllGFP_CLC_2050_trimmed_contig_6149	169	1.108	CAACGATGACTTGCGTTCCT	TCGAACAACAACACTTCCCA	838	20	1006	20	61.236	60.128	8.2	9.7	970	12	6	AC
AllGFP_CLC_2050_trimmed_contig_6149	167	1.3318	ACGATGACTTGCGTTCCTTT	TCGAACAACAACACTTCCCA	840	20	1006	20	59.74	60.128	8.5	9.7	970	12	6	AC
AllGFP_CLC_2050_trimmed_contig_6149	283	1.232	GAAGCAAACCCAACGATGAC	AACGTCAAGCATAACAGCAGC	828	20	1110	21	60.504	60.464	6.3	9.7	970	12	6	AC
AllGFP_CLC_2050_trimmed_contig_6158	109	2.404	TTGGTGGTGTGTTATTTCTGGA	CCATGTCTCAACGACCATCA	857	22	965	20	60.262	60.534	8.2	6.9	894	15	5	AAT	BEST
AllGFP_CLC_2050_trimmed_contig_6158	96	2.5133	TTGGTGGTGTGTTATTTCTGGA	ACCATCAACAACCGCCTATG	857	22	952	20	60.262	60.776	8.2	5.9	894	15	5	AAT
AllGFP_CLC_2050_trimmed_contig_6158	108	2.781	TGGTGGTGTGTTATTTCTGGA	CCATGTCTCAACGACCATCA	858	21	965	20	58.885	60.534	8.2	6.9	894	15	5	AAT
AllGFP_CLC_2050_trimmed_contig_6161	139	1.4198	ATGGGTTCCACAGAATGGTG	TTTGAGATTCCTCCGTCACA	177	20	315	20	60.634	59.215	8.2	6.7	272	10	5	AC	BEST
AllGFP_CLC_2050_trimmed_contig_6161	136	1.5693	ATGGGTTCCACAGAATGGTG	GAGATTCCTCCGTCACATGAA	177	20	312	21	60.634	60.065	8.2	6.9	272	10	5	AC
AllGFP_CLC_2050_trimmed_contig_6219	260	10.6233	TTTCTGCGTACATTTCTTTAGACTAT	TGCTCTTGGAAGCATGTGTT	79	26	338	20	57.132	59.445	5.3	6.4	120	10	5	AT	BEST
AllGFP_CLC_2050_trimmed_contig_6219	259	10.7544	TTTCTGCGTACATTTCTTTAGACTAT	GCTCTTGGAAGCATGTGTTGT	79	26	337	21	57.132	60.314	5.3	6.4	120	10	5	AT
AllGFP_CLC_2050_trimmed_contig_6247	179	0.1781	CTGAAAGACGGGACAACGTC	ATCCACGTCGTGAAGATGCT	336	20	514	20	60.69	60.688	7.8	8.1	385	15	5	AAG	BEST
AllGFP_CLC_2050_trimmed_contig_6247	120	0.5244	CAGTGGTTTCAGGCAGGAAT	GGACAGCAGAGAAGCACGAT	300	20	419	20	60.111	60.564	8.1	8	385	15	5	AAG
AllGFP_CLC_2050_trimmed_contig_6247	215	0.5773	CAGTGGTTTCAGGCAGGAAT	ATCCACGTCGTGAAGATGCT	300	20	514	20	60.111	60.688	8.1	8.1	385	15	5	AAG
AllGFP_CLC_2050_trimmed_contig_6247	224	0.2659	GCTCCTACCTACGCTCCTCC	GGACAGCAGAGAAGCACGAT	196	20	419	20	60.37	60.564	9.4	8	385	15	5	AAG
AllGFP_CLC_2050_trimmed_contig_6247	254	0.0854	GTACCAGCTTTCGTGGGTTG	GGACAGCAGAGAAGCACGAT	166	20	419	20	60.55	60.564	8.2	8	385	15	5	AAG
AllGFP_CLC_2050_trimmed_contig_6247	278	0.1487	TTCCTTCCTTCCTGCAATCA	GGACAGCAGAGAAGCACGAT	142	20	419	20	60.713	60.564	6.9	8	385	15	5	AAG
AllGFP_CLC_2050_trimmed_contig_6252	146	0.0768	GTCTGCATAAGTGCCCTTGG	GCAGACCACACATGGTGAAA	598	20	743	20	60.657	60.58	8.5	7.3	642	15	5	AAG	BEST
AllGFP_CLC_2050_trimmed_contig_6252	191	0.0908	CCCAAGCTTGAGACTAGGCA	GCAGACCACACATGGTGAAA	553	20	743	20	60.529	60.58	9.7	7.3	642	15	5	AAG
AllGFP_CLC_2050_trimmed_contig_6252	244	0.2095	AACATGCGTCACGACAACTG	GCAGACCACACATGGTGAAA	500	20	743	20	60.79	60.58	6.7	7.3	642	15	5	AAG
AllGFP_CLC_2050_trimmed_contig_6289	192	6.2003	TTCCGCGTACCCTTTCCTAT	AGCAGTGAAGCAAGTTAAAGAAA	121	20	312	23	60.811	57.611	7.1	7	235	10	5	AT	BEST
AllGFP_CLC_2050_trimmed_contig_6289	195	6.798	TTCCGCGTACCCTTTCCTAT	TTTAGCAGTGAAGCAAGTTAAAGAAA	121	20	315	26	60.811	60.013	7.1	7	235	10	5	AT
AllGFP_CLC_2050_trimmed_contig_6289	195	6.9023	TTCCGCGTACCCTTTCCTAT	TTTAGCAGTGAAGCAAGTTAAAGAA	121	20	315	25	60.811	58.909	7.1	7	235	10	5	AT
AllGFP_CLC_2050_trimmed_contig_6289	271	0.2263	TTCCGCGTACCCTTTCCTAT	GACCATTCTTTCGATTTGCG	121	20	391	20	60.811	60.585	7.1	10.5	235	10	5	AT
AllGFP_CLC_2050_trimmed_contig_6289	269	0.7373	TTCCGCGTACCCTTTCCTAT	CCATTCTTTCGATTTGCGTT	121	20	389	20	60.811	60.074	7.1	9.9	235	10	5	AT
AllGFP_CLC_2050_trimmed_contig_6289	271	1.033	TTCCGCGTACCCTTTCCTA	GACCATTCTTTCGATTTGCG	121	19	391	20	60.582	60.585	7.2	10.5	235	10	5	AT
AllGFP_CLC_2050_trimmed_contig_6302	143	2.5854	GCTTCTGCTACCAAAGATTGC	CACGTTCCATATCCCTTGGA	171	21	313	20	59.128	60.713	8.4	8.5	232	10	5	AT	BEST
AllGFP_CLC_2050_trimmed_contig_6302	143	2.6651	GCTTCTGCTACCAAAGATTGCT	CACGTTCCATATCCCTTGGA	171	22	313	20	60.048	60.713	8.5	8.5	232	10	5	AT
AllGFP_CLC_2050_trimmed_contig_6302	146	2.9241	GGTGCTTCTGCTACCAAAGATT	CACGTTCCATATCCCTTGGA	168	22	313	20	59.789	60.713	6.6	8.5	232	10	5	AT
AllGFP_CLC_2050_trimmed_contig_6302	234	0.7556	CACATCCAGGGTGATGTCAA	TATCCCTTGGAACTGGCTTG	71	20	304	20	60.378	60.066	6.7	8.5	232	10	5	AT
AllGFP_CLC_2050_trimmed_contig_6302	240	0.7707	AGGTTTCACATCCAGGGTGA	TATCCCTTGGAACTGGCTTG	65	20	304	20	60.363	60.066	7.9	8.5	232	10	5	AT
AllGFP_CLC_2050_trimmed_contig_6302	238	0.8222	CCAGGGTGATGTCAAATTGC	CACGTTCCATATCCCTTGGA	76	20	313	20	61.309	60.713	8.4	8.5	232	10	5	AT
AllGFP_CLC_2050_trimmed_contig_6317	265	7.783	CCACCATAGACAGAGGCTCA	TGTGGTCTACACTCTCTGGTAAAGAA	359	20	623	26	58.827	60.59	8.2	7	583	14	7	AG	BEST
AllGFP_CLC_2050_trimmed_contig_6317	268	7.8738	TGTCCACCATAGACAGAGGCT	TGTGGTCTACACTCTCTGGTAAAGAA	356	21	623	26	59.736	60.59	9.4	7	583	14	7	AG
AllGFP_CLC_2050_trimmed_contig_6317	265	7.9793	CCACCATAGACAGAGGCTCA	TGTGGTCTACACTCTCTGGTAAAGA	359	20	623	25	58.827	59.394	8.2	7	583	14	7	AG
AllGFP_CLC_2050_trimmed_contig_6317	138	4.1799	CGTCACTCCTAGATTGAAGTTGC	AAGCTGAAAGGTTTGTGGGA	547	23	684	20	60.309	59.711	8.2	9.7	583	64	7	AG	BEST
AllGFP_CLC_2050_trimmed_contig_6317	136	4.5449	CGTCACTCCTAGATTGAAGTTGC	GCTGAAAGGTTTGTGGGATTT	547	23	682	21	60.309	60.346	8.2	6.9	583	64	7	AG
AllGFP_CLC_2050_trimmed_contig_6317	139	4.6765	CGTCACTCCTAGATTGAAGTTGC	AAAGCTGAAAGGTTTGTGGG	547	23	685	20	60.309	59.215	8.2	9.4	583	64	7	AG
AllGFP_CLC_2050_trimmed_contig_6317	223	2.9402	TGGTATCCAATCCAACTCACA	GGAACTGATTTGCTTGGCTG	510	21	732	20	58.836	60.776	6.7	9.7	583	64	7	AG
AllGFP_CLC_2050_trimmed_contig_6317	238	3.0405	TCCAATCCAACTCACATCAATTT	TCGAGGTCCTTTGGAAATCA	515	23	752	20	60.587	60.572	7.2	6.9	583	64	7	AG
AllGFP_CLC_2050_trimmed_contig_6320	162	9.0875	TGTGAACTGGCTTCTCTGAAA	TCTTGTGAGGGATCTAGTTAAGGA	57	21	218	24	58.635	58.477	7.3	8.2	131	30	7	AC	BEST
AllGFP_CLC_2050_trimmed_contig_6320	205	9.1327	TTGTACAATTGAATCATTGGCCT	TCTTGTGAGGGATCTAGTTAAGGA	14	23	218	24	60.59	58.477	10.9	8.2	131	30	7	AC
AllGFP_CLC_2050_trimmed_contig_6320	161	9.203	GTGAACTGGCTTCTCTGAAACA	TCTTGTGAGGGATCTAGTTAAGGA	58	22	218	24	59.52	58.477	7	8.2	131	30	7	AC
AllGFP_CLC_2050_trimmed_contig_6340	169	0.286	ATGGGTCACCACCATCTCTG	CCTCCTGTTCTTGTTCGTGG	753	20	921	20	60.806	60.68	6.7	9.9	861	15	5	AAG	BEST
AllGFP_CLC_2050_trimmed_contig_6340	169	0.295	GGATTCTCACGATGGGTCAC	TGTTCGTGGTCAGGTTGATG	742	20	910	20	60.335	60.57	6.1	6.9	861	15	5	AAG
AllGFP_CLC_2050_trimmed_contig_6340	171	0.3012	TTGGATTCTCACGATGGGTC	TGTTCGTGGTCAGGTTGATG	740	20	910	20	60.871	60.57	9.1	6.9	861	15	5	AAG
AllGFP_CLC_2050_trimmed_contig_6340	200	3.8542	TGTGGAAGAGAAGGAGACGG	CGTCGATGATCGTTTATGATTT	1109	20	1308	22	60.377	58.969	9.6	6.9	1223	10	5	AT	BEST
AllGFP_CLC_2050_trimmed_contig_6340	201	4.0677	TGTGGAAGAGAAGGAGACGG	ACGTCGATGATCGTTTATGATTT	1109	20	1309	23	60.377	59.756	9.6	6.9	1223	10	5	AT
AllGFP_CLC_2050_trimmed_contig_6340	200	4.2338	TGTGGAAGAGAAGGAGACGG	CGTCGATGATCGTTTATGATT	1109	20	1308	21	60.377	57.589	9.6	6.9	1223	10	5	AT
AllGFP_CLC_2050_trimmed_contig_6340	287	2.5568	TGTGGAAGAGAAGGAGACGG	TTTCCTCGAGAGCCTTTCTT	1109	20	1395	20	60.377	58.266	9.6	7	1223	10	5	AT
AllGFP_CLC_2050_trimmed_contig_6340	286	3.0444	GTGGAAGAGAAGGAGACGGC	TTTCCTCGAGAGCCTTTCTT	1110	20	1395	20	61.311	58.266	11.1	7	1223	10	5	AT
AllGFP_CLC_2050_trimmed_contig_6340	285	3.3563	TGTGGAAGAGAAGGAGACGG	TCCTCGAGAGCCTTTCTTATAGC	1109	20	1393	23	60.377	60.467	9.6	7.1	1223	10	5	AT
AllGFP_CLC_2050_trimmed_contig_6358	193	0.9519	TGAACAGCTGGTATCCTGCC	CTGCGGTTGTCACCGTATTT	1169	20	1361	20	61.208	60.944	9.7	6.2	1279	10	5	AC	BEST
AllGFP_CLC_2050_trimmed_contig_6358	104	0.9822	CCTCCACTGGTTCACTCCAT	CTGCGGTTGTCACCGTATTT	1258	20	1361	20	59.962	60.944	8.1	6.2	1279	10	5	AC
AllGFP_CLC_2050_trimmed_contig_6358	111	1.0228	TAGGGTCCCTCCACTGGTTC	CTGCGGTTGTCACCGTATTT	1251	20	1361	20	61.279	60.944	7.9	6.2	1279	10	5	AC
AllGFP_CLC_2050_trimmed_contig_6358	142	1.0073	TGAACAGCTGGTATCCTGCC	GCTGAGGTGGTGGTGACAAT	1169	20	1310	20	61.208	60.999	9.7	6.6	1279	10	5	AC
AllGFP_CLC_2050_trimmed_contig_6358	228	0.4179	ATGGACAATTGGCTGTTGCT	CTGCGGTTGTCACCGTATTT	1134	20	1361	20	60.526	60.944	8.5	6.2	1279	10	5	AC
AllGFP_CLC_2050_trimmed_contig_6358	230	0.4271	TGATGGACAATTGGCTGTTG	CTGCGGTTGTCACCGTATTT	1132	20	1361	20	60.517	60.944	7	6.2	1279	10	5	AC
AllGFP_CLC_2050_trimmed_contig_6358	233	0.463	TCATGATGGACAATTGGCTG	CTGCGGTTGTCACCGTATTT	1129	20	1361	20	60.481	60.944	9.7	6.2	1279	10	5	AC
AllGFP_CLC_2050_trimmed_contig_6381	265	0.2679	CGAGAGAGGTTGAGAGCGAG	GTGGTCTTCTGGACATTCCG	46	20	310	20	60.422	60.51	9.9	10.2	67	20	10	AG	BEST
AllGFP_CLC_2050_trimmed_contig_6381	201	0.278	CGAGAGAGGTTGAGAGCGAG	CCACGAGTGCAACAGTGAAG	46	20	246	20	60.422	60.5	9.9	7	67	20	10	AG
AllGFP_CLC_2050_trimmed_contig_6381	234	0.3425	CGAGAGAGGTTGAGAGCGAG	GCTGTGCCATGATCTGACTG	46	20	279	20	60.422	60.436	9.9	6.4	67	20	10	AG
AllGFP_CLC_2050_trimmed_contig_6393	196	6.8368	TACGACTGGGAAAGCTGCTC	GCTGAGTACCCTGAACATTATTCATC	51	20	246	26	60.538	61.375	8.2	6.6	200	20	5	AATG	BEST
AllGFP_CLC_2050_trimmed_contig_6393	185	6.9562	AAGCTGCTCACGGGATAGTG	GCTGAGTACCCTGAACATTATTCATC	62	20	246	26	60.419	61.375	5.7	6.6	200	20	5	AATG
AllGFP_CLC_2050_trimmed_contig_6393	201	5.6015	TCTACGACTGGGAAAGCTGC	AAAGCTGAGTACCCTGAACATT	49	20	249	22	60.538	57.06	9.7	6.6	200	20	5	AATG
AllGFP_CLC_2050_trimmed_contig_6393	188	5.7209	AAGCTGCTCACGGGATAGTG	AAAGCTGAGTACCCTGAACATT	62	20	249	22	60.419	57.06	5.7	6.6	200	20	5	AATG
AllGFP_CLC_2050_trimmed_contig_6394	245	0.2657	TGGAACCATAACCACCTTGG	TGGACCAACCTATCAGCCAT	1486	20	1730	20	60.605	60.34	8.5	9.6	1672	21	7	AGG	BEST
AllGFP_CLC_2050_trimmed_contig_6394	167	0.3532	CGGTGCTGTTGCTACTGTTG	TGGACCAACCTATCAGCCAT	1564	20	1730	20	60.507	60.34	7	9.6	1672	21	7	AGG
AllGFP_CLC_2050_trimmed_contig_6394	143	0.3885	GAATTCTGTGAGGGTGGCTG	ACAGGTGGCTTAGGGAGCTT	1620	20	1762	20	60.656	60.268	9.7	8.2	1672	21	7	AGG
AllGFP_CLC_2050_trimmed_contig_6394	266	0.1221	GAATTCTGTGAGGGTGGCTG	CAAACGGCTGAACGTAAACC	1620	20	1885	20	60.656	60.534	9.7	8.2	1672	21	7	AGG
AllGFP_CLC_2050_trimmed_contig_6394	280	0.1703	GAATTCTGTGAGGGTGGCTG	CATTTCCCTCCTCACAAACG	1620	20	1899	20	60.656	60.486	9.7	8.7	1672	21	7	AGG
AllGFP_CLC_2050_trimmed_contig_6427	294	0.2641	TTTCAGCGGAAGAATCGAAA	TGACCGTTTGCTATTGGCTT	108	20	401	20	60.827	60.637	9	9.7	129	51	12	AG	BEST
AllGFP_CLC_2050_trimmed_contig_6427	295	0.3066	GTTTCAGCGGAAGAATCGAA	TGACCGTTTGCTATTGGCTT	107	20	401	20	60.331	60.637	8.7	9.7	129	51	12	AG
AllGFP_CLC_2050_trimmed_contig_6442	201	0.4419	AGATCCAACGCTTGTGCATT	GGCCAAGTCAAACTGAGCTG	50	20	250	20	60.667	60.975	8.4	8.2	114	12	6	AG	BEST
AllGFP_CLC_2050_trimmed_contig_6442	206	0.4876	AGATCCAACGCTTGTGCATT	TATCGGGCCAAGTCAAACTG	50	20	255	20	60.667	61.021	8.4	6.7	114	12	6	AG
AllGFP_CLC_2050_trimmed_contig_6442	283	1.2261	AGATCCAACGCTTGTGCATT	GGGACGCTTGTGACTGTAGTG	50	20	332	21	60.667	60.759	8.4	5.7	114	12	6	AG
AllGFP_CLC_2050_trimmed_contig_6466	179	0.436	GCAAAGCGGTTAAACCTGAA	CTTTGTGGTCCGAGTCAAGG	82	20	260	20	60.244	60.68	7	8.5	118	10	5	AT	BEST
AllGFP_CLC_2050_trimmed_contig_6466	177	0.4461	GCAAAGCGGTTAAACCTGAA	TTGTGGTCCGAGTCAAGGAT	82	20	258	20	60.244	60.51	7	7.8	118	10	5	AT
AllGFP_CLC_2050_trimmed_contig_6466	165	0.4778	CCTGAAATACGCGAAGGAAA	CTTTGTGGTCCGAGTCAAGG	96	20	260	20	60.202	60.68	8.5	8.5	118	10	5	AT
AllGFP_CLC_2050_trimmed_contig_6471	93	10.5294	CCAGGAAAGCGTGAGAAAGA	TTATCATTATTACCACCATTATTACCA	434	20	526	27	60.508	57.163	7	7.2	479	21	7	AAT	BEST
AllGFP_CLC_2050_trimmed_contig_6471	94	11.5644	ACCAGGAAAGCGTGAGAAAG	TTATCATTATTACCACCATTATTACCA	433	20	526	27	59.473	57.163	7	7.2	479	21	7	AAT
AllGFP_CLC_2050_trimmed_contig_6471	97	12.0362	TCTACCAGGAAAGCGTGAGAA	TTATCATTATTACCACCATTATTACCA	430	21	526	27	60.001	57.163	6.7	7.2	479	21	7	AAT
AllGFP_CLC_2050_trimmed_contig_6471	201	10.4947	AAGGAATACTACACCGCGCA	TTATCATTATTACCACCATTATTACCA	326	20	526	27	60.658	57.163	11.7	7.2	479	21	7	AAT
AllGFP_CLC_2050_trimmed_contig_6471	176	11.3124	GGACAACCGTCACCACACTC	TTATCATTATTACCACCATTATTACCA	351	20	526	27	61.475	57.163	6.4	7.2	479	21	7	AAT
AllGFP_CLC_2050_trimmed_contig_6505	149	5.4925	GCAGTAAGGTAGAATAAGCCACTGA	GCTGGGAGTACGCAACAAAC	319	25	467	20	60.206	60.699	6.4	7	358	12	6	AT	BEST
AllGFP_CLC_2050_trimmed_contig_6505	150	5.4977	TGCAGTAAGGTAGAATAAGCCACTG	GCTGGGAGTACGCAACAAAC	318	25	467	20	60.999	60.699	6.7	7	358	12	6	AT
AllGFP_CLC_2050_trimmed_contig_6505	150	5.6206	GCAGTAAGGTAGAATAAGCCACTGA	AGCTGGGAGTACGCAACAAA	319	25	468	20	60.206	60.827	6.4	7	358	12	6	AT
AllGFP_CLC_2050_trimmed_contig_6505	282	2.1937	GAGCAAACTGATGTTGCACTG	GCTGGGAGTACGCAACAAAC	186	21	467	20	59.505	60.699	6.7	7	358	12	6	AT
AllGFP_CLC_2050_trimmed_contig_6508	213	0.1022	CGGAGGTTGGAGGAGAGTTT	TTGGTATTCCTGGCTGTCGT	112	20	324	20	60.619	60.517	6.7	7.8	253	10	5	AG	BEST
AllGFP_CLC_2050_trimmed_contig_6508	195	0.1162	TTGGTGACGTACTCCCGACT	TTGGTATTCCTGGCTGTCGT	130	20	324	20	60.567	60.517	8.1	7.8	253	10	5	AG
AllGFP_CLC_2050_trimmed_contig_6508	285	0.1188	ATGGAGAGTGAGCGTGAAGC	TTGGTATTCCTGGCTGTCGT	40	20	324	20	60.564	60.517	8.2	7.8	253	10	5	AG
AllGFP_CLC_2050_trimmed_contig_6534	119	0.8076	GAGAGAAAGGCGACAATCCC	GCAGAGGCTACAGCTTCCAG	13	20	131	20	61.106	60.299	9.3	8.2	42	12	6	AC	BEST
AllGFP_CLC_2050_trimmed_contig_6534	116	0.9423	GAGAGAAAGGCGACAATCCC	GAGGCTACAGCTTCCAGTGC	13	20	128	20	61.106	60.164	9.3	7.9	42	12	6	AC
AllGFP_CLC_2050_trimmed_contig_6534	128	0.944	AAGAGGGACGAGAGAAAGGC	GCAGAGGCTACAGCTTCCAG	4	20	131	20	59.957	60.299	9.7	8.2	42	12	6	AC
AllGFP_CLC_2050_trimmed_contig_6549	245	6.0418	TGTTTGCTCTCTATACTCCCTTGA	ACCGCTTTAAGGCTTTGGTG	79	24	323	20	59.454	61.496	7	8.2	110	10	5	AT	BEST
AllGFP_CLC_2050_trimmed_contig_6549	243	6.1756	TGTTTGCTCTCTATACTCCCTTGA	CGCTTTAAGGCTTTGGTGTTT	79	24	321	21	59.454	60.63	7	7	110	10	5	AT
AllGFP_CLC_2050_trimmed_contig_6576	93	2.9145	AACACAATGGTATCAACAACGC	TGGCTGTCTCGGTGGTAGTT	8	22	100	20	59.797	60.711	9.9	5.7	34	15	5	AAG	BEST
AllGFP_CLC_2050_trimmed_contig_6576	91	3.1434	CACAATGGTATCAACAACGCT	TGGCTGTCTCGGTGGTAGTT	10	21	100	20	58.568	60.711	9.6	5.7	34	15	5	AAG
AllGFP_CLC_2050_trimmed_contig_6576	297	3.1672	AACACAATGGTATCAACAACGC	CTGCTGGTGGAAGACTTTCG	8	22	304	20	59.797	60.964	9.9	9	34	15	5	AAG
AllGFP_CLC_2050_trimmed_contig_6619	261	1.1068	GCGACATTTCTGGTTCAAGG	CACTCCACCCAGCAATCAA	919	20	1179	19	60.636	60.671	8.5	6.9	1122	10	5	AT	BEST
AllGFP_CLC_2050_trimmed_contig_6619	196	1.1756	GGCAACAAAGAGGTCCATTG	CACTCCACCCAGCAATCAA	984	20	1179	19	60.495	60.671	7.2	6.9	1122	10	5	AT
AllGFP_CLC_2050_trimmed_contig_6619	194	1.3262	CAACAAAGAGGTCCATTGGG	CACTCCACCCAGCAATCAA	986	20	1179	19	60.345	60.671	10	6.9	1122	10	5	AT
AllGFP_CLC_2050_trimmed_contig_6658	235	0.2557	ACGGACTTCAGCGGTGATTA	TGCAATAAGTCGCTTCACCA	307	20	541	20	60.657	60.401	5.9	8.2	494	12	6	AT	BEST
AllGFP_CLC_2050_trimmed_contig_6658	202	0.4698	GGATCCATCGAAGGAACACA	TGCAATAAGTCGCTTCACCA	340	20	541	20	60.871	60.401	6.4	8.2	494	12	6	AT
AllGFP_CLC_2050_trimmed_contig_6658	126	0.561	TTCTTCACGGACAGGAGGAC	TGCAATAAGTCGCTTCACCA	416	20	541	20	60.238	60.401	7.6	8.2	494	12	6	AT
AllGFP_CLC_2050_trimmed_contig_6730	296	1.6573	TTGAAAGGGAGGGAATAGCA	GGAGAACAAATGGACCCTGA	850	20	1145	20	59.64	59.903	7.5	8.2	1086	10	5	AG	BEST
AllGFP_CLC_2050_trimmed_contig_6730	297	2.003	TTTGAAAGGGAGGGAATAGCA	GGAGAACAAATGGACCCTGA	849	21	1145	20	60.906	59.903	7.5	8.2	1086	10	5	AG
AllGFP_CLC_2050_trimmed_contig_6730	298	2.2136	TTGAAAGGGAGGGAATAGCA	AAGGAGAACAAATGGACCCTG	850	20	1147	21	59.64	60.347	7.5	9.7	1086	10	5	AG
AllGFP_CLC_2050_trimmed_contig_6752	159	0.643	CGCAACTGAATCCTCAAACC	CGTCTCGTGTTAATTCCGGT	140	20	298	20	60.636	59.993	8.2	11.1	208	10	5	AC	BEST
AllGFP_CLC_2050_trimmed_contig_6752	146	0.9017	CGCAACTGAATCCTCAAACC	TTCCGGTAACGAACGAGACT	140	20	285	20	60.636	59.734	8.2	6.1	208	10	5	AC
AllGFP_CLC_2050_trimmed_contig_6752	295	0.9987	CAAGAATCATACCTCCGGCA	CGTCTCGTGTTAATTCCGGT	4	20	298	20	60.992	59.993	11.7	11.1	208	10	5	AC
AllGFP_CLC_2050_trimmed_contig_6880	170	3.8335	TTGGAGTCTTGAAATGTTGCAC	GGACCAGTGCTGTGACAGTTT	170	22	339	21	60.154	60.213	8.2	6.7	283	18	9	AT	BEST
AllGFP_CLC_2050_trimmed_contig_6880	169	4.2074	TGGAGTCTTGAAATGTTGCACT	GGACCAGTGCTGTGACAGTTT	171	22	339	21	59.78	60.213	7.9	6.7	283	18	9	AT
AllGFP_CLC_2050_trimmed_contig_6880	169	4.2245	TGGAGTCTTGAAATGTTGCAC	GGACCAGTGCTGTGACAGTTT	171	21	339	21	58.763	60.213	8.2	6.7	283	18	9	AT
AllGFP_CLC_2050_trimmed_contig_6880	275	1.4175	ACCCTTGGTAAGCTCCTTGC	GGACCAGTGCTGTGACAGTTT	65	20	339	21	60.63	60.213	8.5	6.7	283	18	9	AT
AllGFP_CLC_2050_trimmed_contig_6880	287	1.6895	AGTCTTGACAGCACCCTTGG	GGACCAGTGCTGTGACAGTTT	53	20	339	21	60.298	60.213	8.5	6.7	283	18	9	AT
AllGFP_CLC_2050_trimmed_contig_6961	90	15.3111	AATGAGCTTTATATGCAGATTACACA	TTTCTCTTTCTGACCTAGGCTTATTT	111	26	200	26	58.443	59.446	6.4	6.2	141	20	10	AG	BEST
AllGFP_CLC_2050_trimmed_contig_6961	90	15.4261	AATGAGCTTTATATGCAGATTACACA	TTTCTCTTTCTGACCTAGGCTTATT	111	26	200	25	58.443	58.331	6.4	6.2	141	20	10	AG
AllGFP_CLC_2050_trimmed_contig_6961	90	15.6453	AATGAGCTTTATATGCAGATTACACA	TTTCTCTTTCTGACCTAGGCTTAT	111	26	200	24	58.443	57.112	6.4	5.9	141	20	10	AG
AllGFP_CLC_2050_trimmed_contig_6961	135	5.6596	TATAAGGGACTCACGGGCG	CCTAGGCTTATTTCATATTGCAGG	53	19	187	24	60.996	60.337	12.9	9.7	141	20	10	AG
AllGFP_CLC_2050_trimmed_contig_6961	131	5.7116	TATAAGGGACTCACGGGCG	GGCTTATTTCATATTGCAGGAA	53	19	183	22	60.996	58.285	12.9	8.2	141	20	10	AG
AllGFP_CLC_2050_trimmed_contig_6961	132	5.8107	TATAAGGGACTCACGGGCG	AGGCTTATTTCATATTGCAGGAA	53	19	184	23	60.996	59.186	12.9	8.2	141	20	10	AG
AllGFP_CLC_2050_trimmed_contig_6961	292	1.9924	CGTCACCCTACAGGAATGAAA	TCTCCAGAACCTGGGAAGTG	70	21	361	20	59.978	60.229	7.3	6.7	141	20	10	AG
AllGFP_CLC_2050_trimmed_contig_6961	294	2.0289	GGCGTCACCCTACAGGAAT	TCTCCAGAACCTGGGAAGTG	68	19	361	20	59.942	60.229	8.1	6.7	141	20	10	AG
AllGFP_CLC_2050_trimmed_contig_6987	194	0.2566	TCACGTGCATCCAACAGTTC	GTGACGACGAGACTTCCACC	1288	20	1481	20	60.733	60.723	6.4	9.4	1450	10	5	AG	BEST
AllGFP_CLC_2050_trimmed_contig_6987	197	0.3967	TCTTCACGTGCATCCAACAG	GTGACGACGAGACTTCCACC	1285	20	1481	20	60.873	60.723	6.7	9.4	1450	10	5	AG
AllGFP_CLC_2050_trimmed_contig_7005	190	0.5619	TCTTGATCCGTAACTTCGGC	GCATGGCTATTGACCTGCTC	3	20	192	20	60.214	60.775	11.4	8.2	35	18	6	AAG	BEST
AllGFP_CLC_2050_trimmed_contig_7005	141	0.7942	TCTTGATCCGTAACTTCGGC	GTACCAAAGGCCTCCTCCAG	3	20	143	20	60.214	61.008	11.4	8.2	35	18	6	AAG
AllGFP_CLC_2050_trimmed_contig_7005	180	0.7953	TCTTGATCCGTAACTTCGGC	TGACCTGCTCAGTTCGGTCT	3	20	182	20	60.214	61.009	11.4	7.6	35	18	6	AAG
AllGFP_CLC_2050_trimmed_contig_7005	249	0.4328	TCTTGATCCGTAACTTCGGC	CCAGAGTGTGGATTCCTTCG	3	20	251	20	60.214	60.646	11.4	8.7	35	18	6	AAG
AllGFP_CLC_2050_trimmed_contig_7005	294	0.4548	TCTTGATCCGTAACTTCGGC	TCAGAGGAAGCAACTAGCGG	3	20	296	20	60.214	60.668	11.4	11.4	35	18	6	AAG
AllGFP_CLC_2050_trimmed_contig_7005	282	0.5516	TCTTGATCCGTAACTTCGGC	ACTAGCGGCCATGATGAAGA	3	20	284	20	60.214	60.765	11.4	6.7	35	18	6	AAG
AllGFP_CLC_2050_trimmed_contig_7041	288	5.482	GCGGAGAGTTGTATTCGTGG	TTTGTAATTGCCGTACAATGAT	80	20	367	22	60.657	57.175	9.9	6.5	326	10	5	AT	BEST
AllGFP_CLC_2050_trimmed_contig_7041	287	5.5173	CGGAGAGTTGTATTCGTGGG	TTTGTAATTGCCGTACAATGAT	81	20	367	22	60.508	57.175	9.4	6.5	326	10	5	AT
AllGFP_CLC_2050_trimmed_contig_7041	288	4.8494	GCGGAGAGTTGTATTCGTGG	TTTGTAATTGCCGTACAATGATCT	80	20	367	24	60.657	59.808	9.9	6.3	326	10	5	AT
AllGFP_CLC_2050_trimmed_contig_7041	287	4.8848	CGGAGAGTTGTATTCGTGGG	TTTGTAATTGCCGTACAATGATCT	81	20	367	24	60.508	59.808	9.4	6.3	326	10	5	AT
AllGFP_CLC_2050_trimmed_contig_7054	215	0.937	GATGCAGAGTGACCAGGCTT	CAGGTGCCTCACAGGAGTGT	802	20	1016	20	60.418	61.355	9.7	6.1	898	14	7	AT	BEST
AllGFP_CLC_2050_trimmed_contig_7054	280	1.0071	AGGAGGCATTCCTTGGTGAT	CAGGTGCCTCACAGGAGTGT	737	20	1016	20	60.853	61.355	6.3	6.1	898	14	7	AT
AllGFP_CLC_2050_trimmed_contig_7054	277	1.0783	AGGCATTCCTTGGTGATGTG	CAGGTGCCTCACAGGAGTGT	740	20	1016	20	60.924	61.355	6.6	6.1	898	14	7	AT
AllGFP_CLC_2050_trimmed_contig_7068	119	7.0446	GAGAGAAGAAATAGAAGCTGCGAA	CATGAACATGTGTCTCAGAATCG	8	24	126	23	60.61	60.565	10.2	8.6	55	15	5	AAC	BEST
AllGFP_CLC_2050_trimmed_contig_7068	117	7.3112	GAGAAGAAATAGAAGCTGCGAAA	CATGAACATGTGTCTCAGAATCG	10	23	126	23	59.323	60.565	9	8.6	55	15	5	AAC
AllGFP_CLC_2050_trimmed_contig_7068	120	7.3438	CGAGAGAAGAAATAGAAGCTGCG	CATGAACATGTGTCTCAGAATCG	7	23	126	23	61.909	60.565	10.2	8.6	55	15	5	AAC
AllGFP_CLC_2050_trimmed_contig_7068	192	4.0248	GAGAGAAGAAATAGAAGCTGCGAA	ATTCCCACCACGTTTCAATG	8	24	199	20	60.61	60.615	10.2	7.2	55	15	5	AAC
AllGFP_CLC_2050_trimmed_contig_7068	186	4.0881	GAGAGAAGAAATAGAAGCTGCGAA	ACCACGTTTCAATGGTCCAC	8	24	193	20	60.61	60.678	10.2	7.9	55	15	5	AAC
AllGFP_CLC_2050_trimmed_contig_7078	118	2.7407	AAACAACGCCTCCTTCCC	CAGCAAACAGGAGGAGATGG	66	18	183	20	60.05	60.791	9.7	8.1	115	18	6	AGC	BEST
AllGFP_CLC_2050_trimmed_contig_7078	123	2.7644	AAACAACGCCTCCTTCCC	GGAGACAGCAAACAGGAGGA	66	18	188	20	60.05	60.386	9.7	7.9	115	18	6	AGC
AllGFP_CLC_2050_trimmed_contig_7078	153	2.7691	AAACAACGCCTCCTTCCC	GATCTCATGCTGCTGGACCT	66	18	218	20	60.05	60.381	9.7	7.6	115	18	6	AGC
AllGFP_CLC_2050_trimmed_contig_7078	299	2.6369	TCCAACTGTAGAAGAACGGCT	ACCACCAGTCTGTTGTGCCT	85	21	383	20	58.994	60.631	11.4	9.7	115	18	6	AGC
AllGFP_CLC_2050_trimmed_contig_7078	299	2.6794	TCCAACTGTAGAAGAACGGC	ACCACCAGTCTGTTGTGCCT	85	20	383	20	57.951	60.631	11.1	9.7	115	18	6	AGC
AllGFP_CLC_2050_trimmed_contig_7150	113	3.8463	CATTCTGGTTTGGTTGGGAA	TCAACTTCGTCATCTTCCTCTTC	122	20	234	23	60.724	59.878	9.7	6.7	196	15	5	AGG	BEST
AllGFP_CLC_2050_trimmed_contig_7150	108	3.8777	TGGTTTGGTTGGGAACAAAG	TCAACTTCGTCATCTTCCTCTTC	127	20	234	23	60.756	59.878	7.3	6.7	196	15	5	AGG
AllGFP_CLC_2050_trimmed_contig_7150	113	4.2847	CATTCTGGTTTGGTTGGGAA	TCAACTTCGTCATCTTCCTCTTCT	122	20	234	24	60.724	60.761	9.7	6.7	196	15	5	AGG
AllGFP_CLC_2050_trimmed_contig_7150	223	0.3845	CATTCTGGTTTGGTTGGGAA	TCCCGTTCTCTTCAATCTGC	122	20	344	20	60.724	60.34	9.7	8.2	196	15	5	AGG
AllGFP_CLC_2050_trimmed_contig_7150	218	0.4159	TGGTTTGGTTGGGAACAAAG	TCCCGTTCTCTTCAATCTGC	127	20	344	20	60.756	60.34	7.3	8.2	196	15	5	AGG
AllGFP_CLC_2050_trimmed_contig_7150	211	0.5907	CATTCTGGTTTGGTTGGGAA	CAATCTGCAACCGGTCATCT	122	20	332	20	60.724	61.067	9.7	6.6	196	15	5	AGG
AllGFP_CLC_2050_trimmed_contig_7150	152	0.12	TGAATTCTCTCCGCCATCAT	TCCGTGTGTTCCCTTCTCAT	105	20	256	20	60.57	60.51	6.5	6.6	196	15	5	AGG
AllGFP_CLC_2050_trimmed_contig_7150	219	0.1555	TGAATTCTCTCCGCCATCAT	ACCGGTCATCTTCCTCATCA	105	20	323	20	60.57	60.475	6.5	6.9	196	15	5	AGG
AllGFP_CLC_2050_trimmed_contig_7150	135	0.2138	CATTCTGGTTTGGTTGGGAA	TCCGTGTGTTCCCTTCTCAT	122	20	256	20	60.724	60.51	9.7	6.6	196	15	5	AGG
AllGFP_CLC_2050_trimmed_contig_7170	91	6.1207	TCCAGACAAGGTTTATGACGG	CAATCACATATCACGAGAAGGAA	184	21	274	23	59.978	59.101	9.6	8.2	236	10	5	AC	BEST
AllGFP_CLC_2050_trimmed_contig_7170	92	6.3232	TCCAGACAAGGTTTATGACGG	ACAATCACATATCACGAGAAGGAA	184	21	275	24	59.978	59.898	9.6	8.2	236	10	5	AC
AllGFP_CLC_2050_trimmed_contig_7170	91	6.5232	TCCAGACAAGGTTTATGACGG	CAATCACATATCACGAGAAGGA	184	21	274	22	59.978	57.698	9.6	8.2	236	10	5	AC
AllGFP_CLC_2050_trimmed_contig_7170	114	1.7286	TCCAGACAAGGTTTATGACGG	CACACATGCACACACAAACG	184	21	297	20	59.978	60.707	9.6	8.7	236	10	5	AC
AllGFP_CLC_2050_trimmed_contig_7170	122	2.1677	CATTGCTCTCCAGACAAGGTTT	CACACATGCACACACAAACG	176	22	297	20	60.661	60.707	8.2	8.7	236	10	5	AC
AllGFP_CLC_2050_trimmed_contig_7170	114	2.2797	TCCAGACAAGGTTTATGACGGT	CACACATGCACACACAAACG	184	22	297	20	60.773	60.707	9.3	8.7	236	10	5	AC
AllGFP_CLC_2050_trimmed_contig_7170	239	0.412	TGCCTGTCACTGAGATGGTG	CACACATGCACACACAAACG	59	20	297	20	60.905	60.707	8.2	8.7	236	10	5	AC
AllGFP_CLC_2050_trimmed_contig_7170	214	0.6298	TTCCTTCCTTCCCAGCTGTT	CACACATGCACACACAAACG	84	20	297	20	61.123	60.707	6.7	8.7	236	10	5	AC
AllGFP_CLC_2050_trimmed_contig_7174	221	4.4206	CGCCATTTCAGTGTTCCAAT	GAGACTCAAATGGAAGGATACCA	41	20	261	23	60.894	59.473	8.4	7.2	226	10	5	AG	BEST
AllGFP_CLC_2050_trimmed_contig_7174	168	4.7088	TTCGGCGCTTGTTTAGTCTT	GAGACTCAAATGGAAGGATACCA	94	20	261	23	60.018	59.473	6.4	7.2	226	10	5	AG
AllGFP_CLC_2050_trimmed_contig_7178	234	4.0837	CAAAGGATGAGAGAGGTACCAGA	TGGCCAATTCTGACCAAATC	6	23	239	20	59.759	60.843	8.2	6.9	31	15	5	ATC	BEST
AllGFP_CLC_2050_trimmed_contig_7178	151	4.1943	CAAAGGATGAGAGAGGTACCAGA	CCTGTCCAGGAGCCAAAGTA	6	23	156	20	59.759	60.246	8.2	5.7	31	15	5	ATC
AllGFP_CLC_2050_trimmed_contig_7207	202	7.0583	CATTTATTACCTTTGAGACAAGCA	GCCTGGTTACAGATGTTCGG	216	24	417	20	57.625	60.517	8.5	10.2	241	18	9	AC	BEST
AllGFP_CLC_2050_trimmed_contig_7207	202	7.7189	CATTTATTACCTTTGAGACAAGCAT	GCCTGGTTACAGATGTTCGG	216	25	417	20	57.964	60.517	8.1	10.2	241	18	9	AC
AllGFP_CLC_2050_trimmed_contig_7207	202	8.6842	CATTTATTACCTTTGAGACAAGCA	GCCTGGTTACAGATGTTCGGT	216	24	417	21	57.625	61.309	8.5	9.6	241	18	9	AC
AllGFP_CLC_2050_trimmed_contig_7207	279	0.943	AGCATGCTGGTTGAAGGTTT	GCCTGGTTACAGATGTTCGG	139	20	417	20	59.74	60.517	8.2	10.2	241	18	9	AC
AllGFP_CLC_2050_trimmed_contig_7207	280	1.9228	TAGCATGCTGGTTGAAGGTTT	GCCTGGTTACAGATGTTCGG	138	21	417	20	59.761	60.517	8.2	10.2	241	18	9	AC
AllGFP_CLC_2050_trimmed_contig_7207	281	2.1445	CTAGCATGCTGGTTGAAGGTTT	GCCTGGTTACAGATGTTCGG	137	22	417	20	60.661	60.517	8.2	10.2	241	18	9	AC
AllGFP_CLC_2050_trimmed_contig_7210	127	5.8666	TCTCTTCCAACTTGAATGTCCA	TTTGAGACCACAGTCACATCCT	44	22	170	22	59.711	59.622	7.9	7.8	137	10	5	AG	BEST
AllGFP_CLC_2050_trimmed_contig_7210	127	5.9358	TCTCTTCCAACTTGAATGTCCA	TTTGAGACCACAGTCACATCC	44	22	170	21	59.711	58.553	7.9	8.1	137	10	5	AG
AllGFP_CLC_2050_trimmed_contig_7210	129	6.2065	TCTCTTCCAACTTGAATGTCCA	AATTTGAGACCACAGTCACATCC	44	22	172	23	59.711	60.282	7.9	8.1	137	10	5	AG
AllGFP_CLC_2050_trimmed_contig_7283	249	0.357	GTGCTCATGGAACTCCTCGT	AAGGATGAGATATGCGCCAA	127	20	375	20	60.269	60.574	8.1	10	197	15	5	AAG	BEST
AllGFP_CLC_2050_trimmed_contig_7284	120	0.0564	ACGAGGTCTTTAACTCCGCC	CATTCCTTTGCCTGAAGGTG	50	20	169	20	60.63	60.626	12.9	7.9	86	10	5	AG	BEST
AllGFP_CLC_2050_trimmed_contig_7284	129	0.1924	GAGGCCTTCACGAGGTCTTT	CATTCCTTTGCCTGAAGGTG	41	20	169	20	60.766	60.626	7	7.9	86	10	5	AG
AllGFP_CLC_2050_trimmed_contig_7284	253	0.3254	ACGAGGTCTTTAACTCCGCC	TGTCGTGATGCCTCTACGTG	50	20	302	20	60.63	60.895	12.9	8.1	86	10	5	AG
[truncated: 3,240 more rows]

## Sheet: Perfect_SSR_Singleton
SEQUENCE_CODE	PCR_PRODUCT_SIZE	PENALTY	Primer Sequences		Primer Positions and Lengths				Primer Tm		Primer 3' Stability		Microsattelite
			Left	Right	Left Position	Left Length	Right Position	Right Length	Left	Right	Left	Right	Position	Length	Repetitons	Motif	Best?
AllGFP_CLC_2050_trimmed_singleton_141	111	6.9503	CCTTGTGTGTGCTAGGAAAGC	TTCAGACAAGGCTTAGGAACTT	64	21	174	22	59.928	57.322	8.5	6.7	110	16	8	AG	BEST
AllGFP_CLC_2050_trimmed_singleton_141	112	7.1082	CCTTGTGTGTGCTAGGAAAGC	GTTCAGACAAGGCTTAGGAACTT	64	21	175	23	59.928	58.164	8.5	6.7	110	16	8	AG
AllGFP_CLC_2050_trimmed_singleton_141	112	7.3981	ACCTTGTGTGTGCTAGGAAAGC	TTCAGACAAGGCTTAGGAACTT	63	22	174	22	60.72	57.322	8.5	6.7	110	16	8	AG
AllGFP_CLC_2050_trimmed_singleton_314	100	5.5575	TTGGGTATCACTGGAGATCG	GACCTACATTCCTGACCTAGCC	2	20	101	22	58.515	59.127	8.3	8.7	50	25	6	AT	BEST
AllGFP_CLC_2050_trimmed_singleton_314	100	5.6496	TTGGGTATCACTGGAGATCG	GACCTACATTCCTGACCTAGCCT	2	20	101	23	58.515	60.035	8.3	9.4	50	25	6	AT
AllGFP_CLC_2050_trimmed_singleton_314	101	5.6527	GTTGGGTATCACTGGAGATCG	GACCTACATTCCTGACCTAGCC	1	21	101	22	59.42	59.127	8.3	8.7	50	25	6	AT
AllGFP_CLC_2050_trimmed_singleton_333	138	0.8145	TACTGTAATGGGCGCTGAGG	TCTGAGTGCTGCCTATTCCC	63	20	200	20	61.176	60.362	8.2	9.7	155	15	5	AAG	BEST
AllGFP_CLC_2050_trimmed_singleton_333	141	1.0858	TGTTACTGTAATGGGCGCTG	TCTGAGTGCTGCCTATTCCC	60	20	200	20	59.752	60.362	10.2	9.7	155	15	5	AAG
AllGFP_CLC_2050_trimmed_singleton_333	127	1.1066	GCGCTGAGGAAGATGTTGAA	TCTGAGTGCTGCCTATTCCC	74	20	200	20	61.468	60.362	7.3	9.7	155	15	5	AAG
AllGFP_CLC_2050_trimmed_singleton_333	184	0.7027	TACTGTAATGGGCGCTGAGG	CTCGATGGCTTTCCTGAGAA	63	20	246	20	61.176	60.474	8.2	6.7	155	15	5	AAG
AllGFP_CLC_2050_trimmed_singleton_333	187	0.974	TGTTACTGTAATGGGCGCTG	CTCGATGGCTTTCCTGAGAA	60	20	246	20	59.752	60.474	10.2	6.7	155	15	5	AAG
AllGFP_CLC_2050_trimmed_singleton_333	149	0.8839	TACTGTAATGGGCGCTGAGG	GCCGTCTCTCTTCTGAGTGC	63	20	211	20	61.176	60.292	8.2	7.9	155	15	5	AAG
AllGFP_CLC_2050_trimmed_singleton_694	192	0.6526	GGCAGCTGGTCTCTTACTGC	CATAATCCTCCGCCATCGTA	124	20	315	20	60.164	60.817	7.9	7.4	216	10	5	AG	BEST
AllGFP_CLC_2050_trimmed_singleton_694	193	0.8042	GGGCAGCTGGTCTCTTACTG	CATAATCCTCCGCCATCGTA	123	20	315	20	60.012	60.817	5.7	7.4	216	10	5	AG
AllGFP_CLC_2050_trimmed_singleton_694	190	1.1511	GGCAGCTGGTCTCTTACTGC	TAATCCTCCGCCATCGTATC	124	20	313	20	60.164	59.885	7.9	5.3	216	10	5	AG
AllGFP_CLC_2050_trimmed_singleton_694	202	0.638	GTGTGTTTAGGGCAGCTGGT	CATAATCCTCCGCCATCGTA	114	20	315	20	60.179	60.817	7.9	7.4	216	10	5	AG
AllGFP_CLC_2050_trimmed_singleton_712	100	2.1919	CTGCACATATCACCAAGGCA	TGAGACACTGAAATGGATTGGA	161	20	260	22	60.687	60.495	9.7	8.5	207	30	10	ATC	BEST
AllGFP_CLC_2050_trimmed_singleton_712	91	2.5366	TCACCAAGGCATAAACAGCC	TGAGACACTGAAATGGATTGGA	170	20	260	22	61.032	60.495	9.7	8.5	207	30	10	ATC
AllGFP_CLC_2050_trimmed_singleton_712	105	2.773	CTGCACATATCACCAAGGCA	AGCAGTGAGACACTGAAATGGA	161	20	265	22	60.687	59.914	9.7	8.1	207	30	10	ATC
AllGFP_CLC_2050_trimmed_singleton_746	152	3.7591	CAAAGCCTCCCTTGAAGGTT	GTGCGTGTGAGTGGGTGG	11	20	162	18	60.601	62.358	7.9	9.4	126	10	5	AC	BEST
AllGFP_CLC_2050_trimmed_singleton_746	156	3.9032	TTGTCAAAGCCTCCCTTGAA	GTGCGTGTGAGTGGGTGG	7	20	162	18	60.745	62.358	7.3	9.4	126	10	5	AC
AllGFP_CLC_2050_trimmed_singleton_746	158	3.9918	TCTTGTCAAAGCCTCCCTTG	GTGCGTGTGAGTGGGTGG	5	20	162	18	60.366	62.358	8.5	9.4	126	10	5	AC
AllGFP_CLC_2050_trimmed_singleton_991	147	4.6128	CGAAGGAAGACACTCCTTTGA	GCAGTCGAACTAAGAATTTGGG	73	21	219	22	59.458	60.129	7.3	10	129	29	8	AT	BEST
AllGFP_CLC_2050_trimmed_singleton_991	148	4.7899	ACGAAGGAAGACACTCCTTTGA	GCAGTCGAACTAAGAATTTGGG	72	22	219	22	60.281	60.129	7.3	10	129	29	8	AT
AllGFP_CLC_2050_trimmed_singleton_991	147	5.3197	CGAAGGAAGACACTCCTTTGAT	GCAGTCGAACTAAGAATTTGGG	73	22	219	22	59.751	60.129	6.9	10	129	29	8	AT
AllGFP_CLC_2050_trimmed_singleton_1278	146	4.8041	TCACGGGTCCTTTGGATACT	CCAGTCAATTATACCCAAACCAA	30	20	175	23	59.405	59.991	5.3	8.2	125	28	7	AAAT	BEST
AllGFP_CLC_2050_trimmed_singleton_1278	147	4.946	GTCACGGGTCCTTTGGATAC	CCAGTCAATTATACCCAAACCAA	29	20	175	23	59.263	59.991	5.3	8.2	125	28	7	AAAT
AllGFP_CLC_2050_trimmed_singleton_1278	147	4.9694	GTCACGGGTCCTTTGGATACT	CCAGTCAATTATACCCAAACCAA	29	21	175	23	60.24	59.991	5.3	8.2	125	28	7	AAAT
AllGFP_CLC_2050_trimmed_singleton_1278	288	1.2566	TCACGGGTCCTTTGGATACT	GGACGCTGCAGAGAACCTTA	30	20	317	20	59.405	60.538	5.3	7.5	125	28	7	AAAT
AllGFP_CLC_2050_trimmed_singleton_1278	289	1.3985	GTCACGGGTCCTTTGGATAC	GGACGCTGCAGAGAACCTTA	29	20	317	20	59.263	60.538	5.3	7.5	125	28	7	AAAT
AllGFP_CLC_2050_trimmed_singleton_1278	289	1.4219	GTCACGGGTCCTTTGGATACT	GGACGCTGCAGAGAACCTTA	29	21	317	20	60.24	60.538	5.3	7.5	125	28	7	AAAT
AllGFP_CLC_2050_trimmed_singleton_1303	236	0.6387	TTCATTGGGCGAGTCAAGTT	GCGGGATCGAGGTTGTAAAT	90	20	325	20	60.636	61.203	6.7	6.2	189	14	7	AG	BEST
AllGFP_CLC_2050_trimmed_singleton_1303	249	0.6507	TGTTGGGTTGCAGTTCATTG	GCGGGATCGAGGTTGTAAAT	77	20	325	20	60.552	61.203	7.2	6.2	189	14	7	AG
AllGFP_CLC_2050_trimmed_singleton_1303	238	0.9481	AGTTCATTGGGCGAGTCAAG	GCGGGATCGAGGTTGTAAAT	88	20	325	20	60.255	61.203	7	6.2	189	14	7	AG
AllGFP_CLC_2050_trimmed_singleton_1332	110	0.382	GGCTGCTATCCTCAGTGGTG	GTGCAGTCATGACACCTCCA	158	20	267	20	60.823	60.759	8.2	8.2	223	10	5	AG	BEST
AllGFP_CLC_2050_trimmed_singleton_1332	148	0.4966	AACCCTGATGAAGCTGTTGC	GTGCAGTCATGACACCTCCA	120	20	267	20	60.263	60.759	8.2	8.2	223	10	5	AG
AllGFP_CLC_2050_trimmed_singleton_1332	112	0.5139	CAGGCTGCTATCCTCAGTGG	GTGCAGTCATGACACCTCCA	156	20	267	20	60.954	60.759	7.9	8.2	223	10	5	AG
AllGFP_CLC_2050_trimmed_singleton_1344	100	0.4527	TAGAAGCTGAAACGGGTGGA	GCGTTAGAGTTTGTTGCCGT	82	20	181	20	60.766	60.313	7.9	11.1	137	10	5	CG	BEST
AllGFP_CLC_2050_trimmed_singleton_1344	105	0.4691	TAGAAGCTGAAACGGGTGGA	ACCCGGCGTTAGAGTTTGTT	82	20	186	20	60.766	60.904	7.9	7	137	10	5	CG
AllGFP_CLC_2050_trimmed_singleton_1344	101	0.6461	TTAGAAGCTGAAACGGGTGG	GCGTTAGAGTTTGTTGCCGT	81	20	181	20	60.241	60.313	9.4	11.1	137	10	5	CG
AllGFP_CLC_2050_trimmed_singleton_1344	172	0.2052	TAGAAGCTGAAACGGGTGGA	CCCGTACTCGAGGGAGAACT	82	20	253	20	60.766	60.64	7.9	6.4	137	10	5	CG
AllGFP_CLC_2050_trimmed_singleton_1344	233	0.385	GTACCGTGAGGGAAAGCTGA	CCCGTACTCGAGGGAGAACT	21	20	253	20	60.255	60.64	8.2	6.4	137	10	5	CG
AllGFP_CLC_2050_trimmed_singleton_1609	94	10.4221	GGTCTCTACAGCAGCGAGGA	GTGAGTAAGGTGTTAGTGAATTAGTGA	1	20	94	27	60.7	57.278	7.9	6.4	30	15	5	AGG	BEST
AllGFP_CLC_2050_trimmed_singleton_1609	90	10.5552	TCTACAGCAGCGAGGAGGAG	GTGAGTAAGGTGTTAGTGAATTAGTGA	5	20	94	27	60.833	57.278	7.9	6.4	30	15	5	AGG
AllGFP_CLC_2050_trimmed_singleton_1609	128	0.7119	GGTCTCTACAGCAGCGAGGA	TGCAAATCAGAGGCTTTGTG	1	20	128	20	60.7	59.988	7.9	7	30	15	5	AGG
AllGFP_CLC_2050_trimmed_singleton_1609	124	0.8451	TCTACAGCAGCGAGGAGGAG	TGCAAATCAGAGGCTTTGTG	5	20	128	20	60.833	59.988	7.9	7	30	15	5	AGG
AllGFP_CLC_2050_trimmed_singleton_1717	124	3.303	AAACTGCATTCCTTCCTGACTG	GGTGCTTGTCGAGCAATGTAG	161	22	284	21	60.661	60.842	6.4	5.7	187	14	7	AT	BEST
AllGFP_CLC_2050_trimmed_singleton_1717	123	3.4995	AACTGCATTCCTTCCTGACTG	GGTGCTTGTCGAGCAATGTAG	162	21	284	21	59.343	60.842	6.4	5.7	187	14	7	AT
AllGFP_CLC_2050_trimmed_singleton_1717	123	3.6677	AACTGCATTCCTTCCTGACTGT	GGTGCTTGTCGAGCAATGTAG	162	22	284	21	60.175	60.842	6.1	5.7	187	14	7	AT
AllGFP_CLC_2050_trimmed_singleton_1717	238	2.554	TCCTCATACCTAGCTTCGGG	GGTGCTTGTCGAGCAATGTAG	47	20	284	21	59.288	60.842	11.4	5.7	187	14	7	AT
AllGFP_CLC_2050_trimmed_singleton_1717	205	2.71	GCACACACTCTTCACTCTGGC	GGTGCTTGTCGAGCAATGTAG	80	21	284	21	61.068	60.842	9.7	5.7	187	14	7	AT
AllGFP_CLC_2050_trimmed_singleton_1717	238	2.7397	TCCTCATACCTAGCTTCGGGT	GGTGCTTGTCGAGCAATGTAG	47	21	284	21	60.103	60.842	11.1	5.7	187	14	7	AT
AllGFP_CLC_2050_trimmed_singleton_1827	188	0.2158	CTTCTGCTTCTGCAGCTTCC	TGGTCCTGGTATTGTCCACC	25	20	212	20	60.419	60.634	8.2	9.4	105	42	14	AAG	BEST
AllGFP_CLC_2050_trimmed_singleton_1827	186	0.4001	TCTGCTTCTGCAGCTTCCTC	TGGTCCTGGTATTGTCCACC	27	20	212	20	60.966	60.634	7.9	9.4	105	42	14	AAG
AllGFP_CLC_2050_trimmed_singleton_2317	140	3.0501	GTTATTGCGTCCTCGTGCTT	TGGGATTTGTTAAGTTTGCTCG	1	20	140	22	60.278	61.328	8.5	9.9	71	27	9	AAT	BEST
AllGFP_CLC_2050_trimmed_singleton_2317	132	3.0738	GTCCTCGTGCTTAACTGGGA	TGGGATTTGTTAAGTTTGCTCG	9	20	140	22	60.255	61.328	9.7	9.9	71	27	9	AAT
AllGFP_CLC_2050_trimmed_singleton_2317	125	0.5466	GTTATTGCGTCCTCGTGCTT	TTGCTCGGAGAGAGAGGCTA	1	20	125	20	60.278	60.375	8.5	8.7	71	27	9	AAT
AllGFP_CLC_2050_trimmed_singleton_2317	117	0.5703	GTCCTCGTGCTTAACTGGGA	TTGCTCGGAGAGAGAGGCTA	9	20	125	20	60.255	60.375	9.7	8.7	71	27	9	AAT
AllGFP_CLC_2050_trimmed_singleton_2479	245	0.8792	CACCCTCTTCCAATCAACCA	CCTAGCACTTGACCTCAGGC	51	20	295	20	60.892	60.012	8.2	9.7	178	15	5	AAT	BEST
AllGFP_CLC_2050_trimmed_singleton_2479	151	1.1168	CAGCACCGAATCCGAAGATA	CCTAGCACTTGACCTCAGGC	145	20	295	20	61.129	60.012	5.6	9.7	178	15	5	AAT
AllGFP_CLC_2050_trimmed_singleton_2479	259	0.8261	GGGCTTTACTCCAACACCCT	CCTAGCACTTGACCTCAGGC	37	20	295	20	60.361	60.012	9.1	9.7	178	15	5	AAT
AllGFP_CLC_2050_trimmed_singleton_2740	99	4.6134	GGGTGGTCTAAGGCTGACATC	TCGCTCTTTCTCCTATCGC	63	21	161	19	60.898	58.285	6.3	9.8	108	30	10	AAG	BEST
AllGFP_CLC_2050_trimmed_singleton_2740	99	4.8977	GGGTGGTCTAAGGCTGACAT	TCGCTCTTTCTCCTATCGC	63	20	161	19	59.018	58.285	6.3	9.8	108	30	10	AAG
AllGFP_CLC_2050_trimmed_singleton_2740	99	6.2594	GGGTGGTCTAAGGCTGACA	TCGCTCTTTCTCCTATCGC	63	19	161	19	58.656	58.285	6.7	9.8	108	30	10	AAG
AllGFP_CLC_2050_trimmed_singleton_2740	120	1.8308	GAGACCAAGCACAGGACTCG	GTCGCTCTTTCTCCTATCGC	43	20	162	20	61.009	59.178	8.1	9.8	108	30	10	AAG
AllGFP_CLC_2050_trimmed_singleton_2740	121	1.8782	GAGACCAAGCACAGGACTCG	AGTCGCTCTTTCTCCTATCGC	43	20	163	21	61.009	60.131	8.1	9.8	108	30	10	AAG
AllGFP_CLC_2050_trimmed_singleton_2740	125	2.0364	GGAGAGAGACCAAGCACAGG	GTCGCTCTTTCTCCTATCGC	38	20	162	20	59.986	59.178	7.9	9.8	108	30	10	AAG
AllGFP_CLC_2050_trimmed_singleton_3124	100	2.064	GGAACACCCACTACAGACGC	GGTGTTTACAGATGGTGGAAGG	21	20	120	22	60.577	60.641	9.6	8.2	43	10	5	AC	BEST
AllGFP_CLC_2050_trimmed_singleton_3124	103	2.2133	GGAACACCCACTACAGACGC	TGAGGTGTTTACAGATGGTGGA	21	20	123	22	60.577	60.41	9.6	7.9	43	10	5	AC
AllGFP_CLC_2050_trimmed_singleton_3124	109	2.2415	CAACTGGAAGGAACACCCAC	GGTGTTTACAGATGGTGGAAGG	12	20	120	22	60.399	60.641	9.4	8.2	43	10	5	AC
AllGFP_CLC_2050_trimmed_singleton_3355	177	0.2058	GGGCTGTTAGTTGTGGAACG	AAACACAGACTCGCCTCCAG	24	20	200	20	60.55	60.444	8.4	8.2	46	21	7	ACC	BEST
AllGFP_CLC_2050_trimmed_singleton_3355	176	0.2548	GGCTGTTAGTTGTGGAACGC	AAACACAGACTCGCCTCCAG	25	20	200	20	60.699	60.444	9.9	8.2	46	21	7	ACC
AllGFP_CLC_2050_trimmed_singleton_3355	148	0.1543	CGGGCTGTTAGTTGTGGAAC	GAAGGAAGAACCCGGAGAGA	23	20	170	20	60.55	60.704	7.9	6.4	46	21	7	ACC
AllGFP_CLC_2050_trimmed_singleton_3355	146	0.2033	GGCTGTTAGTTGTGGAACGC	GAAGGAAGAACCCGGAGAGA	25	20	170	20	60.699	60.704	9.9	6.4	46	21	7	ACC
AllGFP_CLC_2050_trimmed_singleton_3393	118	4.1706	TGTTCATCACTTGAAGGTATCCA	TATTGCCGCCTGTGTATGTG	78	23	195	20	59.485	60.545	8.1	6.6	123	12	6	AC	BEST
AllGFP_CLC_2050_trimmed_singleton_3393	116	4.2508	TTCATCACTTGAAGGTATCCACAG	TATTGCCGCCTGTGTATGTG	80	24	195	20	60.405	60.545	6.7	6.6	123	12	6	AC
AllGFP_CLC_2050_trimmed_singleton_3393	125	4.307	TTCATCACTTGAAGGTATCCACA	TGTAACTGCTATTGCCGCCT	80	23	204	20	59.485	60.792	8.2	11.4	123	12	6	AC
AllGFP_CLC_2050_trimmed_singleton_3445	210	0.5803	TGGCCTACATAGGCTGTTGG	CTGGGAAATAACGCAGATGG	85	20	294	20	61.041	60.46	8.2	8.1	131	15	5	AAG	BEST
AllGFP_CLC_2050_trimmed_singleton_3445	190	0.633	TGGCCTACATAGGCTGTTGG	GTAATTCGGGCAAAGGGAAG	85	20	274	20	61.041	60.792	8.2	8.2	131	15	5	AAG
AllGFP_CLC_2050_trimmed_singleton_3858	196	0.2898	CGTTGGTGAAGTAGCGGAAC	CGAGACCTCGACCTCCTACA	43	20	238	20	60.689	60.399	7.9	5.7	97	10	5	CG	BEST
AllGFP_CLC_2050_trimmed_singleton_3858	130	0.4711	CGTTGGTGAAGTAGCGGAAC	GGACGCCTACCAGATCAAGA	43	20	172	20	60.689	60.218	7.9	7	97	10	5	CG
AllGFP_CLC_2050_trimmed_singleton_3858	189	0.5461	GAAGTAGCGGAACTGGGTCA	CGAGACCTCGACCTCCTACA	50	20	238	20	60.255	60.399	7.9	5.7	97	10	5	CG
AllGFP_CLC_2050_trimmed_singleton_4143	120	2.2282	TCTGGATGACGTGATCGTTG	CGGACTCCCTTATACACATTGC	175	20	294	22	60.688	60.741	8.7	8.4	245	14	7	AG	BEST
AllGFP_CLC_2050_trimmed_singleton_4143	115	2.3457	ATGACGTGATCGTTGGGTCT	CGGACTCCCTTATACACATTGC	180	20	294	22	60.395	60.741	7.6	8.4	245	14	7	AG
AllGFP_CLC_2050_trimmed_singleton_4143	106	2.5778	TCTGGATGACGTGATCGTTG	CACATTGCTTCATTTCCTTCAA	175	20	280	22	60.688	60.11	8.7	7.3	245	14	7	AG
AllGFP_CLC_2050_trimmed_singleton_4312	156	1.2757	GAGAAGAAGGAGGAGGAGGC	CATCAGAACGGCAGGAGACT	9	20	164	20	59.516	60.408	9.4	6.1	35	16	8	AC	BEST
AllGFP_CLC_2050_trimmed_singleton_4312	163	1.2939	GAGAAGAAGGAGGAGGAGGC	TTTGTCTCATCAGAACGGCA	9	20	171	20	59.516	60.39	9.4	11.7	35	16	8	AC
AllGFP_CLC_2050_trimmed_singleton_4312	157	1.4246	GGAGAAGAAGGAGGAGGAGG	CATCAGAACGGCAGGAGACT	8	20	164	20	59.367	60.408	9.4	6.1	35	16	8	AC
AllGFP_CLC_2050_trimmed_singleton_4395	91	4.537	AACACAAAGATCATGATGCCC	ATCGACTTGAGGCTGCCC	6	21	96	18	59.811	61.348	11.2	11.2	27	21	7	ACG	BEST
AllGFP_CLC_2050_trimmed_singleton_4395	90	4.9882	ACACAAAGATCATGATGCCC	ATCGACTTGAGGCTGCCC	7	20	96	18	58.36	61.348	11.2	11.2	27	21	7	ACG
AllGFP_CLC_2050_trimmed_singleton_4395	92	5.2579	AAACACAAAGATCATGATGCCC	ATCGACTTGAGGCTGCCC	5	22	96	18	61.11	61.348	11.2	11.2	27	21	7	ACG
AllGFP_CLC_2050_trimmed_singleton_4395	125	2.143	AACACAAAGATCATGATGCCC	CGGTCACTTTGGACGATGTT	6	21	130	20	59.811	60.954	11.2	6.6	27	21	7	ACG
AllGFP_CLC_2050_trimmed_singleton_4395	114	2.1563	AACACAAAGATCATGATGCCC	GACGATGTTACCTTGGTGGG	6	21	119	20	59.811	60.232	11.2	9.4	27	21	7	ACG
AllGFP_CLC_2050_trimmed_singleton_4559	133	15.3688	TGTAACAAACACTGGAGGTCCTA	TGTAAGATAATAGAAGAAGCCTACACA	117	23	249	27	58.686	57.145	7.2	6.4	150	27	9	AAT	BEST
AllGFP_CLC_2050_trimmed_singleton_4559	128	15.4259	TGTAACAAACACTGGAGGTCCTA	GATAATAGAAGAAGCCTACACAGATTT	117	23	244	27	58.686	57.088	7.2	6.9	150	27	9	AAT
AllGFP_CLC_2050_trimmed_singleton_4559	134	15.4359	CTGTAACAAACACTGGAGGTCCTA	TGTAAGATAATAGAAGAAGCCTACACA	116	24	249	27	59.619	57.145	7.2	6.4	150	27	9	AAT
AllGFP_CLC_2050_trimmed_singleton_4559	248	10.7661	AATTTATGCAGGCAATGGGA	TGTAAGATAATAGAAGAAGCCTACACA	2	20	249	27	60.289	57.145	9.7	6.4	150	27	9	AAT
AllGFP_CLC_2050_trimmed_singleton_4559	243	10.8232	AATTTATGCAGGCAATGGGA	GATAATAGAAGAAGCCTACACAGATTT	2	20	244	27	60.289	57.088	9.7	6.9	150	27	9	AAT
AllGFP_CLC_2050_trimmed_singleton_4559	237	11.0998	GCAATGGGACCGAGTACCTA	TGTAAGATAATAGAAGAAGCCTACACA	13	20	249	27	59.955	57.145	6.9	6.4	150	27	9	AAT
AllGFP_CLC_2050_trimmed_singleton_4636	193	4.4779	TTTCAAAGTCACAGGGAACAAA	GACTAGGTAGCAACTGCGTGC	20	22	212	21	59.626	60.096	7	9.9	132	15	5	AAT	BEST
AllGFP_CLC_2050_trimmed_singleton_4636	193	4.8624	TTTCAAAGTCACAGGGAACAA	GACTAGGTAGCAACTGCGTGC	20	21	212	21	58.242	60.096	7	9.9	132	15	5	AAT
AllGFP_CLC_2050_trimmed_singleton_4636	173	4.5848	AAACAAACACACAAACTGCAACA	GACTAGGTAGCAACTGCGTGC	40	23	212	21	60.52	60.096	7	9.9	132	15	5	AAT
AllGFP_CLC_2050_trimmed_singleton_4796	225	3.332	TTCTACCGAGGCAGTATCTCC	ATGCTGTGTGGCATTGAGTG	4	21	228	20	58.424	60.756	7.9	6.4	42	12	6	AG	BEST
AllGFP_CLC_2050_trimmed_singleton_4796	226	3.3628	CTTCTACCGAGGCAGTATCTCC	ATGCTGTGTGGCATTGAGTG	3	22	228	20	59.393	60.756	7.9	6.4	42	12	6	AG
AllGFP_CLC_2050_trimmed_singleton_4796	221	3.5669	TTCTACCGAGGCAGTATCTCC	TGTGTGGCATTGAGTGTGTG	4	21	224	20	58.424	60.209	7.9	6.4	42	12	6	AG
AllGFP_CLC_2050_trimmed_singleton_4958	125	3.433	GTGTTCCTCGTGGCAACTTC	CCTGAGGTAACTGCAATTCAAA	148	20	272	22	60.7	59.267	6.4	7.3	220	10	5	AT	BEST
AllGFP_CLC_2050_trimmed_singleton_4958	125	3.6515	GTGTTCCTCGTGGCAACTTC	CCTGAGGTAACTGCAATTCAAAC	148	20	272	23	60.7	60.048	6.4	7	220	10	5	AT
AllGFP_CLC_2050_trimmed_singleton_5045	118	0.4217	ACAAGGACACACGAACGGAT	GGGTGACTAATCCCTGAGGC	22	20	139	20	60.431	60.853	9.8	9.4	44	20	5	ACCT	BEST
AllGFP_CLC_2050_trimmed_singleton_5045	91	0.4618	TTTCGACAAGGACACACGAA	TAAAGGTGTAGGCGATGGGA	17	20	107	20	60.278	60.46	8.4	9.7	44	20	5	ACCT
AllGFP_CLC_2050_trimmed_singleton_5045	123	0.5746	TTTCGACAAGGACACACGAA	GGGTGACTAATCCCTGAGGC	17	20	139	20	60.278	60.853	8.4	9.4	44	20	5	ACCT
AllGFP_CLC_2050_trimmed_singleton_5070	150	3.7966	GCTGTGTCGGCTTTATAGACA	CAATCATGTTTCCTGCCGAT	1	21	150	20	58.067	60.864	6.4	9.8	34	10	5	AT	BEST
AllGFP_CLC_2050_trimmed_singleton_5070	137	3.9131	GCTGTGTCGGCTTTATAGACA	TGCCGATCGACAGTGAATAA	1	21	137	20	58.067	60.22	6.4	6.2	34	10	5	AT
AllGFP_CLC_2050_trimmed_singleton_5070	208	4.083	GCTGTGTCGGCTTTATAGACA	TGTACGACATCGTCACCGAA	1	21	208	20	58.067	61.15	6.4	10.2	34	10	5	AT
AllGFP_CLC_2050_trimmed_singleton_5128	144	0.828	ATACATTTCCCAGTCGCTCG	CGATCACCCACATCTCGTTT	49	20	192	20	60.096	60.924	9.9	8.7	127	16	8	AG	BEST
AllGFP_CLC_2050_trimmed_singleton_5128	184	0.848	ATACATTTCCCAGTCGCTCG	AAATCACCTGTTACGCCGTG	49	20	232	20	60.096	60.944	9.9	9.9	127	16	8	AG
AllGFP_CLC_2050_trimmed_singleton_5128	138	0.8496	ATACATTTCCCAGTCGCTCG	CCCACATCTCGTTTCTGCTT	49	20	186	20	60.096	60.255	9.9	8.5	127	16	8	AG
AllGFP_CLC_2050_trimmed_singleton_5962	184	5.7503	CGATAAAGAAGGGAGAGTCTCTTTG	TCACAACAGTTCCGTCAGGA	132	25	315	20	61.036	60.285	7.3	8.2	217	15	5	AAG	BEST
AllGFP_CLC_2050_trimmed_singleton_5962	133	5.7995	CGATAAAGAAGGGAGAGTCTCTTTG	CCTTCTGGAGCGAGTTTGTG	132	25	264	20	61.036	60.964	7.3	7	217	15	5	AAG
AllGFP_CLC_2050_trimmed_singleton_5962	149	6.0158	CGATAAAGAAGGGAGAGTCTCTTTG	AACGGCAGAGAAACGACCTT	132	25	280	20	61.036	61.18	7.3	7.9	217	15	5	AAG
AllGFP_CLC_2050_trimmed_singleton_5962	126	4.4007	GAAGAAGAGGAACAAGAAGCAGAA	TCACAACAGTTCCGTCAGGA	190	24	315	20	60.514	60.285	7	8.2	217	15	5	AAG
AllGFP_CLC_2050_trimmed_singleton_5962	126	4.6236	GAAGAAGAGGAACAAGAAGCAGA	TCACAACAGTTCCGTCAGGA	190	23	315	20	59.291	60.285	8.2	8.2	217	15	5	AAG
AllGFP_CLC_2050_trimmed_singleton_5962	257	0.5014	TCGTGTCGCAGAAGGATACA	TCACAACAGTTCCGTCAGGA	59	20	315	20	60.413	60.285	5.6	8.2	217	15	5	AAG
AllGFP_CLC_2050_trimmed_singleton_5962	228	0.5153	AAGGACCTTGTGGTGTGGAA	TCACAACAGTTCCGTCAGGA	88	20	315	20	60.399	60.285	8.5	8.2	217	15	5	AAG
AllGFP_CLC_2050_trimmed_singleton_5962	206	0.5507	TCGTGTCGCAGAAGGATACA	CCTTCTGGAGCGAGTTTGTG	59	20	264	20	60.413	60.964	5.6	7	217	15	5	AAG
AllGFP_CLC_2050_trimmed_singleton_6004	113	3.9897	CACATGTTGTGGATGTGCCT	TCCGTACATTATTCCAAATGCTT	203	20	315	23	60.45	59.761	9.7	8.5	225	10	5	AC	BEST
AllGFP_CLC_2050_trimmed_singleton_6004	112	4.22	ACATGTTGTGGATGTGCCTG	TCCGTACATTATTCCAAATGC	204	20	315	21	60.45	57.53	9.7	8.4	225	10	5	AC
AllGFP_CLC_2050_trimmed_singleton_6004	269	3.9303	GATTATGGCAGGGTCATGGA	TCCGTACATTATTCCAAATGCTT	47	20	315	23	60.691	59.761	8.1	8.5	225	10	5	AC
AllGFP_CLC_2050_trimmed_singleton_6112	155	1.0198	AGGAAGATGGAGATGAGGCA	AGACGAGTGCATTAGGCCAG	34	20	188	20	59.761	60.419	9.7	9.7	54	15	5	AGG	BEST
AllGFP_CLC_2050_trimmed_singleton_6112	156	1.0349	AGGAAGATGGAGATGAGGCA	AAGACGAGTGCATTAGGCCA	34	20	189	20	59.761	60.796	9.7	11.2	54	15	5	AGG
AllGFP_CLC_2050_trimmed_singleton_6320	179	0.1168	ACAAGAGGAGAGCATTTGCG	CACTTTGGGAGACGTGGTTC	23	20	201	20	60.538	60.545	10.5	7.9	102	16	8	AG	BEST
AllGFP_CLC_2050_trimmed_singleton_6320	157	0.3026	GGCTTCGGCAGATACTTGAA	CACTTTGGGAGACGTGGTTC	45	20	201	20	60.352	60.545	7.3	7.9	102	16	8	AG
AllGFP_CLC_2050_trimmed_singleton_6320	119	0.3433	ACAAGAGGAGAGCATTTGCG	TGATGCGTCACTGTCCACTT	23	20	141	20	60.538	60.319	10.5	6.7	102	16	8	AG
AllGFP_CLC_2050_trimmed_singleton_6395	126	0.395	AAGTGTTGAGGCAAGGCAAG	CCGAGTATGAGCAGCGATTT	50	20	175	20	60.431	60.374	8.5	6.9	116	10	5	AT	BEST
AllGFP_CLC_2050_trimmed_singleton_6395	120	0.4383	TGAGGCAAGGCAAGAGAGAG	CCGAGTATGAGCAGCGATTT	56	20	175	20	60.812	60.374	6.4	6.9	116	10	5	AT
AllGFP_CLC_2050_trimmed_singleton_6395	138	0.4786	CTGGTGTCTGCCAAGTGTTG	CCGAGTATGAGCAGCGATTT	38	20	175	20	60.348	60.374	7	6.9	116	10	5	AT
AllGFP_CLC_2050_trimmed_singleton_6543	174	0.3452	TGTCATTGTGTAACCCGTCG	TAACGCCGTTCATTTCTGCT	8	20	181	20	60.427	60.772	10.1	8.2	76	14	7	CG	BEST
AllGFP_CLC_2050_trimmed_singleton_6543	170	0.5446	ATTGTGTAACCCGTCGGAAA	TAACGCCGTTCATTTCTGCT	12	20	181	20	60.227	60.772	8.5	8.2	76	14	7	CG
AllGFP_CLC_2050_trimmed_singleton_6543	236	0.5779	TGTCATTGTGTAACCCGTCG	GGCAGAATGACAAGAGGGAA	8	20	243	20	60.427	60.195	10.1	9.7	76	14	7	CG
AllGFP_CLC_2050_trimmed_singleton_6588	211	1.0966	TCCACGGGTGAAGATATGGT	CGCGTGAAGTCGGAGATAAA	97	20	307	20	60.195	61.292	7.8	6.2	142	12	6	AT	BEST
AllGFP_CLC_2050_trimmed_singleton_6588	220	1.3884	TCCAAACTATCCACGGGTGA	CGCGTGAAGTCGGAGATAAA	88	20	307	20	61.296	61.292	7.9	6.2	142	12	6	AT
AllGFP_CLC_2050_trimmed_singleton_6588	212	1.663	ATCCACGGGTGAAGATATGG	CGCGTGAAGTCGGAGATAAA	96	20	307	20	59.629	61.292	7.4	6.2	142	12	6	AT
AllGFP_CLC_2050_trimmed_singleton_6878	153	0.9179	ATGGCATAAAGCCAGCTCAG	TGTGGAGACCACTCCTCCTG	24	20	176	20	60.374	61.291	6.7	8.2	49	15	5	AAC	BEST
AllGFP_CLC_2050_trimmed_singleton_6878	152	1.0258	TGGCATAAAGCCAGCTCAGT	TGTGGAGACCACTCCTCCTG	25	20	176	20	60.934	61.291	6.4	8.2	49	15	5	AAC
AllGFP_CLC_2050_trimmed_singleton_6878	151	1.3068	GGCATAAAGCCAGCTCAGTC	TGTGGAGACCACTCCTCCTG	26	20	176	20	59.985	61.291	6.4	8.2	49	15	5	AAC
AllGFP_CLC_2050_trimmed_singleton_6931	128	1.555	TCTGTACACAAACGCACACG	TGTCGTGGACTACGCTGTTG	6	20	133	20	59.373	60.928	8.1	7	26	12	6	AC	BEST
AllGFP_CLC_2050_trimmed_singleton_6931	129	1.6524	GTCTGTACACAAACGCACACG	TGTCGTGGACTACGCTGTTG	5	21	133	20	60.275	60.928	8.1	7	26	12	6	AC
AllGFP_CLC_2050_trimmed_singleton_6931	125	1.7543	TCTGTACACAAACGCACACG	CGTGGACTACGCTGTTGCTA	6	20	130	20	59.373	60.073	8.1	7.5	26	12	6	AC
AllGFP_CLC_2050_trimmed_singleton_7017	151	0.9957	GCCCAGCTCTCCACAGTACA	GCTGCAGTGGCTGGTAGATT	20	20	170	20	61.423	60.428	5.4	6.6	116	18	6	ACG	BEST
AllGFP_CLC_2050_trimmed_singleton_7017	153	1.1246	CAGCCCAGCTCTCCACAGTA	GCTGCAGTGGCTGGTAGATT	18	20	170	20	61.552	60.428	5.7	6.6	116	18	6	ACG
AllGFP_CLC_2050_trimmed_singleton_7017	152	1.3805	GCCCAGCTCTCCACAGTACA	AGCTGCAGTGGCTGGTAGAT	20	20	171	20	61.423	60.043	5.4	5.6	116	18	6	ACG
AllGFP_CLC_2050_trimmed_singleton_7106	196	1.6788	GTGCTCTTTATCCAGCGGC	GGGCTCCAGTAAGGAGGATG	1	19	196	20	60.9	60.979	12.9	8.1	30	12	6	AC	BEST
AllGFP_CLC_2050_trimmed_singleton_7106	198	1.6956	GTGCTCTTTATCCAGCGGC	AAGGGCTCCAGTAAGGAGGA	1	19	198	20	60.9	60.204	12.9	7.9	30	12	6	AC
AllGFP_CLC_2050_trimmed_singleton_7121	220	0.3414	ACGGTGCTTTGGAGGATACA	TATTCGCGCTTGTGTACGTG	15	20	234	20	60.517	60.858	5.6	8.1	141	12	6	AG	BEST
AllGFP_CLC_2050_trimmed_singleton_7121	230	0.4081	TACAAACTCCAGCCTCTCGG	AGTCGCAAGCAAGGGATGTA	47	20	276	20	60.388	60.796	9.9	5.6	141	12	6	AG
AllGFP_CLC_2050_trimmed_singleton_7121	185	0.4654	TACAAACTCCAGCCTCTCGG	TCGCGCTTGTGTACGTGTAT	47	20	231	20	60.388	60.346	9.9	5.6	141	12	6	AG
AllGFP_CLC_2050_trimmed_singleton_7145	227	0.6406	CTCCTAACTTGACCAGGCCC	GAAGGGATCCGAGGAGGATA	59	20	285	20	61.008	60.367	12.4	7.1	106	10	5	AG	BEST
AllGFP_CLC_2050_trimmed_singleton_7145	247	0.7094	CTCCTAACTTGACCAGGCCC	GAGATCTCGGAGGGTGCTCT	59	20	305	20	61.008	60.902	12.4	7.9	106	10	5	AG
AllGFP_CLC_2050_trimmed_singleton_7145	216	0.8262	CTCCTAACTTGACCAGGCCC	AGGAGGATAGCTGCGAGGAG	59	20	274	20	61.008	61.019	12.4	7.9	106	10	5	AG
AllGFP_CLC_2050_trimmed_singleton_7350	91	5.7953	AATCACAGAAGCTTTACTTGTACCG	TCAACATTGGTGAAATGCCA	94	25	184	20	60.12	60.915	8.9	10	133	16	8	AC	BEST
AllGFP_CLC_2050_trimmed_singleton_7350	90	5.962	ATCACAGAAGCTTTACTTGTACCG	TCAACATTGGTGAAATGCCA	95	24	184	20	58.953	60.915	8.9	10	133	16	8	AC
AllGFP_CLC_2050_trimmed_singleton_7350	90	6.2253	ATCACAGAAGCTTTACTTGTACCGT	TCAACATTGGTGAAATGCCA	95	25	184	20	59.69	60.915	9.3	10	133	16	8	AC
AllGFP_CLC_2050_trimmed_singleton_7474	172	6.4273	AGTACACGCACATAGGCTACAG	TGTCAGCTCAGCAAACATTCA	1	22	172	21	57.182	60.59	5.7	6.9	23	12	6	AC	BEST
AllGFP_CLC_2050_trimmed_singleton_7474	174	7.5894	AGTACACGCACATAGGCTACAG	TTTGTCAGCTCAGCAAACATTC	1	22	174	22	57.182	60.428	5.7	6.9	23	12	6	AC
AllGFP_CLC_2050_trimmed_singleton_7474	165	7.5979	AGTACACGCACATAGGCTACAG	TCAGCAAACATTCAAGTTCGAG	1	22	165	22	57.182	60.42	5.7	8.4	23	12	6	AC
AllGFP_CLC_2050_trimmed_singleton_7474	269	7.4181	AGTACACGCACATAGGCTACAG	TGAATGAGTGTGCAAATACGG	1	22	269	21	57.182	59.6	5.7	8.9	23	12	6	AC
AllGFP_CLC_2050_trimmed_singleton_7474	276	7.4254	AGTACACGCACATAGGCTACAG	AAAGGTGTGAATGAGTGTGCAA	1	22	276	22	57.182	60.592	5.7	8.8	23	12	6	AC
AllGFP_CLC_2050_trimmed_singleton_7487	138	0.4556	GAGCGCCAAAGAATGATGTT	TTCGTCGTCCTCTCCTCTTG	63	20	200	20	60.221	60.523	6.6	7	166	10	5	AG	BEST
AllGFP_CLC_2050_trimmed_singleton_7487	156	0.5471	GAGCGCCAAAGAATGATGTT	CTTGACGTTCTTGCCGACTT	63	20	218	20	60.221	60.431	6.6	6.4	166	10	5	AG
AllGFP_CLC_2050_trimmed_singleton_7487	137	0.6454	AGCGCCAAAGAATGATGTTG	TTCGTCGTCCTCTCCTCTTG	64	20	200	20	61.168	60.523	7	7	166	10	5	AG
AllGFP_CLC_2050_trimmed_singleton_7487	240	0.5569	GAGCGCCAAAGAATGATGTT	CGGTCACACCTTGTACCTCC	63	20	302	20	60.221	60.422	6.6	9.4	166	10	5	AG
AllGFP_CLC_2050_trimmed_singleton_7487	160	0.3056	GTCTCTCATCCAGACGACGG	TTCGTCGTCCTCTCCTCTTG	41	20	200	20	60.829	60.523	9.6	7	166	10	5	AG
AllGFP_CLC_2050_trimmed_singleton_7487	178	0.3971	GTCTCTCATCCAGACGACGG	CTTGACGTTCTTGCCGACTT	41	20	218	20	60.829	60.431	9.6	6.4	166	10	5	AG
AllGFP_CLC_2050_trimmed_singleton_7567	225	0.1503	GCGGAATCGAGGAGCTTAAT	ATCAGCGATACTAGGCGCAG	147	20	371	20	60.682	60.531	6.2	10.2	208	21	7	AAT	BEST
AllGFP_CLC_2050_trimmed_singleton_7567	241	0.9361	AGGTCTCAGCTCAGCGGAAT	AGCATCAGCGATACTAGGCG	134	20	374	20	61.468	60.531	8.1	11.4	208	21	7	AAT
AllGFP_CLC_2050_trimmed_singleton_7739	164	1.3757	AGGAGAATGCCCATGCAGT	AGGTGTGGCAATGAAAGAGC	102	19	265	20	60.639	60.263	7.9	7.9	172	10	5	AC	BEST
AllGFP_CLC_2050_trimmed_singleton_7739	160	1.4533	GAATGCCCATGCAGTTCTATG	AGGTGTGGCAATGAAAGAGC	106	21	265	20	60.484	60.263	5.9	7.9	172	10	5	AC
AllGFP_CLC_2050_trimmed_singleton_8088	185	1.1202	TTGAAGACTACCGACGACGC	CCAGAAATGGCACGAGAGTT	31	20	215	20	61.375	60.255	9.6	6.4	120	20	10	AG	BEST
AllGFP_CLC_2050_trimmed_singleton_8088	156	1.3369	TTGAAGACTACCGACGACGC	AGGCGCGTAAACAAAGGACT	31	20	186	20	61.375	61.162	9.6	7.6	120	20	10	AG
AllGFP_CLC_2050_trimmed_singleton_8088	154	1.5046	TTGAAGACTACCGACGACGC	GCGCGTAAACAAAGGACTGA	31	20	184	20	61.375	61.33	9.6	6.4	120	20	10	AG
AllGFP_CLC_2050_trimmed_singleton_8088	160	0.9766	TTGAAGACTACCGACGACGC	GTTCAGGCGCGTAAACAAAG	31	20	190	20	61.375	60.802	9.6	7.3	120	20	10	AG
AllGFP_CLC_2050_trimmed_singleton_8088	183	0.9779	TTGAAGACTACCGACGACGC	AGAAATGGCACGAGAGTTCG	31	20	213	20	61.375	60.397	9.6	8.4	120	20	10	AG
AllGFP_CLC_2050_trimmed_singleton_8103	108	0.1613	TCCTCACTTACACGCGACAA	AACTCCCAACTGCGTGTGTT	32	20	139	20	60.449	60.611	6.7	6.4	65	14	7	AG	BEST
AllGFP_CLC_2050_trimmed_singleton_8103	116	0.2402	TCCTCACTTACACGCGACAA	GCCAGTCAAACTCCCAACTG	32	20	147	20	60.449	60.69	6.7	6.7	65	14	7	AG
AllGFP_CLC_2050_trimmed_singleton_8227	115	3.0897	GAAGAGTGTTCCCTTGGCCT	TGCATTTATGCTCGTGAAAG	145	20	259	20	60.628	57.539	10.9	7	188	12	6	AC	BEST
AllGFP_CLC_2050_trimmed_singleton_8227	108	3.0914	GTTCCCTTGGCCTTGCTACT	TGCATTTATGCTCGTGAAAG	152	20	259	20	60.63	57.539	5.4	7	188	12	6	AC
AllGFP_CLC_2050_trimmed_singleton_8227	213	3.1419	TAGCTGCTTTAGCGTTTGGG	TGCATTTATGCTCGTGAAAG	47	20	259	20	60.519	57.539	10	7	188	12	6	AC
AllGFP_CLC_2050_trimmed_singleton_8618	182	0.1797	CTGGGCACCATGAAATCAAT	TGAGTGGAAGGCCAGAATGT	84	20	265	20	60.723	60.656	6.9	6.6	189	12	6	AT	BEST
AllGFP_CLC_2050_trimmed_singleton_8618	188	0.2624	CTGGGCACCATGAAATCAAT	AATTCATGAGTGGAAGGCCA	84	20	271	20	60.723	60.461	6.9	11.2	189	12	6	AT
AllGFP_CLC_2050_trimmed_singleton_8618	183	0.6503	CTGGGCACCATGAAATCAAT	ATGAGTGGAAGGCCAGAATG	84	20	266	20	60.723	60.073	6.9	6.9	189	12	6	AT
AllGFP_CLC_2050_trimmed_singleton_8631	243	3.2049	TTCGTGCGCACCATATTATT	GTCATCCCAGCCTCAATGGT	90	20	332	20	59.056	62.261	6.2	7.8	236	16	8	AT	BEST
AllGFP_CLC_2050_trimmed_singleton_8631	242	3.4012	TTCGTGCGCACCATATTATT	TCATCCCAGCCTCAATGGT	90	20	331	19	59.056	61.457	6.2	7.8	236	16	8	AT
AllGFP_CLC_2050_trimmed_singleton_8631	150	0.8497	ACACGCACACATAGACACGC	AGCCTCAATGGTCAAACCAC	175	20	324	20	60.823	59.973	9.9	7.6	236	16	8	AT
AllGFP_CLC_2050_trimmed_singleton_8631	151	1.423	CACACGCACACATAGACACG	AGCCTCAATGGTCAAACCAC	174	20	324	20	59.804	59.973	8.1	7.6	236	16	8	AT
AllGFP_CLC_2050_trimmed_singleton_8808	101	0.2817	GATCGCAGGGAAGGAGATTT	GACGATGTGTTTCCTCACCC	34	20	134	20	60.546	60.372	6.9	9.4	70	10	5	CG	BEST
AllGFP_CLC_2050_trimmed_singleton_8808	103	0.3313	GAGATCGCAGGGAAGGAGAT	GACGATGTGTTTCCTCACCC	32	20	134	20	60.703	60.372	6.3	9.4	70	10	5	CG
AllGFP_CLC_2050_trimmed_singleton_8808	102	0.6517	AGATCGCAGGGAAGGAGATT	GACGATGTGTTTCCTCACCC	33	20	134	20	60.176	60.372	6.6	9.4	70	10	5	CG
AllGFP_CLC_2050_trimmed_singleton_8808	97	0.2817	GCAGGGAAGGAGATTTCGAT	GACGATGTGTTTCCTCACCC	38	20	134	20	60.546	60.372	8.3	9.4	70	10	5	CG
AllGFP_CLC_2050_trimmed_singleton_8835	90	6.9968	AAACCGCACCCAAACATAAC	ACCTTAAATCTAATTTGTGAGGTGGA	172	20	261	26	59.73	60.473	5.6	7.9	220	10	5	AT	BEST
AllGFP_CLC_2050_trimmed_singleton_8835	90	7.4187	AACCGCACCCAAACATAACC	GACCTTAAATCTAATTTGTGAGGTGG	173	20	262	26	61.892	60.473	7.2	9.4	220	10	5	AT
AllGFP_CLC_2050_trimmed_singleton_9153	113	1.1255	TGAGGATAGAGGGACGGAGA	TTCCTTCAGGGCCTTCTCTT	89	20	201	20	59.755	60.319	7.9	6.7	158	20	5	ACAG	BEST
AllGFP_CLC_2050_trimmed_singleton_9153	117	1.2148	TGAGGATAGAGGGACGGAGA	GTCATTCCTTCAGGGCCTTC	89	20	205	20	59.755	60.97	7.9	8.2	158	20	5	ACAG
AllGFP_CLC_2050_trimmed_singleton_9153	115	1.2573	TTTGAGGATAGAGGGACGGA	TTCCTTCAGGGCCTTCTCTT	87	20	201	20	59.623	60.319	9.6	6.7	158	20	5	ACAG
AllGFP_CLC_2050_trimmed_singleton_9536	97	2.5358	TCGAGTATCCAAACCGAAGAA	TTGGTCGTTAACTTCCCGTC	2	21	98	20	59.693	59.971	7	9.6	28	42	7	AG	BEST
AllGFP_CLC_2050_trimmed_singleton_9536	95	2.6005	TCGAGTATCCAAACCGAAGAA	GGTCGTTAACTTCCCGTCGT	2	21	96	20	59.693	61.294	7	7.8	28	42	7	AG
AllGFP_CLC_2050_trimmed_singleton_9536	96	2.6327	CGAGTATCCAAACCGAAGAAGA	TTGGTCGTTAACTTCCCGTC	3	22	98	20	60.603	59.971	6.7	9.6	28	42	7	AG
AllGFP_CLC_2050_trimmed_singleton_9536	150	5.7303	TCGAGTATCCAAACCGAAGAA	CTGTCTCTCTCATTCTCTCCTGC	2	21	151	23	59.693	59.776	7	9.7	28	97	7	AG	BEST
AllGFP_CLC_2050_trimmed_singleton_9536	149	5.7361	TCGAGTATCCAAACCGAAGAA	TGTCTCTCTCATTCTCTCCTGC	2	21	150	22	59.693	58.77	7	9.7	28	97	7	AG
AllGFP_CLC_2050_trimmed_singleton_9890	96	6.379	CGGTGACATTTCATCCCAAA	CACATTTATATGTTTCTCACGACGA	5	20	100	25	61.674	60.295	8.8	8.1	50	20	5	ACAG	BEST
AllGFP_CLC_2050_trimmed_singleton_9890	96	6.5913	CGGTGACATTTCATCCCAA	CACATTTATATGTTTCTCACGACGA	5	19	100	25	60.313	60.295	10	8.1	50	20	5	ACAG
AllGFP_CLC_2050_trimmed_singleton_9890	91	6.6051	CGGTGACATTTCATCCCAAA	TTATATGTTTCTCACGACGAACTGA	5	20	95	25	61.674	60.069	8.8	6.4	50	20	5	ACAG
AllGFP_CLC_2050_trimmed_singleton_10051	118	1.9939	GCAAGCTCGTCTCCGTTAAT	TACAGCGAGAGCCAAGGATG	1	20	118	20	59.481	61.475	6.2	8.1	38	24	6	ACAG	BEST
AllGFP_CLC_2050_trimmed_singleton_10051	105	2.0725	GCAAGCTCGTCTCCGTTAAT	AAGGATGCCAGGAGGAAGTG	1	20	105	20	59.481	61.553	6.2	6.7	38	24	6	ACAG
AllGFP_CLC_2050_trimmed_singleton_10051	131	1.4327	GCAAGCTCGTCTCCGTTAAT	CTGATGATGACGGTACAGCG	1	20	131	20	59.481	60.287	6.2	10.2	38	24	6	ACAG
AllGFP_CLC_2050_trimmed_singleton_10051	126	1.4963	GCAAGCTCGTCTCCGTTAAT	GATGACGGTACAGCGAGAGC	1	20	126	20	59.481	60.977	6.2	7.9	38	24	6	ACAG
AllGFP_CLC_2050_trimmed_singleton_10051	127	1.7112	GCAAGCTCGTCTCCGTTAAT	TGATGACGGTACAGCGAGAG	1	20	127	20	59.481	60.008	6.2	6.4	38	24	6	ACAG
AllGFP_CLC_2050_trimmed_singleton_10051	196	1.4426	GCAAGCTCGTCTCCGTTAAT	CTCTCGCTACCAACCGTCAT	1	20	196	20	59.481	60.277	6.2	6.3	38	24	6	ACAG
AllGFP_CLC_2050_trimmed_singleton_10053	285	6.0763	AAGAGTACGTCTTATTCAATTCGGA	ATGCCTGCGTACCAGATGAT	7	25	291	20	59.61	60.514	9.9	6.5	59	75	8	ACAT	BEST
AllGFP_CLC_2050_trimmed_singleton_10053	286	6.1802	AAAGAGTACGTCTTATTCAATTCGGA	ATGCCTGCGTACCAGATGAT	6	26	291	20	60.694	60.514	9.9	6.5	59	75	8	ACAT
AllGFP_CLC_2050_trimmed_singleton_10053	283	6.2084	GAGTACGTCTTATTCAATTCGGA	ATGCCTGCGTACCAGATGAT	9	23	291	20	57.478	60.514	9.9	6.5	59	75	8	ACAT
AllGFP_CLC_2050_trimmed_singleton_10254	218	6.3429	TGGTGTATGATGGCAACACTG	GGCATTCATTATTGTGAGGTAAATG	31	21	248	25	60.443	60.786	6.7	7.2	181	10	5	AC	BEST
AllGFP_CLC_2050_trimmed_singleton_10254	182	6.5045	GTGTTGGCAGGACGGATTT	GGCATTCATTATTGTGAGGTAAATG	67	19	248	25	60.919	60.786	6.9	7.2	181	10	5	AC
AllGFP_CLC_2050_trimmed_singleton_10254	218	6.6782	TGGTGTATGATGGCAACACTG	GGCATTCATTATTGTGAGGTAAA	31	21	248	23	60.443	58.079	6.7	6	181	10	5	AC
AllGFP_CLC_2050_trimmed_singleton_10254	190	5.583	ACACACTTGTGTTGGCAGGA	GGCATTCATTATTGTGAGGTAAATG	59	20	248	25	60.203	60.786	8.2	7.2	181	10	5	AC
AllGFP_CLC_2050_trimmed_singleton_10254	153	5.8832	TTGGCAGCACTGGTGTATCA	GGCATTCATTATTGTGAGGTAAATG	96	20	248	25	61.298	60.786	5.9	7.2	181	10	5	AC
AllGFP_CLC_2050_trimmed_singleton_10292	190	3.0982	TTTACGTTCCCTCACTCTCACA	CCCTTCGTAACACCTCCTCC	2	22	191	20	59.774	60.872	6.7	9.4	24	12	6	AG	BEST
AllGFP_CLC_2050_trimmed_singleton_10292	191	3.2445	TTTACGTTCCCTCACTCTCACA	GCCCTTCGTAACACCTCCTC	2	22	192	20	59.774	61.019	6.7	7.9	24	12	6	AG
AllGFP_CLC_2050_trimmed_singleton_10374	166	0.5597	ATGTTGACTGGCTGAGAGGC	GTTCCACATGGACAGGGTTC	14	20	179	20	60.418	60.223	9.4	7.9	138	15	5	AAT	BEST
AllGFP_CLC_2050_trimmed_singleton_10374	157	0.6155	GGCTGAGAGGCTGGATGTTA	GTTCCACATGGACAGGGTTC	23	20	179	20	60.362	60.223	6	7.9	138	15	5	AAT
AllGFP_CLC_2050_trimmed_singleton_10374	110	0.7979	TTTAATGGAGCCAGGTGACG	GTTCCACATGGACAGGGTTC	70	20	179	20	61.021	60.223	8.4	7.9	138	15	5	AAT
AllGFP_CLC_2050_trimmed_singleton_10377	102	10.0816	GAGAGAACATCAGTGTTTACTTTGAA	TTATTCATGTCCAAAGCCCA	4	26	105	20	58.153	58.965	7.3	11.2	59	14	7	AG	BEST
AllGFP_CLC_2050_trimmed_singleton_10377	96	10.1596	GAGAGAACATCAGTGTTTACTTTGAA	ATGTCCAAAGCCCACGGTA	4	26	99	19	58.153	61.313	7.3	8.9	59	14	7	AG
AllGFP_CLC_2050_trimmed_singleton_10377	103	10.2045	AGAGAGAACATCAGTGTTTACTTTGAA	TTATTCATGTCCAAAGCCCA	3	27	105	20	59.03	58.965	7.3	11.2	59	14	7	AG
AllGFP_CLC_2050_trimmed_singleton_10561	173	5.0774	CGTCCCTTGTCATTAGACGC	TCAACATACTAGCCAACAACATCA	40	20	212	24	60.657	59.58	9.6	6.9	137	21	7	ATC	BEST
AllGFP_CLC_2050_trimmed_singleton_10561	174	5.1996	CGTCCCTTGTCATTAGACGC	CTCAACATACTAGCCAACAACATCA	40	20	213	25	60.657	60.458	9.6	6.9	137	21	7	ATC
AllGFP_CLC_2050_trimmed_singleton_10561	98	5.3053	ACCGTGGTACGGTACAGTCG	TCAACATACTAGCCAACAACATCA	115	20	212	24	60.885	59.58	8.1	6.9	137	21	7	ATC
AllGFP_CLC_2050_trimmed_singleton_10561	192	3.6311	CGTCCCTTGTCATTAGACGC	AAGGTTCCACACAATCTTCTCAA	40	20	231	23	60.657	60.026	9.6	7	137	21	7	ATC
AllGFP_CLC_2050_trimmed_singleton_10561	190	3.7731	CGTCCCTTGTCATTAGACGC	GGTTCCACACAATCTTCTCAACA	40	20	229	23	60.657	61.316	9.6	7	137	21	7	ATC
AllGFP_CLC_2050_trimmed_singleton_10561	228	3.7859	ACGCCACTCATATCCACCAC	AAGGTTCCACACAATCTTCTCAA	4	20	231	23	60.812	60.026	7.6	7	137	21	7	ATC
AllGFP_CLC_2050_trimmed_singleton_11002	120	5.8233	AAGTGGCCGAATTTCAAAGA	TGAAGCACAATCTTGAAAGAAA	9	20	128	22	59.685	57.692	7	7	72	18	6	AAT	BEST
AllGFP_CLC_2050_trimmed_singleton_11002	121	5.8284	AAGTGGCCGAATTTCAAAGA	CTGAAGCACAATCTTGAAAGAAA	9	20	129	23	59.685	58.687	7	7	72	18	6	AAT
AllGFP_CLC_2050_trimmed_singleton_11002	120	5.9103	AAGTGGCCGAATTTCAAAGAG	TGAAGCACAATCTTGAAAGAAA	9	21	128	22	60.598	57.692	6.7	7	72	18	6	AAT
AllGFP_CLC_2050_trimmed_singleton_11002	290	0.836	GGTTGGAGACGATGGTGATT	GCCGATTGGAAGAAGAGGTT	48	20	337	20	59.786	60.578	6.9	7.9	72	18	6	AAT
AllGFP_CLC_2050_trimmed_singleton_11002	268	1.0071	GGTTGGAGACGATGGTGATT	GGCACCGTTAAACAAACGTC	48	20	315	20	59.786	60.407	6.9	7.8	72	18	6	AAT
AllGFP_CLC_2050_trimmed_singleton_11002	175	1.1132	GGTTGGAGACGATGGTGATT	TAATTGGGAACTCGGACCAA	48	20	222	20	59.786	60.301	6.9	8.2	72	18	6	AAT
AllGFP_CLC_2050_trimmed_singleton_11072	116	0.5703	AGACCGAAGAAATCCATCCC	ATGGATGGCCTCATGTGACT	41	20	156	20	60.272	60.358	9.3	6.4	71	18	6	AAG	BEST
AllGFP_CLC_2050_trimmed_singleton_11072	168	0.5906	AGACCGAAGAAATCCATCCC	CAGCAACAGCAGCGTAGAAA	41	20	208	20	60.272	60.338	9.3	7	71	18	6	AAG
AllGFP_CLC_2050_trimmed_singleton_11072	265	0.871	AGACCGAAGAAATCCATCCC	CGAGAAGAGGACAGTGCTGG	41	20	305	20	60.272	61.143	9.3	9.7	71	18	6	AAG
AllGFP_CLC_2050_trimmed_singleton_11072	218	0.3516	AGACCGAAGAAATCCATCCC	AGTGGAGATTTGTGTGGCGT	41	20	258	20	60.272	60.577	9.3	11.1	71	18	6	AAG
AllGFP_CLC_2050_trimmed_singleton_11150	132	3.2517	GCAAAGATTCTGCTTTGATGAAG	AGTCTTTGTTCTTGCTGCGG	11	23	142	20	60.377	60.571	7	11.7	100	15	5	AAC	BEST
AllGFP_CLC_2050_trimmed_singleton_11150	134	3.2922	GAGCAAAGATTCTGCTTTGATGA	AGTCTTTGTTCTTGCTGCGG	9	23	142	20	60.863	60.571	6.6	11.7	100	15	5	AAC
AllGFP_CLC_2050_trimmed_singleton_11150	131	3.3826	GCAAAGATTCTGCTTTGATGAAG	GTCTTTGTTCTTGCTGCGGT	11	23	141	20	60.377	60.44	7	11.1	100	15	5	AAC
AllGFP_CLC_2050_trimmed_singleton_11356	131	2.0159	CCTTTCAGCACGTCACTCG	GGTGTAGTGGGAATAGGACCG	130	19	260	21	60.6	60.615	8.1	9.6	149	15	5	ATC	BEST
AllGFP_CLC_2050_trimmed_singleton_11356	134	2.0325	TCTCCTTTCAGCACGTCACTC	GGTGTAGTGGGAATAGGACCG	127	21	260	21	60.583	60.615	6.4	9.6	149	15	5	ATC
AllGFP_CLC_2050_trimmed_singleton_11356	93	2.7287	CCTTTCAGCACGTCACTCG	GCGCTATGAAGGATTTGTGA	130	19	222	20	60.6	58.872	8.1	6.7	149	15	5	ATC
AllGFP_CLC_2050_trimmed_singleton_11356	234	1.2378	CTCGAACCACGGAAGACAAG	GGTGTAGTGGGAATAGGACCG	27	20	260	21	60.822	60.615	6.7	9.6	149	15	5	ATC
AllGFP_CLC_2050_trimmed_singleton_11356	232	1.6193	CGAACCACGGAAGACAAGAA	GGTGTAGTGGGAATAGGACCG	29	20	260	21	61.204	60.615	7	9.6	149	15	5	ATC
AllGFP_CLC_2050_trimmed_singleton_11356	196	1.6728	CGCCATGCATATGTTATTCG	GGTGTAGTGGGAATAGGACCG	65	20	260	21	59.943	60.615	8.6	9.6	149	15	5	ATC
AllGFP_CLC_2050_trimmed_singleton_11389	90	9.2938	CCTTGGAGGCGCATGAATAG	TCTGAAGTCTTCCGTATATGCATTCT	127	20	216	26	62.906	61.587	5.9	6.6	148	20	5	ACAT	BEST
AllGFP_CLC_2050_trimmed_singleton_11389	90	9.3422	CTTGGAGGCGCATGAATAGT	TTCTGAAGTCTTCCGTATATGCATTCT	128	20	217	27	60.235	62.577	5.3	6.6	148	20	5	ACAT
AllGFP_CLC_2050_trimmed_singleton_11389	90	10.5239	CCTTGGAGGCGCATGAAT	TCTGAAGTCTTCCGTATATGCATTCT	127	18	216	26	62.136	61.587	6.9	6.6	148	20	5	ACAT
AllGFP_CLC_2050_trimmed_singleton_11389	96	2.7239	TTCTGACAGGTTATCTGGGCA	TTCCACAAATCATTCCCTCTG	96	21	191	21	60.642	59.918	11.2	6.7	148	20	5	ACAT
AllGFP_CLC_2050_trimmed_singleton_11389	159	2.7537	TCCTGCTGTTCTTAATCAGCG	TTCCACAAATCATTCCCTCTG	33	21	191	21	60.528	59.918	10.2	6.7	148	20	5	ACAT
AllGFP_CLC_2050_trimmed_singleton_11389	95	3.0413	TCTGACAGGTTATCTGGGCA	TTCCACAAATCATTCCCTCTG	97	20	191	21	59.241	59.918	11.2	6.7	148	20	5	ACAT
AllGFP_CLC_2050_trimmed_singleton_11389	95	2.7239	TCTGACAGGTTATCTGGGCAA	TTCCACAAATCATTCCCTCTG	97	21	191	21	60.642	59.918	10	6.7	148	20	5	ACAT
AllGFP_CLC_2050_trimmed_singleton_11413	163	0.0554	AGGCTTAAGGGACAACGGAG	GGGACACATTACACCTGGGA	28	20	190	20	60.621	60.634	9.9	9.7	75	18	9	AC	BEST
AllGFP_CLC_2050_trimmed_singleton_11413	162	0.1383	GGCTTAAGGGACAACGGAGT	GGGACACATTACACCTGGGA	29	20	190	20	60.496	60.634	7.6	9.7	75	18	9	AC
AllGFP_CLC_2050_trimmed_singleton_11413	155	0.1472	GGGACAACGGAGTGAGTGAG	GGGACACATTACACCTGGGA	36	20	190	20	60.713	60.634	6.4	9.7	75	18	9	AC
AllGFP_CLC_2050_trimmed_singleton_11425	145	1.435	TGACTCGGCAGTAGAGAGGC	TCAGTGATGTGCTGTTGTGG	171	20	315	20	60.7	59.265	9.4	8.2	279	15	5	AAT	BEST
AllGFP_CLC_2050_trimmed_singleton_11425	214	1.4537	ACTGACGATGCTGCGTGTAA	TCAGTGATGTGCTGTTGTGG	102	20	315	20	60.481	59.265	6	8.2	279	15	5	AAT
AllGFP_CLC_2050_trimmed_singleton_11611	101	5.3508	GGCAAGTAGGAAATATAGCCTTG	CAGCCCTGACATGGAGAAAG	21	23	121	20	58.44	60.791	8.5	7	90	12	6	AT	BEST
AllGFP_CLC_2050_trimmed_singleton_11611	115	5.423	TCATTCCTGTATAAGGCAAGTAGGA	CAGCCCTGACATGGAGAAAG	7	25	121	20	60.368	60.791	7.2	7	90	12	6	AT
AllGFP_CLC_2050_trimmed_singleton_11611	103	5.4246	AAGGCAAGTAGGAAATATAGCCTTG	CAGCCCTGACATGGAGAAAG	19	25	121	20	60.366	60.791	8.5	7	90	12	6	AT
AllGFP_CLC_2050_trimmed_singleton_11645	96	0.8775	CCACGTCATCGTCATCTTCA	CGTACCCTGAGTGGTGGATG	140	20	235	20	60.688	61.39	7	8.1	174	15	5	ACG	BEST
AllGFP_CLC_2050_trimmed_singleton_11645	93	0.9736	CAACTTCTTCACCCACGTCA	GGATGACCCAAGAAACTCCC	128	20	220	20	59.72	60.693	8.4	9.4	174	15	5	ACG
AllGFP_CLC_2050_trimmed_singleton_11645	98	0.9951	ACCCACGTCATCGTCATCTT	CGTACCCTGAGTGGTGGATG	138	20	235	20	60.395	61.39	6.6	8.1	174	15	5	ACG
AllGFP_CLC_2050_trimmed_singleton_11645	212	0.9007	TGCCGTTACCGTAATCCAGA	GGATGACCCAAGAAACTCCC	9	20	220	20	61.407	60.693	8.2	9.4	174	15	5	ACG
AllGFP_CLC_2050_trimmed_singleton_11645	216	0.9655	TGCCGTTACCGTAATCCAGA	TGGTGGATGACCCAAGAAAC	9	20	224	20	61.407	60.758	8.2	6.7	174	15	5	ACG
AllGFP_CLC_2050_trimmed_singleton_11647	218	2.825	GGTACCAGGTCGGGCTAAGT	TGCAATTCATCTGTTTCAGTGC	16	20	233	22	60.382	61.207	5.7	7.9	125	33	5	AT	BEST
AllGFP_CLC_2050_trimmed_singleton_11647	184	3.2597	AACGCAATGCGAACAAAGAT	GCAATTCATCTGTTTCAGTGCT	49	20	232	22	60.647	59.387	6.6	7.9	125	33	5	AT
AllGFP_CLC_2050_trimmed_singleton_11647	211	3.3527	GGTCGGGCTAAGTTACCGAA	TGCAATTCATCTGTTTCAGTGC	23	20	233	22	61.345	61.207	10.2	7.9	125	33	5	AT
AllGFP_CLC_2050_trimmed_singleton_11688	203	3.6574	CATTGCTAGTGAGATTCAGCTCC	CAGACAGCATCAAAGCCTCA	42	23	244	20	60.407	60.136	9.4	8.2	85	63	21	AAT	BEST
AllGFP_CLC_2050_trimmed_singleton_11688	146	3.8853	CATTGCTAGTGAGATTCAGCTCC	TAGCCAATCTGTCTTTGGCG	42	23	187	20	60.407	61.292	9.4	11.7	85	63	21	AAT
AllGFP_CLC_2050_trimmed_singleton_11688	207	4.2613	CATTGCTAGTGAGATTCAGCTCC	TCTTCAGACAGCATCAAAGCC	42	23	248	21	60.407	60.532	9.4	9.7	85	63	21	AAT
AllGFP_CLC_2050_trimmed_singleton_11921	254	1.378	CGGGCAAACACTTGAAATGA	CTTACGGGAGGAGGCAATCT	1	20	254	20	61.968	60.59	6.9	6.6	111	87	7	AAT	BEST
AllGFP_CLC_2050_trimmed_singleton_11921	270	1.6133	CGGGCAAACACTTGAAATGA	ACCTTCGTCGGGAAACCTTA	1	20	270	20	61.968	60.846	6.9	7.5	111	87	7	AAT
AllGFP_CLC_2050_trimmed_singleton_11928	179	0.2476	CAACACGTCCTCCTCCACTC	GCGAACTCTCCTGGATTCCT	86	20	264	20	60.713	60.735	6.4	8.2	201	18	6	AGG	BEST
AllGFP_CLC_2050_trimmed_singleton_11928	246	0.3139	CAACACGTCCTCCTCCACTC	TCTTGCAGGACGTCTCCATT	86	20	331	20	60.713	60.801	6.4	8.4	201	18	6	AGG
AllGFP_CLC_2050_trimmed_singleton_11928	173	0.3377	GTCCTCCTCCACTCTCACGA	GCGAACTCTCCTGGATTCCT	92	20	264	20	60.397	60.735	8.4	8.2	201	18	6	AGG
AllGFP_CLC_2050_trimmed_singleton_11960	206	1.6712	GGGTCTGTTCTTGTGGTTCAA	ACGCCAGCGAATAACACATT	83	21	288	20	59.997	60.531	7.3	6.6	111	16	8	AG	BEST
AllGFP_CLC_2050_trimmed_singleton_11960	215	1.7443	GGGTCTGTTCTTGTGGTTCAA	ATTATTCTGACGCCAGCGAA	83	21	297	20	59.997	60.742	7.3	10.2	111	16	8	AG
AllGFP_CLC_2050_trimmed_singleton_12568	137	10.9744	CCTAAGACAAACCTACACGTCCA	TCCAAGTGATTAATAAGTTTGTTGTTG	206	23	342	27	60.442	59.784	7.9	7	259	24	8	AAC	BEST
AllGFP_CLC_2050_trimmed_singleton_12568	136	11.4929	CCTAAGACAAACCTACACGTCCA	CCAAGTGATTAATAAGTTTGTTGTTG	206	23	341	26	60.442	58.265	7.9	7	259	24	8	AAC
AllGFP_CLC_2050_trimmed_singleton_12568	284	7.8661	ACACCTTACCAACGCCTTCA	CCAAGTGATTAATAAGTTTGTTGTTGA	58	20	341	27	60.55	59.784	7	6.7	259	24	8	AAC
AllGFP_CLC_2050_trimmed_singleton_12568	284	8.3846	ACACCTTACCAACGCCTTCA	CCAAGTGATTAATAAGTTTGTTGTTG	58	20	341	26	60.55	58.265	7	7	259	24	8	AAC
AllGFP_CLC_2050_trimmed_singleton_12646	128	0.3926	GGTTTCGTGAGACCACGTTC	TGGTCGAATGGTTGTGATGA	205	20	332	20	60.555	60.947	8.4	6.6	296	15	5	ACC	BEST
AllGFP_CLC_2050_trimmed_singleton_12646	129	0.6857	GGTTTCGTGAGACCACGTTC	CTGGTCGAATGGTTGTGATG	205	20	333	20	60.555	59.96	8.4	6.9	296	15	5	ACC
AllGFP_CLC_2050_trimmed_singleton_12646	167	0.7225	CTCGACGAACACTTTCCAGC	TGGTCGAATGGTTGTGATGA	166	20	332	20	60.975	60.947	9.7	6.6	296	15	5	ACC
AllGFP_CLC_2050_trimmed_singleton_12646	131	0.7102	GTTGTTGTGTGTCAGGGCAA	AGGTCCGGTTTAGTGTTGGC	254	20	384	20	60.616	61.294	10	10	296	15	5	ACC
AllGFP_CLC_2050_trimmed_singleton_12810	198	0.7797	GCAGTCTGAAGAGGACTCGC	TCCAACAACCGAAACACTCA	102	20	299	20	60.292	60.128	9.9	6.4	246	14	7	AG	BEST
AllGFP_CLC_2050_trimmed_singleton_12810	197	0.9368	CAGTCTGAAGAGGACTCGCC	TCCAACAACCGAAACACTCA	103	20	299	20	60.135	60.128	11.4	6.4	246	14	7	AG
AllGFP_CLC_2050_trimmed_singleton_12810	199	1.159	CGCAGTCTGAAGAGGACTCG	TCCAACAACCGAAACACTCA	101	20	299	20	61.287	60.128	8.1	6.4	246	14	7	AG
AllGFP_CLC_2050_trimmed_singleton_13293	98	5.823	TCCACATTGAAACATCTAACAAACA	AGTGAAGCATGAAAGTGCGG	128	25	225	20	60.648	61.375	7	11.7	175	14	7	AC	BEST
AllGFP_CLC_2050_trimmed_singleton_13293	97	6.2418	TCCACATTGAAACATCTAACAAACA	GTGAAGCATGAAAGTGCGG	128	25	224	19	60.648	60.406	7	11.7	175	14	7	AC
AllGFP_CLC_2050_trimmed_singleton_13293	100	6.4073	TCCACATTGAAACATCTAACAAACA	GAAGTGAAGCATGAAAGTGCG	128	25	227	21	60.648	60.959	7	9.9	175	14	7	AC
AllGFP_CLC_2050_trimmed_singleton_13393	181	0.0446	AGCTGCGCAACTGGTTAGTC	TGTCGAGTCATGCAAGAGGA	139	20	319	20	60.602	60.557	5.4	7.9	282	15	5	AAG	BEST
AllGFP_CLC_2050_trimmed_singleton_13393	166	0.121	TAGTCGTTGCGAGAGCTTCC	TGTCGAGTCATGCAAGAGGA	154	20	319	20	60.678	60.557	8.2	7.9	282	15	5	AAG
AllGFP_CLC_2050_trimmed_singleton_13393	125	0.2373	AGAATGAACTCGCACTTGGC	TGTCGAGTCATGCAAGAGGA	195	20	319	20	60.406	60.557	10	7.9	282	15	5	AAG
AllGFP_CLC_2050_trimmed_singleton_13745	108	6.4294	CTCTCGCGTGGTGTGTGC	CCAAGCACCGAAAGCAAC	1	18	108	18	62.82	60.39	8.2	8.2	22	10	5	AG	BEST
AllGFP_CLC_2050_trimmed_singleton_14323	102	10.0573	GGGTGGTTTATGCGTAGTAACG	CATTGAGTTCTTCAACTATGTTTCA	129	22	230	25	60.643	57.586	7.7	7.3	178	16	8	AC	BEST
AllGFP_CLC_2050_trimmed_singleton_14323	101	10.5224	GGTGGTTTATGCGTAGTAACGG	CATTGAGTTCTTCAACTATGTTTCAAT	130	22	230	27	60.643	59.121	9.9	6.9	178	16	8	AC
AllGFP_CLC_2050_trimmed_singleton_14323	228	8.7136	GAAATCCGATAAGGTTGCCA	CATTGAGTTCTTCAACTATGTTTCA	3	20	230	25	59.901	57.586	10	7.3	178	16	8	AC
AllGFP_CLC_2050_trimmed_singleton_14323	228	9.1787	GAAATCCGATAAGGTTGCCA	CATTGAGTTCTTCAACTATGTTTCAAT	3	20	230	27	59.901	59.121	10	6.9	178	16	8	AC
AllGFP_CLC_2050_trimmed_singleton_14323	228	9.2209	GAAATCCGATAAGGTTGCCAG	CATTGAGTTCTTCAACTATGTTTCA	3	21	230	25	60.807	57.586	9.7	7.3	178	16	8	AC
AllGFP_CLC_2050_trimmed_singleton_14502	264	6.6584	GAACAATCATTACATGAATCACGA	GGCTTGGTCGTTTCGAAGTT	36	24	299	20	58.88	61.539	8.4	6.7	111	10	5	AT	BEST
AllGFP_CLC_2050_trimmed_singleton_14502	213	6.7706	GAACAATCATTACATGAATCACGA	TGTCCCTTGTCCTCAAGGTT	36	24	248	20	58.88	59.549	8.4	7.9	111	10	5	AT
AllGFP_CLC_2050_trimmed_singleton_14502	218	6.84	GAACAATCATTACATGAATCACGA	TGAATTGTCCCTTGTCCTCAA	36	24	253	21	58.88	60.48	8.4	7	111	10	5	AT
AllGFP_CLC_2050_trimmed_singleton_14531	172	0.3965	ATCCATTTGCAACAGACGCT	TAGGGTCACTAACGCCTTGC	196	20	367	20	60.667	60.27	9.6	8.5	319	16	8	AG	BEST
AllGFP_CLC_2050_trimmed_singleton_14531	173	0.7726	AATCCATTTGCAACAGACGC	TAGGGTCACTAACGCCTTGC	195	20	367	20	61.043	60.27	9.6	8.5	319	16	8	AG
AllGFP_CLC_2050_trimmed_singleton_14531	254	1.0323	TGAACAGGTAGCGTGTCAGG	TAGGGTCACTAACGCCTTGC	114	20	367	20	59.897	60.27	8.2	8.5	319	16	8	AG
AllGFP_CLC_2050_trimmed_singleton_14534	265	3.9522	TTGAGGTTGTTGAAGATTTGGTT	GCACCCTGATCGGATGTAAC	6	23	270	20	59.9	60.348	8.2	5.4	50	36	12	AAT	BEST
AllGFP_CLC_2050_trimmed_singleton_14534	102	4.0099	TTGAGGTTGTTGAAGATTTGG	TCAATCCCACATCAACTCCC	6	21	107	20	57.715	60.725	8.8	9.4	50	36	12	AAT
AllGFP_CLC_2050_trimmed_singleton_14534	102	4.1228	TTGAGGTTGTTGAAGATTTGGT	TCAATCCCACATCAACTCCC	6	22	107	20	58.602	60.725	8.2	9.4	50	36	12	AAT
AllGFP_CLC_2050_trimmed_singleton_14567	118	9.9945	TGTGTTGTAATTGTATAGTTTAATGGG	GAGCACACACTCACGACTGC	27	27	144	20	57.701	60.696	9.6	7.9	56	15	5	AGG	BEST
AllGFP_CLC_2050_trimmed_singleton_14567	110	10.0778	TGTGTTGTAATTGTATAGTTTAATGGG	ACTCACGACTGCCACCACTT	27	27	136	20	57.701	60.779	9.6	6.7	56	15	5	AGG
AllGFP_CLC_2050_trimmed_singleton_14567	116	10.3018	TGTTGTAATTGTATAGTTTAATGGGAA	GAGCACACACTCACGACTGC	29	27	144	20	57.394	60.696	9.7	7.9	56	15	5	AGG
AllGFP_CLC_2050_trimmed_singleton_14592	118	0.108	TGGTTATCGCAATGGGTTTC	TTCACTCTGCACCTGACGAA	3	20	120	20	60.701	60.593	6.7	8.4	54	21	7	CCG	BEST
AllGFP_CLC_2050_trimmed_singleton_14592	92	0.1098	TGGTTATCGCAATGGGTTTC	GTGCGATATCATCTCCCTCG	3	20	94	20	60.701	60.591	6.7	9.9	54	21	7	CCG
AllGFP_CLC_2050_trimmed_singleton_14686	181	0.4294	GACTGGATAGGGAGCAACGA	TCCTACACGCCTTCTACCCA	41	20	221	20	60.218	60.647	8.4	9.4	73	28	14	AG	BEST
AllGFP_CLC_2050_trimmed_singleton_14686	179	0.8175	CTGGATAGGGAGCAACGAAG	TCCTACACGCCTTCTACCCA	43	20	221	20	59.83	60.647	8.7	9.4	73	28	14	AG
AllGFP_CLC_2050_trimmed_singleton_14686	177	0.9259	GGATAGGGAGCAACGAAGGA	TCCTACACGCCTTCTACCCA	45	20	221	20	61.478	60.647	8.2	9.4	73	28	14	AG
AllGFP_CLC_2050_trimmed_singleton_14748	94	6.406	TGAAGTCTCACGGTAATCTTGC	CTACAGAGAGAGCTGTTGGCA	6	22	99	21	59.383	58.411	8.5	10	60	10	5	AG	BEST
AllGFP_CLC_2050_trimmed_singleton_14748	95	6.5121	TGAAGTCTCACGGTAATCTTGC	ACTACAGAGAGAGCTGTTGGCA	6	22	100	22	59.383	59.305	8.5	10	60	10	5	AG
AllGFP_CLC_2050_trimmed_singleton_14748	93	6.5459	TGAAGTCTCACGGTAATCTTGC	TACAGAGAGAGCTGTTGGCA	6	22	98	20	59.383	57.271	8.5	10	60	10	5	AG
AllGFP_CLC_2050_trimmed_singleton_14891	134	3.8683	TTTACGCCTTTGGAACCG	TCAGTGGTTGAGGCCACATT	46	18	179	20	59.658	61.527	9.9	6.6	93	14	7	AG	BEST
AllGFP_CLC_2050_trimmed_singleton_14891	133	3.9757	TTTACGCCTTTGGAACCG	CAGTGGTTGAGGCCACATTA	46	18	178	20	59.658	59.566	9.9	6.2	93	14	7	AG
AllGFP_CLC_2050_trimmed_singleton_14891	126	4.0227	TTTACGCCTTTGGAACCG	TGAGGCCACATTAACGCAC	46	18	171	19	59.658	60.681	9.9	9.9	93	14	7	AG
AllGFP_CLC_2050_trimmed_singleton_15296	95	0.7127	AAGTACACCACGGGTCATCG	CCATTGTCATCGTGAACAGC	202	20	296	20	60.833	60.12	8.6	7.9	235	10	5	AT	BEST
AllGFP_CLC_2050_trimmed_singleton_15296	144	0.7434	ATGGAAATGCTCGTGGAATG	CCATTGTCATCGTGAACAGC	153	20	296	20	60.864	60.12	6.9	7.9	235	10	5	AT
AllGFP_CLC_2050_trimmed_singleton_15296	133	0.7489	CGTGGAATGGTAATGAAGGC	CCATTGTCATCGTGAACAGC	164	20	296	20	60.331	60.12	9.7	7.9	235	10	5	AT
AllGFP_CLC_2050_trimmed_singleton_15663	108	8.512	TCAAGCATACAAACAGCCGA	TTGGAAGTATGTTATATTCCTTGGT	125	20	232	25	60.401	57.287	11.4	8.2	174	10	5	AT	BEST
AllGFP_CLC_2050_trimmed_singleton_15663	158	8.7077	CTTCAAGGGTGATTCCGCTA	TTGGAAGTATGTTATATTCCTTGGT	75	20	232	25	60.206	57.287	9.2	8.2	174	10	5	AT
AllGFP_CLC_2050_trimmed_singleton_15663	161	8.8693	TTTCTTCAAGGGTGATTCCG	TTGGAAGTATGTTATATTCCTTGGT	72	20	232	25	60.044	57.287	10.2	8.2	174	10	5	AT
AllGFP_CLC_2050_trimmed_singleton_15700	119	0.1803	GGCGTACAACCCAGTAGTGC	TTCTTCGACATTCCCGGTTA	32	20	150	20	60.581	60.439	7.9	7.2	96	15	5	ACG	BEST
AllGFP_CLC_2050_trimmed_singleton_15700	101	0.2179	GCAGTGGTGGATTTAGCCAG	TTCTTCGACATTCCCGGTTA	50	20	150	20	60.657	60.439	9.7	7.2	96	15	5	ACG
AllGFP_CLC_2050_trimmed_singleton_15700	103	0.2349	GTGCAGTGGTGGATTTAGCC	TTCTTCGACATTCCCGGTTA	48	20	150	20	60.526	60.439	8.7	7.2	96	15	5	ACG
AllGFP_CLC_2050_trimmed_singleton_15700	169	0.1028	GGCGTACAACCCAGTAGTGC	TCCTCCGACGACGTTGTTAT	32	20	200	20	60.581	60.517	7.9	5.6	96	15	5	ACG
AllGFP_CLC_2050_trimmed_singleton_15700	151	0.1404	GCAGTGGTGGATTTAGCCAG	TCCTCCGACGACGTTGTTAT	50	20	200	20	60.657	60.517	9.7	5.6	96	15	5	ACG
AllGFP_CLC_2050_trimmed_singleton_15700	153	0.1574	GTGCAGTGGTGGATTTAGCC	TCCTCCGACGACGTTGTTAT	48	20	200	20	60.526	60.517	8.7	5.6	96	15	5	ACG
AllGFP_CLC_2050_trimmed_singleton_15869	268	4.023	TTTCCGTGAGTTGTTAGCCA	GCCCTCTACAACTCAAGATCCC	14	20	281	22	59.317	61.34	9.7	9.3	122	12	6	AC	BEST
AllGFP_CLC_2050_trimmed_singleton_15869	267	4.3994	TTTCCGTGAGTTGTTAGCCA	CCCTCTACAACTCAAGATCCCTC	14	20	280	23	59.317	60.483	9.7	9.4	122	12	6	AC
AllGFP_CLC_2050_trimmed_singleton_15869	268	4.7171	TTTCCGTGAGTTGTTAGCCAT	GCCCTCTACAACTCAAGATCCC	14	21	281	22	59.623	61.34	9.6	9.3	122	12	6	AC
AllGFP_CLC_2050_trimmed_singleton_16263	132	1.5324	TTGGGAGAAATGCAGAGGG	GTAGGAAGGGCAAGAGGCAT	34	19	165	20	61.131	60.599	9.4	9.6	54	16	8	AG	BEST
AllGFP_CLC_2050_trimmed_singleton_16263	134	1.7825	TTGGGAGAAATGCAGAGGG	GAGTAGGAAGGGCAAGAGGC	34	19	167	20	61.131	60.349	9.4	9.4	54	16	8	AG
AllGFP_CLC_2050_trimmed_singleton_16263	133	1.7982	TTTGGGAGAAATGCAGAGGG	GTAGGAAGGGCAAGAGGCAT	33	20	165	20	62.397	60.599	9.4	9.6	54	16	8	AG
AllGFP_CLC_2050_trimmed_singleton_16263	170	1.5386	TTGGGAGAAATGCAGAGGG	AAATTGGGACCCACCTCAGT	34	19	203	20	61.131	60.607	9.4	6.4	54	16	8	AG
AllGFP_CLC_2050_trimmed_singleton_16263	139	1.5618	TTGGGAGAAATGCAGAGGG	GGGAAGAGTAGGAAGGGCAA	34	19	172	20	61.131	60.569	9.4	10	54	16	8	AG
AllGFP_CLC_2050_trimmed_singleton_16680	114	3.235	TCAAGTGAAGATGCTTCGGC	GTTAGCCGTGGATCGTGC	164	20	277	18	61.468	60.233	11.4	9.9	214	15	5	AAT	BEST
AllGFP_CLC_2050_trimmed_singleton_16680	115	3.3965	TCAAGTGAAGATGCTTCGGC	GGTTAGCCGTGGATCGTG	164	20	278	18	61.468	60.072	11.4	8.4	214	15	5	AAT
AllGFP_CLC_2050_trimmed_singleton_16680	119	3.4144	TGCGATCAAGTGAAGATGCT	GTTAGCCGTGGATCGTGC	159	20	277	18	59.552	60.233	8.1	9.9	214	15	5	AAT
AllGFP_CLC_2050_trimmed_singleton_16680	225	2.9478	GCGCAATCGAGTGTTCAGTA	GTTAGCCGTGGATCGTGC	53	20	277	18	60.019	60.233	5.7	9.9	214	15	5	AAT
AllGFP_CLC_2050_trimmed_singleton_16680	226	3.1094	GCGCAATCGAGTGTTCAGTA	GGTTAGCCGTGGATCGTG	53	20	278	18	60.019	60.072	5.7	8.4	214	15	5	AAT
AllGFP_CLC_2050_trimmed_singleton_16811	207	5.7852	TTGACTTAGGGCAGATCCGT	GTGAACGTTAACACAACTTCCA	22	20	228	22	59.694	57.721	9.6	8.5	188	14	7	AC	BEST
AllGFP_CLC_2050_trimmed_singleton_16811	198	6.0761	GGCAGATCCGTAGGATGGTC	GTGAACGTTAACACAACTTCCA	31	20	228	22	61.797	57.721	7.9	8.5	188	14	7	AC
AllGFP_CLC_2050_trimmed_singleton_16811	206	6.2903	TTGACTTAGGGCAGATCCGT	TGAACGTTAACACAACTTCCAT	22	20	227	22	59.694	57.216	9.6	8.1	188	14	7	AC
AllGFP_CLC_2050_trimmed_singleton_16851	149	1.7319	GGCCATTTGTTTCTAAAGCCA	GCAATTGAGATCGGAGATGG	2	21	150	20	61.302	60.57	9.7	8.1	29	20	5	AAAG	BEST
AllGFP_CLC_2050_trimmed_singleton_16851	288	1.8735	GGCCATTTGTTTCTAAAGCCA	AGACGCAAGCAATAACGGAA	2	21	289	20	61.302	60.772	9.7	10.2	29	20	5	AAAG
AllGFP_CLC_2050_trimmed_singleton_17114	133	6.0855	GCAGTTTACCACATATGAAACAACA	CTCCCAAATCCAACTCCAAA	51	25	183	20	60.211	59.903	7	8.8	81	14	7	AT	BEST
AllGFP_CLC_2050_trimmed_singleton_17114	134	6.4971	GCAGTTTACCACATATGAAACAACA	ACTCCCAAATCCAACTCCAAA	51	25	184	21	60.211	60.708	7	8.8	81	14	7	AT
AllGFP_CLC_2050_trimmed_singleton_17114	134	6.6077	GCAGTTTACCACATATGAAACAACA	ACTCCCAAATCCAACTCCAA	51	25	184	20	60.211	59.381	7	8.5	81	14	7	AT
AllGFP_CLC_2050_trimmed_singleton_17114	179	3.2064	GCCTTCCGGCACCTTAAA	CTCCCAAATCCAACTCCAAA	5	18	183	20	61.11	59.903	6.6	8.8	81	14	7	AT
AllGFP_CLC_2050_trimmed_singleton_17114	180	3.6181	GCCTTCCGGCACCTTAAA	ACTCCCAAATCCAACTCCAAA	5	18	184	21	61.11	60.708	6.6	8.8	81	14	7	AT
AllGFP_CLC_2050_trimmed_singleton_17114	180	3.7286	GCCTTCCGGCACCTTAAA	ACTCCCAAATCCAACTCCAA	5	18	184	20	61.11	59.381	6.6	8.5	81	14	7	AT
AllGFP_CLC_2050_trimmed_singleton_17309	214	1.6742	CCCTTAACCTGTTGCCAAAT	GGAACGTGTAGGTGCAGACC	63	20	276	20	58.949	60.577	7.2	7.6	153	12	6	AT	BEST
AllGFP_CLC_2050_trimmed_singleton_17309	134	1.7875	CCCTTAACCTGTTGCCAAAT	CGCCAGAATGTCAGACTGTG	63	20	196	20	58.949	60.463	7.2	6.7	153	12	6	AT
AllGFP_CLC_2050_trimmed_singleton_17309	240	1.7955	AATGGTTGAGGCAAGGAATTT	GGAACGTGTAGGTGCAGACC	37	21	276	20	59.828	60.577	7.2	7.6	153	12	6	AT
AllGFP_CLC_2050_trimmed_singleton_17317	117	0.6336	TGTGTTTCCCATGAAATCCC	TGATGATGATGACCGGAGAA	43	20	159	20	60.56	60.006	9.3	6.7	121	12	6	AG	BEST
AllGFP_CLC_2050_trimmed_singleton_17396	206	9.6114	GCATATCACTTTCTTGCTCTTCA	CGACTTACAGTCCTTGTCATCTG	63	23	268	23	58.666	58.922	7	6.6	209	10	5	AT	BEST
AllGFP_CLC_2050_trimmed_singleton_17396	206	9.6913	GCATATCACTTTCTTGCTCTTCAG	CGACTTACAGTCCTTGTCATCTG	63	24	268	23	59.586	58.922	7	6.6	209	10	5	AT
AllGFP_CLC_2050_trimmed_singleton_17564	99	2.3491	AGACAGGGCATCAGGGCT	CCTCGAGTAGCAGCAGTCGT	3	18	101	20	60.795	60.754	10.9	7.8	22	16	8	AG	BEST
AllGFP_CLC_2050_trimmed_singleton_17564	103	2.4282	AGACAGGGCATCAGGGCT	TCCTCCTCGAGTAGCAGCAG	3	18	105	20	60.795	60.833	10.9	8.2	22	16	8	AG
AllGFP_CLC_2050_trimmed_singleton_17564	102	3.0265	AGACAGGGCATCAGGGCT	CCTCCTCGAGTAGCAGCAGT	3	18	104	20	60.795	59.769	10.9	7.9	22	16	8	AG
AllGFP_CLC_2050_trimmed_singleton_17723	139	0.6466	GGGTCAACAACCCAATCAAA	ATAATTGGTCCGCAGAAACG	9	20	147	20	60.594	59.96	7.3	8.7	36	12	6	CG	BEST
AllGFP_CLC_2050_trimmed_singleton_17723	133	0.655	ACAACCCAATCAAATGTCCG	ATAATTGGTCCGCAGAAACG	15	20	147	20	60.615	59.96	9.6	8.7	36	12	6	CG
AllGFP_CLC_2050_trimmed_singleton_17723	124	0.7954	GGGTCAACAACCCAATCAAA	AAACGGGTCAACAACCCAAT	9	20	132	20	60.594	61.389	7.3	8.4	36	12	6	CG
AllGFP_CLC_2050_trimmed_singleton_17735	95	2.3367	TGTCCTTAGCAGCTGTCATGC	TAATACTTGCGTGCCAAGGG	26	21	120	20	61.529	61.008	8.4	9.7	53	12	6	AC	BEST
AllGFP_CLC_2050_trimmed_singleton_17735	94	2.3816	GTCCTTAGCAGCTGTCATGC	TAATACTTGCGTGCCAAGGG	27	20	120	20	58.626	61.008	8.4	9.7	53	12	6	AC
AllGFP_CLC_2050_trimmed_singleton_17735	107	2.6126	CGACAGGTCTGTCCTTAGCAG	CCGTAATACTTGCGTGCCA	17	21	123	19	60.058	60.671	8.2	10	53	12	6	AC
AllGFP_CLC_2050_trimmed_singleton_17756	91	1.3004	TCCGCGAGAATATTGATTTGA	CCCAAATTACAACAGCCAGG	4	21	94	20	60.543	60.357	7.3	9.7	58	10	5	AT	BEST
AllGFP_CLC_2050_trimmed_singleton_17756	90	2.1224	CCGCGAGAATATTGATTTGA	CCCAAATTACAACAGCCAGG	5	20	94	20	58.721	60.357	7.3	9.7	58	10	5	AT
AllGFP_CLC_2050_trimmed_singleton_17761	154	9.4236	CGTAAAGGTTACGATATTTGATTATGA	GTCACCATTCTGATGTGCCC	38	27	191	20	58.945	61.369	5.9	11.2	68	12	6	AT	BEST
AllGFP_CLC_2050_trimmed_singleton_17761	132	9.7283	CGTAAAGGTTACGATATTTGATTATGA	ATGCCGAAGGTTCACTGGT	38	27	169	19	58.945	60.526	5.9	7.9	68	12	6	AT
AllGFP_CLC_2050_trimmed_singleton_17761	153	9.7651	CGTAAAGGTTACGATATTTGATTATGA	TCACCATTCTGATGTGCCC	38	27	190	19	58.945	60.489	5.9	11.2	68	12	6	AT
AllGFP_CLC_2050_trimmed_singleton_17769	102	0.0605	TTGACGAATTCCTTGCAGGT	AGGCCTACGTCGATCAATCA	20	20	121	20	60.636	60.624	7.9	6.9	51	10	5	AC	BEST
AllGFP_CLC_2050_trimmed_singleton_17769	95	0.0702	TGACGAATTCCTTGCAGGTT	ACGTCGATCAATCAATCGCT	21	20	115	20	60.636	60.634	7.9	9.9	51	10	5	AC
AllGFP_CLC_2050_trimmed_singleton_17879	98	1.4122	CATGAGCACGTGTTTCACAGA	GGTTGTTGAAGAGACCGTCG	116	21	213	20	60.923	60.69	6.4	10.1	162	10	5	AC	BEST
AllGFP_CLC_2050_trimmed_singleton_17879	96	1.6873	TGAGCACGTGTTTCACAGAA	GGTTGTTGAAGAGACCGTCG	118	20	213	20	59.002	60.69	7	10.1	162	10	5	AC
AllGFP_CLC_2050_trimmed_singleton_17879	98	1.8221	CATGAGCACGTGTTTCACAG	GGTTGTTGAAGAGACCGTCG	116	20	213	20	58.868	60.69	6.7	10.1	162	10	5	AC
AllGFP_CLC_2050_trimmed_singleton_17879	116	3.6961	CACAGATTACAGCGGGTATGG	CACGTGCTCATGTGTTCATT	12	21	127	20	60.393	58.111	7.4	6.9	95	10	5	AT	BEST
AllGFP_CLC_2050_trimmed_singleton_17879	117	3.7289	CACAGATTACAGCGGGTATGG	ACACGTGCTCATGTGTTCATT	12	21	128	21	60.393	59.079	7.4	6.9	95	10	5	AT
AllGFP_CLC_2050_trimmed_singleton_17879	122	4.1072	TGGCTACACAGATTACAGCGG	CACGTGCTCATGTGTTCATT	6	21	127	20	61.218	58.111	11.4	6.9	95	10	5	AT
AllGFP_CLC_2050_trimmed_singleton_17879	194	0.3334	ACAGCGGGTATGGACACAAC	GGTTGTTGAAGAGACCGTCG	20	20	213	20	60.844	60.69	6.4	10.1	95	77	5	AT	BEST
AllGFP_CLC_2050_trimmed_singleton_17879	192	0.4268	AGCGGGTATGGACACAACAT	GGTTGTTGAAGAGACCGTCG	22	20	213	20	60.263	60.69	6.6	10.1	95	77	5	AT
AllGFP_CLC_2050_trimmed_singleton_17879	195	0.7017	TACAGCGGGTATGGACACAA	GGTTGTTGAAGAGACCGTCG	19	20	213	20	59.988	60.69	7	10.1	95	77	5	AT
AllGFP_CLC_2050_trimmed_singleton_17885	117	5.5333	AAGATAGAGGATTCGTTGGGA	CCGCCTCTTTAATTCCATTTC	1	21	117	21	57.744	59.922	9.7	6.9	23	24	12	AG	BEST
AllGFP_CLC_2050_trimmed_singleton_17885	117	5.6757	AAGATAGAGGATTCGTTGGGAC	CCGCCTCTTTAATTCCATTTC	1	22	117	21	58.602	59.922	9.1	6.9	23	24	12	AG
AllGFP_CLC_2050_trimmed_singleton_17963	90	9.6601	TGATCCTTGCCATAGTCTCC	CTTCTTCTTCTCATGATACAAACAGC	44	20	133	26	57.676	59.864	7.9	7.9	64	15	5	AAG	BEST
AllGFP_CLC_2050_trimmed_singleton_17963	90	10.1125	ATGATCCTTGCCATAGTCTCC	TTCTTCTTCTCATGATACAAACAGC	43	21	132	25	58.08	59.008	7.9	7.9	64	15	5	AAG
AllGFP_CLC_2050_trimmed_singleton_17963	91	10.2562	ATGATCCTTGCCATAGTCTCC	CTTCTTCTTCTCATGATACAAACAGC	43	21	133	26	58.08	59.864	7.9	7.9	64	15	5	AAG
AllGFP_CLC_2050_trimmed_singleton_17963	99	2.6293	CCGCCTTTGTCATGATAACCT	ACAAACAGCGTCACCACATC	18	21	116	20	61.232	59.603	7.9	6.3	64	15	5	AAG
AllGFP_CLC_2050_trimmed_singleton_17963	112	2.7048	CTTGTAATGCTTGCCGCCT	ACAAACAGCGTCACCACATC	5	19	116	20	61.307	59.603	11.4	6.3	64	15	5	AAG
AllGFP_CLC_2050_trimmed_singleton_17963	97	2.7711	CCGCCTTTGTCATGATAACCT	AAACAGCGTCACCACATCG	18	21	114	19	61.232	60.739	7.9	8.6	64	15	5	AAG
AllGFP_CLC_2050_trimmed_singleton_18152	140	6.1171	CAATGTTGCAGAATGGCATC	TGATAGTAAAGAGAGAACGCTGC	10	20	149	23	60.08	58.003	8.1	9.7	112	15	5	ACT	BEST
AllGFP_CLC_2050_trimmed_singleton_18152	141	6.3119	CAATGTTGCAGAATGGCATC	GTGATAGTAAAGAGAGAACGCTGC	10	20	150	24	60.08	58.808	8.1	9.7	112	15	5	ACT
AllGFP_CLC_2050_trimmed_singleton_18152	142	6.4446	CAATGTTGCAGAATGGCATC	AGTGATAGTAAAGAGAGAACGCTGC	10	20	151	25	60.08	59.675	8.1	9.7	112	15	5	ACT
AllGFP_CLC_2050_trimmed_singleton_18186	130	11.6722	GCTCTTTACAAGTATTGCTTGATACC	CACTAACAAACACTTAACGGAGCA	174	26	303	24	58.932	60.596	6.8	8.2	206	42	14	AAT	BEST
AllGFP_CLC_2050_trimmed_singleton_18186	126	11.7708	GCTCTTTACAAGTATTGCTTGATACC	AACAAACACTTAACGGAGCAA	174	26	299	21	58.932	57.498	6.8	8.5	206	42	14	AAT
AllGFP_CLC_2050_trimmed_singleton_18186	134	11.794	TGCTCTTTACAAGTATTGCTTGATACC	CCACACTAACAAACACTTAACGGA	173	27	306	24	61.145	60.351	6.8	9.6	206	42	14	AAT
AllGFP_CLC_2050_trimmed_singleton_18186	212	4.3388	ATTCATGGTTCTGTGGCGTC	CACTAACAAACACTTAACGGAGCA	92	20	303	24	60.935	60.596	9.6	8.2	206	42	14	AAT
AllGFP_CLC_2050_trimmed_singleton_18186	208	4.4373	ATTCATGGTTCTGTGGCGTC	AACAAACACTTAACGGAGCAA	92	20	299	21	60.935	57.498	9.6	8.5	206	42	14	AAT
AllGFP_CLC_2050_trimmed_singleton_18186	207	4.5539	TGGTTCTGTGGCGTCATGTA	CACTAACAAACACTTAACGGAGCA	97	20	303	24	61.15	60.596	5.6	8.2	206	42	14	AAT
AllGFP_CLC_2050_trimmed_singleton_18197	251	0.9754	TCCTACTGGGCTTCTTTCCA	ATCTGTGCTGCAAGGTCCTC	31	20	281	20	59.807	60.418	8.5	7.9	116	133	7	AAT	BEST
AllGFP_CLC_2050_trimmed_singleton_18197	286	1.0772	TCCTACTGGGCTTCTTTCCA	CAGCTTGCTTGCAAAGTTGA	31	20	316	20	59.807	60.316	8.5	6.7	116	133	7	AAT
AllGFP_CLC_2050_trimmed_singleton_18197	260	1.1045	TCCTACTGGGCTTCTTTCCA	GTCCATGTCATCTGTGCTGC	31	20	290	20	59.807	60.288	8.5	9.7	116	133	7	AAT
AllGFP_CLC_2050_trimmed_singleton_18197	176	6.6894	TCCTACTGGGCTTCTTTCCA	TTGAGAGTCATCATGAGTAAACCTG	31	20	206	25	59.807	59.703	8.5	7.9	116	21	7	AAT	BEST
AllGFP_CLC_2050_trimmed_singleton_18197	176	6.9455	TCCTACTGGGCTTCTTTCCA	TTGAGAGTCATCATGAGTAAACCTGT	31	20	206	26	59.807	60.447	8.5	7.9	116	21	7	AAT
AllGFP_CLC_2050_trimmed_singleton_18197	175	6.9979	TCCTACTGGGCTTCTTTCCA	TGAGAGTCATCATGAGTAAACCTG	31	20	205	24	59.807	58.395	8.5	7.9	116	21	7	AAT
AllGFP_CLC_2050_trimmed_singleton_18197	180	4.9437	GACTGAGTGCACCTGTAACAAA	CAGCTTGCTTGCAAAGTTGA	137	22	316	20	57.941	60.316	7	6.7	237	12	6	AG	BEST
AllGFP_CLC_2050_trimmed_singleton_18197	154	4.9709	GACTGAGTGCACCTGTAACAAA	GTCCATGTCATCTGTGCTGC	137	22	290	20	57.941	60.288	7	9.7	237	12	6	AG
AllGFP_CLC_2050_trimmed_singleton_18197	157	5.2895	GACTGAGTGCACCTGTAACAAA	GGTGTCCATGTCATCTGTGC	137	22	293	20	57.941	59.97	7	8.2	237	12	6	AG
AllGFP_CLC_2050_trimmed_singleton_18461	97	11.4691	TGCTGATGCTAGCTGCTAAGT	TCACTTCCAGACTCTTATGATAAATGA	244	21	340	27	58.121	59.61	5.7	6.9	278	10	5	AT	BEST
AllGFP_CLC_2050_trimmed_singleton_18461	98	11.4758	CTGCTGATGCTAGCTGCTAAGT	TCACTTCCAGACTCTTATGATAAATGA	243	22	340	27	59.114	59.61	5.7	6.9	278	10	5	AT
AllGFP_CLC_2050_trimmed_singleton_18461	99	11.6891	ACTGCTGATGCTAGCTGCTAAGT	TCACTTCCAGACTCTTATGATAAATGA	242	23	340	27	59.901	59.61	5.7	6.9	278	10	5	AT
AllGFP_CLC_2050_trimmed_singleton_18461	267	8.2017	TTGGGTTTGACGACCACTTT	TCACTTCCAGACTCTTATGATAAATGA	74	20	340	27	60.388	59.61	6.7	6.9	278	10	5	AT
AllGFP_CLC_2050_trimmed_singleton_18461	266	8.6135	TTGGGTTTGACGACCACTTT	CACTTCCAGACTCTTATGATAAATGAA	74	20	339	27	60.388	59.198	6.7	6.9	278	10	5	AT
AllGFP_CLC_2050_trimmed_singleton_18461	266	8.7959	TTGGGTTTGACGACCACTTT	CACTTCCAGACTCTTATGATAAATGA	74	20	339	26	60.388	58.016	6.7	6.9	278	10	5	AT
AllGFP_CLC_2050_trimmed_singleton_18685	148	0.912	AGTGTGGCTCCACTCTGACG	TTCCATGGAGAGGAAGTCCA	99	20	246	20	61.502	60.59	8.4	7.9	173	10	5	AG	BEST
AllGFP_CLC_2050_trimmed_singleton_18685	147	1.1381	GTGTGGCTCCACTCTGACG	TTCCATGGAGAGGAAGTCCA	100	19	246	20	60.472	60.59	8.4	7.9	173	10	5	AG
AllGFP_CLC_2050_trimmed_singleton_18685	189	1.1541	AGTGTGGCTCCACTCTGACG	ATTGGACAATGGTGCGAGAT	99	20	287	20	61.502	60.348	8.4	6.3	173	10	5	AG
AllGFP_CLC_2050_trimmed_singleton_18685	216	0.9109	AGTGTGGCTCCACTCTGACG	CCGTGCTACAACACACCAAA	99	20	314	20	61.502	60.609	8.4	8.8	173	10	5	AG
AllGFP_CLC_2050_trimmed_singleton_18685	209	0.9131	AGTGTGGCTCCACTCTGACG	ACAACACACCAAAGCCTCGT	99	20	307	20	61.502	60.611	8.4	8.1	173	10	5	AG
AllGFP_CLC_2050_trimmed_singleton_18729	209	4.7901	TCGGCTTGATAAGACATCTGTG	TCTGCTCCATTACCATTCTCC	46	22	254	21	60.27	59.14	6.7	7.9	215	14	7	AT	BEST
AllGFP_CLC_2050_trimmed_singleton_18729	209	4.8341	TCGGCTTGATAAGACATCTGTG	TCTGCTCCATTACCATTCTCCT	46	22	254	22	60.27	60.096	6.7	7.9	215	14	7	AT
AllGFP_CLC_2050_trimmed_singleton_19189	226	5.4387	TGCGTTTCTCTGTTTGCAAGT	TTGAATGAAACTGTTTGCACATT	84	21	309	23	60.988	59.549	6.7	6.6	125	128	6	ACAT	BEST
AllGFP_CLC_2050_trimmed_singleton_19189	226	5.7874	TGCGTTTCTCTGTTTGCAAGT	TTGAATGAAACTGTTTGCACAT	84	21	309	22	60.988	58.201	6.7	6.6	125	128	6	ACAT
AllGFP_CLC_2050_trimmed_singleton_19189	147	6.2671	ATTTGCGTTTCTCTGTTTGC	CGCATTACACTACTTACACAGCG	81	20	227	23	58.026	59.907	8.8	10.2	125	24	6	ACAT	BEST
AllGFP_CLC_2050_trimmed_singleton_19189	154	6.6575	TGCGTTTCTCTGTTTGCAAGT	AAATTGTTTGCGCATTACACTAC	84	21	237	23	60.988	58.331	6.7	5.1	125	24	6	ACAT
AllGFP_CLC_2050_trimmed_singleton_19189	154	6.7741	TGCGTTTCTCTGTTTGCAAGT	AAATTGTTTGCGCATTACACTACT	84	21	237	24	60.988	59.214	6.7	5.4	125	24	6	ACAT
AllGFP_CLC_2050_trimmed_singleton_19189	131	3.9539	GCGTTTCTCTGTTTGCAAGT	CTTACACAGCGACACGCACA	85	20	215	20	58.16	62.113	6.7	8.2	125	24	6	ACAT
AllGFP_CLC_2050_trimmed_singleton_19189	130	3.9666	GCGTTTCTCTGTTTGCAAGT	TTACACAGCGACACGCACA	85	20	214	19	58.16	61.126	6.7	8.2	125	24	6	ACAT
AllGFP_CLC_2050_trimmed_singleton_19189	119	4.6507	TGCAAGTAGTGTAATGTGCAAACA	ACTTACACAGCGACACGCAC	98	24	216	20	60.628	59.977	7	9.9	125	24	6	ACAT
AllGFP_CLC_2050_trimmed_singleton_19189	111	6.3872	GCGTGTCGCTGTGTAAGTAGTG	TTGAATGAAACTGTTTGCACATT	199	22	309	23	60.936	59.549	5.7	6.6	243	10	5	AC	BEST
AllGFP_CLC_2050_trimmed_singleton_19189	110	6.7359	GCGTGTCGCTGTGTAAGTAGTG	TGAATGAAACTGTTTGCACATT	199	22	308	22	60.936	58.201	5.7	6.6	243	10	5	AC
AllGFP_CLC_2050_trimmed_singleton_19189	111	7.3615	GCGTGTCGCTGTGTAAGTAGTG	TTGAATGAAACTGTTTGCACATTA	199	22	309	24	60.936	59.575	5.7	6.2	243	10	5	AC
AllGFP_CLC_2050_trimmed_singleton_19189	113	4.6734	GTGCGTGTCGCTGTGTAAGT	TTGAATGAAACTGTTTGCACATT	197	20	309	23	59.977	59.549	5.7	6.6	243	10	5	AC
AllGFP_CLC_2050_trimmed_singleton_19189	113	5.0221	GTGCGTGTCGCTGTGTAAGT	TTGAATGAAACTGTTTGCACAT	197	20	309	22	59.977	58.201	5.7	6.6	243	10	5	AC
AllGFP_CLC_2050_trimmed_singleton_19210	215	0.7197	GGCTTGTTTCATGTGGATGG	CAATGCAAATCTGGCAATCA	1	20	215	20	61.309	60.611	8.1	6.9	77	24	8	AAT	BEST
AllGFP_CLC_2050_trimmed_singleton_19210	152	0.8847	GCTTGTTTCATGTGGATGGG	ATAACAACCGCCACCATGAG	2	20	153	20	61.309	60.776	9.6	6.6	77	24	8	AAT
AllGFP_CLC_2050_trimmed_singleton_19453	175	1.8303	CGAGAGGGATGGGAATACTG	GGCAGTGCCGGATTAAGATT	3	20	177	20	59.502	61.333	5.7	6.6	39	10	5	AT	BEST
AllGFP_CLC_2050_trimmed_singleton_19453	175	1.9986	CGAGAGGGATGGGAATACTGT	GGCAGTGCCGGATTAAGATT	3	21	177	20	60.334	61.333	6.1	6.6	39	10	5	AT
AllGFP_CLC_2050_trimmed_singleton_19453	169	2.287	CGAGAGGGATGGGAATACTG	GCCGGATTAAGATTTGTTGG	3	20	171	20	59.502	59.411	5.7	8.2	39	10	5	AT
AllGFP_CLC_2050_trimmed_singleton_19475	211	4.7393	GCTCAATACCCATGAAGAGAGAA	GCTACACCAGTTCATTGCCA	1	23	211	20	59.739	59.722	6.7	10	122	18	6	AAC	BEST
AllGFP_CLC_2050_trimmed_singleton_19475	207	4.7699	GCTCAATACCCATGAAGAGAGAA	CACCAGTTCATTGCCAGAAA	1	23	207	20	59.739	59.691	6.7	7	122	18	6	AAC
AllGFP_CLC_2050_trimmed_singleton_19791	179	0.8853	TACAGGAAGCTTTCGCCAAC	ATGTCATGGACCGTGTTCGT	27	20	205	20	60.386	61.272	8.2	8.4	76	24	8	AAT	BEST
AllGFP_CLC_2050_trimmed_singleton_19791	96	0.9726	CCTGATCAGTTGGCCTCTTC	GTTTGCATTGAGGCTTCCTG	46	20	141	20	59.803	60.776	6.7	8.2	76	24	8	AAT
AllGFP_CLC_2050_trimmed_singleton_20016	90	10.426	CGGCCGACCCTGCTATAC	ATATGTAGTGTAAGTACACATTCGCCA	2	18	91	27	61.569	60.143	4.6	11.7	40	15	5	AAG	BEST
AllGFP_CLC_2050_trimmed_singleton_20016	90	11.7497	CGGCCGACCCTGCTATAC	ATATGTAGTGTAAGTACACATTCGCC	2	18	91	26	61.569	57.819	4.6	11.4	40	15	5	AAG
AllGFP_CLC_2050_trimmed_singleton_20016	176	0.5587	ACCCTGCTATACCGTGGGAC	TTCCCTTGGAGAAACAACGA	8	20	183	20	61.153	60.605	9.1	8.4	40	15	5	AAG
AllGFP_CLC_2050_trimmed_singleton_20016	154	0.5907	ACCCTGCTATACCGTGGGAC	TTGGTGAGGAGTGACCCAGT	8	20	161	20	61.153	60.563	9.1	7.9	40	15	5	AAG
AllGFP_CLC_2050_trimmed_singleton_20233	102	4.3709	CTTGGGTATTCTCCGGCTGT	AAAGGGACGAGGGTGACA	77	20	178	18	61.389	59.018	7.9	6.7	151	10	5	AC	BEST
AllGFP_CLC_2050_trimmed_singleton_20233	96	4.376	CTCATGTGCCCACTGTCTTG	ACGCATCGACGCCCTAAA	99	20	194	18	60.309	62.685	7	6.3	151	10	5	AC
AllGFP_CLC_2050_trimmed_singleton_20233	102	4.5824	CTTGGGTATTCTCCGGCTG	AAAGGGACGAGGGTGACA	77	19	178	18	60.599	59.018	9.7	6.7	151	10	5	AC
AllGFP_CLC_2050_trimmed_singleton_20233	135	2.1038	CTCATGTGCCCACTGTCTTG	ATTAGGTGCCCACAATGGGA	99	20	233	20	60.309	62.413	7	9.7	151	10	5	AC
AllGFP_CLC_2050_trimmed_singleton_20233	138	2.4098	CTCATGTGCCCACTGTCTTG	GGCATTAGGTGCCCACAA	99	20	236	18	60.309	60.481	7	7	151	10	5	AC
AllGFP_CLC_2050_trimmed_singleton_20233	136	2.5053	GCTCATGTGCCCACTGTCTT	ATTAGGTGCCCACAATGGGA	98	20	233	20	61.292	62.413	6.4	9.7	151	10	5	AC
AllGFP_CLC_2050_trimmed_singleton_20233	112	1.6917	CTCATGTGCCCACTGTCTTG	CAATAAAGACACACGGACGC	99	20	210	20	60.309	59.199	7	9.6	151	10	5	AC
AllGFP_CLC_2050_trimmed_singleton_20233	113	1.8387	CTCATGTGCCCACTGTCTTG	ACAATAAAGACACACGGACGC	99	20	211	21	60.309	60.052	7	9.6	151	10	5	AC
AllGFP_CLC_2050_trimmed_singleton_20549	119	0.4022	GCTCTGGTTCACTTTCCACG	TGAGGAACTCGAAGGACCAA	19	20	137	20	60.833	60.769	9.9	8.2	90	12	6	AT	BEST
AllGFP_CLC_2050_trimmed_singleton_20549	120	0.4562	GCTCTGGTTCACTTTCCACG	CTGAGGAACTCGAAGGACCA	19	20	138	20	60.833	60.377	9.9	7.9	90	12	6	AT
AllGFP_CLC_2050_trimmed_singleton_20549	135	0.6451	GCGAGCGAATAACAAAGCTC	TGAGGAACTCGAAGGACCAA	3	20	137	20	60.124	60.769	7.9	8.2	90	12	6	AT
AllGFP_CLC_2050_trimmed_singleton_20770	164	4.8747	CGAAATCATAATGGCAATACTGG	TGGCTGCAATTAAATCCTTG	2	23	165	20	60.556	58.769	7.9	8.5	106	27	9	AAT	BEST
AllGFP_CLC_2050_trimmed_singleton_20770	169	4.9421	CGAAATCATAATGGCAATACTGG	GCAGATGGCTGCAATTAAATC	2	23	170	21	60.556	59.702	7.9	6.9	106	27	9	AAT
AllGFP_CLC_2050_trimmed_singleton_20770	164	5.0436	CGAAATCATAATGGCAATACTGG	TGGCTGCAATTAAATCCTTGT	2	23	165	21	60.556	59.6	7.9	6.7	106	27	9	AAT
AllGFP_CLC_2050_trimmed_singleton_20770	168	3.4841	TGAAGCACTTTGAGGTTTAATGC	ACGCTGATACGGAACTACGG	83	23	250	20	60.638	60.154	8.4	8.9	106	27	9	AAT
AllGFP_CLC_2050_trimmed_singleton_20770	249	3.4896	CGAAATCATAATGGCAATACTGG	ACGCTGATACGGAACTACGG	2	23	250	20	60.556	60.154	7.9	8.9	106	27	9	AAT
AllGFP_CLC_2050_trimmed_singleton_20797	183	1.9373	AGTGACTGATTCACACGCCC	GCAGTCAGAGCCAAATCACTG	78	20	260	21	61.146	60.991	12.9	6.7	156	10	5	AG	BEST
AllGFP_CLC_2050_trimmed_singleton_20797	175	1.9827	AGTGACTGATTCACACGCCC	AGCCAAATCACTGACCTTGTG	78	20	252	21	61.146	60.164	12.9	7	156	10	5	AG
AllGFP_CLC_2050_trimmed_singleton_20797	174	2.0074	AGTGACTGATTCACACGCCC	GCCAAATCACTGACCTTGTG	78	20	251	20	61.146	59.139	12.9	7	156	10	5	AG
AllGFP_CLC_2050_trimmed_singleton_20975	96	0.5547	TTGGAGAAGACGAAAGCGAC	AAATCCGCTGTTTGTGTTGC	59	20	154	20	60.517	61.071	9.6	8.2	114	18	6	AAG	BEST
AllGFP_CLC_2050_trimmed_singleton_20975	141	0.7353	TTGGAGAAGACGAAAGCGAC	CGTGATTCATCAGAAGCGAA	59	20	199	20	60.517	59.948	9.6	10.2	114	18	6	AAG
AllGFP_CLC_2050_trimmed_singleton_20975	218	0.4721	GTTGGAGAAGACGAAAGCGA	TTCGCCCTGTTGTAATTTCG	58	20	275	20	60.517	60.989	9.9	9	114	18	6	AAG
AllGFP_CLC_2050_trimmed_singleton_20975	226	0.5124	GTTGGAGAAGACGAAAGCGA	AGGTGTAGTTCGCCCTGTTG	58	20	283	20	60.517	60.171	9.9	7	114	18	6	AAG
AllGFP_CLC_2050_trimmed_singleton_21073	108	16.1551	CAAATATATCAAACTATCAACTCCACA	TTTGGCTGTTCTACAATTTCTTT	172	27	279	23	57.806	57.239	8.2	7	200	10	5	AG	BEST
AllGFP_CLC_2050_trimmed_singleton_21073	109	16.3547	CAAATATATCAAACTATCAACTCCACA	GTTTGGCTGTTCTACAATTTCTTT	172	27	280	24	57.806	58.039	8.2	7	200	10	5	AG
AllGFP_CLC_2050_trimmed_singleton_21073	168	6.5207	AAGCAAACGCAGGTTAGTCG	TTTGGCTGTTCTACAATTTCTTT	112	20	279	23	60.44	57.239	8.1	7	200	10	5	AG
AllGFP_CLC_2050_trimmed_singleton_21073	169	6.7203	AAGCAAACGCAGGTTAGTCG	GTTTGGCTGTTCTACAATTTCTTT	112	20	280	24	60.44	58.039	8.1	7	200	10	5	AG
AllGFP_CLC_2050_trimmed_singleton_21073	170	6.8549	AAGCAAACGCAGGTTAGTCG	AGTTTGGCTGTTCTACAATTTCTTT	112	20	281	25	60.44	58.905	8.1	7	200	10	5	AG
AllGFP_CLC_2050_trimmed_singleton_21250	136	7.462	TGCCTAGACGCAGGTTCTTC	TCGTATCATTCTTTGTGTATGTTTG	10	20	145	25	60.538	58.2	6.7	7	108	10	5	AC	BEST
AllGFP_CLC_2050_trimmed_singleton_21250	136	7.6933	TGCCTAGACGCAGGTTCTTC	TCGTATCATTCTTTGTGTATGTTTGT	10	20	145	26	60.538	58.969	6.7	7	108	10	5	AC
AllGFP_CLC_2050_trimmed_singleton_21250	264	0.3651	TGCCTAGACGCAGGTTCTTC	GGCAAATATGTTTGATCGCC	10	20	273	20	60.538	60.297	6.7	11.4	108	10	5	AC
AllGFP_CLC_2050_trimmed_singleton_21250	290	0.4611	TGCCTAGACGCAGGTTCTTC	GAGGAATGTGGTGCTGGTGT	10	20	299	20	60.538	60.999	6.7	7.6	108	10	5	AC
AllGFP_CLC_2050_trimmed_singleton_21281	145	0.8424	ACTGTCACGTCAACGGCTTT	GTGCACACCTTACGAAGCAA	62	20	206	20	60.754	59.911	8.5	8.5	116	69	23	AAT	BEST
AllGFP_CLC_2050_trimmed_singleton_21281	147	0.8488	ACTGTCACGTCAACGGCTTT	ACGTGCACACCTTACGAAGC	62	20	208	20	60.754	61.295	8.5	8.2	116	69	23	AAT
AllGFP_CLC_2050_trimmed_singleton_21281	146	1.2884	ACTGTCACGTCAACGGCTTT	CGTGCACACCTTACGAAGC	62	20	207	19	60.754	60.465	8.5	8.2	116	69	23	AAT
AllGFP_CLC_2050_trimmed_singleton_21356	141	0.3935	GATTCAAAGGCTGTCGATGC	CTAAACGTGTCGTGTGCCAG	71	20	211	20	60.754	60.361	8.1	9.7	153	10	5	AC	BEST
AllGFP_CLC_2050_trimmed_singleton_21356	90	0.4601	AATGGCCTAATGCGTTTCCT	CTAAACGTGTCGTGTGCCAG	122	20	211	20	60.821	60.361	8.2	9.7	153	10	5	AC
AllGFP_CLC_2050_trimmed_singleton_21356	142	0.5326	GATTCAAAGGCTGTCGATGC	ACTAAACGTGTCGTGTGCCA	71	20	212	20	60.754	60.222	8.1	10	153	10	5	AC
AllGFP_CLC_2050_trimmed_singleton_21491	136	2.884	GTGGTGAGAAGGACCACCC	CTAATCGTCACATCATCGGG	44	19	179	20	60.366	58.95	9.4	11.4	115	37	6	AT	BEST
AllGFP_CLC_2050_trimmed_singleton_21491	137	3.0055	GTGGTGAGAAGGACCACCC	ACTAATCGTCACATCATCGGG	44	19	180	21	60.366	59.828	9.4	11.4	115	37	6	AT
AllGFP_CLC_2050_trimmed_singleton_21525	113	3.2543	ACTGCTTCTGCAATGGCTTC	CACAGACCAGAAGATCAGGAAGA	202	20	314	23	60.547	60.802	8.2	6.7	265	24	8	AAG	BEST
AllGFP_CLC_2050_trimmed_singleton_21525	100	3.3672	TGGCTTCCAACGAAGGAGTA	CACAGACCAGAAGATCAGGAAGA	215	20	314	23	60.766	60.802	5.4	6.7	265	24	8	AAG
AllGFP_CLC_2050_trimmed_singleton_21525	109	3.3774	CTTCTGCAATGGCTTCCAAC	CACAGACCAGAAGATCAGGAAGA	206	20	314	23	60.776	60.802	8.2	6.7	265	24	8	AAG
AllGFP_CLC_2050_trimmed_singleton_21527	270	1.0313	CTGTTAGCTTACCCGGTTGG	TATCCGGCTTTGTACGCACT	42	20	311	20	59.626	60.658	8.2	7.9	244	10	5	AT	BEST
AllGFP_CLC_2050_trimmed_singleton_21527	191	1.0784	ATTCAAGTCTCTGCGCTTCC	TATCCGGCTTTGTACGCACT	121	20	311	20	59.579	60.658	8.2	7.9	244	10	5	AT
AllGFP_CLC_2050_trimmed_singleton_21527	269	1.1639	TGTTAGCTTACCCGGTTGGT	TATCCGGCTTTGTACGCACT	43	20	311	20	59.494	60.658	8.2	7.9	244	10	5	AT
AllGFP_CLC_2050_trimmed_singleton_21597	145	5.3767	CATAGGTTGCGCTAACTACAAA	GTGTTGCTGATTAGCGGGTC	15	22	159	20	57.29	60.667	7	9.1	39	85	9	AG	BEST
AllGFP_CLC_2050_trimmed_singleton_21597	147	5.5062	CATAGGTTGCGCTAACTACAAA	GAGTGTTGCTGATTAGCGGG	15	22	161	20	57.29	60.796	7	12.9	39	85	9	AG
AllGFP_CLC_2050_trimmed_singleton_21597	146	5.55	ACATAGGTTGCGCTAACTACAAA	GTGTTGCTGATTAGCGGGTC	14	23	159	20	58.117	60.667	7	9.1	39	85	9	AG
AllGFP_CLC_2050_trimmed_singleton_21768	195	0.2129	AAGAGCCCAGCTTCATAGGG	TGGTGACCTTTCAGGTTGCT	7	20	201	20	60.723	60.69	8.7	8.5	37	15	5	ACT	BEST
AllGFP_CLC_2050_trimmed_singleton_21768	191	0.2706	GCCCAGCTTCATAGGGAAAT	TGGTGACCTTTCAGGTTGCT	11	20	201	20	60.419	60.69	6.9	8.5	37	15	5	ACT
AllGFP_CLC_2050_trimmed_singleton_21768	125	0.3211	AAGAGCCCAGCTTCATAGGG	TGACCACTCATCTTCTGGCA	7	20	131	20	60.723	60.402	8.7	10	37	15	5	ACT
AllGFP_CLC_2050_trimmed_singleton_21820	104	2.7784	GCCGTGCCATTGTTAGTAGC	TGCCTGCAAGGGAGCATAC	49	20	152	19	60.667	62.311	6.9	5.6	122	12	6	AT	BEST
AllGFP_CLC_2050_trimmed_singleton_21820	105	2.8982	GCCGTGCCATTGTTAGTAGC	CTGCCTGCAAGGGAGCATA	49	20	153	19	60.667	62.431	6.9	7.4	122	12	6	AT
AllGFP_CLC_2050_trimmed_singleton_21820	104	2.9695	GCCGTGCCATTGTTAGTAGC	TGCCTGCAAGGGAGCATA	49	20	152	18	60.667	61.502	6.9	7.4	122	12	6	AT
AllGFP_CLC_2050_trimmed_singleton_21820	193	0.2216	GCCGTGCCATTGTTAGTAGC	GTGTCCGCCATGATCGTAAT	49	20	241	20	60.667	60.754	6.9	5.6	122	12	6	AT
AllGFP_CLC_2050_trimmed_singleton_21820	167	0.2684	TGGGTCCCTTACGACAAAGA	GTGTCCGCCATGATCGTAAT	75	20	241	20	60.486	60.754	7	5.6	122	12	6	AT
AllGFP_CLC_2050_trimmed_singleton_21839	91	13.5197	TTTCTGATTTGGAATGTTATTCTATC	TCCATGAGCAAATACTGAATGAA	197	26	287	23	57.08	59.6	5.6	6.9	233	32	16	AC	BEST
AllGFP_CLC_2050_trimmed_singleton_21839	93	13.6323	TTTCTGATTTGGAATGTTATTCTATC	CATCCATGAGCAAATACTGAATG	197	26	289	23	57.08	59.488	5.6	6.9	233	32	16	AC
AllGFP_CLC_2050_trimmed_singleton_21839	91	13.6542	TTTCTGATTTGGAATGTTATTCTATCT	TCCATGAGCAAATACTGAATGAA	197	27	287	23	57.946	59.6	5.6	6.9	233	32	16	AC
AllGFP_CLC_2050_trimmed_singleton_21839	244	5.5948	TTTCCTTCGTCATCTGGTACG	CATCCATGAGCAAATACTGAATG	46	21	289	23	60.118	59.488	7.1	6.9	233	32	16	AC
AllGFP_CLC_2050_trimmed_singleton_21839	245	5.8415	TTTCCTTCGTCATCTGGTACG	TCATCCATGAGCAAATACTGAA	46	21	290	22	60.118	58.241	7.1	7	233	32	16	AC
AllGFP_CLC_2050_trimmed_singleton_21839	243	5.9906	TTCCTTCGTCATCTGGTACG	CATCCATGAGCAAATACTGAATG	47	20	289	23	58.722	59.488	7.1	6.9	233	32	16	AC
AllGFP_CLC_2050_trimmed_singleton_21869	247	10.2249	GTGCGTTCGAAAGCTAGCAG	TCTATGGAACTTGTGTTAGCTTAAAT	4	20	250	26	61.234	57.009	8.2	6.2	112	12	6	AC	BEST
AllGFP_CLC_2050_trimmed_singleton_21869	223	10.3565	CCCGTCCTCTGAGAACTGTC	TCTATGGAACTTGTGTTAGCTTAAAT	28	20	250	26	59.835	57.009	6.4	6.2	112	12	6	AC
AllGFP_CLC_2050_trimmed_singleton_21869	246	10.7611	TGCGTTCGAAAGCTAGCAG	TCTATGGAACTTGTGTTAGCTTAAAT	5	19	250	26	60.43	57.009	8.2	6.2	112	12	6	AC
AllGFP_CLC_2050_trimmed_singleton_21869	108	2.4828	GAGAACTGTCTGCCTCTCGC	AGCACACACAGTTAGTTGGCA	38	20	145	21	60.292	59.425	9.9	10	112	12	6	AC
AllGFP_CLC_2050_trimmed_singleton_21869	105	2.573	GAACTGTCTGCCTCTCGCTC	GCACACACAGTTAGTTGGCA	40	20	144	20	60.292	58.335	9.9	10	112	12	6	AC
AllGFP_CLC_2050_trimmed_singleton_21874	97	8.2947	TTACGACACGTACAGAGATAATGTTT	CACTCGCGTAAGTGCTTGTG	22	26	118	20	58.357	60.652	7	7	65	10	5	AC	BEST
AllGFP_CLC_2050_trimmed_singleton_21874	95	8.5516	ACGACACGTACAGAGATAATGTTTA	CACTCGCGTAAGTGCTTGTG	24	25	118	20	57.101	60.652	6	7	65	10	5	AC
AllGFP_CLC_2050_trimmed_singleton_21874	98	8.1484	TTTACGACACGTACAGAGATAATGTTT	CACTCGCGTAAGTGCTTGTG	21	27	118	20	59.504	60.652	7	7	65	10	5	AC
AllGFP_CLC_2050_trimmed_singleton_21874	98	8.2947	TTTACGACACGTACAGAGATAATGTT	CACTCGCGTAAGTGCTTGTG	21	26	118	20	58.357	60.652	6.6	7	65	10	5	AC
AllGFP_CLC_2050_trimmed_singleton_21937	162	14.5891	TGCACAAAGTAAATAAATGTGTAGACG	GCATATAATGTGTGTATGCATGTC	8	27	169	24	60.67	57.081	8.1	6.3	135	10	5	AT	BEST
AllGFP_CLC_2050_trimmed_singleton_21937	162	14.6022	TGCACAAAGTAAATAAATGTGTAGACG	GCATATAATGTGTGTATGCATGTCT	8	27	169	25	60.67	58.067	8.1	6.4	135	10	5	AT
AllGFP_CLC_2050_trimmed_singleton_21937	161	15.2901	GCACAAAGTAAATAAATGTGTAGACGC	GCATATAATGTGTGTATGCATGTC	9	27	169	24	61.371	57.081	9.6	6.3	135	10	5	AT
AllGFP_CLC_2050_trimmed_singleton_21940	188	0.4129	CCTGAAGCATTCCTGGAGAA	AAAGCATTTGGCCGTTATCA	4	20	191	20	60.331	60.456	6.7	5.9	82	20	10	AG	BEST
AllGFP_CLC_2050_trimmed_singleton_21940	189	0.4254	TCCTGAAGCATTCCTGGAGA	AAAGCATTTGGCCGTTATCA	3	20	191	20	60.882	60.456	7.9	5.9	82	20	10	AG
AllGFP_CLC_2050_trimmed_singleton_21940	186	1.2718	CCTGAAGCATTCCTGGAGAA	AGCATTTGGCCGTTATCACT	4	20	189	20	60.331	59.597	6.7	6.4	82	20	10	AG
AllGFP_CLC_2050_trimmed_singleton_22090	96	1.6134	TGCAGCTTTAGGAAGTCATGG	AACGTATCGGCCTCGTTTCT	63	21	158	20	60.393	61.006	8.4	7	90	18	6	AGC	BEST
AllGFP_CLC_2050_trimmed_singleton_22090	100	1.6659	CAGCTTTAGGAAGTCATGGCA	AGTGTGAACGTATCGGCCTC	65	21	164	20	60.393	60.142	10	9.4	90	18	6	AGC
AllGFP_CLC_2050_trimmed_singleton_22090	141	0.602	TTCACACAAACAATCCCACG	AACGTATCGGCCTCGTTTCT	18	20	158	20	60.404	61.006	9.9	7	90	18	6	AGC
AllGFP_CLC_2050_trimmed_singleton_22090	147	0.6545	TTCACACAAACAATCCCACG	AGTGTGAACGTATCGGCCTC	18	20	164	20	60.404	60.142	9.9	9.4	90	18	6	AGC
AllGFP_CLC_2050_trimmed_singleton_22090	138	1.3558	TTCACACAAACAATCCCACG	GTATCGGCCTCGTTTCTGC	18	20	155	19	60.404	60.76	9.9	8.2	90	18	6	AGC
AllGFP_CLC_2050_trimmed_singleton_22388	108	6.731	TGTCTCAATGGTTAGATTCAGAACAG	ATATCAGGGAATGGTTCGCC	112	26	219	20	60.887	61.044	6.7	11.4	144	26	13	AG	BEST
AllGFP_CLC_2050_trimmed_singleton_22388	129	7.0431	TGTCTCAATGGTTAGATTCAGAACAG	ACCAGGGAGTGCTTGCTCTT	112	26	240	20	60.887	61.356	6.7	6.7	144	26	13	AG
AllGFP_CLC_2050_trimmed_singleton_22388	109	7.294	TTGTCTCAATGGTTAGATTCAGAAC	ATATCAGGGAATGGTTCGCC	111	25	219	20	58.75	61.044	6.4	11.4	144	26	13	AG
AllGFP_CLC_2050_trimmed_singleton_22388	116	3.3621	GGAGGAAGGGATGTAGAACAAA	TTGGTTTGTTGGTTTGGCTT	74	22	189	20	59.46	60.378	7	9.7	144	26	13	AG
AllGFP_CLC_2050_trimmed_singleton_22388	146	3.5843	GGAGGAAGGGATGTAGAACAAA	ATATCAGGGAATGGTTCGCC	74	22	219	20	59.46	61.044	7	11.4	144	26	13	AG
AllGFP_CLC_2050_trimmed_singleton_22388	116	3.7145	GGAGGAAGGGATGTAGAACAA	TTGGTTTGTTGGTTTGGCTT	74	21	189	20	58.108	60.378	7	9.7	144	26	13	AG
AllGFP_CLC_2050_trimmed_singleton_22388	119	3.4288	TGCTCTCTTCTTGTCTCAATGG	ATATCAGGGAATGGTTCGCC	101	22	219	20	59.615	61.044	8.4	11.4	144	26	13	AG
AllGFP_CLC_2050_trimmed_singleton_22388	90	3.5301	TTGCTCTCTTCTTGTCTCAATGG	TTGGTTTGTTGGTTTGGCTT	100	23	189	20	60.908	60.378	8.4	9.7	144	26	13	AG
AllGFP_CLC_2050_trimmed_singleton_22448	92	2.6763	AGTTCAACCGGCGATACCTT	CCAGCGAAAGCAGCAGAG	57	20	148	18	60.875	61.001	7.9	6.7	105	21	7	AGC	BEST
AllGFP_CLC_2050_trimmed_singleton_22574	139	9.6513	CAACTGCTTTGCTTGAACCAT	CAATTATTAAGGTCGTTTATGCTTT	111	21	249	25	60.298	57.25	7.8	8.5	166	45	15	AAT	BEST
AllGFP_CLC_2050_trimmed_singleton_22574	140	9.9378	CAACTGCTTTGCTTGAACCAT	ACAATTATTAAGGTCGTTTATGCTTT	111	21	250	26	60.298	57.964	7.8	8.5	166	45	15	AAT
AllGFP_CLC_2050_trimmed_singleton_22574	140	10.8202	ACAACTGCTTTGCTTGAACCAT	CAATTATTAAGGTCGTTTATGCTTT	110	22	249	25	61.071	57.25	7.8	8.5	166	45	15	AAT
AllGFP_CLC_2050_trimmed_singleton_22601	164	0.6501	ACGACCTTCATGCGACAACT	TGTGTTGGTGTGTATGTGCG	44	20	207	20	60.721	60.071	6.7	9.9	175	12	6	CG	BEST
AllGFP_CLC_2050_trimmed_singleton_22601	156	0.7353	CATGCGACAACTGCGATAAA	TGTGTTGGTGTGTATGTGCG	52	20	207	20	60.807	60.071	6.2	9.9	175	12	6	CG
AllGFP_CLC_2050_trimmed_singleton_22601	173	0.8831	CAAACACCGACGACCTTCAT	TGTGTTGGTGTGTATGTGCG	35	20	207	20	60.954	60.071	6.9	9.9	175	12	6	CG
AllGFP_CLC_2050_trimmed_singleton_22626	164	4.2087	GTTAAGTGCAAGGCACAAGC	AACATAAATGGCCAAATTGGAA	1	20	164	22	58.582	60.41	8.5	8.5	115	20	5	AAAT	BEST
AllGFP_CLC_2050_trimmed_singleton_22626	162	4.2745	GTTAAGTGCAAGGCACAAGC	CATAAATGGCCAAATTGGAA	1	20	162	20	58.582	58.344	8.5	8.5	115	20	5	AAAT
AllGFP_CLC_2050_trimmed_singleton_22626	163	4.4387	GTTAAGTGCAAGGCACAAGC	ACATAAATGGCCAAATTGGAA	1	20	163	21	58.582	59.18	8.5	8.5	115	20	5	AAAT
AllGFP_CLC_2050_trimmed_singleton_22703	131	1.279	GTCCTTGCTTTGGTCCCTG	AACTAAGGACGACCGGTTCC	23	19	153	20	60.64	60.361	9.7	7.9	59	10	5	AG	BEST
AllGFP_CLC_2050_trimmed_singleton_22703	271	1.3301	GAACTGCCGTCCTTGCTTT	CTGCCACAGTGCCAAATACA	15	19	285	20	60.39	60.72	8.5	5.6	59	10	5	AG
AllGFP_CLC_2050_trimmed_singleton_22703	273	1.3377	ATGAACTGCCGTCCTTGCT	CTGCCACAGTGCCAAATACA	13	19	285	20	60.817	60.72	8.5	5.6	59	10	5	AG
AllGFP_CLC_2050_trimmed_singleton_22768	91	3.8741	CTCTCCCTCTCGCTGATCG	GGATCGCTTGCCTTCTCC	29	19	119	18	61.213	60.861	8.3	7.9	64	24	8	AAG	BEST
AllGFP_CLC_2050_trimmed_singleton_22768	90	4.6803	TCTCCCTCTCGCTGATCG	GGATCGCTTGCCTTCTCC	30	18	119	18	60.18	60.861	8.3	7.9	64	24	8	AAG
AllGFP_CLC_2050_trimmed_singleton_22768	90	4.7944	CTCTCCCTCTCGCTGATCG	GATCGCTTGCCTTCTCCGT	29	19	118	19	61.213	62.781	8.3	9.6	64	24	8	AAG
AllGFP_CLC_2050_trimmed_singleton_22768	93	1.0081	TCTCGCTGATCGACAAGATG	CTTCTTCTTGGATCGCTTGC	36	20	128	20	60.096	60.096	6.6	8.5	64	24	8	AAG
AllGFP_CLC_2050_trimmed_singleton_22768	90	1.6149	TCTCGCTGATCGACAAGATG	CTTCTTGGATCGCTTGCCT	36	20	125	19	60.096	60.489	6.6	9.7	64	24	8	AAG
AllGFP_CLC_2050_trimmed_singleton_22768	90	1.6669	TCTCGCTGATCGACAAGATG	CTTCTTGGATCGCTTGCCTT	36	20	125	20	60.096	61.763	6.6	9.7	64	24	8	AAG
AllGFP_CLC_2050_trimmed_singleton_22872	109	1.2013	ATTAATTGCGATCCGCTGAC	ACGTGGATTCTTACAGGCCC	23	20	131	20	60.067	61.268	6.4	12.4	64	12	6	AC	BEST
AllGFP_CLC_2050_trimmed_singleton_22872	96	1.4694	CGCTGACATCCAAATGAAGA	ACGTGGATTCTTACAGGCCC	36	20	131	20	59.799	61.268	6.7	12.4	64	12	6	AC
AllGFP_CLC_2050_trimmed_singleton_22872	99	1.4913	ATCCGCTGACATCCAAATGA	ACGTGGATTCTTACAGGCCC	33	20	131	20	61.423	61.268	6.9	12.4	64	12	6	AC
AllGFP_CLC_2050_trimmed_singleton_22872	254	0.6085	ATTAATTGCGATCCGCTGAC	GTGATGGCATGCAACAAGAA	23	20	276	20	60.067	60.675	6.4	7	64	12	6	AC
AllGFP_CLC_2050_trimmed_singleton_23042	159	0.1498	TGGCTCCCACCTCTGTTAAA	GGCTGGTCACTGTGGAAGTC	12	20	170	20	60.626	60.723	6.6	6.4	62	22	11	AG	BEST
AllGFP_CLC_2050_trimmed_singleton_23042	162	0.6046	AAGTGGCTCCCACCTCTGTT	GGCTGGTCACTGTGGAAGTC	9	20	170	20	61.081	60.723	6.7	6.4	62	22	11	AG
AllGFP_CLC_2050_trimmed_singleton_23042	133	0.7499	GCCAAGAAACACTGGTCCAT	GGCTGGTCACTGTGGAAGTC	38	20	170	20	59.973	60.723	8.1	6.4	62	22	11	AG
AllGFP_CLC_2050_trimmed_singleton_23061	219	1.6993	GTACAGATGCCCAGCCACAT	CAAGTGATCTGAGGTGACCG	98	20	316	20	60.956	59.257	6.6	9.6	171	10	5	AT	BEST
AllGFP_CLC_2050_trimmed_singleton_23061	219	1.7897	GTACAGATGCCCAGCCACAT	CAAGTGATCTGAGGTGACCGT	98	20	316	21	60.956	60.166	6.6	9.3	171	10	5	AT
AllGFP_CLC_2050_trimmed_singleton_23061	228	1.8099	TCCTTCCACGTACAGATGCC	CAAGTGATCTGAGGTGACCG	89	20	316	20	61.067	59.257	9.6	9.6	171	10	5	AT
AllGFP_CLC_2050_trimmed_singleton_23238	94	2.3777	CAGTCAGTAGTCGTACGCGG	TCGGTTCTGTTGTAGGACGA	1	20	94	20	59.534	59.288	13.4	8.1	45	12	6	AG	BEST
AllGFP_CLC_2050_trimmed_singleton_23238	95	2.5022	CAGTCAGTAGTCGTACGCGG	GTCGGTTCTGTTGTAGGACGA	1	20	95	21	59.534	60.164	13.4	8.1	45	12	6	AG
AllGFP_CLC_2050_trimmed_singleton_23238	97	3.0863	CAGTCAGTAGTCGTACGCGG	AAGTCGGTTCTGTTGTAGGACG	1	20	97	22	59.534	60.58	13.4	9.6	45	12	6	AG
AllGFP_CLC_2050_trimmed_singleton_23238	157	1.1555	CAGTCAGTAGTCGTACGCGG	GAGGTCCACCTTGAATGACG	1	20	157	20	59.534	60.51	13.4	8.4	45	12	6	AG
AllGFP_CLC_2050_trimmed_singleton_23238	148	1.9788	CAGTCAGTAGTCGTACGCGG	CTTGAATGACGTCACCTGGG	1	20	148	20	59.534	61.513	13.4	9.7	45	12	6	AG
AllGFP_CLC_2050_trimmed_singleton_23680	260	3.4061	TACAGCAGGGAGGGAGATAA	ACAGACCCATCCCAAGACCT	2	20	261	20	57.364	60.77	5.9	7.6	22	25	6	AT	BEST
AllGFP_CLC_2050_trimmed_singleton_23680	261	3.9982	ATACAGCAGGGAGGGAGATAA	ACAGACCCATCCCAAGACCT	1	21	261	20	57.771	60.77	5.9	7.6	22	25	6	AT
AllGFP_CLC_2050_trimmed_singleton_23680	259	4.4861	TACAGCAGGGAGGGAGATAA	CAGACCCATCCCAAGACCTC	2	20	260	20	57.364	61.85	5.9	7.6	22	25	6	AT
AllGFP_CLC_2050_trimmed_singleton_23680	179	3.4328	TACAGCAGGGAGGGAGATAA	ACCCTCAGAGCCACCTCTCT	2	20	180	20	57.364	60.404	5.9	6.4	22	25	6	AT
AllGFP_CLC_2050_trimmed_singleton_23680	174	3.5527	TACAGCAGGGAGGGAGATAA	CAGAGCCACCTCTCTTGAGC	2	20	175	20	57.364	60.284	5.9	8.2	22	25	6	AT
AllGFP_CLC_2050_trimmed_singleton_24124	236	0.6742	GGTGGAAGATGGTGGTGAAA	GCGCAAAGGTGTCAAGAGAG	12	20	247	20	60.758	61.116	7.3	6.4	180	12	6	AT	BEST
AllGFP_CLC_2050_trimmed_singleton_24124	237	0.753	AGGTGGAAGATGGTGGTGAA	GCGCAAAGGTGTCAAGAGAG	11	20	247	20	60.363	61.116	6.7	6.4	180	12	6	AT
AllGFP_CLC_2050_trimmed_singleton_24314	195	1.1159	ACACACCCACCCACACATTT	AGCAGTTGGTTCCTGTGTCG	12	20	206	20	61.009	61.307	7.2	8.4	39	59	8	AT	BEST
AllGFP_CLC_2050_trimmed_singleton_24314	197	1.1287	ACACACCCACCCACACATTT	GCAGCAGTTGGTTCCTGTGT	12	20	208	20	61.009	61.32	7.2	6.4	39	59	8	AT
AllGFP_CLC_2050_trimmed_singleton_24314	201	1.1346	ACACACCCACCCACACATTT	ATCTGCAGCAGTTGGTTCCT	12	20	212	20	61.009	59.874	7.2	8.2	39	59	8	AT
AllGFP_CLC_2050_trimmed_singleton_24529	141	0.2797	CCCTTCACCTGATTGTACGC	GGGACTTGATAACGCAGCAG	24	20	164	20	60.517	60.796	8.9	8.2	96	18	6	AAG	BEST
AllGFP_CLC_2050_trimmed_singleton_24529	155	0.659	CCCTTCACCTGATTGTACGC	GCGTGTGTGTTTGAGGGACT	24	20	178	20	60.517	61.176	8.9	7.6	96	18	6	AAG
AllGFP_CLC_2050_trimmed_singleton_24541	119	4.5885	ACCGGACTGTGATTCGTGAG	TCGAATTTACAAATGTAGGCACA	5	20	123	23	61.134	59.545	6.4	8.2	86	10	5	AT	BEST
AllGFP_CLC_2050_trimmed_singleton_24541	119	4.6616	ACCGGACTGTGATTCGTGAG	TCGAATTTACAAATGTAGGCACAA	5	20	123	24	61.134	60.728	6.4	7	86	10	5	AT
AllGFP_CLC_2050_trimmed_singleton_24541	120	4.8445	ACCGGACTGTGATTCGTGAG	GTCGAATTTACAAATGTAGGCACA	5	20	124	24	61.134	60.289	6.4	8.2	86	10	5	AT
AllGFP_CLC_2050_trimmed_singleton_24541	174	4.3624	ACCGGACTGTGATTCGTGAG	TCGAAAGCAGTTGAATCACATAA	5	20	178	23	61.134	59.772	6.4	6.2	86	10	5	AT
AllGFP_CLC_2050_trimmed_singleton_24541	187	4.5537	ACCGGACTGTGATTCGTGAG	TGGTTTCTCTTTATCGAAAGCAGT	5	20	191	24	61.134	60.62	6.4	7.9	86	10	5	AT
AllGFP_CLC_2050_trimmed_singleton_24541	172	4.5726	CGGACTGTGATTCGTGAGAC	TCGAAAGCAGTTGAATCACAT	7	20	178	21	59.261	58.366	6.1	6.6	86	10	5	AT
AllGFP_CLC_2050_trimmed_singleton_24556	217	1.4077	GTTGCGGAATCTTTCCAATG	TCATCCTCATCGTCATCATCC	88	20	304	21	60.448	60.856	7.2	8.1	231	51	6	ATC	BEST
AllGFP_CLC_2050_trimmed_singleton_24556	175	1.4567	CTCCAAGTGGATCTGTTCGC	TCATCCTCATCGTCATCATCC	130	20	304	21	60.801	60.856	10.2	8.1	231	51	6	ATC
AllGFP_CLC_2050_trimmed_singleton_24556	153	1.5787	CGGAGAGCAACTTCAAGCTC	TCATCCTCATCGTCATCATCC	152	20	304	21	60.277	60.856	7.9	8.1	231	51	6	ATC
AllGFP_CLC_2050_trimmed_singleton_24695	288	0.0713	ACAGGATTGCTCAAGTCCCA	CTAGGCATGATCACTTCGGG	12	20	299	20	60.656	60.615	9.7	11.4	137	15	5	AGG	BEST
AllGFP_CLC_2050_trimmed_singleton_24695	283	0.1815	ACAGGATTGCTCAAGTCCCA	CATGATCACTTCGGGAGGTC	12	20	294	20	60.656	60.475	9.7	7.6	137	15	5	AGG
AllGFP_CLC_2050_trimmed_singleton_24695	255	0.2844	ACAGGATTGCTCAAGTCCCA	ATGTCCTCCATCGAGAGCTG	12	20	266	20	60.656	60.372	9.7	8.2	137	15	5	AGG
AllGFP_CLC_2050_trimmed_singleton_24709	138	0.7229	TAAAGCTCAGGGCTGACGAA	CTCTATATGGGCCACCATGC	38	20	175	20	61.041	60.318	8.4	8.4	128	10	5	AG	BEST
AllGFP_CLC_2050_trimmed_singleton_24709	165	0.8742	TCATACTCTGCTGTCGTCGG	CTCTATATGGGCCACCATGC	11	20	175	20	60.008	60.318	9.6	8.4	128	10	5	AG
AllGFP_CLC_2050_trimmed_singleton_24890	144	4.4925	TTCAGGAATTTAACATGAGGGA	CGTGACCGTTCAACAGAATG	11	22	154	20	58.556	60.152	9.4	6.9	59	63	21	AAT	BEST
AllGFP_CLC_2050_trimmed_singleton_24890	145	4.5598	CTTCAGGAATTTAACATGAGGGA	CGTGACCGTTCAACAGAATG	10	23	154	20	59.489	60.152	9.4	6.9	59	63	21	AAT
AllGFP_CLC_2050_trimmed_singleton_24890	188	4.6193	TTCAGGAATTTAACATGAGGGA	TGCAGTGACAGGAACGAAAG	11	22	198	20	58.556	60.025	9.4	7	59	63	21	AAT
AllGFP_CLC_2050_trimmed_singleton_24898	91	5.7442	AACAGTCCCTCATGAGAAATGAA	TCAACAGTGACAAAGCAAGAGG	69	23	159	22	59.99	60.465	6.9	7.9	93	20	5	ACTG	BEST
AllGFP_CLC_2050_trimmed_singleton_24898	90	6.0887	ACAGTCCCTCATGAGAAATGAA	TCAACAGTGACAAAGCAAGAGG	70	22	159	22	58.646	60.465	6.9	7.9	93	20	5	ACTG
AllGFP_CLC_2050_trimmed_singleton_24898	91	6.4926	AACAGTCCCTCATGAGAAATGAAT	TCAACAGTGACAAAGCAAGAGG	69	24	159	22	60.242	60.465	6.9	7.9	93	20	5	ACTG
AllGFP_CLC_2050_trimmed_singleton_24898	151	0.7936	AGTTTGAGACGCCAGGGAAT	AGTGACAAAGCAAGAGGGCA	4	20	154	20	61.019	60.975	8.1	11.2	93	20	5	ACTG
AllGFP_CLC_2050_trimmed_singleton_25021	93	4.1635	AATCGTGCATTTCCGATTGT	GACCCACGAGATAGATATGCAG	4	20	96	22	60.339	58.697	6.6	8.5	46	14	7	AG	BEST
AllGFP_CLC_2050_trimmed_singleton_25021	94	4.2108	AATCGTGCATTTCCGATTGT	AGACCCACGAGATAGATATGCAG	4	20	97	23	60.339	59.65	6.6	8.5	46	14	7	AG
AllGFP_CLC_2050_trimmed_singleton_25021	95	4.5126	AATCGTGCATTTCCGATTGT	AAGACCCACGAGATAGATATGCAG	4	20	98	24	60.339	60.852	6.6	8.5	46	14	7	AG
AllGFP_CLC_2050_trimmed_singleton_25240	259	6.3944	GCCTAGTTATTATCCTCAGCTTCA	CCTGCCTGGCGATAGTAATG	33	24	291	20	58.223	60.617	7	6.2	64	139	8	AAT	BEST
AllGFP_CLC_2050_trimmed_singleton_25240	260	6.5338	AGCCTAGTTATTATCCTCAGCTTCA	CCTGCCTGGCGATAGTAATG	32	25	291	20	59.083	60.617	7	6.2	64	139	8	AAT
AllGFP_CLC_2050_trimmed_singleton_25240	262	6.6121	GCCTAGTTATTATCCTCAGCTTCA	CTTCCTGCCTGGCGATAGTA	33	24	294	20	58.223	60.365	7	4.7	64	139	8	AAT
AllGFP_CLC_2050_trimmed_singleton_25555	125	0.2501	TCAATGAAGCGTCCGAAAGT	GGACGGATATTCCTGGTTCC	117	20	241	20	60.776	60.526	6.7	7.9	138	24	8	AAG	BEST
AllGFP_CLC_2050_trimmed_singleton_25555	126	0.378	CTCAATGAAGCGTCCGAAAG	GGACGGATATTCCTGGTTCC	116	20	241	20	60.904	60.526	7	7.9	138	24	8	AAG
AllGFP_CLC_2050_trimmed_singleton_25555	128	0.9297	CTCTCAATGAAGCGTCCGAA	GGACGGATATTCCTGGTTCC	114	20	241	20	61.455	60.526	10.2	7.9	138	24	8	AAG
AllGFP_CLC_2050_trimmed_singleton_25555	223	0.2526	GAGGGTAGGTCACGTGGTTG	GGACGGATATTCCTGGTTCC	19	20	241	20	60.422	60.526	8.2	7.9	138	24	8	AAG
AllGFP_CLC_2050_trimmed_singleton_25555	225	0.2966	AGGAGGGTAGGTCACGTGGT	GGACGGATATTCCTGGTTCC	17	20	241	20	60.822	60.526	7.6	7.9	138	24	8	AAG
AllGFP_CLC_2050_trimmed_singleton_25597	95	1.5013	TGTCTGCTCGTGCTGTGATT	CCTAGGCACCCTTTCGTCAG	8	20	102	20	60.627	62.075	6.9	6.4	51	16	8	AG	BEST
AllGFP_CLC_2050_trimmed_singleton_25597	98	1.513	TGTCTGCTCGTGCTGTGATT	ATCCCTAGGCACCCTTTCGT	8	20	105	20	60.627	62.086	6.9	8.4	51	16	8	AG
AllGFP_CLC_2050_trimmed_singleton_25597	95	1.6065	TGTCTGCTCGTGCTGTGATT	CCTAGGCACCCTTTCGTCA	8	20	102	19	60.627	61.18	6.9	8.4	51	16	8	AG
AllGFP_CLC_2050_trimmed_singleton_25830	185	0.1104	GACACCGATCGATCCCAATA	ACGTCTTGCACGGTAACGAT	3	20	187	20	60.691	60.581	6.2	8	143	15	5	ATC	BEST
AllGFP_CLC_2050_trimmed_singleton_25830	140	0.2137	GCACTCTTGAGCGATTTGGT	ACGTCTTGCACGGTAACGAT	48	20	187	20	60.406	60.581	8.2	8	143	15	5	ATC
AllGFP_CLC_2050_trimmed_singleton_25830	186	0.3752	GACACCGATCGATCCCAATA	TACGTCTTGCACGGTAACGA	3	20	188	20	60.691	60.316	6.2	8.4	143	15	5	ATC
AllGFP_CLC_2050_trimmed_singleton_25830	117	0.0715	CCATCTCATCATCGTCGTCA	ACGTCTTGCACGGTAACGAT	71	20	187	20	60.652	60.581	8.4	8	143	15	5	ATC
AllGFP_CLC_2050_trimmed_singleton_25945	95	0.913	ATGCCCATTTGCTTCTGTTG	ACCTTCCTGTCCTTGGCAGT	147	20	241	20	61.032	61.081	7	7.9	169	14	7	AG	BEST
AllGFP_CLC_2050_trimmed_singleton_25945	93	0.9634	GCCCATTTGCTTCTGTTGTT	ACCTTCCTGTCCTTGGCAGT	149	20	241	20	60.118	61.081	7	7.9	169	14	7	AG
AllGFP_CLC_2050_trimmed_singleton_25945	131	1.0752	CCTTACGAGTGACGAGGACC	TGGCAGTTCTTAGCGGATGT	98	20	228	20	59.721	60.796	9.1	6.3	169	14	7	AG
AllGFP_CLC_2050_trimmed_singleton_25953	98	0.1597	TCAAGTCCAATCCGATCGTT	GTAGGTGGAGCAGCAGCAGT	156	20	253	20	60.461	60.621	8.4	7.9	188	18	6	AAT	BEST
AllGFP_CLC_2050_trimmed_singleton_25953	99	0.293	TCAAGTCCAATCCGATCGTT	AGTAGGTGGAGCAGCAGCAG	156	20	254	20	60.461	60.754	8.4	8.2	188	18	6	AAT
AllGFP_CLC_2050_trimmed_singleton_26029	106	5.8141	CCTCCCTCTCTTTCCTTTCC	GAGCAACGCTATTCATTCACT	12	20	117	21	59.252	57.134	8.5	6.4	52	14	7	AG	BEST
AllGFP_CLC_2050_trimmed_singleton_26029	106	5.8813	CCTCCCTCTCTTTCCTTTCCT	GAGCAACGCTATTCATTCACT	12	21	117	21	60.185	57.134	8.2	6.4	52	14	7	AG
AllGFP_CLC_2050_trimmed_singleton_26029	107	5.8996	TCCTCCCTCTCTTTCCTTTCC	GAGCAACGCTATTCATTCACT	11	21	117	21	61.033	57.134	8.5	6.4	52	14	7	AG
AllGFP_CLC_2050_trimmed_singleton_26214	130	2.7314	GCACTGCCAGATGTGTTGAG	GGATTATCTCGTTGAGACCCA	92	20	221	21	60.473	58.995	7	9.4	179	22	11	AG	BEST
AllGFP_CLC_2050_trimmed_singleton_26214	208	2.9912	TCCGAATGCTTACGGAGAAC	GGATTATCTCGTTGAGACCCA	14	20	221	21	60.214	58.995	6.4	9.4	179	22	11	AG
AllGFP_CLC_2050_trimmed_singleton_26214	218	2.9946	ATCAACCTCCTCCGAATGCT	GGATTATCTCGTTGAGACCCA	4	20	221	21	60.99	58.995	8.1	9.4	179	22	11	AG
AllGFP_CLC_2050_trimmed_singleton_26214	189	2.8568	CAGAACGTCGGTGTGTGAAG	GGATTATCTCGTTGAGACCCA	33	20	221	21	60.348	58.995	7	9.4	179	22	11	AG
AllGFP_CLC_2050_trimmed_singleton_26254	116	1.1367	GCACCTGGCAGTGGTTTAGA	CCTTCCCAGTCTGGTTGTGA	48	20	163	20	61.236	61.101	6	6.7	83	10	5	AG	BEST
AllGFP_CLC_2050_trimmed_singleton_26254	129	1.2098	GTTTGATTCCCATGCACCTG	CCTTCCCAGTCTGGTTGTGA	35	20	163	20	61.309	61.101	7.9	6.7	83	10	5	AG
AllGFP_CLC_2050_trimmed_singleton_26254	117	1.2339	GCACCTGGCAGTGGTTTAGA	ACCTTCCCAGTCTGGTTGTG	48	20	164	20	61.236	60.002	6	7	83	10	5	AG
AllGFP_CLC_2050_trimmed_singleton_26472	118	3.336	CCCACGTGTTCAGGAATTT	CAGGACTCAATGTCTGCGTG	1	19	118	20	58.401	60.463	7.2	9.9	21	14	7	AT	BEST
AllGFP_CLC_2050_trimmed_singleton_26472	120	3.8155	CCCACGTGTTCAGGAATTT	TTCAGGACTCAATGTCTGCG	1	19	120	20	58.401	59.984	7.2	10.2	21	14	7	AT
AllGFP_CLC_2050_trimmed_singleton_26472	145	4.0931	CCCACGTGTTCAGGAATTT	GAAAGTTCACTGCCTTCGCA	1	19	145	20	58.401	61.494	7.2	10.2	21	14	7	AT
AllGFP_CLC_2050_trimmed_singleton_26732	116	5.2447	CCATGCGCTGATCGATGTA	CGACTCCATACAGCACAGAATTT	4	19	119	23	61.792	60.547	5.6	7.2	38	12	6	AT	BEST
AllGFP_CLC_2050_trimmed_singleton_26732	116	5.3863	CCATGCGCTGATCGATGTA	CGACTCCATACAGCACAGAA	4	19	119	20	61.792	57.406	5.6	7	38	12	6	AT
AllGFP_CLC_2050_trimmed_singleton_26732	117	5.4074	CCATGCGCTGATCGATGTA	ACGACTCCATACAGCACAGAA	4	19	120	21	61.792	58.385	5.6	7	38	12	6	AT
AllGFP_CLC_2050_trimmed_singleton_26829	243	6.7743	AACTCCTCCTCCTCTTCCCA	CCAACAACTCTCTTGAAGTTTAGTGA	6	20	248	26	60.186	60.24	9.7	6.4	39	15	5	ACT	BEST
AllGFP_CLC_2050_trimmed_singleton_26829	241	7.1594	CTCCTCCTCCTCTTCCCACT	CCAACAACTCTCTTGAAGTTTAGTGA	8	20	248	26	59.801	60.24	7.9	6.4	39	15	5	ACT
AllGFP_CLC_2050_trimmed_singleton_27014	137	3.6532	AAGAAGGCCAAGTCTACGTGT	TTGGGTGTCAGCTAAGCCAT	31	21	167	20	58.004	60.657	8.1	9.6	133	10	5	AC	BEST
AllGFP_CLC_2050_trimmed_singleton_27014	140	4.1395	TCTAAGAAGGCCAAGTCTACGTGT	TTGGGTGTCAGCTAAGCCAT	28	24	167	20	60.682	60.657	8.1	9.6	133	10	5	AC
AllGFP_CLC_2050_trimmed_singleton_27014	132	4.4446	GGCCAAGTCTACGTGTATCTTTC	TTGGGTGTCAGCTAAGCCAT	36	23	167	20	59.212	60.657	7	9.6	133	10	5	AC
AllGFP_CLC_2050_trimmed_singleton_27062	107	1.6703	ATCCCATCAAAGGGAAGTGG	TCTTTCCGTCCTCGTCTTTC	22	20	128	20	61.076	59.405	7.9	7	81	14	7	AG	BEST
AllGFP_CLC_2050_trimmed_singleton_27062	107	1.7079	ATCCCATCAAAGGGAAGTGG	TCTTTCCGTCCTCGTCTTTCT	22	20	128	21	61.076	60.368	7.9	7	81	14	7	AG
AllGFP_CLC_2050_trimmed_singleton_27174	227	1.1322	GCTGAGACCAAAGCTCCAGA	TCAACTTGGCATTTCCCTTT	37	20	263	20	60.678	59.546	8.2	8.5	193	15	5	AAG	BEST
AllGFP_CLC_2050_trimmed_singleton_27174	208	1.1967	TCAGCTGAGACCAAAGCTCC	CATCAGGGTCCTCACTGTCTG	34	20	241	21	60.678	60.719	9.4	6.4	193	15	5	AAG
AllGFP_CLC_2050_trimmed_singleton_27411	100	4.5014	CCATGGTATTTGGGAAACGC	TGTATGCTAGCAGCACCATCTG	88	20	187	22	62.334	61.367	9.9	6.6	144	10	5	AC	BEST
AllGFP_CLC_2050_trimmed_singleton_27411	102	4.6026	AGCCATGGTATTTGGGAAAC	TGTATGCTAGCAGCACCATCTG	86	20	187	22	58.765	61.367	6.7	6.6	144	10	5	AC
AllGFP_CLC_2050_trimmed_singleton_27411	131	3.7462	GCACGGCTCAAGAAGAAAGT	TGTATGCTAGCAGCACCATCTG	57	20	187	22	59.621	61.367	6.7	6.6	144	10	5	AC
AllGFP_CLC_2050_trimmed_singleton_27411	129	3.7518	ACGGCTCAAGAAGAAAGTCG	TGTATGCTAGCAGCACCATCTG	59	20	187	22	59.615	61.367	8.1	6.6	144	10	5	AC
AllGFP_CLC_2050_trimmed_singleton_27411	122	3.9192	GCACGGCTCAAGAAGAAAGT	GCAGCACCATCTGGTGTTATAG	57	20	178	22	59.621	59.66	6.7	4.9	144	10	5	AC
AllGFP_CLC_2050_trimmed_singleton_27677	114	15.3192	TTGTGGTTACGTAGGTGACAATTT	CAGCTGAATATATGGAATGAATATAAA	11	24	124	27	59.744	57.137	7.2	6.2	72	10	5	AT	BEST
AllGFP_CLC_2050_trimmed_singleton_27677	113	15.5756	TGTGGTTACGTAGGTGACAATTT	CAGCTGAATATATGGAATGAATATAAA	12	23	124	27	58.487	57.137	7.2	6.2	72	10	5	AT
AllGFP_CLC_2050_trimmed_singleton_27677	115	15.7468	TTTGTGGTTACGTAGGTGACAATTT	CAGCTGAATATATGGAATGAATATAAA	10	25	124	27	60.884	57.137	7.2	6.2	72	10	5	AT
AllGFP_CLC_2050_trimmed_singleton_27734	164	1.7215	AGGAGAGACATCCACCCTCC	GCACCGAGATGGACCTTATT	11	20	174	20	60.469	59.009	9.4	6.2	129	10	5	CG	BEST
AllGFP_CLC_2050_trimmed_singleton_27734	164	1.8467	GGAGAGACATCCACCCTCCT	CGCACCGAGATGGACCTTAT	12	20	175	20	60.469	62.316	7.9	5.9	129	10	5	CG
AllGFP_CLC_2050_trimmed_singleton_27863	100	2.1331	ACACGCGCACAGACACTCT	GCCCATTTAGGTCTTTGACG	18	19	117	20	60.702	59.569	6.1	8.4	69	18	9	AG	BEST
AllGFP_CLC_2050_trimmed_singleton_27863	101	2.2135	ACACGCGCACAGACACTCT	AGCCCATTTAGGTCTTTGACG	18	19	118	21	60.702	60.489	6.1	8.4	69	18	9	AG
AllGFP_CLC_2050_trimmed_singleton_27863	98	2.2404	ACGCGCACAGACACTCTCTC	GCCCATTTAGGTCTTTGACG	20	20	117	20	61.809	59.569	6.4	8.4	69	18	9	AG
AllGFP_CLC_2050_trimmed_singleton_28209	144	1.6039	ACATGCAAGCGAGGTCAAGT	GCGTGATAAACCAGGTGTTGA	4	20	147	21	60.865	60.939	6.7	6.7	81	10	5	AC	BEST
AllGFP_CLC_2050_trimmed_singleton_28209	152	1.621	ACATGCAAGCGAGGTCAAGT	GCGTCGATGCGTGATAAAC	4	20	155	19	60.865	60.244	6.7	6	81	10	5	AC
AllGFP_CLC_2050_trimmed_singleton_28209	149	1.6297	ACATGCAAGCGAGGTCAAGT	TCGATGCGTGATAAACCAGG	4	20	152	20	60.865	61.965	6.7	9.7	81	10	5	AC
AllGFP_CLC_2050_trimmed_singleton_28535	135	3.0529	CACCGTGACTCGCAAGAAG	TTCCTTACGCCACTAACAGAGG	31	19	165	22	60.6	60.652	6.7	7.9	51	28	7	AATC	BEST
AllGFP_CLC_2050_trimmed_singleton_28535	134	3.213	CACCGTGACTCGCAAGAAG	TCCTTACGCCACTAACAGAGG	31	19	164	21	60.6	59.387	6.7	7.9	51	28	7	AATC
AllGFP_CLC_2050_trimmed_singleton_28610	195	3.6224	ATGGAACGAAGAACCTGAAA	ACATTGCAATCTGGGCATTT	27	20	221	20	57.238	60.339	7.3	7.2	101	10	5	AG	BEST
AllGFP_CLC_2050_trimmed_singleton_28610	187	4.1068	ATGGAACGAAGAACCTGAAA	ATCTGGGCATTTGGGAAGAG	27	20	213	20	57.238	61.345	7.3	6.7	101	10	5	AG
AllGFP_CLC_2050_trimmed_singleton_28610	122	4.2618	ATGGAACGAAGAACCTGAAA	GGTCTATTCGAAGACGTGCC	27	20	148	20	57.238	59.7	7.3	9.4	101	10	5	AG
AllGFP_CLC_2050_trimmed_singleton_28828	264	2.7639	TCGTTGGTGCAGTTATTTATCG	GCAGCAGCAACCGAAATACT	2	22	265	20	60.02	60.416	7.6	5.3	147	15	5	ATC	BEST
AllGFP_CLC_2050_trimmed_singleton_28828	263	3.289	CGTTGGTGCAGTTATTTATCGC	GCAGCAGCAACCGAAATACT	3	22	265	20	61.705	60.416	9.8	5.3	147	15	5	ATC
AllGFP_CLC_2050_trimmed_singleton_28828	263	3.5325	CGTTGGTGCAGTTATTTATCG	GCAGCAGCAACCGAAATACT	3	21	265	20	58.252	60.416	7.6	5.3	147	15	5	ATC
AllGFP_CLC_2050_trimmed_singleton_28845	258	0.0067	TGGTGTCTCAACGCAAGCTA	ACTGATGGCAGGAATCGAAA	6	20	263	20	60.596	60.603	7.2	9	182	10	5	AC	BEST
AllGFP_CLC_2050_trimmed_singleton_28845	261	0.2765	TGATGGTGTCTCAACGCAAG	ACTGATGGCAGGAATCGAAA	3	20	263	20	60.873	60.603	8.5	9	182	10	5	AC
AllGFP_CLC_2050_trimmed_singleton_29081	185	0.4251	AACTCCTCCTCCTCTTCCCA	CAAGAGCAACTGGCACTCCT	30	20	214	20	60.186	60.589	9.7	7.9	63	15	5	ACT	BEST
AllGFP_CLC_2050_trimmed_singleton_29081	186	0.5607	AACTCCTCCTCCTCTTCCCA	ACAAGAGCAACTGGCACTCC	30	20	215	20	60.186	60.453	9.7	7.6	63	15	5	ACT
AllGFP_CLC_2050_trimmed_singleton_29081	183	0.8102	CTCCTCCTCCTCTTCCCACT	CAAGAGCAACTGGCACTCCT	32	20	214	20	59.801	60.589	7.9	7.9	63	15	5	ACT
AllGFP_CLC_2050_trimmed_singleton_29221	180	2.11	GGCGAAGTTTCAAACAAGCA	CACGCACATGCACTCTCAG	39	20	218	19	61.311	60.201	8.5	6.7	189	10	5	AC	BEST
AllGFP_CLC_2050_trimmed_singleton_29221	119	2.1761	CCCGGTGTCAAGCAAATTAT	CACGCACATGCACTCTCAG	100	20	218	19	59.823	60.201	5.8	6.7	189	10	5	AC
AllGFP_CLC_2050_trimmed_singleton_29221	127	2.2796	CAATAGTGCCCGGTGTCAAG	CACGCACATGCACTCTCAG	92	20	218	19	61.481	60.201	7	6.7	189	10	5	AC
AllGFP_CLC_2050_trimmed_singleton_29221	181	1.238	GGCGAAGTTTCAAACAAGCA	ACACGCACATGCACTCTCAG	39	20	219	20	61.311	61.127	8.5	6.7	189	10	5	AC
AllGFP_CLC_2050_trimmed_singleton_29221	120	1.3041	CCCGGTGTCAAGCAAATTAT	ACACGCACATGCACTCTCAG	100	20	219	20	59.823	61.127	5.8	6.7	189	10	5	AC
AllGFP_CLC_2050_trimmed_singleton_29221	183	1.3992	GGCGAAGTTTCAAACAAGCA	AAACACGCACATGCACTCTC	39	20	221	20	61.311	59.912	8.5	6.4	189	10	5	AC
AllGFP_CLC_2050_trimmed_singleton_29822	194	0.5832	TATGCAGCGAAGGGAATTTG	TTTGTCCCAGCAAGAGTGGT	1	20	194	20	61.094	60.69	7.2	7.6	105	12	6	AT	BEST
AllGFP_CLC_2050_trimmed_singleton_29822	193	1.1445	TGCAGCGAAGGGAATTTGTA	GTTTGTCCCAGCAAGAGTGG	3	20	195	20	61.655	60.69	6	7.9	105	12	6	AT
AllGFP_CLC_2050_trimmed_singleton_30533	144	0.2571	AGGACCGTAGGAACTCCCTG	GCTGATCCTGGTCTCCTCCT	10	20	153	20	60.502	60.759	9.7	7.9	103	15	5	AAG	BEST
AllGFP_CLC_2050_trimmed_singleton_30533	139	0.5123	CGTAGGAACTCCCTGAACGA	GCTGATCCTGGTCTCCTCCT	15	20	153	20	60.246	60.759	8.4	7.9	103	15	5	AAG
AllGFP_CLC_2050_trimmed_singleton_30533	153	0.5489	TCATTCTCGAGGACCGTAGG	GCTGATCCTGGTCTCCTCCT	1	20	153	20	60.21	60.759	6.9	7.9	103	15	5	AAG
AllGFP_CLC_2050_trimmed_singleton_31157	162	8.6938	GAAACTTATCATTCAACTGACAGGC	CTACCTGTGGTAGGACCTGG	50	25	211	20	60.402	57.104	9.7	9.7	157	18	6	AAT	BEST
AllGFP_CLC_2050_trimmed_singleton_31157	159	8.8748	GAAACTTATCATTCAACTGACAGGC	CCTGTGGTAGGACCTGGTATT	50	25	208	21	60.402	57.923	9.7	5.6	157	18	6	AAT
AllGFP_CLC_2050_trimmed_singleton_31157	160	9.0131	GAAACTTATCATTCAACTGACAGGC	ACCTGTGGTAGGACCTGGTATT	50	25	209	22	60.402	58.785	9.7	5.6	157	18	6	AAT
AllGFP_CLC_2050_trimmed_singleton_31488	141	4.5624	CAACTAATGTTGTTGCTGTTGTGA	CTTGCAAGACTCTCGGGAAA	14	24	154	20	60.13	60.508	6.7	8.5	57	21	7	ACT	BEST
AllGFP_CLC_2050_trimmed_singleton_31488	141	5.3492	CAACTAATGTTGTTGCTGTTGTG	CTTGCAAGACTCTCGGGAAA	14	23	154	20	58.343	60.508	7	8.5	57	21	7	ACT
AllGFP_CLC_2050_trimmed_singleton_31488	136	5.3676	AATGTTGTTGCTGTTGTGAGTT	CTTGCAAGACTCTCGGGAAA	19	22	154	20	57.325	60.508	6.4	8.5	57	21	7	ACT
AllGFP_CLC_2050_trimmed_singleton_31488	136	4.9557	AATGTTGTTGCTGTTGTGAGTTT	CTTGCAAGACTCTCGGGAAA	19	23	154	20	58.737	60.508	6.7	8.5	57	21	7	ACT
AllGFP_CLC_2050_trimmed_singleton_31949	108	8.6028	CCCTGTCTGTATCTGTAGCTTATTT	ACAATGCGCATGTCTGAGTG	12	25	119	20	57.304	60.907	6.2	6.4	70	12	6	AC	BEST
AllGFP_CLC_2050_trimmed_singleton_31949	109	9.5774	CCCTGTCTGTATCTGTAGCTTATTT	TACAATGCGCATGTCTGAGTG	12	25	120	21	57.304	60.882	6.2	6.4	70	12	6	AC
AllGFP_CLC_2050_trimmed_singleton_32121	139	3.7417	GCTTCAACTCTGACCAGACGA	TCGTGACGAGTTTGGATAGAGA	137	21	275	22	60.583	59.875	8.1	6.4	231	18	6	ATC	BEST
AllGFP_CLC_2050_trimmed_singleton_32121	146	3.7793	TGGTCCTGCTTCAACTCTGA	TCGTGACGAGTTTGGATAGAGA	130	20	275	22	59.545	59.875	6.7	6.4	231	18	6	ATC
AllGFP_CLC_2050_trimmed_singleton_32121	135	3.8633	CAACTCTGACCAGACGAACG	TCGTGACGAGTTTGGATAGAGA	141	20	275	22	59.461	59.875	8.4	6.4	231	18	6	ATC
AllGFP_CLC_2050_trimmed_singleton_32121	229	2.8328	ACGCCACTCGAATTCATCAT	TCGTGACGAGTTTGGATAGAGA	47	20	275	22	60.492	59.875	6.5	6.4	231	18	6	ATC
AllGFP_CLC_2050_trimmed_singleton_32121	232	3.1564	CAAACGCCACTCGAATTCAT	TCGTGACGAGTTTGGATAGAGA	44	20	275	22	61.032	59.875	6.9	6.4	231	18	6	ATC
AllGFP_CLC_2050_trimmed_singleton_32121	231	3.2437	AAACGCCACTCGAATTCATC	TCGTGACGAGTTTGGATAGAGA	45	20	275	22	60.081	59.875	6.6	6.4	231	18	6	ATC
AllGFP_CLC_2050_trimmed_singleton_32123	103	5.1538	GCGCCTTCTATTTGCGTA	CGGAGTTTCATAGACGCCAG	1	18	103	20	57.632	60.786	8.9	9.7	19	10	5	AC	BEST
AllGFP_CLC_2050_trimmed_singleton_32123	146	5.228	GCGCCTTCTATTTGCGTA	GTGGAGATTTGCGGAAGAGA	1	18	146	20	57.632	60.34	8.9	6.4	19	10	5	AC
AllGFP_CLC_2050_trimmed_singleton_32153	105	2.5624	ATGCAGTGAGGAACTGGGC	CCCTCGAGATGGAGGGAGTA	2	19	106	20	61.247	61.515	11.2	5.4	29	14	7	AC	BEST
AllGFP_CLC_2050_trimmed_singleton_32153	100	2.8332	GTGAGGAACTGGGCACTGGT	CCCTCGAGATGGAGGGAGTA	7	20	106	20	62.518	61.515	7.9	5.4	29	14	7	AC
AllGFP_CLC_2050_trimmed_singleton_32153	114	2.8908	ATGCAGTGAGGAACTGGGC	CCAGAGTTGCCCTCGAGAT	2	19	115	19	61.247	60.356	11.2	6.3	29	14	7	AC
AllGFP_CLC_2050_trimmed_singleton_32558	178	0.4251	AGGAGGAAGCCGAGGAAGTA	TACCGTGAGGGAAAGCTGAA	12	20	189	20	60.34	60.766	5.7	7	77	21	7	AAG	BEST
AllGFP_CLC_2050_trimmed_singleton_32558	178	0.6049	GGAGGAAGCCGAGGAAGTAG	GTACCGTGAGGGAAAGCTGA	13	20	190	20	60.34	60.255	5.4	8.2	77	21	7	AAG
AllGFP_CLC_2050_trimmed_singleton_32558	185	0.5446	GAAGAAGAGGAGGAAGCCGA	TACCGTGAGGGAAAGCTGAA	5	20	189	20	60.979	60.766	11.4	7	77	21	7	AAG
AllGFP_CLC_2050_trimmed_singleton_33378	105	3.6742	CGGTGTACGAGAACGAATCA	TCTCCGTCTGTTACACGTCA	23	20	127	20	59.716	57.81	6.9	8.4	87	18	6	AAT	BEST
AllGFP_CLC_2050_trimmed_singleton_33378	117	4.1318	CGGTGTACGAGAACGAATCA	GGCTATAATCGTTCTCCGTCTGT	23	20	139	23	59.716	60.847	6.9	6.4	87	18	6	AAT
AllGFP_CLC_2050_trimmed_singleton_33378	105	4.2543	CGGTGTACGAGAACGAATCAA	TCTCCGTCTGTTACACGTCA	23	21	127	20	61.064	57.81	6.9	8.4	87	18	6	AAT
AllGFP_CLC_2050_trimmed_singleton_33815	130	3.9015	TGCCTTTCAAATGCTAATACCAA	TGCCTCACCATCAGTCATCA	174	23	303	20	60.807	61.295	8.2	6.9	263	15	5	AAG	BEST
AllGFP_CLC_2050_trimmed_singleton_33815	132	4.6377	TCTGCCTTTCAAATGCTAATACC	TGCCTCACCATCAGTCATCA	172	23	303	20	59.657	61.295	6.8	6.9	263	15	5	AAG
AllGFP_CLC_2050_trimmed_singleton_33815	126	4.7022	TGCCTTTCAAATGCTAATACCAA	TCACCATCAGTCATCACCAGA	174	23	299	21	60.807	60.105	8.2	8.2	263	15	5	AAG
AllGFP_CLC_2050_trimmed_singleton_33815	251	0.812	ATATGGACCACTGCGGAAGA	TGCCTCACCATCAGTCATCA	53	20	303	20	60.483	61.295	6.7	6.9	263	15	5	AAG
AllGFP_CLC_2050_trimmed_singleton_33815	243	0.876	CACTGCGGAAGAGCTACCAT	TGCCTCACCATCAGTCATCA	61	20	303	20	60.419	61.295	7.8	6.9	263	15	5	AAG
AllGFP_CLC_2050_trimmed_singleton_33815	241	1.0184	CTGCGGAAGAGCTACCATTG	TGCCTCACCATCAGTCATCA	63	20	303	20	60.924	61.295	7.2	6.9	263	15	5	AAG
AllGFP_CLC_2050_trimmed_singleton_34634	172	1.765	TGACAATCGTGGCTGTCTTC	CCTCACAATTGCACACAAACA	227	20	398	21	59.837	60.603	6.7	7	316	59	12	ACT	BEST
AllGFP_CLC_2050_trimmed_singleton_34634	171	2.1183	GACAATCGTGGCTGTCTTCAC	CCTCACAATTGCACACAAACA	228	21	398	21	60.716	60.603	6.7	7	316	59	12	ACT
AllGFP_CLC_2050_trimmed_singleton_34634	175	2.1427	CTCTGACAATCGTGGCTGTCT	CCTCACAATTGCACACAAACA	224	21	398	21	60.46	60.603	6.4	7	316	59	12	ACT
AllGFP_CLC_2050_trimmed_singleton_34634	291	1.1496	ACTTGCAGCCAGGTAGAACG	CCTCACAATTGCACACAAACA	108	20	398	21	60.453	60.603	8.4	7	316	59	12	ACT
AllGFP_CLC_2050_trimmed_singleton_34634	288	1.5905	ACTTGCAGCCAGGTAGAACG	CACAATTGCACACAAACAACG	108	20	395	21	60.453	61.043	8.4	8.7	316	59	12	ACT
AllGFP_CLC_2050_trimmed_singleton_34634	270	1.6249	CTGCGAAGGTGAAGGCTATC	CCTCACAATTGCACACAAACA	129	20	398	21	59.978	60.603	5.6	7	316	59	12	ACT
AllGFP_CLC_2050_trimmed_singleton_35010	232	0.8605	TGAACCTACTTGGAGCGGAG	ATCACCCGCGATGCTAATAC	11	20	242	20	60.388	59.951	9.9	5.6	212	10	5	AT	BEST
AllGFP_CLC_2050_trimmed_singleton_35010	214	0.9975	AGGTGCAGCGGCTATTTATG	ATCACCCGCGATGCTAATAC	29	20	242	20	60.251	59.951	6.2	5.6	212	10	5	AT
AllGFP_CLC_2050_trimmed_singleton_35543	232	2.4108	TCAGCCATCTACCACCGAAT	CCAGCTCTTGGAAGAAGTTGAA	53	20	284	22	60.483	60.894	8.6	7.3	215	24	8	AAG	BEST
AllGFP_CLC_2050_trimmed_singleton_35543	169	2.4692	CTTTCGGTCATGAAGAACGC	CCAGCTCTTGGAAGAAGTTGAA	116	20	284	22	60.776	60.894	9.9	7.3	215	24	8	AAG
AllGFP_CLC_2050_trimmed_singleton_35824	201	4.7581	CGCAGGCCTTTCTGAGAGTA	TCAATACACGAATTCATTTGCTTT	150	20	350	24	60.668	59.91	5.4	8.5	277	18	6	AAT	BEST
AllGFP_CLC_2050_trimmed_singleton_35824	150	4.8696	AAATGTCATCACTGGACGGG	TCAATACACGAATTCATTTGCTTT	201	20	350	24	60.78	59.91	11.1	8.5	277	18	6	AAT
AllGFP_CLC_2050_trimmed_singleton_35824	177	5.0195	ATAGAACACTTCGCGGAACG	TCAATACACGAATTCATTTGCTTT	174	20	350	24	60.27	59.91	8.4	8.5	277	18	6	AAT
AllGFP_CLC_2050_trimmed_singleton_35824	236	0.3915	CGCAGGCCTTTCTGAGAGTA	ACTCTGACTTATGGACGCCG	150	20	385	20	60.668	60.277	5.4	13.4	277	18	6	AAT
AllGFP_CLC_2050_trimmed_singleton_35824	185	0.5029	AAATGTCATCACTGGACGGG	ACTCTGACTTATGGACGCCG	201	20	385	20	60.78	60.277	11.1	13.4	277	18	6	AAT
AllGFP_CLC_2050_trimmed_singleton_35824	212	0.6528	ATAGAACACTTCGCGGAACG	ACTCTGACTTATGGACGCCG	174	20	385	20	60.27	60.277	8.4	13.4	277	18	6	AAT
AllGFP_CLC_2050_trimmed_singleton_35824	296	0.2745	AGTGCCTAATTGCACGGTGT	GCTCGCAACACACAAATCAA	71	20	366	20	60.581	60.855	7.6	6.9	277	18	6	AAT
AllGFP_CLC_2050_trimmed_singleton_35824	217	0.3233	CGCAGGCCTTTCTGAGAGTA	GCTCGCAACACACAAATCAA	150	20	366	20	60.668	60.855	5.4	6.9	277	18	6	AAT
AllGFP_CLC_2050_trimmed_singleton_36321	175	0.2341	TCAGCTGGAGATGACGGTTT	ACAACACAGGTGGGAGCCTA	33	20	207	20	60.801	60.567	8.2	8.7	82	10	5	AG	BEST
AllGFP_CLC_2050_trimmed_singleton_36321	182	0.3849	TCAGCTGGAGATGACGGTTT	TGGATGAACAACACAGGTGG	33	20	214	20	60.801	60.416	8.2	9.4	82	10	5	AG
AllGFP_CLC_2050_trimmed_singleton_36321	128	0.4952	TCAGCTGGAGATGACGGTTT	TCGGTGGTTCAAGCATTACC	33	20	160	20	60.801	60.894	8.2	7.2	82	10	5	AG
AllGFP_CLC_2050_trimmed_singleton_36321	246	0.207	TCAGCTGGAGATGACGGTTT	GGCATTGATTGAACTAGGCG	33	20	278	20	60.801	60.606	8.2	11.4	82	10	5	AG
AllGFP_CLC_2050_trimmed_singleton_36321	255	0.2119	TCAGCTGGAGATGACGGTTT	TGCAAATGAGGCATTGATTG	33	20	287	20	60.801	60.611	8.2	6.9	82	10	5	AG
AllGFP_CLC_2050_trimmed_singleton_36350	181	0.6802	TTCGTTCATCCTTCACCTCC	GGCTGAATTCCGATGTTGTC	15	20	195	20	60.05	60.47	9.4	6.7	39	24	6	AAAG	BEST
AllGFP_CLC_2050_trimmed_singleton_36350	239	0.7326	TTCGTTCATCCTTCACCTCC	GATGAGTGTGGCAGAGGCTT	15	20	253	20	60.05	60.418	9.4	9.7	39	24	6	AAAG
AllGFP_CLC_2050_trimmed_singleton_36350	149	0.7532	TTCGTTCATCCTTCACCTCC	AACGATCGTCTTCTGCCTTG	15	20	163	20	60.05	60.397	9.4	8.5	39	24	6	AAAG
AllGFP_CLC_2050_trimmed_singleton_36360	94	2.0534	GACCACCTCGTCGTTGACTT	CGAGTAGGTCGCCGTGAAT	39	20	132	19	60.159	61.212	6.4	6.9	88	15	5	AGC	BEST
AllGFP_CLC_2050_trimmed_singleton_36360	92	2.0656	GACCACCTCGTCGTTGACTT	AGTAGGTCGCCGTGAATGC	39	20	130	19	60.159	61.224	6.4	8.4	88	15	5	AGC
AllGFP_CLC_2050_trimmed_singleton_36360	103	2.4103	GACCACCTCGTCGTTGACTT	AGCGGGAACCGAGTAGGTC	39	20	141	19	60.159	61.569	6.4	7.6	88	15	5	AGC
AllGFP_CLC_2050_trimmed_singleton_36651	116	10.2121	AGACCACTGGCGATCGAATA	AATACATAACTACCAAACAAACACAAA	33	20	148	27	60.624	57.412	5.9	7	102	20	10	AC	BEST
AllGFP_CLC_2050_trimmed_singleton_36651	158	1.4513	GACCACTGGCGATCGAATAG	CAAACAAACATGACAACGCA	34	20	191	20	60.624	59.173	5.9	9.9	102	20	10	AC
AllGFP_CLC_2050_trimmed_singleton_36651	159	1.5591	GACCACTGGCGATCGAATAG	ACAAACAAACATGACAACGCA	34	20	192	21	60.624	60.065	5.9	9.9	102	20	10	AC
AllGFP_CLC_2050_trimmed_singleton_36651	289	0.2785	GACCACTGGCGATCGAATAG	AAGTAGCGGACGGACAGACA	34	20	322	20	60.624	60.854	5.9	6.4	102	20	10	AC
AllGFP_CLC_2050_trimmed_singleton_36821	91	2.5535	CGTCCTTGAGGATATGGCAC	CGAGGCTCTTAACTTCGTTTG	55	20	145	21	60.483	59.164	9.4	7	78	15	5	ATC	BEST
AllGFP_CLC_2050_trimmed_singleton_36821	95	2.5626	CCGACGTCCTTGAGGATATG	CGAGGCTCTTAACTTCGTTTG	51	20	145	21	60.474	59.164	5.8	7	78	15	5	ATC
AllGFP_CLC_2050_trimmed_singleton_36821	199	1.9569	ACGTCCTTGAGGATATGGCA	CGATCGTAGACACAGGACACA	54	20	252	21	60.483	59.76	10	6.4	78	15	5	ATC
AllGFP_CLC_2050_trimmed_singleton_36821	195	1.966	CCTTGAGGATATGGCACCTG	CGATCGTAGACACAGGACACA	58	20	252	21	60.474	59.76	7.9	6.4	78	15	5	ATC
AllGFP_CLC_2050_trimmed_singleton_37080	90	2.3951	CTAGTTGGTCGGTTCGGTTTC	CGTTAACGTTCCGTCCTACC	5	21	94	20	60.889	59.494	6.7	6.9	53	21	7	ACG	BEST
AllGFP_CLC_2050_trimmed_singleton_37080	90	2.6087	CTAGTTGGTCGGTTCGGTTT	CGTTAACGTTCCGTCCTACC	5	20	94	20	59.097	59.494	8.2	6.9	53	21	7	ACG
AllGFP_CLC_2050_trimmed_singleton_37080	144	3.3408	ACCTAGTTGGTCGGTTCGGT	TCCCTTACCTAACCCTTAAACCC	3	20	146	23	60.797	60.744	9.6	9.4	53	21	7	ACG
AllGFP_CLC_2050_trimmed_singleton_37356	138	1.3728	CCCATCGAGATAAATGAGGG	CGCTTTCTAGCCAAGCCATA	81	20	218	20	59.339	60.488	9.4	7.4	123	14	7	AT	BEST
AllGFP_CLC_2050_trimmed_singleton_37356	145	1.5365	CCCATCGAGATAAATGAGGG	TTCCAAACGCTTTCTAGCCA	81	20	225	20	59.339	60.876	9.4	9.7	123	14	7	AT
AllGFP_CLC_2050_trimmed_singleton_37356	202	0.2108	GCTAACCGTGCCTTGTTCAC	CGCTTTCTAGCCAAGCCATA	17	20	218	20	60.699	60.488	6.7	7.4	123	14	7	AT
AllGFP_CLC_2050_trimmed_singleton_37356	213	0.2839	TCAAAGCAATCGCTAACCGT	CGCTTTCTAGCCAAGCCATA	6	20	218	20	60.772	60.488	9.3	7.4	123	14	7	AT
AllGFP_CLC_2050_trimmed_singleton_37356	209	0.3746	GCTAACCGTGCCTTGTTCAC	TTCCAAACGCTTTCTAGCCA	17	20	225	20	60.699	60.876	6.7	9.7	123	14	7	AT
AllGFP_CLC_2050_trimmed_singleton_37502	97	1.0193	TCTCCTCCCACTGAGACTGC	ACTTCTGTGCGCTTGTACGC	60	20	156	20	60.55	61.569	7.9	8.9	83	52	8	AG	BEST
AllGFP_CLC_2050_trimmed_singleton_37502	96	1.2084	TCTCCTCCCACTGAGACTGC	CTTCTGTGCGCTTGTACGC	60	20	155	19	60.55	60.758	7.9	8.9	83	52	8	AG
AllGFP_CLC_2050_trimmed_singleton_37502	98	1.5026	TCTCCTCCCACTGAGACTGC	AACTTCTGTGCGCTTGTACG	60	20	157	20	60.55	59.148	7.9	7.1	83	52	8	AG
AllGFP_CLC_2050_trimmed_singleton_37578	118	5.7716	TCTGTCTCTTCCCACCTCCA	CTGCCAGGTAAGTATGAACAAA	32	20	149	22	60.795	57.024	8.2	7	67	10	5	AT	BEST
AllGFP_CLC_2050_trimmed_singleton_37578	117	5.9471	CTGTCTCTTCCCACCTCCAA	CTGCCAGGTAAGTATGAACAAA	33	20	149	22	60.229	57.024	8.5	7	67	10	5	AT
AllGFP_CLC_2050_trimmed_singleton_37578	113	6.2552	CTCTTCCCACCTCCAATGGT	CTGCCAGGTAAGTATGAACAAA	37	20	149	22	61.279	57.024	7.8	7	67	10	5	AT
AllGFP_CLC_2050_trimmed_singleton_37578	147	0.3303	TCTGTCTCTTCCCACCTCCA	AGGAGGGTGGGCACTATGAT	32	20	178	20	60.795	60.735	8.2	6.5	67	10	5	AT
AllGFP_CLC_2050_trimmed_singleton_37578	219	0.3614	TCTGTCTCTTCCCACCTCCA	AGGAGGGTGGGCACTATGTT	32	20	250	20	60.795	60.766	8.2	6.6	67	10	5	AT
AllGFP_CLC_2050_trimmed_singleton_37578	146	0.5058	CTGTCTCTTCCCACCTCCAA	AGGAGGGTGGGCACTATGAT	33	20	178	20	60.229	60.735	8.5	6.5	67	10	5	AT
AllGFP_CLC_2050_trimmed_singleton_37738	176	0.6451	TTCAGGCCATCACTCGATTT	ATCCTAAGTGCCGGGATGTC	151	20	326	20	60.603	61.242	6.9	6.3	275	18	6	AGG	BEST
AllGFP_CLC_2050_trimmed_singleton_37738	181	0.6983	CACCTTTCAGGCCATCACTC	ATCCTAAGTGCCGGGATGTC	146	20	326	20	60.656	61.242	6.4	6.3	275	18	6	AGG
AllGFP_CLC_2050_trimmed_singleton_37738	178	1.0239	CTTTCAGGCCATCACTCGAT	ATCCTAAGTGCCGGGATGTC	149	20	326	20	60.218	61.242	8.3	6.3	275	18	6	AGG
AllGFP_CLC_2050_trimmed_singleton_37800	109	2.2255	AGGAGGAAACACTGCCAACA	TGGCAGGCGACTGAGACT	29	20	137	18	60.69	60.736	7	6.1	97	22	11	AG	BEST
AllGFP_CLC_2050_trimmed_singleton_38111	137	0.9475	GGCATCTCTAGACCCAGGTG	GTCATCGTGCAGCAAGACAG	58	20	194	20	59.679	60.627	7.9	6.4	94	29	7	AT	BEST
AllGFP_CLC_2050_trimmed_singleton_38504	176	6.0495	CTGGTTACGTTCCTTGTCGG	TGTCGAGTATAATGTATGAAGCTGG	48	20	223	25	60.541	59.61	9.6	9.7	119	42	14	AAT	BEST
AllGFP_CLC_2050_trimmed_singleton_38504	177	6.1946	CTGGTTACGTTCCTTGTCGG	TTGTCGAGTATAATGTATGAAGCTGG	48	20	224	26	60.541	60.736	9.6	9.7	119	42	14	AAT
AllGFP_CLC_2050_trimmed_singleton_39007	93	1.1919	GACAGTGTGTGAGGCCCAA	TCCTACTACGAGGGCTGCTG	165	19	257	20	60.742	60.55	10	8.5	184	18	6	AGG	BEST
AllGFP_CLC_2050_trimmed_singleton_39007	94	2.5534	GGACAGTGTGTGAGGCCC	TCCTACTACGAGGGCTGCTG	164	18	257	20	60.097	60.55	12.4	8.5	184	18	6	AGG
AllGFP_CLC_2050_trimmed_singleton_39007	94	2.641	GACAGTGTGTGAGGCCCAA	TTCCTACTACGAGGGCTGCT	165	19	258	20	60.742	59.101	10	8.2	184	18	6	AGG
AllGFP_CLC_2050_trimmed_singleton_39007	134	0.2312	ATGCGCCTCTAGACCAAGTG	TCCTACTACGAGGGCTGCTG	124	20	257	20	60.419	60.55	6.7	8.5	184	18	6	AGG
AllGFP_CLC_2050_trimmed_singleton_39007	213	0.3093	ATGCGCCTCTAGACCAAGTG	TACACTGAGCAGCCCGTACA	124	20	336	20	60.419	60.472	6.7	5.4	184	18	6	AGG
AllGFP_CLC_2050_trimmed_singleton_39007	123	0.3113	GACCAAGTGGCCAGAGACTG	TCCTACTACGAGGGCTGCTG	135	20	257	20	60.861	60.55	6.4	8.5	184	18	6	AGG
[truncated: 23,133 more rows]

## Sheet: SSRPrimerDesign_Contig
Sequence	PCR_PRODUCT_SIZE	Left Primer	Right Primer	Left Primer Length	Right Primer Length	Tm Left Primer	Tm Right Primer	Position On Sequence	Length (bp)	Number of Repetitions	Motif	Trans Motif	Best primers?
[truncated: 1,365 more rows]

[truncated: 1 more sheets: SSRPrimerDesign_Singleton]
